# Supplementary material for: An Integrative Pan-Cancer Analysis Revealing LCN2 as an Oncogenic Immune Protein in Tumor Microenvironment
Source: Front Oncol. 2020 Dec 23;10:605097. doi: 10.3389/fonc.2020.605097 (PMC7786136; doi:10.3389/fonc.2020.605097)
Supplement: Supplementary File 2: Text 1 — Correlation between LCN2 expression and TIICs. [file DataSheet_1.xlsx]

## Sheet: Supplementary File 2
TCGACode	primarySite	sampleCode	siteType	TPM	Activated B cell	Activated CD4 T cell	Activated CD8 T cell	Activated dendritic cell	CD56bright natural killer cell	CD56dim natural killer cell	Central memory CD4 T cell	Central memory CD8 T cell	Effector memeory CD4 T cell	Effector memeory CD8 T cell	Eosinophil	Gamma delta T cell	Immature B cell	Immature dendritic cell	Macrophage	Mast cell	MDSC	Memory B cell	Monocyte	Natural killer cell	Natural killer T cell	Neutrophil	Plasmacytoid dendritic cell	Regulatory T cell	T follicular helper cell	Type 1 T helper cell	Type 17 T helper cell	Type 2 T helper cell
GBM	Brain	TCGA-02-0047-01	Tumor	1.3052	-0.0894248	0.214595	0.209219	0.327131	0.379173	0.485205	0.593455	0.404521	0.340224	0.271306	0.00113258	0.315208	0.097854	0.452016	0.267463	0.13865	0.462015	0.129542	0.503326	0.432956	0.186227	-0.160962	0.438948	0.313269	0.3538	0.2494	0.0409743	0.243997
GBM	Brain	TCGA-02-0055-01	Tumor	2.57225	-0.156281	0.395354	0.347774	0.420985	0.418197	0.457673	0.650644	0.566344	0.404399	0.382055	0.130371	0.444506	0.0973587	0.522536	0.35789	0.289341	0.603267	0.211075	0.490853	0.45745	0.281729	0.0495878	0.516547	0.498196	0.395293	0.348579	0.0834038	0.257274
GBM	Brain	TCGA-02-2483-01	Tumor	0.327886	-0.125069	0.340863	0.298167	0.321166	0.395329	0.408753	0.553155	0.392577	0.337475	0.243017	0.0134641	0.378787	0.0437849	0.402239	0.248252	0.128244	0.462659	0.168995	0.46071	0.390908	0.179784	-0.024905	0.429139	0.368851	0.339092	0.232482	0.0477355	0.275782
GBM	Brain	TCGA-02-2485-01	Tumor	0.644002	-0.102862	0.249907	0.281397	0.263629	0.426571	0.403876	0.520245	0.359112	0.335671	0.232025	0.0641849	0.308595	0.0465835	0.379833	0.142027	0.11514	0.330819	0.136704	0.47719	0.397414	0.213452	-0.162211	0.444599	0.155852	0.299747	0.214317	0.0194496	0.270765
GBM	Brain	TCGA-02-2486-01	Tumor	0.194379	-0.0664975	0.225368	0.406807	0.366004	0.414113	0.428276	0.618935	0.450445	0.357896	0.32032	0.00938855	0.398343	0.226725	0.524122	0.331623	0.268511	0.615055	0.126314	0.512711	0.474826	0.238797	-0.058135	0.4819	0.389125	0.40339	0.300934	0.0528509	0.178051
OV	Ovary	TCGA-04-1331-01	Tumor	416.227	-0.164325	0.278869	0.221028	0.258449	0.361702	0.483353	0.549275	0.358146	0.254956	0.202547	0.00398018	0.349114	-0.0024911	0.411969	0.0654119	0.0332949	0.236745	0.18785	0.441607	0.405599	0.115165	-0.23092	0.465528	0.11419	0.178195	0.191784	0.000791677	0.229843
OV	Ovary	TCGA-04-1332-01	Tumor	60.3308	-0.0926895	0.192538	0.228169	0.238087	0.422165	0.438602	0.568776	0.390801	0.218013	0.283751	0.0554134	0.333889	0.00300215	0.438245	0.179408	0.157679	0.37002	0.207229	0.437641	0.408791	0.16597	-0.205728	0.482198	0.244429	0.269583	0.21993	0.0229437	0.200749
OV	Ovary	TCGA-04-1338-01	Tumor	448.009	-0.069463	0.423346	0.459282	0.323715	0.414759	0.464699	0.620744	0.441515	0.29137	0.319433	0.181912	0.395724	0.133002	0.441531	0.221995	0.197173	0.495262	0.176374	0.447512	0.431302	0.203355	-0.116893	0.466249	0.373326	0.301223	0.292847	0.0824565	0.244617
OV	Ovary	TCGA-04-1341-01	Tumor	132.013	-0.056729	0.235698	0.299817	0.246518	0.396183	0.514437	0.493637	0.352172	0.239292	0.177758	-0.0451285	0.341517	-0.0291042	0.40643	0.0811601	0.0507054	0.32392	0.172194	0.425166	0.319975	0.12485	-0.160977	0.470802	0.16095	0.219475	0.200479	0.0656723	0.111818
OV	Ovary	TCGA-04-1343-01	Tumor	78.9934	0.0356704	0.276911	0.374623	0.310468	0.35797	0.423067	0.555536	0.383726	0.225789	0.279741	0.0496415	0.384054	0.0950159	0.439589	0.155892	0.0885523	0.440283	0.174761	0.429302	0.356932	0.175651	-0.125228	0.481846	0.295086	0.253401	0.25149	0.0616281	0.159942
OV	Ovary	TCGA-04-1347-01	Tumor	3.59972	-0.0840904	0.156104	0.217478	0.230958	0.374914	0.434651	0.488541	0.317305	0.21581	0.103846	-0.0409344	0.339469	-0.108499	0.428201	0.0594805	-0.0203569	0.175699	0.135139	0.399791	0.338093	0.119518	-0.282556	0.395508	0.09323	0.164376	0.164586	0.00990386	0.146366
OV	Ovary	TCGA-04-1350-01	Tumor	13.2548	-0.147156	0.212817	0.262253	0.233887	0.386668	0.355449	0.524862	0.260711	0.20996	0.103882	-0.000510758	0.329719	-0.10836	0.461459	0.0346248	-0.0603428	0.178265	0.157665	0.431931	0.325857	0.0905664	-0.235221	0.425253	0.069472	0.173398	0.112248	-0.00648091	0.199667
OV	Ovary	TCGA-04-1356-01	Tumor	1362.46	-0.113628	0.334054	0.370346	0.295247	0.337361	0.467805	0.561591	0.351289	0.218521	0.194944	-0.0634266	0.340973	-0.0279465	0.41623	0.106	0.0101138	0.39552	0.127965	0.453201	0.366176	0.139362	-0.125731	0.430677	0.196992	0.144008	0.215393	0.126576	0.184525
OV	Ovary	TCGA-04-1357-01	Tumor	192.09	0.180841	0.359002	0.584895	0.341224	0.414193	0.466467	0.644703	0.401799	0.271293	0.414799	0.0501147	0.375932	0.303311	0.418315	0.245934	0.14848	0.634698	0.228605	0.482727	0.466619	0.212077	-0.156841	0.510318	0.35484	0.365705	0.355586	0.0984023	0.177738
OV	Ovary	TCGA-04-1361-01	Tumor	650.768	-0.0858248	0.277804	0.374266	0.276962	0.451823	0.423574	0.595216	0.321368	0.243116	0.263285	0.0343157	0.335581	0.103567	0.455998	0.171891	0.0369449	0.438296	0.232371	0.449496	0.371572	0.175041	-0.207079	0.47486	0.20588	0.250413	0.227563	0.0572463	0.189705
OV	Ovary	TCGA-04-1362-01	Tumor	923.358	-0.187193	0.271102	0.234087	0.289682	0.315631	0.474914	0.532928	0.314724	0.225417	0.204694	0.00605572	0.292779	0.0515923	0.429332	0.119695	0.0819063	0.425806	0.234656	0.439482	0.357942	0.109709	-0.141812	0.519181	0.253873	0.216725	0.226456	0.05953	0.184314
OV	Ovary	TCGA-04-1364-01	Tumor	18.2466	-0.108437	0.193875	0.184864	0.186964	0.362158	0.394216	0.513764	0.273662	0.209002	0.0304544	-0.0721466	0.302336	-0.143751	0.339143	0.0029785	-0.0626603	0.137041	0.141046	0.426101	0.286023	0.0818836	-0.226394	0.434078	-0.00416195	0.134547	0.124873	-0.000207554	0.153197
OV	Ovary	TCGA-04-1365-01	Tumor	905.596	-0.0274448	0.413704	0.447491	0.340066	0.387015	0.462763	0.596409	0.370636	0.323711	0.323684	0.0183818	0.39705	0.153385	0.436478	0.171982	0.101204	0.51363	0.142259	0.471654	0.417933	0.169352	-0.0860126	0.438018	0.322483	0.248688	0.271715	0.092435	0.25019
OV	Ovary	TCGA-04-1514-01	Tumor	13.9515	-0.22634	0.147258	0.146653	0.18819	0.380886	0.432374	0.537961	0.30251	0.181986	0.0211863	-0.0324414	0.306185	-0.122524	0.431082	0.0142414	-0.0257072	0.102049	0.131655	0.410952	0.342562	0.0972667	-0.219093	0.412145	0.0959483	0.151987	0.145486	-0.0556782	0.212365
OV	Ovary	TCGA-04-1519-01	Tumor	219.965	-0.137757	0.144779	0.220024	0.201069	0.421516	0.397476	0.544167	0.301428	0.255871	0.214978	-0.00682037	0.375019	-0.0177495	0.404693	0.0332289	-0.0164763	0.189101	0.180869	0.436049	0.358714	0.0863358	-0.170262	0.431385	0.114328	0.188842	0.125365	0.0209442	0.130028
OV	Ovary	TCGA-04-1530-01	Tumor	130.898	-0.05937	0.370062	0.377677	0.310758	0.380931	0.490169	0.617239	0.407895	0.263836	0.28075	0.058504	0.398191	0.0828562	0.449452	0.177807	0.127556	0.492618	0.186825	0.44724	0.414949	0.206419	-0.19039	0.486598	0.347519	0.238232	0.267882	0.0986705	0.212024
OV	Ovary	TCGA-04-1536-01	Tumor	2017.32	-0.14251	0.346507	0.265238	0.254244	0.388293	0.426021	0.592635	0.375163	0.264151	0.232378	0.0411247	0.370544	0.0349483	0.450098	0.192629	0.0318037	0.415255	0.191946	0.464317	0.397289	0.137302	-0.0925345	0.42466	0.228597	0.235635	0.226866	0.0764906	0.237208
OV	Ovary	TCGA-04-1542-01	Tumor	310.352	-0.162711	0.129654	0.153483	0.240257	0.358279	0.367263	0.521733	0.303447	0.247452	0.22146	-0.0959018	0.304559	0.0219177	0.376475	0.0375467	0.0111772	0.171927	0.153322	0.41554	0.292996	0.119978	-0.142931	0.430869	0.0671001	0.167266	0.141553	0.020088	0.169795
OV	Ovary	TCGA-04-1648-01	Tumor	714.74	-0.04595	0.183079	0.329164	0.316205	0.418618	0.479689	0.609957	0.336993	0.246375	0.258997	-0.0118318	0.377566	0.119903	0.499281	0.0948024	0.038299	0.398217	0.149388	0.468123	0.372962	0.138901	-0.0920361	0.439172	0.234078	0.237579	0.198548	0.125473	0.181503
OV	Ovary	TCGA-04-1651-01	Tumor	1739.23	-0.1326	0.362196	0.328384	0.261108	0.388866	0.457057	0.551009	0.32987	0.256016	0.301503	-0.0272939	0.349098	-0.00433753	0.430438	0.109167	0.0422889	0.380536	0.188975	0.443817	0.316887	0.16064	-0.102754	0.450048	0.136097	0.192128	0.192576	0.0508218	0.252443
OV	Ovary	TCGA-04-1655-01	Tumor	86.1109	-0.146196	0.176408	0.163015	0.21633	0.410771	0.380739	0.552538	0.320902	0.238535	0.126253	0.0523195	0.325276	-0.0886489	0.435485	-0.0105553	0.0866219	0.186132	0.0881021	0.40987	0.336369	0.105287	-0.160365	0.416199	0.0733657	0.21767	0.128885	0.0219443	0.224832
LUAD	Lung	TCGA-05-4244-01	Tumor	32.6998	-0.0610918	0.358895	0.403625	0.38458	0.418131	0.472573	0.637926	0.509629	0.207731	0.382668	0.0777107	0.447994	0.131002	0.534297	0.210862	0.290632	0.563096	0.117551	0.501019	0.411672	0.177764	0.0516146	0.474104	0.445617	0.308715	0.274705	0.129708	0.260218
LUAD	Lung	TCGA-05-4249-01	Tumor	76.5718	0.132968	0.209655	0.381746	0.363529	0.419409	0.467539	0.672383	0.467443	0.292721	0.328263	0.105482	0.383257	0.231531	0.515027	0.237456	0.317761	0.542442	0.191127	0.494223	0.445236	0.179297	0.0373714	0.475775	0.420108	0.339991	0.278371	0.177468	0.228951
LUAD	Lung	TCGA-05-4250-01	Tumor	69.0969	0.0636018	0.481917	0.527866	0.384127	0.412434	0.500479	0.641273	0.485376	0.254923	0.43437	0.11151	0.45926	0.200171	0.489258	0.247094	0.251718	0.556464	0.18009	0.495454	0.458118	0.266977	0.0521168	0.457108	0.467182	0.355121	0.358889	0.156276	0.280353
LUAD	Lung	TCGA-05-4382-01	Tumor	116.963	0.169199	0.346576	0.418597	0.371272	0.38932	0.491443	0.675186	0.521383	0.30448	0.434121	0.0134768	0.494581	0.303227	0.514193	0.303323	0.246495	0.640219	0.172743	0.497917	0.474448	0.284435	0.0315824	0.49647	0.571281	0.363523	0.358655	0.13752	0.23402
LUAD	Lung	TCGA-05-4384-01	Tumor	113.829	-0.0192542	0.221196	0.341024	0.370036	0.372002	0.46762	0.649174	0.460986	0.244996	0.373273	0.11068	0.439096	0.142764	0.518375	0.243161	0.272416	0.527647	0.0870986	0.49107	0.39936	0.191315	0.0954841	0.478379	0.417286	0.31753	0.255712	0.115888	0.250576
LUAD	Lung	TCGA-05-4389-01	Tumor	417.411	0.0814969	0.399098	0.56202	0.387559	0.439668	0.546387	0.642808	0.481456	0.258227	0.38758	-0.00526433	0.478625	0.229339	0.553276	0.27265	0.256147	0.549401	0.207072	0.517601	0.415085	0.254612	0.0263084	0.484199	0.444277	0.339068	0.322143	0.167924	0.281201
LUAD	Lung	TCGA-05-4390-01	Tumor	321.881	0.0365274	0.338291	0.332823	0.341082	0.377464	0.524232	0.609133	0.452864	0.256403	0.262796	-0.0244239	0.450239	0.13718	0.471759	0.188489	0.204853	0.50229	0.228293	0.492819	0.39535	0.213167	0.0926967	0.438651	0.374592	0.297353	0.260633	0.0987498	0.326141
LUAD	Lung	TCGA-05-4395-01	Tumor	500.258	0.00257732	0.450235	0.468206	0.353717	0.407966	0.450126	0.614703	0.435046	0.275808	0.37483	0.0206425	0.459358	0.145439	0.468273	0.234312	0.165001	0.521036	0.145439	0.477968	0.37412	0.260156	0.161643	0.422639	0.365309	0.297202	0.302249	0.175772	0.314057
LUAD	Lung	TCGA-05-4396-01	Tumor	1672.27	-0.0352274	0.224913	0.317898	0.324278	0.377071	0.478067	0.614617	0.42603	0.265376	0.284154	-0.00763317	0.332508	0.084682	0.457945	0.0947101	0.149216	0.378225	0.0730184	0.46102	0.394378	0.150131	0.0831969	0.441928	0.240557	0.258239	0.263192	0.132692	0.317729
LUAD	Lung	TCGA-05-4397-01	Tumor	547.06	-0.0960265	0.405794	0.337233	0.33334	0.409689	0.479227	0.580506	0.430129	0.280993	0.339189	-0.037142	0.445889	0.157663	0.494036	0.206692	0.0618564	0.474858	0.163367	0.500946	0.334195	0.202786	-0.0662534	0.487296	0.333963	0.256841	0.231805	0.0834746	0.256831
LUAD	Lung	TCGA-05-4398-01	Tumor	1147.88	0.137093	0.425875	0.444643	0.398704	0.405937	0.480623	0.642877	0.480926	0.263019	0.424726	0.057225	0.46033	0.245005	0.504766	0.269649	0.235968	0.637504	0.177617	0.518589	0.431993	0.274691	0.0794901	0.474021	0.502472	0.375555	0.346069	0.159668	0.215785
LUAD	Lung	TCGA-05-4402-01	Tumor	187.441	0.10822	0.294782	0.369124	0.376222	0.420342	0.467992	0.64082	0.512557	0.246509	0.351976	-0.0289675	0.465484	0.221759	0.526252	0.222739	0.233234	0.546716	0.157717	0.485212	0.440344	0.209086	0.0181243	0.478439	0.42616	0.31828	0.294401	0.102388	0.302647
LUAD	Lung	TCGA-05-4403-01	Tumor	820.072	0.0858921	0.263642	0.441855	0.379592	0.418599	0.537613	0.661665	0.513834	0.256409	0.412875	0.100413	0.478907	0.214513	0.516137	0.287957	0.269921	0.58282	0.144685	0.51779	0.446516	0.232935	0.096618	0.508368	0.475915	0.360622	0.32205	0.217877	0.29832
LUAD	Lung	TCGA-05-4405-01	Tumor	120.034	0.106681	0.256743	0.350948	0.341568	0.40445	0.503981	0.661415	0.473014	0.227384	0.369441	0.0524567	0.400961	0.208712	0.521653	0.21871	0.337907	0.512512	0.173439	0.467404	0.438436	0.20418	0.00107915	0.468964	0.368293	0.358251	0.288255	0.164553	0.269776
LUAD	Lung	TCGA-05-4410-01	Tumor	542.175	0.26135	0.371465	0.492663	0.364757	0.40428	0.508926	0.660532	0.472975	0.261095	0.443634	0.0803168	0.418217	0.311448	0.49229	0.194072	0.206617	0.614056	0.161051	0.498664	0.442273	0.213204	0.0837952	0.462146	0.367749	0.362602	0.316611	0.146915	0.271502
LUAD	Lung	TCGA-05-4415-01	Tumor	4.14782	0.0171038	0.439389	0.426791	0.301811	0.357543	0.471114	0.607214	0.415117	0.364554	0.302881	0.0307623	0.456616	0.116794	0.439496	0.140744	0.185941	0.479234	0.202054	0.447396	0.390732	0.198521	0.0291114	0.438745	0.346649	0.252629	0.250717	0.0853857	0.361804
LUAD	Lung	TCGA-05-4417-01	Tumor	458.677	0.215456	0.423582	0.519732	0.358144	0.399382	0.529247	0.664252	0.537515	0.289314	0.416678	0.14453	0.463096	0.267007	0.536773	0.276801	0.313651	0.605442	0.203557	0.504072	0.452299	0.261311	0.112001	0.48567	0.482592	0.33844	0.336491	0.187025	0.336669
LUAD	Lung	TCGA-05-4418-01	Tumor	138.754	0.2141	0.397914	0.509036	0.375819	0.403425	0.500772	0.643734	0.441664	0.323459	0.390347	0.0430207	0.480292	0.265337	0.486469	0.278724	0.226388	0.59612	0.143789	0.498859	0.384351	0.23631	0.119121	0.481351	0.411875	0.31821	0.33653	0.205005	0.333817
LUAD	Lung	TCGA-05-4420-01	Tumor	2130.6	-0.0253511	0.320649	0.345374	0.360878	0.366392	0.524917	0.578393	0.413638	0.228534	0.25635	-0.0132684	0.408532	0.0625039	0.541891	0.158677	0.160928	0.464032	0.183561	0.49224	0.357994	0.183518	0.157413	0.473391	0.310023	0.226027	0.232829	0.0920929	0.272216
LUAD	Lung	TCGA-05-4422-01	Tumor	2009.65	0.20868	0.4018	0.55035	0.365269	0.408287	0.459093	0.631979	0.432413	0.25396	0.399496	0.0369762	0.342942	0.238553	0.505399	0.219112	0.113002	0.54948	0.170896	0.48854	0.35925	0.197611	-0.0395581	0.461958	0.306375	0.321821	0.316059	0.118806	0.24687
LUAD	Lung	TCGA-05-4424-01	Tumor	841.479	0.0455869	0.384262	0.4124	0.350329	0.412599	0.496469	0.636367	0.491758	0.282596	0.38336	0.124632	0.428633	0.194389	0.568904	0.281401	0.302275	0.568057	0.220884	0.522004	0.451316	0.214673	-0.00242194	0.494443	0.453095	0.343716	0.306273	0.0886042	0.284721
LUAD	Lung	TCGA-05-4425-01	Tumor	43.6966	0.0259717	0.401743	0.471458	0.369801	0.454218	0.533269	0.644663	0.444076	0.262655	0.426325	0.0421684	0.436722	0.191686	0.488314	0.30108	0.290269	0.604256	0.259559	0.509515	0.487197	0.206141	-0.018504	0.479945	0.480945	0.395732	0.339019	0.229384	0.328221
LUAD	Lung	TCGA-05-4426-01	Tumor	471.905	-0.0337158	0.255598	0.356461	0.354569	0.408979	0.425736	0.641665	0.481939	0.264649	0.353055	0.000838497	0.408954	0.0820389	0.542776	0.241983	0.214189	0.54104	0.0751107	0.503632	0.429803	0.211186	0.0748145	0.491629	0.458704	0.318914	0.271736	0.114087	0.230056
LUAD	Lung	TCGA-05-4427-01	Tumor	91.0696	0.0456238	0.400587	0.411318	0.352944	0.430583	0.495363	0.643962	0.495436	0.243429	0.38403	0.128173	0.439932	0.199439	0.492174	0.220295	0.235296	0.544425	0.166063	0.478671	0.436801	0.250921	-0.0523218	0.483579	0.457517	0.302038	0.279994	0.121247	0.3013
LUAD	Lung	TCGA-05-4430-01	Tumor	844.425	0.0900415	0.335279	0.457203	0.38439	0.425226	0.47538	0.660211	0.491613	0.264256	0.386371	0.0827532	0.477197	0.185317	0.548821	0.303808	0.345774	0.590475	0.170901	0.51024	0.466609	0.2353	0.043556	0.478498	0.493139	0.393911	0.313514	0.140525	0.268428
LUAD	Lung	TCGA-05-4432-01	Tumor	23.9392	0.156061	0.376993	0.4531	0.361275	0.379937	0.560853	0.625415	0.43985	0.281292	0.351896	0.0207023	0.411191	0.235889	0.541454	0.216116	0.265463	0.539372	0.170644	0.507914	0.452313	0.208353	0.04212	0.464409	0.42786	0.304572	0.278492	0.182304	0.294183
LUAD	Lung	TCGA-05-4433-01	Tumor	1272.56	0.0906372	0.317448	0.477462	0.392054	0.398054	0.529753	0.672665	0.511527	0.273528	0.429783	0.1239	0.450207	0.25154	0.502663	0.261427	0.271508	0.606512	0.204355	0.509381	0.426413	0.242982	0.0953414	0.524576	0.432024	0.339209	0.313871	0.181671	0.329308
LUAD	Lung	TCGA-05-4434-01	Tumor	999.614	0.200124	0.423087	0.50265	0.396679	0.433593	0.486238	0.665546	0.489976	0.29236	0.433487	0.0325416	0.462913	0.265603	0.513274	0.33256	0.27923	0.649558	0.178538	0.518862	0.431837	0.24403	0.0850953	0.48634	0.551905	0.405241	0.351311	0.154847	0.272063
LUAD	Lung	TCGA-05-5420-01	Tumor	214.283	0.346211	0.51222	0.633617	0.417237	0.443058	0.473891	0.645824	0.478005	0.340642	0.460282	0.121842	0.503268	0.397478	0.509915	0.400349	0.340454	0.686325	0.164386	0.581237	0.43325	0.29769	0.200987	0.488055	0.518958	0.38775	0.380824	0.167139	0.345638
LUAD	Lung	TCGA-05-5423-01	Tumor	27.7369	0.153082	0.357695	0.520371	0.414189	0.4462	0.438037	0.635143	0.480046	0.269669	0.374571	0.181888	0.47513	0.261648	0.573066	0.321668	0.358966	0.608259	0.136888	0.537655	0.439242	0.227256	0.050609	0.466663	0.484501	0.386558	0.329112	0.15756	0.309471
LUAD	Lung	TCGA-05-5425-01	Tumor	889.492	0.162012	0.477807	0.554413	0.385373	0.43476	0.485833	0.655494	0.484163	0.280145	0.390342	0.140371	0.475736	0.276165	0.51805	0.330633	0.323744	0.62334	0.157677	0.505174	0.458168	0.260447	0.131105	0.471198	0.488565	0.385012	0.354485	0.146439	0.3307
LUAD	Lung	TCGA-05-5428-01	Tumor	137.839	-0.0602318	0.359861	0.409352	0.379519	0.400142	0.539665	0.606236	0.436601	0.299979	0.302216	0.0265736	0.471101	0.147884	0.516848	0.253675	0.28927	0.524827	0.178688	0.482969	0.379331	0.222305	0.0709647	0.413289	0.436089	0.344403	0.271701	0.0928118	0.255192
LUAD	Lung	TCGA-05-5429-01	Tumor	726.064	0.0308467	0.32036	0.389288	0.300257	0.400704	0.469184	0.598619	0.457044	0.211105	0.281219	0.0756171	0.413647	0.107636	0.478638	0.181399	0.225666	0.438887	0.152715	0.468863	0.386179	0.207761	-0.00663293	0.439084	0.247476	0.257908	0.267063	0.214649	0.280623
LUAD	Lung	TCGA-05-5715-01	Tumor	60.8386	0.0522069	0.257846	0.362263	0.353046	0.43116	0.469096	0.624079	0.525293	0.26156	0.352437	0.0246741	0.437459	0.185143	0.548092	0.246151	0.318129	0.535037	0.121434	0.529473	0.417027	0.210164	0.00309399	0.46675	0.433403	0.333988	0.305524	0.217779	0.250183
GBM	Brain	TCGA-06-0125-01	Tumor	0.0847912	-0.143976	0.165148	0.175281	0.285445	0.368715	0.44917	0.545926	0.392453	0.293574	0.217351	-0.0862516	0.339386	-0.0185608	0.414893	0.148686	0.0594588	0.33742	0.154099	0.452246	0.36713	0.178116	-0.113765	0.459818	0.210526	0.297537	0.213495	-0.00705297	0.247277
GBM	Brain	TCGA-06-0125-02	Recurrent	0.150668	-0.127332	0.16648	0.238825	0.318293	0.383286	0.481007	0.59627	0.43318	0.303745	0.27352	-0.0107357	0.344098	0.0925524	0.448216	0.227606	0.16789	0.431344	0.146787	0.500829	0.427313	0.227732	-0.140424	0.467984	0.325638	0.344842	0.259613	0.0379529	0.204965
GBM	Brain	TCGA-06-0129-01	Tumor	0.126158	-0.0845984	0.314612	0.251355	0.29526	0.439544	0.314291	0.498462	0.346267	0.328512	0.270554	-0.0118847	0.304919	0.101873	0.386447	0.211378	0.0826911	0.445374	0.235178	0.478158	0.397222	0.157721	-0.150794	0.43245	0.27274	0.332533	0.208766	0.0288796	0.267203
GBM	Brain	TCGA-06-0130-01	Tumor	0.0432243	-0.0153454	0.387022	0.49385	0.394973	0.425956	0.455513	0.643928	0.5248	0.424271	0.419785	0.0789127	0.477367	0.252672	0.467584	0.368826	0.265939	0.671636	0.243039	0.536375	0.477533	0.304246	-0.068	0.51823	0.506995	0.409435	0.353111	0.103598	0.275179
GBM	Brain	TCGA-06-0132-01	Tumor	0.116687	-0.0306195	0.190175	0.327763	0.354224	0.414492	0.498983	0.60042	0.398592	0.399482	0.289538	0.0283294	0.411344	0.126746	0.472924	0.347557	0.266612	0.593121	0.098553	0.533241	0.480186	0.229538	-0.113757	0.47812	0.388393	0.433716	0.302803	0.0598683	0.206738
GBM	Brain	TCGA-06-0138-01	Tumor	0.0944424	-0.11494	0.276575	0.332651	0.315493	0.458082	0.431503	0.559838	0.384892	0.400313	0.248195	0.0667195	0.374044	0.0797019	0.445811	0.286669	0.220999	0.519838	0.112465	0.518902	0.410024	0.222797	-0.0568615	0.447198	0.36509	0.369276	0.266003	0.0403034	0.252275
GBM	Brain	TCGA-06-0139-01	Tumor	2.95001	-0.00935463	0.310352	0.457621	0.457199	0.430855	0.475688	0.633253	0.495343	0.419462	0.401439	0.0853941	0.540012	0.205798	0.528319	0.473611	0.347556	0.695747	0.166982	0.595819	0.480478	0.283431	0.146817	0.537004	0.556245	0.488344	0.372856	0.108231	0.253084
GBM	Brain	TCGA-06-0141-01	Tumor	2.68013	-0.0715001	0.232456	0.363853	0.428816	0.412894	0.442144	0.60572	0.432663	0.412456	0.328912	0.00513943	0.479575	0.162821	0.522327	0.342645	0.21368	0.595768	0.147618	0.544142	0.46594	0.261802	0.0771877	0.51549	0.498614	0.402732	0.317227	0.114608	0.22045
GBM	Brain	TCGA-06-0152-02	Recurrent	0.400385	-0.00416983	0.340933	0.385553	0.344444	0.388759	0.49922	0.596706	0.425679	0.391033	0.352856	0.0420576	0.375329	0.124523	0.438788	0.264829	0.136799	0.549329	0.16964	0.492784	0.41245	0.238868	-0.0877046	0.481728	0.355882	0.392019	0.307458	0.077395	0.294793
GBM	Brain	TCGA-06-0156-01	Tumor	0.739837	-0.130786	0.353557	0.30068	0.396357	0.397924	0.423524	0.569294	0.435698	0.371165	0.259956	-0.0205861	0.455638	0.0565944	0.458393	0.274698	0.187915	0.520951	0.175189	0.46658	0.442651	0.235874	-0.0361659	0.472564	0.417559	0.359206	0.272201	0.0497344	0.250391
GBM	Brain	TCGA-06-0157-01	Tumor	0.297782	-0.0861414	0.208643	0.302595	0.277556	0.430261	0.438228	0.557682	0.394885	0.329208	0.286242	-0.04723	0.331158	0.0921493	0.418735	0.199345	0.0769487	0.464097	0.151301	0.497689	0.403251	0.203972	-0.0728599	0.458022	0.245367	0.345209	0.231628	0.0353019	0.263392
GBM	Brain	TCGA-06-0158-01	Tumor	0.083792	-0.0396267	0.184599	0.251634	0.29997	0.396972	0.475084	0.578662	0.365058	0.345432	0.30348	0.0300288	0.319652	0.132624	0.421856	0.225937	0.172784	0.472906	0.1502	0.506306	0.419776	0.192489	-0.121811	0.465409	0.23452	0.351634	0.231629	0.0346386	0.221175
GBM	Brain	TCGA-06-0168-01	Tumor	1.72645	-0.128359	0.268723	0.28254	0.33604	0.408484	0.50427	0.586509	0.401016	0.374738	0.288457	-0.048907	0.411386	0.0841633	0.480047	0.309594	0.26006	0.562311	0.139461	0.516943	0.460048	0.244437	-0.134488	0.449074	0.37284	0.394502	0.287552	0.0724421	0.270692
GBM	Brain	TCGA-06-0171-02	Recurrent	14.5837	0.0321989	0.285112	0.393851	0.476253	0.399656	0.500589	0.637271	0.535134	0.384216	0.415998	0.111107	0.516875	0.275755	0.521428	0.446266	0.395206	0.704278	0.175967	0.57988	0.53541	0.288078	0.345772	0.572791	0.562708	0.489088	0.361954	0.115608	0.20416
GBM	Brain	TCGA-06-0174-01	Tumor	0.147701	-0.184191	0.22325	0.201891	0.253421	0.411582	0.401837	0.540128	0.382359	0.335277	0.190314	-0.0662446	0.333156	0.0179706	0.392904	0.200954	0.108078	0.362848	0.131863	0.493155	0.362074	0.166124	-0.129567	0.43572	0.257836	0.308454	0.219842	0.00128973	0.273118
GBM	Brain	TCGA-06-0178-01	Tumor	0.0848014	-0.096256	0.282274	0.351183	0.350598	0.45005	0.370538	0.530085	0.371427	0.309581	0.229376	0.00816778	0.373735	0.0951785	0.409903	0.283393	0.122991	0.464205	0.136204	0.492763	0.357359	0.181641	-0.106498	0.414941	0.36517	0.360146	0.221312	0.0503604	0.263817
GBM	Brain	TCGA-06-0184-01	Tumor	0.0355289	-0.104287	0.185278	0.300423	0.35782	0.403261	0.414562	0.567875	0.390039	0.370436	0.316439	0.0207638	0.355919	0.149825	0.453011	0.345681	0.240152	0.551888	0.118128	0.528402	0.455825	0.230354	-0.00882089	0.487654	0.351662	0.419105	0.285538	0.0957088	0.227094
GBM	Brain	TCGA-06-0187-01	Tumor	0.315994	-0.117305	0.23845	0.245935	0.320992	0.40532	0.441476	0.576202	0.41803	0.335023	0.297946	-0.0362907	0.345509	0.092555	0.442076	0.217094	0.171608	0.483193	0.160402	0.478926	0.415757	0.257195	-0.0349555	0.474403	0.328144	0.359544	0.261583	0.0795273	0.225246
GBM	Brain	TCGA-06-0190-01	Tumor	1.36721	-0.14986	0.336729	0.332683	0.411255	0.409708	0.435244	0.631856	0.46355	0.3912	0.328912	0.0871681	0.385714	0.12186	0.459921	0.294042	0.305921	0.557545	0.178868	0.505001	0.466775	0.244572	0.0287076	0.491328	0.455577	0.413339	0.323137	0.0758143	0.274237
GBM	Brain	TCGA-06-0190-02	Recurrent	1.97332	-0.105151	0.363198	0.36518	0.393144	0.421393	0.482756	0.659118	0.54901	0.454954	0.398167	0.0921507	0.488071	0.143988	0.450745	0.404346	0.386684	0.603959	0.243833	0.501101	0.470847	0.297584	0.0357266	0.539923	0.52019	0.400376	0.364824	0.0654726	0.314645
GBM	Brain	TCGA-06-0210-01	Tumor	1.35266	-0.124686	0.218812	0.284854	0.368975	0.410399	0.449055	0.601468	0.451627	0.326745	0.295833	-0.0222896	0.401174	0.117647	0.472794	0.290669	0.26879	0.525641	0.129859	0.520583	0.429968	0.248692	0.0261035	0.50671	0.396755	0.337266	0.284764	0.0614304	0.224943
GBM	Brain	TCGA-06-0210-02	Recurrent	0.11792	-0.0559541	0.260724	0.357752	0.342443	0.413875	0.468779	0.595567	0.426377	0.338499	0.32302	-0.0126574	0.402408	0.182097	0.471048	0.323481	0.234836	0.578235	0.167642	0.536428	0.47657	0.255932	-0.119359	0.495945	0.391525	0.402572	0.296128	0.0689546	0.26926
GBM	Brain	TCGA-06-0211-01	Tumor	0.0844815	-0.0928012	0.206827	0.240876	0.30284	0.382669	0.417745	0.546345	0.373234	0.357494	0.256386	-0.0562879	0.337557	0.0458858	0.411657	0.194202	0.0783336	0.385829	0.142253	0.473253	0.354674	0.201579	-0.0791378	0.458629	0.189051	0.314615	0.211373	0.045674	0.244767
GBM	Brain	TCGA-06-0211-02	Recurrent	5.65762	-0.0599103	0.287308	0.343363	0.396157	0.403884	0.446135	0.602777	0.4234	0.366818	0.321646	0.0401627	0.443853	0.0986385	0.467776	0.312952	0.259422	0.547464	0.149314	0.500323	0.445901	0.246558	-0.0159239	0.474992	0.393304	0.407339	0.289382	0.0965033	0.236307
GBM	Brain	TCGA-06-0219-01	Tumor	0.326382	-0.107934	0.249411	0.333439	0.316003	0.406468	0.415271	0.545949	0.311768	0.376888	0.227687	-0.021097	0.369884	0.0736952	0.413344	0.247266	0.116028	0.444893	0.0930361	0.466813	0.381529	0.20305	-0.161311	0.42118	0.292532	0.344155	0.229138	0.0269314	0.263528
GBM	Brain	TCGA-06-0221-02	Recurrent	0.160341	-0.132579	0.198578	0.160169	0.207892	0.35841	0.437897	0.500619	0.334328	0.34656	0.143909	-0.0716407	0.303692	-0.0218216	0.355951	0.110063	0.00252723	0.237213	0.107458	0.486343	0.356266	0.131593	-0.153229	0.440367	0.176886	0.281616	0.151586	0.0101939	0.253368
GBM	Brain	TCGA-06-0238-01	Tumor	8.24101	-0.114602	0.30585	0.33244	0.314067	0.422276	0.424413	0.545394	0.394376	0.368073	0.227671	0.0304543	0.42324	0.149536	0.434536	0.287232	0.230284	0.486437	0.172953	0.502195	0.414665	0.172825	-0.190984	0.449489	0.353692	0.388326	0.254804	0.0241922	0.278522
GBM	Brain	TCGA-06-0644-01	Tumor	0.705553	-0.0984124	0.322436	0.34258	0.368872	0.398342	0.438869	0.639524	0.467251	0.376019	0.32268	-0.032819	0.490963	0.118315	0.458003	0.304075	0.19551	0.555345	0.223082	0.498606	0.426422	0.2607	-0.0873901	0.488192	0.485212	0.386428	0.319659	0.0992598	0.275769
GBM	Brain	TCGA-06-0645-01	Tumor	0.973286	-0.0696666	0.300151	0.318149	0.406947	0.395444	0.470547	0.597133	0.469029	0.367043	0.34397	0.102649	0.420809	0.149345	0.476141	0.37303	0.320746	0.611113	0.142952	0.542974	0.464599	0.259118	-0.0161047	0.494641	0.46914	0.436487	0.311922	0.0825512	0.249913
GBM	Brain	TCGA-06-0646-01	Tumor	0.582494	-0.0830233	0.280719	0.25025	0.364129	0.387313	0.45939	0.586464	0.396404	0.36589	0.282847	0.0910634	0.329182	0.078756	0.430249	0.270819	0.204556	0.527036	0.140193	0.512083	0.418903	0.215967	-0.10121	0.464633	0.351006	0.372215	0.261959	0.0317079	0.245336
GBM	Brain	TCGA-06-0649-01	Tumor	0.274685	-0.0826198	0.194797	0.334797	0.37154	0.447858	0.412184	0.602807	0.41055	0.323973	0.293382	0.0352928	0.380679	0.116493	0.451465	0.265452	0.181883	0.534216	0.160421	0.495325	0.434525	0.210082	-0.105717	0.493379	0.395415	0.370277	0.276547	0.0600176	0.195131
GBM	Brain	TCGA-06-0686-01	Tumor	0	-0.135753	0.244767	0.224291	0.269418	0.385699	0.460281	0.549746	0.376231	0.346832	0.213773	-0.0453166	0.37533	0.045703	0.418712	0.219392	0.146093	0.401854	0.150851	0.502435	0.390518	0.162339	-0.110728	0.434916	0.297581	0.328911	0.23067	0.018501	0.27779
GBM	Brain	TCGA-06-0743-01	Tumor	0.149952	-0.0989882	0.149618	0.302379	0.31185	0.393993	0.463258	0.564018	0.365019	0.322403	0.263222	-0.0537918	0.331948	0.045731	0.420228	0.212775	0.0562324	0.425709	0.103996	0.463758	0.36416	0.197934	-0.0984091	0.457069	0.195432	0.302992	0.234894	0.018863	0.191341
GBM	Brain	TCGA-06-0744-01	Tumor	0.0372884	-0.0925854	0.17789	0.256276	0.260062	0.387807	0.488193	0.533213	0.331695	0.303938	0.233706	-0.0336361	0.320916	0.00956647	0.412335	0.154341	0.0889373	0.376296	0.105628	0.502154	0.36761	0.194067	-0.113184	0.458504	0.199177	0.292322	0.196542	0.019963	0.213433
GBM	Brain	TCGA-06-0745-01	Tumor	0.23535	-0.142791	0.261751	0.302906	0.305577	0.425615	0.425176	0.575734	0.41539	0.333774	0.25266	0.024016	0.375768	0.0577828	0.427802	0.26145	0.199922	0.492906	0.120348	0.502071	0.387943	0.194617	-0.0374696	0.459233	0.314206	0.343335	0.241156	0.0342234	0.249441
GBM	Brain	TCGA-06-0747-01	Tumor	0.125086	-0.118058	0.139195	0.192781	0.238681	0.378512	0.443747	0.548448	0.372175	0.305252	0.236347	-0.0632676	0.282489	-0.00102249	0.415931	0.135224	0.0774804	0.313173	0.122104	0.456551	0.379719	0.165618	-0.126783	0.468653	0.176089	0.258503	0.203553	0.0524816	0.170134
GBM	Brain	TCGA-06-0749-01	Tumor	0.0393939	-0.0875954	0.133578	0.285715	0.33709	0.408241	0.46108	0.539474	0.313888	0.379105	0.246762	0.0555045	0.326277	0.117175	0.444114	0.259227	0.182679	0.51666	0.0390452	0.512153	0.403176	0.173443	-0.168649	0.462792	0.270094	0.361608	0.249163	0.0391419	0.169511
GBM	Brain	TCGA-06-0750-01	Tumor	3.51906	-0.139445	0.179786	0.290473	0.35941	0.409705	0.445859	0.589502	0.422723	0.340998	0.300916	-0.00788206	0.406751	0.0826512	0.459342	0.261348	0.164632	0.522956	0.0898423	0.501895	0.436653	0.241715	-0.000823788	0.475781	0.395094	0.361101	0.2649	0.0669404	0.195916
GBM	Brain	TCGA-06-0878-01	Tumor	3.27032	-0.0985872	0.27792	0.240992	0.383159	0.392562	0.425021	0.60432	0.425901	0.431909	0.285077	-0.00144883	0.397562	0.101605	0.458384	0.267823	0.219828	0.512756	0.164684	0.47628	0.421041	0.243448	-0.0559599	0.483874	0.360966	0.362795	0.26657	0.0464568	0.276463
GBM	Brain	TCGA-06-0882-01	Tumor	1.05854	-0.0899376	0.148429	0.268245	0.338029	0.378771	0.475751	0.596071	0.379564	0.369424	0.286989	0.0201083	0.347174	0.0850308	0.456343	0.308512	0.18549	0.523029	0.100368	0.513232	0.43534	0.241331	-0.0762647	0.49907	0.31777	0.373043	0.258913	0.0901872	0.221618
GBM	Brain	TCGA-06-1804-01	Tumor	0.835672	-0.122832	0.0941823	0.199892	0.253181	0.377172	0.43899	0.538399	0.339137	0.300642	0.219681	-0.124598	0.300883	0.0296239	0.39798	0.216248	0.00470042	0.400075	0.063135	0.492352	0.398372	0.179105	-0.0261896	0.491432	0.129393	0.267286	0.200336	0.0393939	0.145251
GBM	Brain	TCGA-06-2557-01	Tumor	0.0389777	0.0389769	0.311411	0.385605	0.385761	0.414686	0.438342	0.565299	0.401138	0.360705	0.341648	0.023667	0.371632	0.223292	0.445907	0.304707	0.194861	0.574016	0.177895	0.521622	0.45981	0.218401	-0.148542	0.506807	0.355485	0.411376	0.273651	0.0503605	0.297235
GBM	Brain	TCGA-06-2558-01	Tumor	0.0464187	-0.105561	0.216867	0.274883	0.281536	0.410853	0.457995	0.552007	0.395076	0.346251	0.235667	-0.0370502	0.355179	0.0655199	0.427487	0.212044	0.0956011	0.425526	0.158262	0.491109	0.41148	0.182929	-0.0992147	0.443275	0.300358	0.329209	0.222562	0.0543272	0.263208
GBM	Brain	TCGA-06-2559-01	Tumor	0	-0.15598	0.272116	0.199111	0.26385	0.398539	0.386016	0.56869	0.371103	0.369355	0.237597	-0.0389102	0.336175	0.0199403	0.432231	0.196756	0.123667	0.385081	0.197722	0.483107	0.365885	0.19221	-0.142649	0.462407	0.274085	0.315155	0.236327	0.026316	0.267231
GBM	Brain	TCGA-06-2561-01	Tumor	0.402306	-0.107345	0.20819	0.288838	0.350402	0.395187	0.429237	0.576073	0.4176	0.322828	0.300843	0.00860625	0.312879	0.120868	0.43733	0.248981	0.156983	0.503673	0.118474	0.500669	0.429981	0.22	-0.130668	0.492585	0.335362	0.349085	0.256359	0.0843244	0.236266
GBM	Brain	TCGA-06-2562-01	Tumor	0.461723	-0.130868	0.219014	0.214279	0.348133	0.384254	0.476081	0.594153	0.437014	0.384605	0.265319	-0.025587	0.356682	0.0527148	0.487551	0.25438	0.130753	0.46348	0.136949	0.486264	0.421786	0.212661	-0.105694	0.46949	0.330172	0.359907	0.252768	0.0720411	0.238056
GBM	Brain	TCGA-06-2563-01	Tumor	0	-0.108005	0.20177	0.266581	0.307604	0.380062	0.450115	0.53972	0.370693	0.378044	0.270829	-0.0232521	0.320388	0.0717948	0.410495	0.174362	0.111228	0.383621	0.148477	0.486121	0.385521	0.197112	-0.0722946	0.474705	0.233082	0.316963	0.220397	0.0466093	0.251896
GBM	Brain	TCGA-06-2564-01	Tumor	0	-0.132027	0.189981	0.24339	0.306899	0.375059	0.412261	0.589864	0.37412	0.388924	0.263736	-0.0147581	0.36111	0.0832926	0.449997	0.245046	0.110019	0.449169	0.145137	0.499575	0.409468	0.232868	-0.0574804	0.476221	0.265924	0.373422	0.23223	0.060082	0.236992
GBM	Brain	TCGA-06-2565-01	Tumor	0	-0.140943	0.149068	0.237708	0.306962	0.388638	0.418454	0.550498	0.355439	0.336601	0.27287	-0.0383382	0.321666	0.0650782	0.399986	0.169149	0.0497425	0.359406	0.147846	0.442746	0.393133	0.184743	-0.127577	0.488109	0.23297	0.292563	0.227428	0.0299272	0.214081
GBM	Brain	TCGA-06-2567-01	Tumor	19.4171	-0.106988	0.298215	0.342885	0.353237	0.414494	0.439463	0.557545	0.404115	0.363355	0.252094	-0.0395593	0.377898	0.10753	0.437582	0.256834	0.170147	0.512125	0.163832	0.525642	0.435272	0.243655	-0.0163755	0.489063	0.328045	0.360032	0.265574	0.0614508	0.20151
GBM	Brain	TCGA-06-2569-01	Tumor	0.146804	-0.217838	0.21242	0.218439	0.189832	0.355217	0.417288	0.525864	0.326438	0.33106	0.14008	-0.00289302	0.296208	-0.127411	0.400553	0.139641	0.0556643	0.216795	0.208866	0.433696	0.295759	0.164043	-0.167154	0.436103	0.204606	0.203594	0.153315	0.021046	0.280894
GBM	Brain	TCGA-06-2570-01	Tumor	0.356913	-0.100381	0.21939	0.244239	0.260883	0.445832	0.417214	0.557011	0.367951	0.324027	0.273334	0.00601471	0.331036	0.0695327	0.432054	0.247851	0.116827	0.494877	0.178896	0.505668	0.425195	0.187331	-0.0485384	0.446521	0.262099	0.343433	0.231265	0.0581072	0.264253
GBM	Brain	TCGA-06-5408-01	Tumor	0.311238	-0.166036	0.203988	0.19438	0.325232	0.409929	0.4223	0.562903	0.393168	0.326872	0.261139	-0.0349524	0.362155	0.0535607	0.385306	0.208619	0.131992	0.404286	0.155875	0.451438	0.407428	0.221291	-0.106512	0.463935	0.284749	0.332534	0.22911	0.0380755	0.25303
GBM	Brain	TCGA-06-5410-01	Tumor	12.8737	0.00372657	0.298539	0.352069	0.429324	0.403085	0.488598	0.618187	0.499664	0.420223	0.37243	0.0825214	0.523733	0.199435	0.536425	0.445323	0.372989	0.674812	0.188102	0.575031	0.497961	0.285932	0.111161	0.53824	0.549173	0.482364	0.355413	0.139143	0.251178
GBM	Brain	TCGA-06-5411-01	Tumor	0.42008	-0.124973	0.208783	0.241117	0.277496	0.360367	0.458063	0.551076	0.411528	0.395607	0.208913	-0.00742388	0.343764	0.0330836	0.394665	0.252171	0.121791	0.433956	0.0652531	0.528124	0.398653	0.156558	-0.163709	0.447217	0.307148	0.341004	0.222729	0.0171025	0.254038
GBM	Brain	TCGA-06-5412-01	Tumor	0.194247	-0.0356155	0.257182	0.361852	0.427481	0.404452	0.439325	0.597318	0.417466	0.40773	0.349053	0.0770755	0.380372	0.134524	0.462873	0.34239	0.28588	0.591728	0.177071	0.525955	0.457136	0.26487	-0.0109028	0.500415	0.418472	0.40975	0.314245	0.119367	0.259489
GBM	Brain	TCGA-06-5413-01	Tumor	1.07348	-0.0478365	0.297226	0.351418	0.299881	0.438789	0.415518	0.564246	0.413714	0.35419	0.267405	-0.0249543	0.469769	0.116704	0.460054	0.299509	0.182683	0.503192	0.157765	0.48898	0.422744	0.235321	-0.0294991	0.455214	0.395235	0.372948	0.28019	0.0571789	0.28389
GBM	Brain	TCGA-06-5414-01	Tumor	0.119635	-0.0984987	0.243397	0.283726	0.322189	0.385346	0.418821	0.586449	0.411246	0.332843	0.306589	-0.00683301	0.386128	0.105442	0.450969	0.255197	0.229203	0.527339	0.149859	0.521343	0.44082	0.227073	-0.0319328	0.472343	0.336092	0.35339	0.266631	0.0644504	0.232451
GBM	Brain	TCGA-06-5416-01	Tumor	0.0628394	-0.214528	0.251964	0.242177	0.289498	0.366433	0.407567	0.546139	0.373685	0.272821	0.13027	-0.0488693	0.337232	-0.0202836	0.410814	0.0830297	0.0492599	0.261125	0.151272	0.459485	0.292834	0.165548	-0.262746	0.426775	0.211718	0.242459	0.216379	-0.00467364	0.268474
GBM	Brain	TCGA-06-5417-01	Tumor	0	-0.185707	0.247188	0.221694	0.242215	0.416513	0.324442	0.512412	0.348901	0.338966	0.199812	0.0139481	0.32119	-0.0244799	0.389644	0.13951	0.0383647	0.274954	0.160354	0.447644	0.35229	0.152716	-0.163435	0.416532	0.217463	0.282375	0.171968	0.0291622	0.30133
GBM	Brain	TCGA-06-5418-01	Tumor	0.393059	-0.171684	0.221811	0.241769	0.341512	0.37007	0.434616	0.567977	0.418845	0.334036	0.262394	-0.038186	0.373621	0.0486567	0.448781	0.271433	0.222304	0.494271	0.152704	0.488506	0.407929	0.217111	-0.0425352	0.474331	0.352739	0.352259	0.268982	0.0455685	0.226098
GBM	Brain	TCGA-06-5856-01	Tumor	0.312397	-0.127302	0.224948	0.259829	0.290213	0.416319	0.392169	0.551009	0.402926	0.343652	0.271415	-0.0534579	0.358133	0.0592313	0.41815	0.239472	0.137273	0.43185	0.17375	0.483919	0.413649	0.227803	-0.11284	0.471615	0.356512	0.376065	0.250121	0.0569825	0.30981
GBM	Brain	TCGA-06-5858-01	Tumor	0.180268	-0.111004	0.275984	0.209392	0.306861	0.3628	0.463926	0.576476	0.423356	0.325018	0.249417	-0.0294854	0.39447	0.0851083	0.421965	0.224419	0.151149	0.439683	0.165256	0.495894	0.42675	0.205305	-0.133096	0.465377	0.312927	0.353683	0.219713	0.0358661	0.242697
GBM	Brain	TCGA-06-5859-01	Tumor	0.087397	-0.101615	0.302116	0.334096	0.329017	0.437782	0.362151	0.542451	0.368155	0.347817	0.30398	0.0600496	0.349139	0.102547	0.411722	0.217963	0.157768	0.438786	0.100707	0.443387	0.385	0.210133	-0.120281	0.482576	0.244956	0.340542	0.248679	0.0262138	0.283922
GBM	Brain	TCGA-08-0386-01	Tumor	1.05894	-0.158913	0.163305	0.157912	0.246613	0.435938	0.454084	0.549658	0.327668	0.342301	0.166283	-0.089614	0.303759	-0.0371363	0.409798	0.144604	0.030637	0.316094	0.0781116	0.478351	0.376543	0.195155	-0.148822	0.459217	0.194823	0.284898	0.191248	0.00733424	0.191892
OV	Ovary	TCGA-09-0364-01	Tumor	6.49123	-0.249808	0.106251	0.130825	0.114782	0.348066	0.390932	0.509505	0.272186	0.19379	0.0439081	-0.0600906	0.261196	-0.182631	0.410312	0.0392965	-0.0117996	0.0986485	0.0980833	0.460041	0.275483	0.0965499	-0.305522	0.376402	0.00151785	0.123633	0.080049	-0.0503582	0.181064
OV	Ovary	TCGA-09-0366-01	Tumor	14741.8	-0.083418	0.250497	0.322253	0.36817	0.40112	0.481164	0.634181	0.41696	0.235539	0.350419	0.0527035	0.345589	0.177091	0.469966	0.288991	0.125447	0.599183	0.160284	0.513473	0.421363	0.148282	0.046597	0.518688	0.39191	0.329741	0.270835	0.127903	0.158926
OV	Ovary	TCGA-09-0367-01	Tumor	2007.27	-0.11005	0.252591	0.384454	0.344605	0.392725	0.464837	0.588554	0.369367	0.236248	0.305747	-0.00680985	0.400651	0.0838678	0.429613	0.185931	0.0733426	0.474294	0.16347	0.446016	0.364574	0.152806	-0.0710798	0.424316	0.271716	0.28292	0.255609	0.140395	0.173135
OV	Ovary	TCGA-09-0369-01	Tumor	10.5722	-0.135082	0.187494	0.244412	0.2238	0.397523	0.385876	0.570265	0.37654	0.249918	0.153612	-0.0595527	0.370114	-0.0798139	0.411087	0.161285	-0.0194933	0.289802	0.0659099	0.460548	0.34047	0.166759	-0.236934	0.437474	0.21267	0.21914	0.194749	0.00600099	0.213523
OV	Ovary	TCGA-09-1659-01	Tumor	513.001	-0.0193826	0.329767	0.40009	0.336385	0.415214	0.447569	0.572666	0.359977	0.25717	0.291598	0.00258364	0.378847	0.072533	0.444952	0.195885	0.0643521	0.471399	0.144864	0.455474	0.386159	0.173573	-0.0871706	0.404175	0.256344	0.24484	0.249922	0.077637	0.165475
OV	Ovary	TCGA-09-1661-01	Tumor	52.3178	-0.154032	0.161791	0.280969	0.287542	0.376654	0.45544	0.554991	0.349811	0.256024	0.231554	0.071292	0.358266	0.0379904	0.437715	0.16599	0.120732	0.323278	0.196959	0.457776	0.412666	0.1899	-0.12898	0.457772	0.204948	0.296784	0.205313	0.0682458	0.174715
OV	Ovary	TCGA-09-1662-01	Tumor	289.356	-0.0110015	0.360336	0.380361	0.339675	0.401612	0.457679	0.58263	0.403605	0.265143	0.351354	0.0332384	0.370809	0.106558	0.420633	0.223477	0.090562	0.516246	0.21579	0.491339	0.449895	0.220151	-0.0713891	0.479804	0.316546	0.331317	0.263077	0.039856	0.23101
OV	Ovary	TCGA-09-1665-01	Tumor	385.755	-0.118508	0.327713	0.385981	0.25263	0.360565	0.451334	0.544369	0.342679	0.248446	0.238907	-0.072372	0.335226	0.0351671	0.390337	0.141761	-0.00257098	0.407672	0.147207	0.440964	0.350166	0.120939	-0.153273	0.439141	0.18095	0.170452	0.237722	0.0185408	0.150396
OV	Ovary	TCGA-09-1666-01	Tumor	390.782	-0.0538099	0.324645	0.400063	0.333348	0.402177	0.40331	0.594672	0.426759	0.28222	0.295502	-0.0139906	0.416364	0.139926	0.464283	0.176203	0.0486644	0.480431	0.129812	0.433825	0.424554	0.163364	-0.16662	0.417221	0.276427	0.26375	0.231369	0.0896846	0.270441
OV	Ovary	TCGA-09-1667-01	Tumor	120.532	-0.0056693	0.382798	0.478123	0.336105	0.430715	0.401798	0.598792	0.420684	0.303113	0.358607	0.0888223	0.425038	0.162105	0.452354	0.190956	0.110194	0.496049	0.199706	0.471918	0.40717	0.230401	-0.0949452	0.466557	0.395193	0.310695	0.295065	0.131054	0.225633
OV	Ovary	TCGA-09-1668-01	Tumor	384.667	-0.0619444	0.45446	0.426156	0.364086	0.381544	0.494253	0.613007	0.425459	0.295629	0.323929	0.0966618	0.392213	0.172611	0.474533	0.15484	0.103499	0.48346	0.19132	0.435393	0.445566	0.208772	-0.128793	0.471632	0.335267	0.252967	0.286249	0.0880782	0.278583
OV	Ovary	TCGA-09-1669-01	Tumor	79.9887	-0.0165396	0.315109	0.400643	0.293351	0.407773	0.460438	0.610024	0.35306	0.278371	0.265723	0.00968579	0.388929	0.140734	0.469947	0.171941	0.0575738	0.436131	0.191945	0.437991	0.39168	0.169322	-0.183921	0.472727	0.233604	0.279762	0.25027	0.00564262	0.211531
OV	Ovary	TCGA-09-1670-01	Tumor	93.847	-0.091814	0.274357	0.309596	0.319598	0.441997	0.373339	0.592426	0.386497	0.268563	0.297716	0.0297716	0.368129	0.151488	0.46267	0.187751	0.0755093	0.424078	0.220643	0.478774	0.378771	0.136474	-0.128406	0.475808	0.298436	0.28971	0.226996	0.036787	0.212824
OV	Ovary	TCGA-09-1673-01	Tumor	33.3534	-0.133157	0.246273	0.270361	0.272491	0.386374	0.424104	0.58246	0.345124	0.267293	0.231377	0.043928	0.377712	0.0788285	0.521399	0.0584642	0.035206	0.308386	0.263751	0.444167	0.351653	0.149997	-0.198121	0.465238	0.202107	0.240239	0.150966	0.0106904	0.209203
OV	Ovary	TCGA-09-2044-01	Tumor	102.083	-0.00821347	0.394358	0.360838	0.366493	0.425195	0.446546	0.596203	0.398694	0.242698	0.270103	0.050087	0.375429	0.165642	0.477221	0.189778	0.0484127	0.501197	0.140909	0.472919	0.373878	0.192612	-0.110876	0.462099	0.362577	0.291141	0.251053	0.0774093	0.191926
OV	Ovary	TCGA-09-2045-01	Tumor	5021.9	-0.0920686	0.148962	0.304085	0.282818	0.387986	0.511556	0.568349	0.3785	0.221686	0.322383	0.000178124	0.302792	0.105747	0.403826	0.137311	0.0575481	0.414972	0.142826	0.462017	0.396772	0.106408	-0.124182	0.459973	0.211064	0.226067	0.229788	0.0531329	0.17285
OV	Ovary	TCGA-09-2048-01	Tumor	8.8202	-0.17502	0.220844	0.259646	0.250348	0.399471	0.405157	0.484648	0.278195	0.223069	0.0975294	-0.0628621	0.345806	-0.103453	0.376259	0.0629238	-0.0439527	0.219752	0.0972652	0.41375	0.303376	0.0705322	-0.229187	0.411303	0.14505	0.213115	0.217024	-0.0491949	0.202345
OV	Ovary	TCGA-09-2051-01	Tumor	984.776	-0.0342185	0.356826	0.362528	0.318007	0.426723	0.409418	0.574752	0.38805	0.247274	0.319424	-0.0506488	0.411856	0.133299	0.454588	0.187697	0.0274665	0.482617	0.193818	0.454339	0.371321	0.166332	-0.0590057	0.475946	0.272785	0.238942	0.272289	0.0412642	0.224461
OV	Ovary	TCGA-09-2053-01	Tumor	333.521	0.0569696	0.340372	0.42445	0.311345	0.416183	0.463308	0.573891	0.345633	0.259126	0.266512	-0.0380548	0.408203	0.169102	0.415056	0.156398	0.00861263	0.445131	0.126999	0.451719	0.408127	0.179297	-0.178967	0.448879	0.290882	0.255454	0.256294	0.056993	0.233895
OV	Ovary	TCGA-09-2054-01	Tumor	5.33134	-0.0289364	0.269964	0.244472	0.245485	0.377203	0.422526	0.544747	0.371267	0.2637	0.186255	0.0214528	0.375331	0.0423906	0.408324	0.126575	0.0252327	0.297037	0.215772	0.417556	0.337844	0.193709	-0.143374	0.444743	0.21859	0.243625	0.169682	-0.0427407	0.200131
OV	Ovary	TCGA-09-2056-01	Tumor	381.93	-0.106866	0.364419	0.407959	0.354537	0.418748	0.491474	0.576027	0.358386	0.239125	0.289031	-0.0532592	0.373093	0.117781	0.452905	0.18475	0.0950989	0.485423	0.180443	0.459327	0.396045	0.188908	-0.023808	0.458181	0.308431	0.260436	0.290401	0.101554	0.225262
OV	Ovary	TCGA-10-0927-01	Tumor	102.834	-0.0494	0.159428	0.265337	0.190828	0.427246	0.406592	0.516542	0.32362	0.210659	0.203335	0.0722399	0.331574	-0.00265546	0.405493	0.103909	0.0806022	0.190913	0.165695	0.40961	0.343926	0.0926158	-0.208932	0.401329	0.0843214	0.208951	0.164448	-0.00524524	0.245794
OV	Ovary	TCGA-10-0928-01	Tumor	610.278	-0.14504	0.288696	0.209277	0.236816	0.380036	0.404	0.544648	0.331231	0.229328	0.204929	0.0373183	0.31334	-0.00069613	0.387443	0.0886465	-0.00565527	0.228449	0.243318	0.438317	0.370449	0.141844	-0.225068	0.432787	0.0999352	0.219732	0.175145	0.0727863	0.273699
OV	Ovary	TCGA-10-0931-01	Tumor	1876.99	-0.132696	0.325481	0.368927	0.283371	0.357184	0.491178	0.523418	0.336365	0.206188	0.216236	0.142293	0.330009	0.0272284	0.442454	0.137712	0.0921481	0.409739	0.177183	0.442866	0.328654	0.14013	-0.123868	0.463255	0.170043	0.183894	0.235555	0.044552	0.151253
OV	Ovary	TCGA-10-0933-01	Tumor	161.603	-0.263278	0.276535	0.19296	0.199928	0.427425	0.38675	0.554385	0.329125	0.220221	0.142353	-0.0529668	0.315992	0.00350085	0.42413	0.121687	0.0519217	0.2289	0.134674	0.378289	0.325689	0.150875	-0.168094	0.386224	0.0810421	0.210396	0.175487	-0.0209278	0.240927
OV	Ovary	TCGA-10-0936-01	Tumor	1843.22	-0.0555277	0.213892	0.372869	0.26786	0.349407	0.516063	0.549606	0.313756	0.151021	0.218726	0.0457147	0.291929	0.00214515	0.378325	0.0905725	-0.00830306	0.397656	0.09782	0.443013	0.278961	0.0902135	-0.133837	0.435739	0.218724	0.149826	0.183246	0.0614892	0.110152
OV	Ovary	TCGA-10-0937-01	Tumor	3710.62	-0.105037	0.344735	0.417253	0.341432	0.365597	0.476879	0.541966	0.366817	0.256192	0.285282	-0.0227477	0.371526	0.109327	0.428701	0.197424	0.0657711	0.499009	0.159341	0.448053	0.412561	0.165862	-0.103047	0.437076	0.221402	0.232804	0.271778	0.106805	0.213458
OV	Ovary	TCGA-10-0938-01	Tumor	50.5823	-0.157179	0.240824	0.249902	0.15803	0.350202	0.391658	0.481126	0.20638	0.171686	0.0902045	0.0624861	0.296552	-0.155216	0.329301	0.00765711	-0.00210494	0.102276	0.193762	0.423984	0.239362	0.0673143	-0.197917	0.439931	-0.0409404	0.0786628	0.129183	0.00602711	0.190046
GBM	Brain	TCGA-12-0616-01	Tumor	0.062905	-0.120512	0.298355	0.364308	0.276085	0.434779	0.386739	0.550889	0.398877	0.359676	0.274899	-0.0102188	0.357674	0.08556	0.416608	0.22618	0.177706	0.438577	0.152828	0.496709	0.379768	0.168003	-0.157491	0.429311	0.242938	0.336589	0.267052	0.00508716	0.272499
GBM	Brain	TCGA-12-0618-01	Tumor	0.510919	-0.191062	0.176195	0.18804	0.216289	0.395191	0.397896	0.492882	0.350505	0.292724	0.162404	-0.0305673	0.295103	-0.0345504	0.36658	0.117965	0.0647554	0.284916	0.141022	0.47912	0.353206	0.173283	-0.172559	0.445589	0.214054	0.267236	0.202074	-0.00168308	0.234749
GBM	Brain	TCGA-12-0619-01	Tumor	0.927525	-0.171776	0.258955	0.274394	0.353587	0.398368	0.437625	0.595196	0.426783	0.347256	0.286037	0.042601	0.372364	0.0856542	0.452197	0.291575	0.217979	0.529818	0.171623	0.476457	0.449162	0.244233	-0.0375618	0.481672	0.390424	0.373006	0.282025	0.0634515	0.235885
GBM	Brain	TCGA-12-0821-01	Tumor	0.0441899	-0.171865	0.214945	0.233851	0.269284	0.413037	0.428885	0.554936	0.345841	0.355824	0.194462	-0.0752453	0.358207	-0.025453	0.399085	0.156194	0.051735	0.347183	0.128465	0.482142	0.375321	0.190318	-0.141224	0.428566	0.189744	0.285561	0.190294	0.0178333	0.246161
GBM	Brain	TCGA-12-1597-01	Tumor	0.0534845	-0.169439	0.208235	0.262226	0.270045	0.415123	0.417355	0.536463	0.302558	0.318601	0.210828	0.0213821	0.30553	0.0120291	0.385072	0.200123	0.0751467	0.383003	0.0894711	0.507797	0.374122	0.164105	-0.177143	0.426993	0.247794	0.346148	0.201315	0.00976026	0.238992
GBM	Brain	TCGA-12-3650-01	Tumor	0	-0.164099	0.263883	0.26246	0.291137	0.385661	0.415356	0.536817	0.326971	0.354861	0.238332	-0.0601617	0.318983	0.0513941	0.369867	0.194727	0.0950951	0.38737	0.110993	0.501485	0.360271	0.170042	-0.130924	0.435719	0.186962	0.348268	0.223292	0.0184354	0.255718
GBM	Brain	TCGA-12-3652-01	Tumor	0.143637	-0.179372	0.209398	0.276188	0.310424	0.392003	0.425278	0.536241	0.333852	0.328472	0.219727	-0.0665685	0.341611	-0.0140293	0.380193	0.176275	0.0833806	0.322563	0.104457	0.458897	0.317284	0.168848	-0.181208	0.436328	0.16515	0.29321	0.239053	0.010526	0.210777
GBM	Brain	TCGA-12-3653-01	Tumor	0.14846	-0.118601	0.24875	0.27493	0.320086	0.406339	0.401715	0.532007	0.364326	0.33937	0.302324	-0.0427635	0.337159	0.117109	0.402701	0.188691	0.0482852	0.427391	0.128121	0.47296	0.369352	0.206771	-0.104142	0.471859	0.20571	0.346784	0.225834	0.0288211	0.222005
GBM	Brain	TCGA-12-5295-01	Tumor	0.102136	-0.105754	0.288706	0.3762	0.327013	0.402526	0.386656	0.57078	0.338944	0.369529	0.304758	0.0136544	0.367072	0.123696	0.43626	0.226247	0.218418	0.518577	0.16332	0.489199	0.411007	0.201316	-0.0974435	0.455074	0.29489	0.35899	0.262854	0.0377331	0.277993
GBM	Brain	TCGA-12-5299-01	Tumor	0.571138	-0.134633	0.225434	0.246517	0.324264	0.420938	0.443502	0.562379	0.428843	0.307343	0.247375	-0.0246736	0.377956	0.0859067	0.426498	0.26283	0.1487	0.468434	0.108434	0.493235	0.416277	0.211784	-0.0887703	0.449178	0.310272	0.359045	0.250265	0.0590774	0.230698
OV	Ovary	TCGA-13-0714-01	Tumor	364.735	0.0420009	0.26418	0.385805	0.27632	0.346563	0.466864	0.580318	0.382884	0.253829	0.270957	0.0567959	0.343694	0.120331	0.436167	0.185279	0.05414	0.454358	0.240162	0.452823	0.412563	0.163653	-0.145675	0.460262	0.245121	0.263783	0.262904	0.0538035	0.167867
OV	Ovary	TCGA-13-0720-01	Tumor	3889.61	-0.167358	0.236305	0.250379	0.284856	0.374203	0.436099	0.545683	0.321904	0.268467	0.237331	0.0615395	0.331006	-0.0518207	0.462566	0.0721605	-0.0634033	0.328596	0.0636156	0.435793	0.32514	0.0441441	-0.100303	0.467333	0.0449712	0.157874	0.173472	0.120919	0.172109
OV	Ovary	TCGA-13-0724-01	Tumor	341.443	-0.0253399	0.265583	0.353672	0.295478	0.412246	0.469247	0.560863	0.352706	0.234858	0.229199	-0.0456926	0.329633	0.0581484	0.424875	0.169128	0.0191797	0.349297	0.156579	0.444228	0.345141	0.117837	-0.102804	0.456635	0.15928	0.2046	0.224451	0.0551055	0.154083
OV	Ovary	TCGA-13-0725-01	Tumor	1185.23	-0.0456302	0.331899	0.346612	0.283978	0.40979	0.454861	0.60033	0.372619	0.255611	0.239251	-0.0390544	0.399832	0.0882	0.537062	0.226971	0.117479	0.486613	0.193903	0.468036	0.397509	0.15974	-0.151854	0.436315	0.276108	0.258702	0.241915	0.0753608	0.270368
OV	Ovary	TCGA-13-0726-01	Tumor	342.64	-0.135601	0.20751	0.38142	0.284508	0.386436	0.488882	0.554566	0.350328	0.207047	0.269168	-0.0742079	0.364545	0.0123057	0.409281	0.106402	-0.00280453	0.401785	0.154838	0.460422	0.38714	0.179749	-0.165708	0.452036	0.215307	0.219627	0.233891	0.0837125	0.192164
OV	Ovary	TCGA-13-0727-01	Tumor	120.701	-0.0591451	0.212975	0.268501	0.283472	0.373768	0.435757	0.584433	0.327332	0.219008	0.184321	-0.0304713	0.328953	0.0424694	0.450515	0.166057	-0.0253637	0.363632	0.150788	0.453891	0.365732	0.112085	-0.224541	0.453122	0.228599	0.248974	0.193572	0.034999	0.123015
OV	Ovary	TCGA-13-0730-01	Tumor	26.5026	-0.163918	0.261238	0.259574	0.265091	0.403178	0.470695	0.55342	0.399742	0.234941	0.179829	-0.0317171	0.356116	-0.0544289	0.447987	0.151036	0.0232473	0.374091	0.138929	0.400793	0.375294	0.160121	-0.141599	0.455604	0.242705	0.212598	0.221963	0.0240972	0.245511
OV	Ovary	TCGA-13-0762-01	Tumor	92.5017	-0.185879	0.153005	0.231155	0.262329	0.37357	0.398048	0.516597	0.287446	0.206866	0.183998	0.0131138	0.317862	-0.0776917	0.444675	0.0555436	-0.0133892	0.283079	0.133219	0.401151	0.294713	0.172633	-0.15607	0.41683	0.145099	0.17271	0.147239	0.0349925	0.176131
OV	Ovary	TCGA-13-0765-01	Tumor	2883.11	-0.0813631	0.248156	0.342674	0.375792	0.423049	0.488931	0.586368	0.363483	0.232109	0.304552	-0.0423952	0.361797	0.0814173	0.431427	0.163475	0.0115381	0.525595	0.165055	0.475121	0.364498	0.126945	-0.0508083	0.451581	0.276858	0.240956	0.236465	0.0835985	0.16764
OV	Ovary	TCGA-13-0766-01	Tumor	332.907	-0.0875662	0.313652	0.333797	0.305174	0.426375	0.464063	0.569444	0.335467	0.2546	0.193236	-0.0575115	0.379311	0.0177284	0.466277	0.180917	0.0782161	0.391159	0.181328	0.428262	0.359082	0.160815	-0.156631	0.416899	0.231544	0.250325	0.202328	0.0422843	0.264264
OV	Ovary	TCGA-13-0768-01	Tumor	400.74	0.137309	0.388663	0.605957	0.394105	0.450732	0.463708	0.668307	0.479613	0.316443	0.417556	0.0124675	0.443141	0.232504	0.473425	0.272644	0.166444	0.619446	0.178548	0.4963	0.467944	0.279846	-0.0296756	0.50072	0.459762	0.372432	0.372071	0.124926	0.268045
OV	Ovary	TCGA-13-0795-01	Tumor	654.344	0.0122795	0.3722	0.450259	0.344511	0.423817	0.440377	0.591007	0.368325	0.305612	0.320473	0.057165	0.317197	0.166362	0.461528	0.250367	0.100593	0.531948	0.243334	0.464258	0.407474	0.185202	-0.130192	0.437457	0.348898	0.263673	0.279569	0.0829895	0.193465
OV	Ovary	TCGA-13-0797-01	Tumor	1335.51	-0.017606	0.339088	0.389403	0.314164	0.422333	0.393702	0.536334	0.386981	0.231325	0.29988	0.0485077	0.393571	0.0959666	0.464691	0.143982	0.061163	0.404236	0.180372	0.448043	0.321625	0.168354	-0.165974	0.409691	0.218915	0.225302	0.20976	0.125286	0.161075
OV	Ovary	TCGA-13-0800-01	Tumor	104.654	-0.183351	0.103141	0.198371	0.191098	0.405418	0.410047	0.524501	0.279307	0.246454	0.08257	-0.0447244	0.327944	-0.106527	0.379933	0.0113583	-0.0807843	0.103568	0.145767	0.424819	0.303345	0.0934562	-0.193953	0.416181	-0.0396749	0.103954	0.109999	0.00686261	0.178598
OV	Ovary	TCGA-13-0804-01	Tumor	1375.81	-0.0389453	0.374194	0.38949	0.353878	0.387905	0.463622	0.580783	0.341811	0.244384	0.331322	0.0546371	0.425583	0.0916138	0.472391	0.228596	0.0587122	0.530621	0.149003	0.493664	0.410365	0.164536	-0.0663885	0.469894	0.337043	0.271931	0.254643	0.121359	0.211878
OV	Ovary	TCGA-13-0883-01	Tumor	509.885	-0.118093	0.298225	0.333549	0.337338	0.388604	0.414657	0.633086	0.468684	0.250896	0.273542	-0.0171333	0.421252	0.0899954	0.502089	0.22239	0.0781096	0.442848	0.228168	0.464163	0.44809	0.20246	-0.0702071	0.493835	0.386114	0.317636	0.279162	0.107666	0.21434
OV	Ovary	TCGA-13-0884-01	Tumor	514.247	0.0303224	0.312295	0.502643	0.310018	0.415805	0.37101	0.579551	0.347884	0.277119	0.290243	-0.0563069	0.353679	0.102722	0.41948	0.145442	0.0533865	0.408255	0.199669	0.45311	0.394586	0.173444	-0.158979	0.487094	0.209438	0.235462	0.232679	0.0489532	0.250671
OV	Ovary	TCGA-13-0885-01	Tumor	27.1777	0.0843203	0.405097	0.502612	0.35605	0.398402	0.420891	0.624602	0.409789	0.32516	0.387971	0.0281502	0.372055	0.22999	0.452601	0.24069	0.0610149	0.512306	0.190191	0.468722	0.39699	0.18526	-0.17232	0.437041	0.285571	0.29662	0.280178	0.0624049	0.240661
OV	Ovary	TCGA-13-0886-01	Tumor	616.081	0.0295493	0.354264	0.4544	0.368701	0.413053	0.507281	0.627259	0.438309	0.311514	0.317223	0.0794689	0.439791	0.192364	0.466134	0.222584	0.108824	0.535789	0.228728	0.444998	0.421465	0.202066	-0.132537	0.470535	0.369787	0.295608	0.278697	0.0932764	0.222999
OV	Ovary	TCGA-13-0887-01	Tumor	356.98	-0.000972006	0.351174	0.328174	0.333722	0.370106	0.460633	0.561675	0.362675	0.24771	0.279581	0.0258575	0.374902	0.0739701	0.448325	0.130459	0.0491283	0.366803	0.169983	0.428566	0.335455	0.171191	-0.13323	0.452795	0.272957	0.211305	0.223446	0.0922909	0.208029
OV	Ovary	TCGA-13-0888-01	Tumor	88.6664	-0.187015	0.083121	0.164941	0.189897	0.392362	0.41855	0.515422	0.264239	0.213311	0.119541	-0.0465974	0.302633	-0.0964234	0.376148	0.0330068	-0.0491538	0.0775253	0.155429	0.412161	0.349263	0.0926365	-0.234853	0.407428	0.0740089	0.165148	0.114825	-0.00770574	0.193345
OV	Ovary	TCGA-13-0891-01	Tumor	642.127	-0.0886185	0.199023	0.311872	0.262161	0.357552	0.409139	0.545675	0.317069	0.269014	0.282964	-0.12355	0.360883	-0.00830453	0.383716	0.0487058	0.0382325	0.325831	0.128272	0.438087	0.329849	0.133631	-0.126085	0.435149	0.119999	0.213899	0.172723	0.0614651	0.189858
OV	Ovary	TCGA-13-0893-01	Tumor	344.987	-0.0367786	0.36278	0.426871	0.29954	0.364639	0.433221	0.604462	0.413626	0.306648	0.277108	0.0546241	0.393942	0.055773	0.43792	0.117619	0.0568914	0.424192	0.221837	0.427042	0.400831	0.196753	-0.193364	0.444796	0.20605	0.211437	0.230954	0.0433945	0.243463
OV	Ovary	TCGA-13-0897-01	Tumor	1796.13	-0.134799	0.300712	0.417469	0.335963	0.390703	0.517196	0.590627	0.441172	0.25668	0.338411	-0.0838641	0.392997	0.117936	0.411807	0.164514	0.109289	0.485724	0.162987	0.446492	0.416789	0.223748	-0.134007	0.453331	0.291794	0.246966	0.29243	0.0963128	0.245489
OV	Ovary	TCGA-13-0900-01	Tumor	86.7563	-0.0572343	0.356298	0.364243	0.287339	0.379615	0.454292	0.574088	0.418609	0.316835	0.265492	-0.0176311	0.340027	0.0648806	0.434071	0.205618	0.0697514	0.400091	0.170108	0.451782	0.407635	0.193022	-0.155423	0.470774	0.254659	0.238708	0.257909	0.0582222	0.210531
OV	Ovary	TCGA-13-0901-01	Tumor	472.232	-0.0720504	0.355784	0.326359	0.313845	0.425711	0.435592	0.567547	0.398845	0.271184	0.220331	0.0781298	0.361744	0.0773147	0.48297	0.157578	0.0834833	0.330318	0.255304	0.438972	0.394221	0.194057	-0.107922	0.419259	0.20316	0.231092	0.202765	0.0181956	0.255786
OV	Ovary	TCGA-13-0905-01	Tumor	489.785	-0.117502	0.334849	0.318422	0.277827	0.42036	0.426728	0.618527	0.337042	0.26839	0.257086	-0.0623349	0.360715	0.0288592	0.431276	0.0743991	-0.0084203	0.336726	0.149994	0.445668	0.377699	0.174256	-0.138865	0.414908	0.135238	0.213468	0.199442	0.0407882	0.206082
OV	Ovary	TCGA-13-0906-01	Tumor	535.723	-0.0434798	0.349832	0.329329	0.268757	0.361094	0.428871	0.560615	0.339795	0.268431	0.198655	-0.0185619	0.368729	0.0152103	0.441815	0.137496	0.0416465	0.311183	0.152052	0.430801	0.392715	0.153643	-0.143652	0.448762	0.176209	0.21241	0.20914	0.0774413	0.278361
OV	Ovary	TCGA-13-0908-01	Tumor	253.085	-0.0156232	0.241437	0.327398	0.316387	0.40059	0.394986	0.603891	0.432127	0.263671	0.29652	-0.0121251	0.362753	0.10799	0.458877	0.180649	0.139842	0.525693	0.180896	0.464578	0.436471	0.17059	-0.137371	0.471041	0.345824	0.288645	0.266861	0.102366	0.189764
OV	Ovary	TCGA-13-0911-01	Tumor	1237.47	0.0249333	0.346597	0.374926	0.369552	0.432706	0.502482	0.607477	0.409903	0.294184	0.293297	0.0129601	0.390477	0.200467	0.447228	0.271865	0.161308	0.558005	0.209905	0.497471	0.438524	0.229378	-0.0100989	0.482805	0.390223	0.299498	0.292689	0.138012	0.187824
OV	Ovary	TCGA-13-0913-02	Recurrent	537.229	0.118077	0.388243	0.500442	0.335328	0.408484	0.429162	0.552915	0.331848	0.261825	0.315716	-0.0411928	0.376673	0.134035	0.436399	0.175767	0.0602983	0.414904	0.199975	0.438614	0.350415	0.16611	-0.113282	0.396688	0.265609	0.211569	0.264164	0.0881961	0.223542
OV	Ovary	TCGA-13-0916-01	Tumor	251.68	-0.0296926	0.285296	0.392703	0.279355	0.380149	0.414737	0.57224	0.349131	0.236038	0.281416	-0.0564183	0.330258	0.106676	0.441837	0.119857	-0.0119949	0.392477	0.130322	0.477897	0.37521	0.154803	-0.19833	0.445316	0.1716	0.230942	0.21425	0.0417991	0.206751
OV	Ovary	TCGA-13-0920-01	Tumor	71.2114	-0.0375143	0.281569	0.313068	0.230007	0.36413	0.387009	0.507116	0.281083	0.197922	0.187712	0.00521793	0.317802	-0.0208334	0.406128	0.0374654	-0.0281907	0.220743	0.155674	0.406367	0.297962	0.130479	-0.23214	0.415139	0.127191	0.167166	0.196135	-0.0248816	0.18916
OV	Ovary	TCGA-13-0923-01	Tumor	720.291	-0.0330534	0.28747	0.420298	0.292284	0.416409	0.486867	0.557777	0.340565	0.269558	0.273544	0.00246739	0.420006	0.0569426	0.4254	0.100412	0.0243554	0.408292	0.147664	0.457562	0.336767	0.15795	-0.16653	0.421919	0.166897	0.235084	0.213264	0.0818486	0.171153
OV	Ovary	TCGA-13-0924-01	Tumor	1429.31	0.117696	0.370312	0.473694	0.351985	0.410709	0.469961	0.606856	0.418613	0.283513	0.320182	0.0465657	0.408739	0.186542	0.486159	0.253311	0.203968	0.564029	0.171013	0.494294	0.411416	0.216989	-0.0832602	0.466981	0.37006	0.313169	0.28358	0.0590829	0.231521
OV	Ovary	TCGA-13-1403-01	Tumor	1161.53	-0.187444	0.295783	0.240605	0.294756	0.394535	0.439182	0.560418	0.383923	0.259548	0.222823	0.0826019	0.348924	-0.0322354	0.451287	0.0984152	0.0103368	0.332696	0.146018	0.418728	0.338327	0.151665	-0.1025	0.432226	0.121379	0.168172	0.185558	0.105986	0.130997
OV	Ovary	TCGA-13-1404-01	Tumor	1232.51	-0.054715	0.320433	0.296078	0.250984	0.392156	0.411113	0.590931	0.390296	0.271711	0.245948	0.000451413	0.374769	0.0874488	0.442178	0.164658	0.0539948	0.387695	0.185957	0.444336	0.395724	0.169296	-0.195327	0.438324	0.231317	0.224987	0.227979	0.0452729	0.254309
OV	Ovary	TCGA-13-1405-01	Tumor	432.863	0.00852357	0.320012	0.381499	0.345002	0.366748	0.447593	0.61276	0.374245	0.289391	0.316024	0.0221562	0.346757	0.0494522	0.469204	0.150759	0.0802057	0.452812	0.228248	0.48647	0.421676	0.207085	-0.101446	0.510327	0.276454	0.259514	0.265237	0.066303	0.20673
OV	Ovary	TCGA-13-1407-01	Tumor	7.11125	-0.184609	0.211965	0.187589	0.191077	0.38926	0.388324	0.525445	0.230887	0.232855	0.0842689	-0.0575374	0.328751	-0.0870197	0.428797	0.0352517	-0.0543499	0.108868	0.121601	0.390601	0.276047	0.0776595	-0.216711	0.384157	0.0353362	0.124198	0.0901928	-0.0530323	0.20854
OV	Ovary	TCGA-13-1408-01	Tumor	266.368	-0.0191603	0.275289	0.30746	0.291845	0.374003	0.496473	0.590141	0.414544	0.246246	0.247094	-0.0109677	0.342587	0.0682331	0.427662	0.119845	0.013524	0.372997	0.199433	0.422513	0.425929	0.165469	-0.189912	0.492282	0.274056	0.22196	0.248284	0.0212173	0.205171
OV	Ovary	TCGA-13-1409-01	Tumor	23.6522	-0.124129	0.0949992	0.144466	0.219749	0.420739	0.368488	0.539971	0.282496	0.251719	0.179803	-0.100604	0.334602	-0.0641671	0.381151	-0.0144904	-0.051621	0.107868	0.0988975	0.395272	0.310334	0.0784392	-0.206009	0.393066	0.0304684	0.177524	0.11508	-0.0287433	0.16481
OV	Ovary	TCGA-13-1410-01	Tumor	143.843	-0.0130952	0.35128	0.331744	0.308704	0.43285	0.433133	0.583829	0.411596	0.250747	0.291073	0.00324502	0.368514	0.118526	0.457039	0.152181	0.0477675	0.393442	0.245596	0.463908	0.384683	0.201676	-0.123952	0.453586	0.285169	0.233289	0.219747	0.068028	0.199703
OV	Ovary	TCGA-13-1411-01	Tumor	596.065	0.0341596	0.343909	0.481918	0.382093	0.392713	0.473456	0.639873	0.504997	0.322457	0.406516	0.0986454	0.460686	0.187786	0.465659	0.289696	0.141449	0.613552	0.221606	0.511272	0.49462	0.239818	0.0346745	0.502715	0.527234	0.339671	0.33405	0.12688	0.232424
OV	Ovary	TCGA-13-1477-01	Tumor	220.92	-0.103456	0.205479	0.253384	0.244077	0.366936	0.431854	0.539629	0.312085	0.215226	0.196163	-0.0672977	0.339325	-0.0888519	0.396568	0.121498	0.0077935	0.247897	0.135432	0.448357	0.362821	0.128488	-0.202441	0.427361	0.110617	0.179109	0.204201	0.0853555	0.178615
OV	Ovary	TCGA-13-1483-01	Tumor	937.16	-0.0852168	0.322301	0.313463	0.284563	0.369653	0.434914	0.562105	0.431674	0.275901	0.265422	0.0461318	0.352518	0.0660702	0.421374	0.156036	0.0382889	0.44898	0.155349	0.431703	0.391948	0.156714	-0.0941206	0.463348	0.257241	0.197808	0.255229	0.073471	0.244585
OV	Ovary	TCGA-13-1485-01	Tumor	549.913	-0.17548	0.181649	0.196775	0.316195	0.34429	0.44908	0.626443	0.416302	0.250226	0.263568	0.0267299	0.378003	-0.0268873	0.431745	0.157479	0.0114727	0.339669	0.195486	0.436418	0.438631	0.178541	-0.101301	0.493537	0.258022	0.242398	0.223527	0.110221	0.190989
OV	Ovary	TCGA-13-1487-01	Tumor	305.701	-0.183831	0.253627	0.258452	0.280097	0.393076	0.450615	0.593803	0.358116	0.261048	0.185289	-0.0358269	0.364168	-0.0651168	0.441783	0.0928217	0.0193637	0.299417	0.142608	0.41254	0.369861	0.136685	-0.163493	0.443055	0.201015	0.211945	0.217828	0.0589307	0.228433
OV	Ovary	TCGA-13-1488-01	Tumor	1121.65	0.0724732	0.401493	0.40724	0.343949	0.398426	0.442946	0.588653	0.373556	0.249085	0.277588	0.015523	0.370919	0.129739	0.404299	0.132994	0.0864097	0.436843	0.200846	0.461584	0.353647	0.171259	-0.151947	0.443812	0.220334	0.194998	0.24232	0.111728	0.241158
OV	Ovary	TCGA-13-1489-01	Tumor	424.757	-0.138289	0.260571	0.231966	0.22193	0.354829	0.419349	0.505421	0.315578	0.284722	0.143395	-0.0908027	0.295798	-0.0494918	0.448978	0.0370348	-0.0286258	0.282859	0.0917353	0.453622	0.29977	0.103582	-0.132459	0.41132	0.0919952	0.144023	0.196428	0.0436441	0.203564
OV	Ovary	TCGA-13-1489-02	Recurrent	1550.68	-0.124472	0.39014	0.420228	0.322849	0.374037	0.50414	0.534628	0.355536	0.26288	0.229742	-0.0733503	0.361176	0.0395599	0.439505	0.114705	0.0450469	0.395456	0.119643	0.474706	0.345336	0.172605	0.0453425	0.439574	0.219618	0.193567	0.252847	0.152329	0.188472
OV	Ovary	TCGA-13-1492-01	Tumor	163.842	-0.223476	0.284905	0.217377	0.185705	0.415545	0.390845	0.534054	0.325957	0.267049	0.184308	-0.0427692	0.32155	-0.0251355	0.431551	0.0978776	-0.059774	0.24683	0.154733	0.437313	0.32169	0.115483	-0.196266	0.441888	0.0925526	0.163994	0.094044	-0.00612087	0.271794
OV	Ovary	TCGA-13-1495-01	Tumor	932.278	-0.120001	0.367644	0.356049	0.28245	0.411815	0.492133	0.566764	0.355383	0.243471	0.246911	-0.0643945	0.307707	-0.0289342	0.423033	0.133997	-0.0310718	0.370242	0.179945	0.427569	0.39143	0.176522	-0.135626	0.437199	0.215247	0.202381	0.244605	0.0765268	0.249239
OV	Ovary	TCGA-13-1496-01	Tumor	4009.87	0.0168105	0.368198	0.501242	0.352712	0.45727	0.404147	0.577613	0.356601	0.308482	0.352527	-0.00167103	0.438939	0.231318	0.46883	0.182864	0.0509648	0.486156	0.148118	0.466431	0.347731	0.191176	-0.0206231	0.448343	0.26648	0.197922	0.257576	0.106311	0.225958
OV	Ovary	TCGA-13-1497-01	Tumor	599.059	-0.0260072	0.350123	0.350738	0.30775	0.37	0.446584	0.581088	0.364952	0.243591	0.219547	0.0779122	0.338788	0.0774292	0.418927	0.13542	0.0536712	0.366402	0.138023	0.438617	0.394117	0.175305	-0.125429	0.453795	0.203657	0.219127	0.23162	0.0241719	0.230766
OV	Ovary	TCGA-13-1498-01	Tumor	700.183	-0.0494504	0.368644	0.469534	0.384912	0.429314	0.433521	0.577277	0.370968	0.267826	0.344828	0.0476342	0.357601	0.140083	0.415803	0.162891	0.034135	0.446777	0.205841	0.476318	0.428705	0.210269	-0.114867	0.470755	0.278692	0.232629	0.279817	0.109046	0.212011
OV	Ovary	TCGA-13-1499-01	Tumor	170.326	0.262575	0.388205	0.533697	0.338196	0.436464	0.388607	0.644593	0.373854	0.298578	0.313572	0.0736585	0.394617	0.288036	0.508521	0.237948	0.13782	0.53561	0.171221	0.467789	0.424175	0.203992	-0.119579	0.465175	0.333939	0.30992	0.287006	0.0312332	0.260078
OV	Ovary	TCGA-13-1501-01	Tumor	351.587	-0.0749146	0.255364	0.292076	0.287009	0.365334	0.406992	0.581509	0.361251	0.245731	0.211084	-0.0351552	0.356509	0.0117998	0.411089	0.117535	0.0409879	0.385879	0.205049	0.434036	0.356904	0.164303	-0.207592	0.473916	0.189198	0.206241	0.216081	0.0351286	0.195796
OV	Ovary	TCGA-13-1505-01	Tumor	63.1495	-0.0670312	0.24677	0.309035	0.253179	0.428065	0.382509	0.569384	0.371699	0.248782	0.240834	-0.00159508	0.354012	0.0590099	0.476015	0.1436	0.0833674	0.351918	0.232095	0.419017	0.364499	0.128905	-0.19103	0.439996	0.168314	0.226296	0.199784	-0.0300873	0.224935
OV	Ovary	TCGA-13-1506-01	Tumor	1164.6	-0.12176	0.366183	0.282077	0.306867	0.406162	0.469567	0.515814	0.343292	0.255652	0.198894	-0.107144	0.35924	0.023151	0.467418	0.108023	0.0322236	0.367634	0.173341	0.416574	0.306296	0.189505	-0.0474033	0.464362	0.218508	0.206204	0.205614	0.0384821	0.202183
OV	Ovary	TCGA-13-1507-01	Tumor	294.237	0.0492304	0.374929	0.498404	0.337467	0.418	0.454585	0.60046	0.413873	0.313551	0.325768	0.0300481	0.430317	0.16298	0.474397	0.210557	0.146308	0.517154	0.16329	0.474537	0.389364	0.205009	-0.042317	0.458069	0.386613	0.261122	0.299522	0.0704748	0.246456
OV	Ovary	TCGA-13-1509-01	Tumor	155.123	-0.0206906	0.335089	0.354407	0.286416	0.408065	0.464412	0.595711	0.405374	0.278299	0.249042	-0.00877036	0.356958	0.0553598	0.470896	0.162001	0.0794553	0.417004	0.237927	0.458466	0.412876	0.159101	-0.165496	0.497929	0.255392	0.245269	0.239793	0.0305846	0.215972
OV	Ovary	TCGA-13-1510-01	Tumor	227.929	-0.125802	0.255891	0.366755	0.286489	0.409871	0.436006	0.598407	0.352119	0.260277	0.250896	-0.0254165	0.389645	0.0764949	0.458612	0.084719	0.0493013	0.342913	0.0968418	0.432916	0.344687	0.165005	-0.169079	0.422088	0.157519	0.212935	0.201911	0.0642439	0.215389
OV	Ovary	TCGA-13-1511-01	Tumor	214.175	-0.141756	0.265716	0.249089	0.307241	0.344661	0.42629	0.578377	0.395744	0.270225	0.283878	-0.0802751	0.313421	0.0114896	0.427859	0.145172	0.0313226	0.283651	0.169389	0.459905	0.36308	0.157392	-0.158926	0.488319	0.214413	0.21517	0.205108	0.138766	0.208878
OV	Ovary	TCGA-13-1512-01	Tumor	439.951	-0.0753029	0.374324	0.392355	0.296947	0.37076	0.448158	0.576241	0.376672	0.266988	0.266474	-0.0360183	0.377393	0.0883948	0.442346	0.110033	0.102727	0.444454	0.176685	0.441572	0.408806	0.23239	-0.161437	0.45313	0.277615	0.270932	0.259422	0.0669965	0.297071
OV	Ovary	TCGA-13-2060-01	Tumor	154.785	0.0301625	0.392888	0.457173	0.310078	0.440214	0.430961	0.614726	0.426937	0.295888	0.30835	0.100542	0.417966	0.172782	0.453966	0.187818	0.0724105	0.448437	0.175085	0.464474	0.378224	0.194189	-0.162278	0.426022	0.24469	0.246136	0.233432	0.0806875	0.256928
OV	Ovary	TCGA-13-A5FT-01	Tumor	62.0873	-0.0814214	0.318381	0.227486	0.25292	0.403367	0.469435	0.516513	0.313896	0.244069	0.183224	-0.0473752	0.28595	0.0452457	0.366642	0.0466263	-0.0860711	0.293104	0.204564	0.411765	0.358329	0.114512	-0.118353	0.442074	0.128523	0.162467	0.178882	0.070387	0.183808
GBM	Brain	TCGA-14-0736-02	Recurrent	0.786791	0.0967704	0.199977	0.433382	0.373646	0.435209	0.48205	0.576972	0.360401	0.343679	0.28803	0.0103654	0.391873	0.142818	0.464205	0.284254	0.203524	0.567039	0.0862532	0.508954	0.39878	0.192883	-0.141153	0.427018	0.357343	0.374298	0.308097	0.0620751	0.197218
GBM	Brain	TCGA-14-0781-01	Tumor	0.728736	-0.143617	0.199515	0.271774	0.350961	0.440494	0.436712	0.59939	0.439021	0.314391	0.301444	0.0117444	0.393264	0.0379814	0.483232	0.294372	0.2137	0.539001	0.129234	0.505971	0.446915	0.238332	0.00838736	0.504396	0.401131	0.372488	0.29117	0.0978619	0.239209
GBM	Brain	TCGA-14-0787-01	Tumor	0.682568	-0.11014	0.235179	0.267121	0.300822	0.410927	0.46494	0.572136	0.384333	0.356458	0.266435	-0.0509841	0.367698	0.0399935	0.450699	0.24679	0.114866	0.472481	0.148212	0.488982	0.390009	0.225109	-0.155496	0.449662	0.301304	0.351125	0.235672	0.0433837	0.233802
GBM	Brain	TCGA-14-0789-01	Tumor	0.676432	-0.0863712	0.190606	0.294821	0.381316	0.410964	0.439637	0.626546	0.470224	0.342732	0.331678	0.00945532	0.399814	0.148045	0.480956	0.305816	0.253834	0.582931	0.161892	0.506493	0.459354	0.253365	-0.0679479	0.508108	0.457669	0.4303	0.314278	0.0847558	0.235292
GBM	Brain	TCGA-14-0790-01	Tumor	0	-0.138162	0.145614	0.24482	0.242648	0.426681	0.414618	0.498852	0.305662	0.283794	0.198111	-0.136326	0.315446	-0.00927777	0.384445	0.0866658	-0.00880457	0.241594	0.0897419	0.475525	0.349929	0.174411	-0.191008	0.430314	0.0923157	0.255162	0.211383	0.0172595	0.261979
GBM	Brain	TCGA-14-0817-01	Tumor	0.075646	-0.0291586	0.31703	0.380991	0.35967	0.420222	0.434976	0.57861	0.364053	0.378671	0.304712	0.0543905	0.363893	0.152868	0.447474	0.319666	0.217984	0.55091	0.173457	0.526002	0.419628	0.22347	-0.106203	0.458026	0.366864	0.393683	0.289555	0.0641131	0.243557
GBM	Brain	TCGA-14-0871-01	Tumor	0.251384	-0.261243	0.253381	0.174512	0.227422	0.371039	0.410761	0.517933	0.37749	0.332844	0.151141	-0.0432717	0.358083	-0.060473	0.39727	0.125836	0.0713615	0.310974	0.181897	0.40142	0.35159	0.153077	-0.202602	0.410921	0.170552	0.19854	0.188701	-0.0425797	0.301384
GBM	Brain	TCGA-14-1034-01	Tumor	0.505759	-0.144623	0.230966	0.276596	0.314542	0.42281	0.415818	0.59899	0.440295	0.325607	0.283904	-0.0543188	0.365033	0.101308	0.483757	0.26849	0.176864	0.527588	0.210236	0.495241	0.452846	0.265587	-0.0730861	0.463365	0.372568	0.373068	0.259927	0.0908864	0.286065
GBM	Brain	TCGA-14-1034-02	Recurrent	0.143595	-0.198194	0.197599	0.176361	0.270165	0.354533	0.398563	0.50752	0.396427	0.294999	0.17113	-0.0588295	0.30148	-0.0244313	0.450128	0.0875149	0.0720087	0.268121	0.147502	0.441231	0.338011	0.181904	-0.19905	0.445019	0.171241	0.243541	0.177118	-0.00180226	0.226024
GBM	Brain	TCGA-14-1402-02	Recurrent	0.34105	-0.1233	0.267026	0.372323	0.32757	0.425443	0.410452	0.550683	0.348697	0.341777	0.235296	-0.0498767	0.363052	0.0873294	0.444767	0.231289	0.149206	0.447945	0.129128	0.458165	0.376746	0.204812	-0.13533	0.440187	0.282682	0.301295	0.266758	0.00512841	0.230493
GBM	Brain	TCGA-14-1823-01	Tumor	0.386429	-0.0613404	0.272951	0.335764	0.361366	0.450724	0.429955	0.56673	0.396445	0.348198	0.293553	0.00679543	0.378474	0.11111	0.441425	0.281874	0.19695	0.538125	0.207309	0.473229	0.423945	0.231867	-0.146675	0.446894	0.337496	0.368838	0.276028	0.058606	0.249301
GBM	Brain	TCGA-14-1825-01	Tumor	0.46484	-0.164623	0.25082	0.227729	0.283645	0.36641	0.399997	0.521955	0.330614	0.306264	0.169928	-0.0570106	0.31084	0.0143595	0.395678	0.164513	0.0621417	0.327949	0.116869	0.481422	0.357536	0.15782	-0.168451	0.426908	0.211939	0.278862	0.195061	-0.00236439	0.269197
GBM	Brain	TCGA-14-1829-01	Tumor	0.175216	-0.120218	0.273845	0.362276	0.336682	0.426959	0.388684	0.552161	0.32931	0.360467	0.269509	0.05495	0.392135	0.126988	0.445617	0.236105	0.200042	0.501833	0.150912	0.503659	0.407084	0.199288	-0.0781022	0.415128	0.372193	0.369279	0.272102	0.048739	0.26342
GBM	Brain	TCGA-14-2554-01	Tumor	0.674494	-0.0626098	0.222002	0.332457	0.344757	0.416605	0.444974	0.571672	0.35522	0.354504	0.249671	0.00396021	0.326959	0.0750337	0.423839	0.263241	0.167243	0.499385	0.154232	0.484348	0.411411	0.221638	-0.0839726	0.442549	0.295506	0.353602	0.258936	0.0633841	0.21426
GBM	Brain	TCGA-15-0742-01	Tumor	0.306153	-0.145423	0.180787	0.211001	0.255629	0.389829	0.455595	0.536263	0.375296	0.286236	0.203174	-0.113172	0.308616	-0.031184	0.395961	0.158607	0.0763945	0.337131	0.113896	0.470505	0.347491	0.181023	-0.094509	0.444951	0.202887	0.294668	0.184289	0.0221114	0.237359
GBM	Brain	TCGA-15-1444-01	Tumor	0.635737	-0.0809089	0.239318	0.259853	0.275664	0.396082	0.342866	0.548977	0.338131	0.374725	0.276175	0.154974	0.317894	0.0910942	0.419212	0.229721	0.207458	0.466867	0.138574	0.501084	0.413816	0.175443	-0.077988	0.453147	0.237352	0.353745	0.219788	0.0686788	0.258463
GBM	Brain	TCGA-16-0846-01	Tumor	0.230278	-0.0361446	0.249629	0.360777	0.306985	0.449078	0.490802	0.549651	0.369068	0.36206	0.275817	-0.0458526	0.334692	0.183522	0.402922	0.221229	0.102072	0.492836	0.107914	0.51218	0.436711	0.211186	-0.185123	0.443415	0.258668	0.348037	0.257505	0.0842475	0.255121
GBM	Brain	TCGA-16-1045-01	Tumor	0.328775	-0.0743892	0.198307	0.303909	0.390077	0.436046	0.423648	0.588951	0.442707	0.346653	0.35852	0.0307696	0.467548	0.140455	0.484222	0.324146	0.196006	0.576284	0.14351	0.515597	0.488287	0.244679	-0.0912142	0.513143	0.451066	0.426141	0.29183	0.094348	0.23426
LUSC	Lung	TCGA-18-3406-01	Tumor	246.41	0.167573	0.484219	0.514627	0.371354	0.459516	0.442604	0.64878	0.539947	0.332357	0.35904	0.18159	0.479651	0.270242	0.515972	0.259977	0.261207	0.557225	0.172712	0.457036	0.425242	0.252393	0.174726	0.490015	0.441636	0.327882	0.339132	0.116976	0.353542
LUSC	Lung	TCGA-18-3407-01	Tumor	353.892	0.119421	0.382441	0.39079	0.366014	0.486592	0.431606	0.658579	0.502184	0.306504	0.320265	0.0963561	0.425332	0.17617	0.538322	0.19554	0.227903	0.495494	0.14614	0.463965	0.395852	0.232489	0.0618524	0.481981	0.352905	0.276456	0.300228	0.0741562	0.283801
LUSC	Lung	TCGA-18-3408-01	Tumor	36.1755	0.0879285	0.409647	0.4474	0.378228	0.492282	0.362321	0.635706	0.506583	0.341808	0.325838	0.0707538	0.470496	0.196973	0.550548	0.262498	0.22487	0.47757	0.262887	0.438093	0.399214	0.254452	-0.0285188	0.434832	0.381881	0.318491	0.272422	0.0982586	0.350533
LUSC	Lung	TCGA-18-3409-01	Tumor	12.2227	0.0089358	0.268381	0.379875	0.367134	0.466911	0.442412	0.643412	0.490976	0.331131	0.366241	0.0601426	0.488759	0.132672	0.539906	0.280073	0.330559	0.562713	0.226144	0.455802	0.4127	0.249545	-0.0986899	0.492412	0.499318	0.364528	0.324641	0.0715127	0.2611
LUSC	Lung	TCGA-18-3410-01	Tumor	4.39413	0.134088	0.500074	0.533665	0.384098	0.422561	0.523633	0.59761	0.408305	0.351982	0.359469	-0.0173459	0.405341	0.225599	0.494187	0.220532	0.188135	0.57253	0.168587	0.485483	0.39554	0.268912	-0.0490705	0.467402	0.405733	0.311872	0.324042	0.130817	0.319973
LUSC	Lung	TCGA-18-3411-01	Tumor	230.223	0.0523057	0.422887	0.434325	0.352939	0.481724	0.407169	0.625624	0.511443	0.316443	0.376096	0.049845	0.446041	0.15967	0.555113	0.256708	0.215262	0.521522	0.190295	0.478677	0.409534	0.263875	-0.017251	0.463459	0.421413	0.296686	0.277973	0.055065	0.31179
LUSC	Lung	TCGA-18-3412-01	Tumor	1303.49	-0.0213832	0.379405	0.403287	0.328911	0.495644	0.429114	0.610406	0.488387	0.282871	0.305149	0.0631084	0.445704	0.127786	0.496649	0.206505	0.18191	0.462328	0.15967	0.438737	0.380263	0.217308	0.016523	0.456091	0.321546	0.277529	0.271613	0.0872338	0.269653
LUSC	Lung	TCGA-18-3414-01	Tumor	314.353	-0.0460418	0.413523	0.424028	0.367761	0.475532	0.433326	0.639592	0.471513	0.27141	0.301471	0.0775167	0.425335	0.105977	0.516874	0.223095	0.220706	0.464433	0.169357	0.437606	0.387645	0.178479	0.125189	0.487091	0.328481	0.261357	0.26744	0.122826	0.26777
LUSC	Lung	TCGA-18-3415-01	Tumor	161.575	0.116449	0.461562	0.540005	0.379511	0.465263	0.445431	0.620387	0.50015	0.273257	0.353557	0.0155858	0.413842	0.156265	0.497766	0.231173	0.17017	0.499755	0.189823	0.465284	0.382396	0.267864	0.0514391	0.482876	0.350101	0.312725	0.34064	0.106957	0.278658
LUSC	Lung	TCGA-18-3416-01	Tumor	243.126	0.148768	0.568972	0.639658	0.310115	0.465068	0.400217	0.645933	0.464353	0.316653	0.492545	0.0723408	0.449899	0.293985	0.482566	0.231099	0.163622	0.567999	0.250142	0.485936	0.422409	0.330286	-0.0165068	0.489125	0.383701	0.316581	0.334626	0.07997	0.310498
LUSC	Lung	TCGA-18-3417-01	Tumor	25.2086	0.0803485	0.431658	0.418724	0.34132	0.468691	0.468961	0.645676	0.498834	0.315077	0.297097	-0.000825507	0.430572	0.150765	0.493879	0.24454	0.288124	0.509854	0.214765	0.462697	0.419539	0.287648	-0.116874	0.464104	0.407527	0.315071	0.328721	0.172456	0.289794
LUSC	Lung	TCGA-18-3419-01	Tumor	595.039	0.0870358	0.438314	0.482998	0.420062	0.471358	0.438299	0.648248	0.461162	0.260403	0.381194	0.00137877	0.433884	0.217758	0.508841	0.217247	0.07812	0.521687	0.197218	0.469288	0.378713	0.169783	0.259225	0.501774	0.350689	0.278681	0.270804	0.148843	0.27059
LUSC	Lung	TCGA-18-3421-01	Tumor	1061.34	7.42825e-05	0.458646	0.550993	0.405419	0.497657	0.410984	0.595448	0.434817	0.298263	0.365835	0.0354555	0.433837	0.113888	0.517166	0.22801	0.211308	0.496447	0.125487	0.459817	0.354537	0.211234	0.106167	0.444761	0.351413	0.280884	0.304384	0.16889	0.302033
LUSC	Lung	TCGA-18-4083-01	Tumor	5.31195	0.0298874	0.385309	0.406318	0.279988	0.475932	0.385755	0.62061	0.441462	0.296268	0.281886	0.0275663	0.388715	0.129205	0.459956	0.152026	0.126665	0.448918	0.179923	0.430466	0.375847	0.205637	-0.177752	0.47818	0.277014	0.286649	0.2299	0.00250334	0.256013
LUSC	Lung	TCGA-18-4086-01	Tumor	170.828	0.161984	0.424816	0.447375	0.369782	0.460644	0.457247	0.629769	0.482095	0.345115	0.345203	0.0421718	0.43289	0.204345	0.505484	0.223358	0.169406	0.506502	0.21129	0.458747	0.388634	0.224185	-0.0187229	0.495909	0.372769	0.29341	0.295454	0.0752129	0.295344
LUSC	Lung	TCGA-18-4721-01	Tumor	165.95	0.209768	0.496424	0.572102	0.360725	0.475895	0.425097	0.66057	0.491401	0.304878	0.409914	0.062163	0.447344	0.304406	0.50057	0.282396	0.269271	0.553357	0.272657	0.481492	0.429444	0.286625	-0.111126	0.485917	0.428892	0.34555	0.331863	0.131216	0.325502
LUSC	Lung	TCGA-18-5592-01	Tumor	96.254	0.0132073	0.363267	0.415856	0.295707	0.475333	0.496999	0.589554	0.457953	0.255553	0.255052	-0.0292752	0.420678	0.0685624	0.463355	0.166383	0.149221	0.378273	0.225729	0.439064	0.339219	0.229312	-0.111681	0.465275	0.240328	0.213602	0.248722	0.0588015	0.263676
LUSC	Lung	TCGA-18-5595-01	Tumor	33.4311	-0.099341	0.327878	0.297442	0.24156	0.45241	0.377938	0.560565	0.445377	0.27963	0.250241	-0.0291391	0.401517	-0.0207322	0.50768	0.111635	0.103774	0.328829	0.142707	0.425849	0.353563	0.213915	-0.0994766	0.430099	0.229454	0.18938	0.190456	0.0594376	0.305339
GBM	Brain	TCGA-19-0957-02	Recurrent	0.26016	-0.150697	0.213374	0.264082	0.289165	0.376499	0.417863	0.593092	0.401147	0.336394	0.253526	-0.0542513	0.369496	0.108088	0.426989	0.231885	0.139343	0.469348	0.15025	0.49444	0.433254	0.193671	-0.214075	0.472672	0.350026	0.346865	0.235292	0.0312592	0.262629
GBM	Brain	TCGA-19-1389-02	Recurrent	2.02302	-0.176581	0.260628	0.263017	0.376602	0.420274	0.433438	0.638767	0.498289	0.39086	0.314856	0.0461436	0.457438	0.110913	0.504316	0.326654	0.228846	0.604991	0.143976	0.480519	0.46345	0.318686	-0.0382704	0.496102	0.496335	0.393372	0.32787	0.0922972	0.256755
GBM	Brain	TCGA-19-1390-01	Tumor	0.317469	-0.174178	0.263195	0.160826	0.239024	0.335268	0.353947	0.528316	0.360414	0.247249	0.1768	-0.0438665	0.321904	-0.0149644	0.374181	0.103271	0.0704344	0.298496	0.163088	0.502828	0.344694	0.120021	-0.111314	0.449531	0.175814	0.260622	0.179355	-0.0631507	0.26706
GBM	Brain	TCGA-19-1787-01	Tumor	0.659576	-0.109703	0.302251	0.265757	0.258898	0.39427	0.464939	0.590472	0.404889	0.346479	0.258472	-0.0514844	0.340759	0.11948	0.448563	0.209929	0.0965654	0.470848	0.179822	0.514374	0.425713	0.196552	-0.185422	0.455788	0.246646	0.338435	0.230975	0.045987	0.211388
GBM	Brain	TCGA-19-2619-01	Tumor	2.67658	-0.135627	0.236438	0.203638	0.293676	0.407096	0.43093	0.539809	0.420317	0.289805	0.205828	0.0274206	0.324932	-0.0350713	0.426321	0.184081	0.101417	0.363989	0.148	0.457313	0.375731	0.220197	-0.0512285	0.481669	0.209688	0.297671	0.222476	0.0638022	0.243656
GBM	Brain	TCGA-19-2620-01	Tumor	0.26475	-0.151609	0.131563	0.206929	0.327216	0.394619	0.460086	0.589339	0.333949	0.342075	0.2388	-0.0664678	0.306266	0.0549322	0.437331	0.198107	0.107586	0.402489	0.100183	0.507298	0.441025	0.198524	-0.125968	0.48082	0.266502	0.317021	0.229473	0.0597226	0.22218
GBM	Brain	TCGA-19-2624-01	Tumor	0.039507	-0.19606	0.235761	0.183913	0.227487	0.39016	0.41025	0.489598	0.314724	0.33339	0.164573	0.0123647	0.293346	-0.109496	0.401286	0.071197	0.0227171	0.203469	0.108171	0.44938	0.335508	0.150151	-0.207497	0.432394	0.0710258	0.241105	0.177682	0.00817842	0.264623
GBM	Brain	TCGA-19-2625-01	Tumor	0.210612	-0.212424	0.160989	0.193348	0.274553	0.419444	0.424129	0.558644	0.394448	0.282537	0.213797	-0.0388562	0.350366	-0.0114043	0.410619	0.179649	0.11679	0.403689	0.0885765	0.490052	0.402147	0.195255	-0.197927	0.445552	0.271495	0.282314	0.212864	0.0353798	0.254652
GBM	Brain	TCGA-19-2629-01	Tumor	0	-0.0732352	0.253313	0.326896	0.269576	0.413446	0.362999	0.566109	0.386982	0.323974	0.274682	0.0328232	0.333745	0.142116	0.384821	0.235235	0.135786	0.468042	0.14937	0.525963	0.445502	0.18103	-0.17605	0.445274	0.244963	0.309438	0.218542	0.0795449	0.279285
GBM	Brain	TCGA-19-4065-01	Tumor	0.205017	-0.120897	0.299256	0.306228	0.392915	0.414484	0.422955	0.600901	0.453983	0.360257	0.308114	0.0576338	0.410401	0.111333	0.501891	0.327858	0.208988	0.574332	0.220115	0.505356	0.42097	0.2365	-0.140605	0.499299	0.465256	0.386781	0.300498	0.0643762	0.249708
GBM	Brain	TCGA-19-4065-02	Recurrent	0.265782	-0.147192	0.300128	0.252784	0.327253	0.365074	0.514382	0.630688	0.473769	0.351528	0.285981	-0.0422521	0.420061	0.00765601	0.44898	0.276872	0.103461	0.50173	0.23138	0.475918	0.4132	0.234997	-0.195031	0.477704	0.449521	0.351933	0.290614	0.0753271	0.293065
GBM	Brain	TCGA-19-5960-01	Tumor	0	-0.172103	0.201932	0.230808	0.20757	0.430748	0.436581	0.494453	0.302531	0.322998	0.171476	-0.0689973	0.295323	-0.0134476	0.345497	0.131361	-0.0471262	0.199773	0.171596	0.442141	0.325272	0.18244	-0.251619	0.435533	0.106253	0.242933	0.167452	0.0126146	0.251388
OV	Ovary	TCGA-20-0987-01	Tumor	3283.77	0.0773469	0.347438	0.520359	0.38719	0.421281	0.536987	0.613424	0.420644	0.280089	0.442777	0.0484832	0.420202	0.241908	0.457058	0.312291	0.157615	0.694478	0.195672	0.52404	0.399227	0.238545	-0.0494466	0.478356	0.461642	0.349061	0.323358	0.178153	0.208132
OV	Ovary	TCGA-20-0991-01	Tumor	199.762	0.169294	0.403792	0.595849	0.389769	0.475124	0.512552	0.626598	0.403746	0.293546	0.393343	0.0552325	0.483926	0.287056	0.446791	0.330853	0.182602	0.68886	0.179747	0.51874	0.409752	0.234437	-0.018858	0.493975	0.523476	0.381768	0.326651	0.150575	0.19109
OV	Ovary	TCGA-20-1682-01	Tumor	99.0439	-0.0500688	0.351465	0.430112	0.28842	0.456034	0.470065	0.614238	0.460247	0.280444	0.261516	0.0593029	0.399635	0.104937	0.475184	0.181282	0.108565	0.487164	0.226866	0.458596	0.418858	0.201015	-0.160724	0.46662	0.277118	0.29543	0.302334	0.0632526	0.230361
OV	Ovary	TCGA-20-1683-01	Tumor	13.1887	0.00275444	0.326633	0.275658	0.296656	0.376365	0.431407	0.581085	0.348705	0.221417	0.27134	0.0106713	0.332094	0.0594592	0.383609	0.0583549	0.018641	0.335949	0.179166	0.389338	0.327942	0.161407	-0.265089	0.462844	0.135709	0.20718	0.195033	0.00327857	0.212987
OV	Ovary	TCGA-20-1686-01	Tumor	843.071	-0.0883421	0.252716	0.311281	0.268615	0.431587	0.425228	0.576579	0.321315	0.225696	0.164967	-0.0112904	0.3786	0.00146118	0.397832	0.152131	0.11159	0.331464	0.158005	0.429302	0.324119	0.141599	-0.13025	0.443974	0.105949	0.211988	0.173608	0.165386	0.212973
OV	Ovary	TCGA-20-1687-01	Tumor	1365.67	0.0674073	0.255329	0.359376	0.334281	0.390303	0.445712	0.601845	0.412657	0.275587	0.30558	0.100704	0.334257	0.152328	0.452658	0.194364	0.0896104	0.487509	0.225929	0.460722	0.417135	0.158103	-0.116209	0.453029	0.260641	0.264191	0.267502	0.103156	0.156748
LUSC	Lung	TCGA-21-1070-01	Tumor	364.629	0.20291	0.53245	0.542879	0.406771	0.477726	0.454336	0.658971	0.527446	0.285614	0.444218	0.112266	0.4649	0.281974	0.52968	0.264588	0.200703	0.578773	0.224479	0.468694	0.44266	0.28517	0.143088	0.503784	0.428772	0.339291	0.335688	0.182343	0.342971
LUSC	Lung	TCGA-21-1071-01	Tumor	28.5489	-0.0405864	0.426964	0.38964	0.35875	0.440051	0.42804	0.62967	0.515617	0.330089	0.300063	0.0254008	0.442469	0.127654	0.523289	0.212467	0.18005	0.518338	0.229106	0.442324	0.401449	0.237854	0.0108599	0.472883	0.414649	0.252158	0.279485	0.127363	0.290188
LUSC	Lung	TCGA-21-1072-01	Tumor	207.404	-0.0744606	0.377863	0.324569	0.304528	0.486109	0.411716	0.589605	0.462082	0.320314	0.265089	-0.0252897	0.394326	0.0617768	0.496462	0.170304	0.177106	0.388529	0.207679	0.432573	0.360975	0.228362	0.0293242	0.478105	0.298627	0.229927	0.245679	0.0473632	0.330838
LUSC	Lung	TCGA-21-1075-01	Tumor	191.237	-0.10357	0.303459	0.272127	0.219619	0.452953	0.373418	0.561652	0.437455	0.276577	0.217192	0.00219889	0.375307	-0.0221284	0.472995	0.0696	0.0820541	0.286067	0.15924	0.443467	0.290196	0.164401	-0.0845258	0.397568	0.164753	0.189992	0.164981	0.0320881	0.279905
LUSC	Lung	TCGA-21-1076-01	Tumor	131.868	0.185078	0.481449	0.484202	0.402205	0.465482	0.473595	0.698335	0.515259	0.341424	0.464136	0.122128	0.505121	0.350505	0.506553	0.338099	0.286531	0.694641	0.245055	0.477227	0.46484	0.274076	0.00422787	0.53286	0.547612	0.424746	0.366654	0.136626	0.309028
LUSC	Lung	TCGA-21-1077-01	Tumor	135.437	0.112977	0.412215	0.350086	0.378419	0.440025	0.468148	0.623983	0.461467	0.314559	0.305434	0.0685829	0.409308	0.154983	0.489241	0.242879	0.194834	0.48934	0.218668	0.453953	0.380975	0.228007	-0.0433697	0.51253	0.39003	0.286015	0.282305	0.126013	0.235918
LUSC	Lung	TCGA-21-1078-01	Tumor	4.0755	-0.174918	0.205769	0.300681	0.24962	0.431617	0.449157	0.60945	0.41764	0.235213	0.239157	0.0039298	0.358566	-0.0173745	0.459115	0.111697	0.0773879	0.28606	0.108982	0.45943	0.329018	0.115308	-0.207471	0.397881	0.139361	0.211987	0.180327	0.0507013	0.195699
LUSC	Lung	TCGA-21-1079-01	Tumor	31.7818	-0.127488	0.313066	0.332186	0.320417	0.493702	0.44371	0.664721	0.473673	0.292073	0.293309	0.00561385	0.451489	0.118471	0.443097	0.158937	0.153849	0.457796	0.218365	0.469752	0.375142	0.255559	0.0491595	0.472419	0.349954	0.270876	0.245098	0.11132	0.243639
LUSC	Lung	TCGA-21-1080-01	Tumor	153.352	0.00159574	0.428824	0.426338	0.30515	0.472499	0.496387	0.604728	0.492206	0.286009	0.277646	0.0428722	0.447232	0.145122	0.519811	0.197223	0.161777	0.47933	0.210117	0.442337	0.383742	0.210101	0.0129434	0.460933	0.311899	0.27233	0.253574	0.0387685	0.254228
LUSC	Lung	TCGA-21-1081-01	Tumor	221.985	-0.106985	0.310595	0.250795	0.253287	0.419053	0.427468	0.598961	0.517574	0.281558	0.246385	-0.0168907	0.403232	-0.0181077	0.484334	0.125034	0.126745	0.415524	0.149895	0.402978	0.355014	0.196042	0.0542116	0.471572	0.262815	0.274455	0.239128	0.0580403	0.231455
LUSC	Lung	TCGA-21-1082-01	Tumor	166.047	0.0971235	0.38461	0.456198	0.313423	0.407716	0.454261	0.654603	0.466152	0.308445	0.341778	0.12121	0.419276	0.194744	0.484063	0.169615	0.163096	0.51558	0.141498	0.46353	0.41377	0.190527	-0.0786957	0.51098	0.324634	0.288338	0.255313	0.11072	0.273024
LUSC	Lung	TCGA-21-1083-01	Tumor	2.39015	0.0559375	0.423018	0.465296	0.307388	0.423101	0.440554	0.602474	0.441132	0.269792	0.365417	0.0652406	0.394462	0.20635	0.511251	0.163399	0.10624	0.542928	0.134893	0.423387	0.414097	0.186769	-0.0938221	0.456823	0.336918	0.288174	0.293467	0.160677	0.293467
LUSC	Lung	TCGA-21-5782-01	Tumor	264.853	0.108909	0.300186	0.409024	0.299117	0.453923	0.468126	0.628653	0.46635	0.258234	0.262258	0.0075971	0.416429	0.134858	0.479267	0.12635	0.127251	0.47282	0.145593	0.436767	0.391064	0.217705	-0.13362	0.45605	0.285257	0.266492	0.248442	0.088984	0.238992
LUSC	Lung	TCGA-21-5783-01	Tumor	76.2603	-0.0727926	0.295871	0.263487	0.260629	0.437277	0.45699	0.615651	0.415658	0.284245	0.23515	-0.0538112	0.39747	0.000196603	0.45326	0.129753	0.087231	0.381245	0.213798	0.423093	0.395542	0.215628	-0.0417705	0.500001	0.320376	0.238493	0.237914	0.0936809	0.277354
LUSC	Lung	TCGA-21-5784-01	Tumor	906.36	0.180323	0.395682	0.524316	0.36532	0.46157	0.489048	0.650554	0.467451	0.255716	0.38706	0.089559	0.453227	0.194155	0.54029	0.301875	0.247723	0.536315	0.141219	0.490043	0.416319	0.243351	0.112995	0.510563	0.372945	0.342506	0.304259	0.152864	0.275227
LUSC	Lung	TCGA-21-5786-01	Tumor	34.3295	0.0870338	0.335001	0.388735	0.297049	0.457024	0.472893	0.607684	0.469878	0.271997	0.258284	-0.0952977	0.392376	0.131497	0.463318	0.167876	0.124019	0.434532	0.212855	0.437503	0.359505	0.21801	-0.112568	0.489641	0.295734	0.269434	0.270712	0.0819476	0.243288
LUSC	Lung	TCGA-21-5787-01	Tumor	93.1573	0.131157	0.489517	0.612456	0.371443	0.46927	0.476111	0.673128	0.437804	0.314083	0.423715	0.0991325	0.443447	0.234544	0.471468	0.258676	0.273361	0.611947	0.188758	0.473058	0.438505	0.29374	0.0289918	0.454799	0.372089	0.350512	0.360588	0.111235	0.351806
LUSC	Lung	TCGA-21-A5DI-01	Tumor	329.521	-0.0953119	0.372244	0.378123	0.302179	0.436258	0.473047	0.603129	0.39533	0.293209	0.252017	0.0171426	0.363738	-0.0188035	0.433276	0.0981126	0.0996866	0.363415	0.18611	0.427965	0.340006	0.22579	-0.0860398	0.481884	0.216645	0.174067	0.224799	0.126389	0.272106
LUSC	Lung	TCGA-22-0940-01	Tumor	68.7696	0.163607	0.52017	0.587085	0.376906	0.473278	0.453144	0.666329	0.480645	0.352599	0.444838	0.0903238	0.429272	0.265744	0.521921	0.256622	0.289557	0.593416	0.199729	0.4645	0.438141	0.291217	0.0136253	0.490478	0.4545	0.354578	0.370711	0.165502	0.350281
LUSC	Lung	TCGA-22-0944-01	Tumor	1115.33	0.0545801	0.389904	0.311574	0.296904	0.448991	0.454536	0.607903	0.434109	0.271515	0.258329	-0.0146921	0.375343	0.108469	0.457328	0.0931409	0.114246	0.343042	0.154004	0.471612	0.34798	0.20197	0.032068	0.442901	0.201867	0.231531	0.23362	0.117529	0.284337
LUSC	Lung	TCGA-22-1000-01	Tumor	235.569	0.172306	0.390699	0.506411	0.40294	0.465293	0.503408	0.694544	0.525567	0.356731	0.435938	0.143329	0.489768	0.274656	0.551511	0.297682	0.254195	0.652594	0.234766	0.491029	0.481952	0.28438	0.115624	0.544187	0.559587	0.398583	0.375161	0.147595	0.295217
LUSC	Lung	TCGA-22-1002-01	Tumor	9.90479	0.094574	0.393303	0.418433	0.343871	0.467182	0.441456	0.670466	0.499919	0.294725	0.359351	0.138545	0.444608	0.190105	0.551379	0.246074	0.358045	0.530022	0.18636	0.452191	0.427011	0.249405	0.0951385	0.520085	0.380301	0.308316	0.295125	0.0917289	0.346555
LUSC	Lung	TCGA-22-1005-01	Tumor	412.752	0.478121	0.484436	0.628975	0.403901	0.429838	0.459992	0.706151	0.445781	0.286507	0.479675	0.139208	0.422014	0.458616	0.509385	0.263415	0.222574	0.649567	0.168551	0.502775	0.481849	0.283197	0.0370724	0.536493	0.435198	0.357704	0.37808	0.152935	0.314826
LUSC	Lung	TCGA-22-1011-01	Tumor	68.9306	0.378452	0.472308	0.494603	0.392641	0.490081	0.430968	0.66291	0.450234	0.317696	0.383005	0.0795394	0.42437	0.365298	0.464489	0.21272	0.229909	0.580538	0.172517	0.48794	0.415541	0.244523	0.0200099	0.528368	0.390716	0.297082	0.342548	0.102565	0.266782
LUSC	Lung	TCGA-22-1012-01	Tumor	91.5522	0.0809197	0.449776	0.411821	0.363435	0.41404	0.476824	0.625345	0.480125	0.274707	0.293709	0.0213841	0.401649	0.14731	0.452024	0.191737	0.172232	0.481422	0.235609	0.47827	0.399408	0.248388	0.00400641	0.479989	0.340224	0.317631	0.273298	0.102219	0.26211
LUSC	Lung	TCGA-22-1016-01	Tumor	219.112	0.0316522	0.396296	0.323426	0.352749	0.468827	0.456736	0.644429	0.54971	0.315463	0.382384	0.161234	0.504252	0.16779	0.557319	0.331179	0.378469	0.590493	0.173316	0.484161	0.456328	0.261234	0.183233	0.56726	0.502679	0.370455	0.310116	0.102585	0.289438
LUSC	Lung	TCGA-22-1017-01	Tumor	48.6635	0.0618958	0.395138	0.45653	0.363471	0.42789	0.556582	0.637874	0.467727	0.304179	0.413614	-0.00686697	0.459637	0.175732	0.513452	0.24093	0.2881	0.518023	0.243943	0.500248	0.415378	0.234849	0.063197	0.474536	0.411213	0.313631	0.301997	0.180491	0.277579
LUSC	Lung	TCGA-22-4591-01	Tumor	134.161	-0.0345688	0.328529	0.395525	0.294925	0.48975	0.385632	0.591382	0.435159	0.23969	0.263305	-0.0133274	0.407204	0.0921242	0.521151	0.132706	0.122179	0.374622	0.174418	0.426252	0.381649	0.161232	-0.053479	0.465215	0.2723	0.239766	0.218258	0.0521933	0.216397
LUSC	Lung	TCGA-22-4593-01	Tumor	10.6507	-0.0751277	0.332769	0.352543	0.29708	0.46256	0.396326	0.630896	0.458778	0.324414	0.263397	-0.0799745	0.38284	0.027991	0.481307	0.151928	0.145648	0.418469	0.185495	0.448493	0.39919	0.237159	-0.0235231	0.457015	0.279446	0.24025	0.249551	0.0781731	0.274757
LUSC	Lung	TCGA-22-4594-01	Tumor	891.141	0.32908	0.449509	0.526112	0.385883	0.398581	0.534697	0.639463	0.433091	0.307699	0.365236	0.119483	0.402176	0.316146	0.520374	0.236237	0.198998	0.56661	0.215032	0.496836	0.44254	0.19401	0.0661094	0.483129	0.442305	0.33035	0.304088	0.168328	0.314869
LUSC	Lung	TCGA-22-4595-01	Tumor	26.3213	0.0487672	0.400871	0.415008	0.306859	0.413753	0.481643	0.648628	0.538721	0.284931	0.373685	-0.00093829	0.480537	0.180463	0.500587	0.204446	0.200643	0.575322	0.19541	0.445806	0.416209	0.242587	0.019986	0.492568	0.423074	0.338544	0.302951	0.102478	0.292781
LUSC	Lung	TCGA-22-4596-01	Tumor	899.945	0.25643	0.478392	0.535042	0.431443	0.444169	0.529222	0.682169	0.548296	0.301671	0.499437	0.122275	0.49375	0.317103	0.556718	0.343142	0.368701	0.673649	0.232514	0.546438	0.475564	0.297975	0.134907	0.520425	0.583208	0.417102	0.394685	0.185872	0.302859
LUSC	Lung	TCGA-22-4599-01	Tumor	81.2278	0.129195	0.504548	0.580815	0.387779	0.487578	0.465304	0.635511	0.468952	0.351625	0.3968	0.0574943	0.458071	0.281434	0.532951	0.282258	0.222312	0.600106	0.25	0.447594	0.443105	0.266492	-0.0506077	0.492822	0.454882	0.339813	0.347749	0.093292	0.305012
LUSC	Lung	TCGA-22-4601-01	Tumor	41.4426	-0.0367889	0.290046	0.343557	0.296814	0.463479	0.415779	0.610723	0.442956	0.224921	0.35037	0.0319305	0.425335	0.0780364	0.490306	0.159823	0.133184	0.405457	0.171009	0.435069	0.339006	0.190369	-0.148299	0.520374	0.303194	0.26417	0.232289	0.0917238	0.215726
LUSC	Lung	TCGA-22-4604-01	Tumor	25.5627	0.079978	0.405772	0.4454	0.394746	0.476675	0.497604	0.658302	0.551021	0.310291	0.39666	-0.00043382	0.4833	0.217244	0.468535	0.269608	0.224704	0.60346	0.237687	0.455913	0.446194	0.266115	-0.108355	0.509554	0.523938	0.36498	0.355106	0.122303	0.255509
LUSC	Lung	TCGA-22-4605-01	Tumor	735.762	0.0279529	0.340106	0.348192	0.369154	0.448843	0.455427	0.660439	0.538639	0.283447	0.376272	0.168704	0.464551	0.12767	0.541299	0.284351	0.32101	0.574735	0.17747	0.468043	0.410674	0.239259	0.116906	0.534327	0.464398	0.350232	0.30038	0.171318	0.269772
LUSC	Lung	TCGA-22-4607-01	Tumor	194.021	0.0127464	0.356398	0.38261	0.332142	0.477619	0.476572	0.621963	0.48793	0.265206	0.296273	0.0557178	0.474834	0.184577	0.521607	0.219358	0.214212	0.481575	0.129098	0.494549	0.410243	0.211456	0.00678303	0.479196	0.364572	0.273176	0.280587	0.120063	0.324516
LUSC	Lung	TCGA-22-4609-01	Tumor	180.574	0.18907	0.443418	0.494381	0.378993	0.466179	0.469395	0.667807	0.569968	0.31234	0.430907	0.162487	0.488516	0.273756	0.525767	0.286313	0.310056	0.629964	0.218233	0.47039	0.487692	0.266489	0.0459251	0.520276	0.463099	0.395886	0.333274	0.130553	0.343857
LUSC	Lung	TCGA-22-4613-01	Tumor	20.8352	0.177338	0.439973	0.48996	0.369086	0.473543	0.46175	0.646542	0.482252	0.282459	0.34938	0.0637108	0.435012	0.253574	0.519685	0.242467	0.180661	0.567214	0.210107	0.469269	0.379008	0.219035	-0.111093	0.509751	0.392749	0.325096	0.302026	0.0625002	0.270461
LUSC	Lung	TCGA-22-5471-01	Tumor	45.1143	0.0887599	0.46741	0.588941	0.369181	0.498707	0.480787	0.633901	0.455943	0.285772	0.387435	-0.0578425	0.451993	0.170363	0.457055	0.192037	0.0949295	0.549188	0.227632	0.446097	0.42397	0.27258	-0.062098	0.468516	0.368734	0.304318	0.339561	0.102347	0.285472
LUSC	Lung	TCGA-22-5472-01	Tumor	882.356	-0.0571159	0.273965	0.352149	0.353128	0.461167	0.459275	0.65191	0.486821	0.24109	0.374988	0.0756819	0.458453	0.109424	0.564922	0.215428	0.198386	0.503892	0.14129	0.482435	0.420514	0.224249	0.0649091	0.529361	0.355723	0.303224	0.25394	0.135415	0.279932
LUSC	Lung	TCGA-22-5473-01	Tumor	57.0982	-0.0191291	0.361242	0.42845	0.315687	0.475731	0.432795	0.619811	0.460034	0.320068	0.292343	-0.0497922	0.435102	0.069577	0.501543	0.179986	0.148199	0.446751	0.194007	0.44706	0.369626	0.233971	-0.0442083	0.436301	0.326139	0.28617	0.266193	0.0722993	0.266392
LUSC	Lung	TCGA-22-5474-01	Tumor	208.763	0.22532	0.415866	0.566743	0.395145	0.460166	0.465444	0.674313	0.504721	0.328222	0.420029	0.0143223	0.439662	0.315985	0.539755	0.280748	0.206006	0.602921	0.210909	0.509193	0.434251	0.270792	-0.0160108	0.490187	0.44284	0.342802	0.326911	0.123692	0.272696
LUSC	Lung	TCGA-22-5477-01	Tumor	15.1473	0.00851879	0.36582	0.407512	0.289099	0.448493	0.397416	0.592441	0.468464	0.344563	0.314942	0.0791951	0.379069	0.106136	0.451846	0.168474	0.144526	0.361727	0.23879	0.455188	0.385348	0.201487	-0.112344	0.444362	0.290082	0.274212	0.227542	0.0952359	0.279758
LUSC	Lung	TCGA-22-5478-01	Tumor	259.183	0.121026	0.280616	0.390256	0.30262	0.475427	0.419567	0.641804	0.465395	0.258175	0.305607	0.0226113	0.441907	0.187022	0.516561	0.154158	0.191775	0.497947	0.221463	0.444688	0.405686	0.210231	-0.104371	0.486973	0.378907	0.257682	0.268618	0.145706	0.246967
LUSC	Lung	TCGA-22-5479-01	Tumor	145.036	0.143392	0.364479	0.420379	0.317406	0.460787	0.439674	0.627336	0.456185	0.311459	0.323426	0.0302757	0.405369	0.143191	0.47494	0.181096	0.134041	0.475737	0.199406	0.429524	0.379062	0.218955	-0.0306992	0.474713	0.303352	0.262367	0.259517	0.0389448	0.271074
LUSC	Lung	TCGA-22-5480-01	Tumor	6.42159	0.157406	0.489984	0.487734	0.344249	0.482191	0.451402	0.63276	0.451463	0.266305	0.408211	0.0632486	0.379385	0.269615	0.449264	0.220088	0.150746	0.539239	0.228106	0.436476	0.431509	0.258379	-0.0809222	0.46245	0.379373	0.297887	0.379614	0.135335	0.359374
LUSC	Lung	TCGA-22-5481-01	Tumor	0.725517	0.187681	0.431904	0.528715	0.263458	0.368533	0.44541	0.618197	0.383089	0.22674	0.351038	0.142137	0.362451	0.170349	0.368032	0.150162	0.00808832	0.475725	0.187545	0.449738	0.395238	0.184933	-0.190094	0.438741	0.26774	0.296956	0.278496	0.0659607	0.243139
LUSC	Lung	TCGA-22-5482-01	Tumor	117.294	-0.0751966	0.283069	0.317304	0.321419	0.453071	0.461195	0.635595	0.467984	0.282337	0.250155	-0.046052	0.434063	0.0367045	0.473966	0.141154	0.117879	0.379388	0.204275	0.438067	0.345421	0.216266	-0.0735485	0.462068	0.309929	0.243619	0.248102	0.0672711	0.265406
LUSC	Lung	TCGA-22-5483-01	Tumor	21.4186	-0.0637765	0.38567	0.419045	0.333182	0.416611	0.423513	0.642793	0.439372	0.364525	0.312618	-0.0130143	0.463599	0.13111	0.471745	0.194556	0.149125	0.506353	0.243771	0.455673	0.428177	0.201609	-0.0847076	0.503613	0.416057	0.294823	0.274257	0.167163	0.325925
LUSC	Lung	TCGA-22-5485-01	Tumor	24.2934	-0.067012	0.286662	0.32811	0.347808	0.437011	0.441448	0.621259	0.466187	0.271689	0.270126	-0.00636659	0.440542	0.0600898	0.495044	0.232262	0.22298	0.438975	0.204729	0.470814	0.343716	0.233117	-0.0902862	0.477483	0.373771	0.314492	0.232918	0.0447231	0.305135
LUSC	Lung	TCGA-22-5489-01	Tumor	15.7812	0.31516	0.503001	0.49873	0.399388	0.451306	0.454914	0.648102	0.536332	0.368521	0.387078	0.0434135	0.432791	0.361256	0.479419	0.270673	0.19543	0.623199	0.234615	0.46999	0.469362	0.332256	-0.0449882	0.518402	0.522056	0.334217	0.414245	0.0893307	0.360281
LUSC	Lung	TCGA-22-5491-01	Tumor	626.69	-0.0206364	0.373281	0.397914	0.318181	0.464821	0.436141	0.604887	0.452601	0.281685	0.277359	0.0408891	0.40831	0.100633	0.500137	0.145307	0.121589	0.3925	0.167665	0.438869	0.329086	0.159064	0.057544	0.48099	0.233973	0.278541	0.252491	0.131745	0.284526
LUSC	Lung	TCGA-22-5492-01	Tumor	269.966	0.178676	0.432795	0.525791	0.389653	0.477712	0.470942	0.648017	0.503947	0.277189	0.399795	0.107652	0.479864	0.253911	0.56168	0.322204	0.298313	0.630844	0.219026	0.451721	0.444592	0.246497	0.0108041	0.541901	0.468659	0.350265	0.322419	0.120134	0.351955
LUSC	Lung	TCGA-22-A5C4-01	Tumor	45.7044	-0.0491382	0.345341	0.350907	0.286265	0.438936	0.411475	0.587321	0.465055	0.217034	0.240594	0.0513325	0.446727	0.0875175	0.438513	0.155101	0.143027	0.423031	0.185684	0.43341	0.321766	0.18891	-0.0187905	0.4646	0.335734	0.201341	0.205917	0.112823	0.275682
OV	Ovary	TCGA-23-1021-01	Tumor	225.26	-0.0803882	0.204858	0.30475	0.300451	0.389672	0.451459	0.56344	0.348931	0.260669	0.257383	-0.0655468	0.365277	0.0405192	0.431243	0.145157	-0.0298144	0.385943	0.133027	0.430194	0.330189	0.137416	-0.153601	0.434947	0.140501	0.228654	0.200443	0.0966188	0.125058
OV	Ovary	TCGA-23-1022-01	Tumor	225.616	-0.140077	0.178587	0.176262	0.23041	0.33357	0.410412	0.498708	0.316115	0.200054	0.135647	-0.0502376	0.333807	-0.0415716	0.402382	0.110445	-0.00550854	0.24293	0.164674	0.465264	0.330591	0.121492	-0.243994	0.412919	0.153644	0.181487	0.197021	0.0415513	0.178972
OV	Ovary	TCGA-23-1023-01	Tumor	1038.74	-0.0197129	0.253489	0.406133	0.269624	0.41624	0.437245	0.567931	0.405695	0.27268	0.332258	0.010541	0.366626	0.119539	0.397914	0.246805	0.156223	0.479131	0.178592	0.475067	0.432111	0.195777	-0.0221273	0.484384	0.262067	0.282452	0.246767	0.100278	0.231345
OV	Ovary	TCGA-23-1024-01	Tumor	159.973	-0.171808	0.227484	0.298483	0.235939	0.430764	0.418188	0.547055	0.311568	0.243671	0.179385	-0.0435609	0.362742	0.025053	0.410938	0.0646696	-0.0531869	0.270821	0.145166	0.430412	0.264112	0.0932421	-0.202812	0.453637	0.105849	0.200937	0.170203	-0.00642036	0.190259
OV	Ovary	TCGA-23-1026-01	Tumor	2060.39	-0.00141914	0.325273	0.463456	0.34387	0.405332	0.467539	0.60908	0.428831	0.240236	0.31297	0.0643023	0.390374	0.137644	0.435837	0.207667	0.0780559	0.567705	0.179761	0.461231	0.414293	0.22568	-0.11858	0.484463	0.375006	0.27978	0.277393	0.0976868	0.231335
OV	Ovary	TCGA-23-1027-01	Tumor	1343.08	-0.0642457	0.333471	0.295736	0.326939	0.364706	0.459996	0.574529	0.439056	0.272488	0.294254	0.0345423	0.37069	0.103891	0.448325	0.204459	0.10353	0.492372	0.21804	0.461642	0.405762	0.189215	-0.110495	0.465342	0.32153	0.3053	0.260343	0.11991	0.222467
OV	Ovary	TCGA-23-1028-01	Tumor	2207.07	-0.0348275	0.390307	0.421932	0.316236	0.418987	0.410489	0.587927	0.354583	0.259732	0.322706	0.0453953	0.369577	0.111616	0.405355	0.190508	0.119378	0.38304	0.215005	0.455015	0.363632	0.201722	-0.0760362	0.429362	0.187281	0.217112	0.233192	0.138056	0.248189
OV	Ovary	TCGA-23-1029-01	Tumor	154.575	-0.133357	0.228899	0.208812	0.261032	0.403953	0.438752	0.563883	0.369022	0.247694	0.268195	-0.0333813	0.366601	0.0558799	0.436895	0.152194	0.0663357	0.315111	0.260381	0.451113	0.392002	0.129191	-0.139164	0.466939	0.165915	0.220476	0.19644	0.0313445	0.239383
OV	Ovary	TCGA-23-1030-01	Tumor	785.708	-0.0705957	0.332314	0.308126	0.303874	0.409457	0.467348	0.58363	0.352434	0.251472	0.22608	0.109337	0.388098	0.0880807	0.484919	0.134299	0.0527532	0.403649	0.138738	0.443885	0.38985	0.16981	-0.106593	0.444786	0.230107	0.256191	0.215889	0.0916112	0.225764
OV	Ovary	TCGA-23-1107-01	Tumor	363.791	-0.093869	0.286054	0.305801	0.346283	0.428564	0.415991	0.555413	0.353947	0.244433	0.257275	-0.0186779	0.352135	0.04337	0.475672	0.128764	0.0450361	0.383944	0.152741	0.4544	0.331303	0.142921	-0.174633	0.457162	0.233626	0.215991	0.222794	0.0149667	0.183233
OV	Ovary	TCGA-23-1109-01	Tumor	272.247	0.0423305	0.282324	0.327181	0.308069	0.377653	0.393115	0.593304	0.374648	0.256758	0.260168	-0.0492959	0.369821	0.109284	0.384467	0.173961	0.0337245	0.374244	0.252556	0.488856	0.419049	0.167627	-0.205712	0.483964	0.252265	0.246288	0.223953	0.0756818	0.189701
OV	Ovary	TCGA-23-1110-01	Tumor	18.0051	-0.149293	0.13852	0.157437	0.18522	0.320251	0.39834	0.502543	0.304231	0.209164	0.0389196	-0.114529	0.321747	-0.143758	0.33932	-0.0204559	-0.00724454	0.103879	0.150217	0.399433	0.303187	0.0836051	-0.287494	0.381829	0.0405782	0.152674	0.117305	-0.0133822	0.113412
OV	Ovary	TCGA-23-1111-01	Tumor	117.901	-0.111857	0.128841	0.185585	0.248355	0.369707	0.44984	0.560455	0.30343	0.248883	0.208566	0.00954464	0.346328	-0.0315078	0.446472	0.0902769	-0.0354162	0.229118	0.222276	0.455548	0.378246	0.101429	-0.105718	0.445257	0.114337	0.182918	0.142434	0.0350434	0.163581
OV	Ovary	TCGA-23-1113-01	Tumor	230.982	-0.140357	0.179321	0.197179	0.281339	0.362327	0.396704	0.548132	0.355933	0.238762	0.168287	-0.0634183	0.347449	-0.0154467	0.419287	0.10088	0.0246676	0.263717	0.175971	0.476465	0.339223	0.120603	-0.251954	0.444488	0.174193	0.208236	0.18293	0.05136	0.168421
OV	Ovary	TCGA-23-1114-01	Tumor	79.1908	-0.124333	0.235632	0.175795	0.204506	0.380669	0.436442	0.540928	0.318593	0.221554	0.164175	0.131646	0.291322	-0.0791152	0.422755	0.073345	0.0295817	0.198544	0.213604	0.432485	0.381969	0.134804	-0.210913	0.449153	0.0865939	0.189922	0.193819	-0.0142565	0.219732
OV	Ovary	TCGA-23-1116-01	Tumor	1958.52	-0.0237174	0.378213	0.383397	0.371775	0.417652	0.496226	0.616118	0.509593	0.320117	0.320013	0.100364	0.446533	0.207426	0.463954	0.308447	0.208365	0.546175	0.219586	0.486258	0.449911	0.22616	0.172901	0.502392	0.458289	0.328852	0.306418	0.152278	0.229048
OV	Ovary	TCGA-23-1118-01	Tumor	662.851	-0.0522939	0.394834	0.363999	0.31173	0.423919	0.450126	0.559804	0.387368	0.249742	0.305433	0.0174345	0.379347	0.0752533	0.438685	0.172084	0.067837	0.418495	0.207878	0.432184	0.396352	0.161543	-0.135827	0.473241	0.23098	0.246301	0.241396	0.0223408	0.232633
OV	Ovary	TCGA-23-1119-01	Tumor	281.662	-0.00587952	0.310938	0.440633	0.305884	0.422496	0.47961	0.588283	0.368456	0.268379	0.278686	-0.000432293	0.400492	0.105707	0.445823	0.203276	0.0645261	0.465366	0.167515	0.446289	0.389843	0.162668	-0.160515	0.492415	0.346211	0.259207	0.269419	0.0662368	0.198416
OV	Ovary	TCGA-23-1120-01	Tumor	333.135	-0.0123761	0.328873	0.401774	0.310669	0.375627	0.413729	0.572477	0.395402	0.264555	0.353115	-0.0208644	0.372904	0.097101	0.409499	0.204141	0.0508562	0.494227	0.201834	0.420692	0.390575	0.16813	-0.138438	0.473334	0.258789	0.264587	0.235744	0.0705861	0.163977
OV	Ovary	TCGA-23-1122-01	Tumor	346.797	-0.0747815	0.302878	0.265387	0.291264	0.378986	0.397661	0.58995	0.370097	0.256032	0.247829	0.0313083	0.349426	0.0212482	0.437585	0.154211	0.0210203	0.374195	0.195697	0.442665	0.375899	0.179858	-0.187166	0.459795	0.270283	0.22211	0.220052	0.0181746	0.20852
OV	Ovary	TCGA-23-1123-01	Tumor	965.962	-0.00269073	0.383475	0.465119	0.298767	0.44315	0.486	0.595689	0.406038	0.309608	0.341184	0.0138354	0.371181	0.239105	0.431326	0.197352	0.0978777	0.489819	0.177618	0.463314	0.394727	0.161342	-0.131833	0.458046	0.281148	0.274691	0.232374	0.0551338	0.228117
OV	Ovary	TCGA-23-1809-01	Tumor	47.2516	-0.113616	0.262564	0.183816	0.248637	0.395112	0.459392	0.532707	0.352271	0.225035	0.161648	-0.114181	0.355382	0.0163657	0.441945	0.0282633	-0.0212904	0.274684	0.207588	0.421953	0.30959	0.159336	-0.173478	0.410427	0.1791	0.237937	0.199613	0.0959071	0.165632
OV	Ovary	TCGA-23-2077-01	Tumor	1393.76	-0.0208323	0.225357	0.335958	0.280876	0.44783	0.393882	0.597357	0.396014	0.241935	0.282373	-0.0255502	0.365047	0.17022	0.468118	0.212718	0.00638732	0.486982	0.174426	0.466435	0.387651	0.170731	-0.100986	0.461662	0.270621	0.277022	0.243163	0.036232	0.142555
OV	Ovary	TCGA-23-2078-01	Tumor	73.6956	0.133621	0.390902	0.438902	0.303871	0.344577	0.49738	0.579756	0.410045	0.307933	0.301031	0.0129837	0.354735	0.159339	0.431961	0.145573	0.0634373	0.436886	0.24543	0.451384	0.408837	0.169946	-0.166706	0.488507	0.314594	0.251491	0.285523	0.0437657	0.222263
OV	Ovary	TCGA-23-2084-01	Tumor	401.702	-0.111457	0.331763	0.310393	0.286484	0.391122	0.403327	0.575886	0.434445	0.297788	0.274814	-0.0366866	0.363979	0.0917889	0.440429	0.174281	0.0652395	0.476402	0.226184	0.473053	0.382292	0.196926	-0.118784	0.493988	0.289758	0.238919	0.26138	0.00419544	0.211498
OV	Ovary	TCGA-24-0966-01	Tumor	699.019	-0.0623799	0.238497	0.369545	0.305272	0.364876	0.462819	0.549349	0.324583	0.24627	0.254612	-0.00281876	0.399573	-0.00119794	0.416679	0.130728	0.0285171	0.416569	0.105789	0.420584	0.329993	0.116733	-0.0937867	0.433069	0.200099	0.204501	0.205391	0.0564112	0.197211
OV	Ovary	TCGA-24-0968-01	Tumor	667.101	-0.0352294	0.378878	0.464952	0.326544	0.451475	0.414354	0.618425	0.429984	0.311965	0.288856	0.0512636	0.367337	0.165938	0.494033	0.22987	0.132598	0.549293	0.130545	0.478092	0.430546	0.202384	-0.0724736	0.454103	0.322148	0.274693	0.29228	0.0715109	0.24926
OV	Ovary	TCGA-24-0970-01	Tumor	100.808	-0.0901304	0.276946	0.236113	0.287261	0.368156	0.50251	0.586194	0.404629	0.270148	0.18544	0.0761942	0.337823	-0.00492627	0.447925	0.110837	-0.0239793	0.314118	0.178043	0.469152	0.370093	0.18484	-0.197571	0.43324	0.22492	0.212944	0.217667	0.00344722	0.214663
OV	Ovary	TCGA-24-0979-01	Tumor	380.244	-0.111929	0.263351	0.274837	0.2818	0.39968	0.380628	0.551968	0.336477	0.24207	0.238548	0.0900878	0.323173	0.0141665	0.362027	0.103946	0.029869	0.289106	0.136111	0.419996	0.325264	0.103378	-0.184439	0.466214	0.153434	0.165368	0.170183	0.0813164	0.196786
OV	Ovary	TCGA-24-0982-01	Tumor	68.8253	-0.0632933	0.252886	0.270801	0.266986	0.393177	0.374729	0.558061	0.333071	0.231948	0.203619	0.000102267	0.326485	0.0248841	0.372244	0.105264	0.00875996	0.290035	0.145965	0.414117	0.386322	0.132122	-0.193015	0.430682	0.14033	0.17231	0.197955	0.0161336	0.18358
OV	Ovary	TCGA-24-1103-01	Tumor	413.002	-0.168442	0.281181	0.286842	0.234405	0.367594	0.440831	0.534059	0.317838	0.220875	0.227528	-0.012147	0.284775	-0.0624379	0.403009	0.0482063	0.0521155	0.228646	0.220377	0.440362	0.343204	0.119413	-0.204701	0.452195	0.0628011	0.191533	0.168526	0.0665038	0.174241
OV	Ovary	TCGA-24-1104-01	Tumor	788.516	-0.0672489	0.263838	0.424712	0.333181	0.381993	0.458661	0.584784	0.395506	0.280232	0.306708	0.0878622	0.353499	0.113196	0.43923	0.157392	0.123248	0.521952	0.185493	0.463091	0.38855	0.164447	-0.118004	0.455909	0.296896	0.277144	0.273873	0.104938	0.15229
OV	Ovary	TCGA-24-1105-01	Tumor	272.721	-0.101723	0.269416	0.330534	0.318046	0.348062	0.467284	0.566374	0.380732	0.226179	0.24348	-0.0152184	0.369097	0.103251	0.398272	0.128252	0.0549006	0.451354	0.18306	0.438403	0.374171	0.176914	-0.186405	0.422583	0.280015	0.218921	0.216815	0.095916	0.164951
OV	Ovary	TCGA-24-1413-01	Tumor	301.684	-0.11197	0.228796	0.266546	0.287073	0.393444	0.448547	0.558345	0.366565	0.24295	0.274288	0.0835832	0.388101	0.111373	0.441016	0.141864	0.0307221	0.380835	0.15551	0.440842	0.368562	0.119381	-0.122823	0.437407	0.200515	0.193771	0.183233	0.0560454	0.167722
OV	Ovary	TCGA-24-1416-01	Tumor	1082.42	-0.150854	0.28263	0.286604	0.269146	0.358251	0.463619	0.56747	0.372899	0.205112	0.226627	0.140629	0.352852	0.0352456	0.448479	0.159732	0.0922933	0.380645	0.145594	0.432949	0.369559	0.12063	-0.141155	0.453549	0.230292	0.210034	0.201583	0.0740797	0.216751
OV	Ovary	TCGA-24-1417-01	Tumor	95.5536	0.0465761	0.40152	0.448442	0.358428	0.417227	0.425463	0.615722	0.449204	0.289677	0.337727	0.0970479	0.393245	0.199276	0.466559	0.210119	0.16131	0.53729	0.219795	0.448312	0.445104	0.232884	-0.0850789	0.477019	0.391498	0.298306	0.308451	0.0540214	0.238154
OV	Ovary	TCGA-24-1418-01	Tumor	696.703	-0.0470664	0.336263	0.273136	0.281059	0.347645	0.458536	0.588373	0.421345	0.259333	0.228099	0.0512029	0.364674	0.0914093	0.447199	0.120425	0.0671389	0.378342	0.199802	0.422616	0.382299	0.179187	-0.124283	0.449503	0.237125	0.231271	0.229415	0.065433	0.248317
OV	Ovary	TCGA-24-1419-01	Tumor	86.0887	-0.213925	0.209868	0.150747	0.216456	0.371651	0.390401	0.552695	0.341061	0.233856	0.145219	-0.0691973	0.284116	0.00440352	0.478237	0.057275	0.0106926	0.191081	0.194326	0.44314	0.307061	0.0589039	-0.202181	0.444514	0.0953471	0.12607	0.142998	-0.0142417	0.15681
OV	Ovary	TCGA-24-1422-01	Tumor	134.783	-0.0586588	0.289513	0.41606	0.3597	0.403581	0.435748	0.59793	0.454487	0.325439	0.320579	0.0701635	0.375103	0.10682	0.439889	0.223412	0.0716943	0.497142	0.233494	0.450939	0.41061	0.238599	-0.136908	0.488619	0.372567	0.285646	0.276873	0.0443264	0.154081
OV	Ovary	TCGA-24-1423-01	Tumor	1382.98	-0.0844814	0.246912	0.285445	0.292244	0.390163	0.438387	0.596577	0.341964	0.2235	0.254206	-0.00284584	0.358288	0.0673983	0.410516	0.0765849	0.0140878	0.343854	0.197127	0.431549	0.388477	0.150957	-0.148652	0.48179	0.221741	0.272947	0.208918	0.035068	0.175161
OV	Ovary	TCGA-24-1424-01	Tumor	478.368	-0.0953491	0.283232	0.255811	0.264868	0.427878	0.407396	0.584979	0.410277	0.268558	0.228803	-0.00236856	0.399438	0.0288144	0.435368	0.160281	0.0739389	0.368685	0.175575	0.440332	0.39331	0.151965	-0.107529	0.44885	0.259576	0.254859	0.213497	0.0394229	0.219975
OV	Ovary	TCGA-24-1425-01	Tumor	301.135	-0.00457672	0.300733	0.330249	0.309058	0.366918	0.408408	0.620139	0.450013	0.277496	0.30233	0.129061	0.419629	0.067582	0.468471	0.231213	0.118053	0.48971	0.203634	0.443378	0.422974	0.217047	-0.136355	0.493953	0.339285	0.288498	0.260171	0.0445053	0.216964
OV	Ovary	TCGA-24-1426-01	Tumor	131.7	-0.1311	0.20815	0.188042	0.283294	0.402674	0.427745	0.54751	0.381991	0.204233	0.155276	-0.110664	0.353992	0.0173881	0.465743	0.126641	-0.0548344	0.315803	0.135815	0.439324	0.310546	0.125971	-0.196174	0.451448	0.224073	0.227819	0.182765	-0.00381457	0.167368
OV	Ovary	TCGA-24-1427-01	Tumor	94.1401	0.0272723	0.309795	0.397167	0.297792	0.384037	0.411929	0.606665	0.457141	0.265757	0.28914	0.155245	0.360654	0.125255	0.456617	0.21661	0.183308	0.506073	0.199388	0.465569	0.429009	0.176003	-0.141116	0.49356	0.347576	0.297239	0.282492	0.0532834	0.202159
OV	Ovary	TCGA-24-1428-01	Tumor	256.262	0.00388594	0.369552	0.394351	0.294293	0.378437	0.443711	0.591445	0.418245	0.257787	0.341071	-0.012003	0.416805	0.154419	0.434856	0.211159	0.0519851	0.537768	0.186755	0.483596	0.380966	0.227142	-0.119477	0.453367	0.381386	0.301117	0.272155	0.0883894	0.213897
OV	Ovary	TCGA-24-1430-01	Tumor	73.8932	-0.0864383	0.169046	0.177741	0.2265	0.333538	0.366143	0.542676	0.324601	0.238788	0.163886	-0.0813119	0.344295	-0.0810196	0.409284	0.0682877	-0.0537879	0.174213	0.202312	0.438579	0.32478	0.127636	-0.214743	0.450431	0.0961373	0.190017	0.15655	-0.00982906	0.238926
OV	Ovary	TCGA-24-1431-01	Tumor	136.675	-0.0275869	0.280218	0.337939	0.328788	0.385515	0.426431	0.574261	0.368438	0.299032	0.294624	0.0784223	0.36431	0.118024	0.469894	0.16832	0.0770735	0.376179	0.192008	0.473316	0.333902	0.164232	-0.203544	0.435325	0.253928	0.276174	0.215309	0.051097	0.171737
OV	Ovary	TCGA-24-1434-01	Tumor	871.014	-0.0133877	0.346563	0.318673	0.35177	0.395009	0.446658	0.637737	0.497212	0.335757	0.318599	0.109479	0.38838	0.132424	0.488191	0.236053	0.168543	0.555992	0.243141	0.465273	0.451036	0.217788	-0.130495	0.5035	0.439135	0.327795	0.317868	0.0647751	0.203196
OV	Ovary	TCGA-24-1435-01	Tumor	310.604	-0.0959113	0.355441	0.347331	0.34275	0.401227	0.482502	0.631485	0.456291	0.332818	0.300558	0.0090054	0.353509	0.087637	0.417142	0.199614	0.0821442	0.483896	0.195219	0.450437	0.462228	0.194775	-0.153555	0.487309	0.358554	0.278967	0.285289	0.115394	0.236889
OV	Ovary	TCGA-24-1464-01	Tumor	96.8909	-0.12018	0.285441	0.457127	0.27981	0.385741	0.467449	0.559049	0.329242	0.254385	0.268371	-0.0324317	0.319629	0.126282	0.42115	0.131472	0.0508031	0.425402	0.178825	0.43012	0.357629	0.156329	-0.197194	0.455892	0.207456	0.247574	0.267341	0.0382148	0.212797
OV	Ovary	TCGA-24-1467-01	Tumor	339.096	-0.143701	0.199124	0.298373	0.245316	0.379635	0.520501	0.577967	0.348942	0.226323	0.258962	0.120133	0.313827	0.0530351	0.360574	0.0687315	-0.000443635	0.321114	0.137742	0.441329	0.346537	0.10911	-0.190515	0.466272	0.154941	0.16666	0.179968	-0.00394119	0.151974
OV	Ovary	TCGA-24-1469-01	Tumor	73.5663	-0.0639173	0.360811	0.304813	0.276189	0.397876	0.428433	0.570942	0.323247	0.25273	0.238574	-0.0722934	0.355404	0.0209483	0.421419	0.098046	0.0186818	0.339168	0.20482	0.435872	0.350633	0.153656	-0.169921	0.45306	0.260921	0.215839	0.202538	0.042745	0.235068
OV	Ovary	TCGA-24-1470-01	Tumor	6811.7	0.010878	0.408354	0.433577	0.312408	0.398368	0.456019	0.627062	0.410419	0.287311	0.35898	0.14954	0.359374	0.207403	0.488989	0.190952	0.0937575	0.578665	0.166157	0.491662	0.386818	0.196437	-0.0519603	0.476918	0.294606	0.260489	0.260546	0.124511	0.231986
OV	Ovary	TCGA-24-1471-01	Tumor	82.9466	0.0401292	0.307932	0.316408	0.340902	0.403697	0.29858	0.570662	0.351493	0.263493	0.271566	0.0989027	0.324676	0.123537	0.511306	0.122642	0.0310855	0.378037	0.180316	0.459059	0.391223	0.136358	-0.118824	0.434067	0.182723	0.233399	0.19628	0.0479225	0.167315
OV	Ovary	TCGA-24-1474-01	Tumor	174.104	-0.172056	0.335685	0.231347	0.294733	0.378221	0.400236	0.587961	0.417446	0.313747	0.271667	0.0467985	0.365597	0.0945622	0.467598	0.219045	0.154135	0.416317	0.24766	0.466302	0.401783	0.149012	-0.0938889	0.441972	0.336108	0.26744	0.225684	0.00343573	0.260425
OV	Ovary	TCGA-24-1544-01	Tumor	34.2098	-0.165338	0.189887	0.28782	0.262194	0.368591	0.400927	0.540488	0.302488	0.234717	0.146869	-0.056021	0.347265	-0.0118923	0.428501	0.0438652	-0.0642489	0.178472	0.162811	0.447226	0.301121	0.0887045	-0.169332	0.419546	0.149388	0.167128	0.144588	-0.000917788	0.211356
OV	Ovary	TCGA-24-1546-01	Tumor	110.498	-0.0654907	0.188446	0.265617	0.361971	0.387804	0.4874	0.601015	0.465672	0.27201	0.332104	0.0560166	0.339937	0.0970567	0.444277	0.204155	0.107964	0.482784	0.257218	0.462656	0.406169	0.183232	-0.116797	0.519095	0.411475	0.337843	0.26255	0.0787515	0.0965461
OV	Ovary	TCGA-24-1549-01	Tumor	269.676	-0.096098	0.38394	0.438714	0.319059	0.364122	0.428675	0.608832	0.3401	0.274021	0.29879	-0.0068307	0.371994	0.177344	0.406692	0.102862	0.0827756	0.382811	0.199242	0.460643	0.383125	0.224496	-0.200367	0.45142	0.282873	0.238775	0.266127	0.0593404	0.284443
OV	Ovary	TCGA-24-1550-01	Tumor	15.4431	-0.0696978	0.334254	0.300652	0.318221	0.456	0.429428	0.629738	0.513134	0.246405	0.266257	0.0391945	0.466675	0.128593	0.515638	0.256779	0.127742	0.540796	0.192986	0.433084	0.435318	0.23926	-0.0409976	0.499274	0.420054	0.318929	0.278388	0.051563	0.257626
OV	Ovary	TCGA-24-1551-01	Tumor	650.867	-0.0580851	0.406033	0.424012	0.384754	0.397138	0.406825	0.597606	0.431217	0.270922	0.35559	0.0260371	0.362543	0.172077	0.49536	0.269851	0.189956	0.550184	0.205855	0.478898	0.428093	0.209423	-0.0778412	0.474476	0.380505	0.298611	0.272564	0.150635	0.26062
OV	Ovary	TCGA-24-1552-01	Tumor	1512.76	-0.116072	0.281173	0.26669	0.283198	0.356917	0.418239	0.542189	0.38097	0.226542	0.228776	0.0456132	0.394014	0.0507	0.450083	0.0847285	0.0647434	0.294226	0.172501	0.449296	0.348016	0.13137	-0.17003	0.460904	0.219125	0.194882	0.225019	0.0192085	0.243875
OV	Ovary	TCGA-24-1553-01	Tumor	808.871	0.112437	0.352498	0.539227	0.355196	0.428377	0.431666	0.641629	0.369216	0.280129	0.404818	0.049706	0.359302	0.294284	0.455773	0.230832	0.128672	0.585055	0.147421	0.504231	0.457297	0.179797	-0.105034	0.471119	0.378793	0.377563	0.33112	0.0896947	0.209522
OV	Ovary	TCGA-24-1557-01	Tumor	496.564	-0.117797	0.209628	0.229783	0.289512	0.363195	0.442641	0.59357	0.388433	0.23495	0.204058	-0.0459092	0.338737	0.0689968	0.426385	0.150892	0.0505139	0.422703	0.193396	0.458555	0.359934	0.133925	-0.189867	0.457519	0.295708	0.221193	0.208503	0.0508238	0.217592
OV	Ovary	TCGA-24-1558-01	Tumor	308.137	-0.177615	0.215799	0.181548	0.240656	0.398877	0.435063	0.52978	0.3347	0.253058	0.221482	-0.0581802	0.368502	-0.0185543	0.404518	0.0917269	-0.0387329	0.282409	0.143424	0.424149	0.34741	0.116676	-0.217124	0.43311	0.148457	0.152311	0.193438	0.0695149	0.18777
OV	Ovary	TCGA-24-1560-01	Tumor	219.581	-0.157749	0.231306	0.286242	0.265027	0.424914	0.408259	0.543589	0.346852	0.249003	0.178722	0.0368495	0.405487	0.0123973	0.472682	0.0903072	0.0103431	0.247362	0.134652	0.446147	0.326745	0.115768	-0.178567	0.417885	0.128005	0.195397	0.157131	0.0404881	0.20137
OV	Ovary	TCGA-24-1562-01	Tumor	703.392	-0.0278388	0.314233	0.373284	0.336495	0.432821	0.463243	0.590237	0.404703	0.280282	0.291423	0.0718754	0.373039	0.114499	0.430451	0.165054	0.118278	0.413083	0.272166	0.462936	0.424825	0.16114	-0.10039	0.458959	0.287268	0.284783	0.25543	0.129711	0.225028
OV	Ovary	TCGA-24-1563-01	Tumor	174.663	-0.0974322	0.382341	0.355947	0.361632	0.369969	0.4581	0.587862	0.478207	0.283899	0.308189	0.0881393	0.365387	0.0876017	0.43904	0.201319	0.140711	0.485989	0.226652	0.45299	0.407488	0.195426	-0.0555838	0.485755	0.352909	0.258091	0.26887	0.0999547	0.210306
OV	Ovary	TCGA-24-1565-01	Tumor	2130.02	-0.0287799	0.187659	0.374651	0.34578	0.382705	0.446697	0.60896	0.337648	0.252695	0.307319	0.0550653	0.352351	0.149875	0.459475	0.188361	0.0252846	0.515139	0.150059	0.457905	0.372818	0.112132	-0.121056	0.467339	0.20811	0.209655	0.241658	0.0581343	0.11673
OV	Ovary	TCGA-24-1567-01	Tumor	65.6452	-0.220519	0.146787	0.186957	0.216119	0.37515	0.453957	0.505196	0.32932	0.173543	0.111861	-0.0314461	0.346873	-0.123927	0.405096	0.111668	-0.0417272	0.193894	0.156341	0.422782	0.332312	0.134039	-0.181793	0.441251	0.125189	0.178374	0.165469	0.101038	0.190423
OV	Ovary	TCGA-24-1603-01	Tumor	767.838	-0.107459	0.29351	0.264974	0.325111	0.417943	0.382407	0.574224	0.385475	0.254989	0.234503	-0.0281999	0.398138	0.0807469	0.513228	0.102441	0.0365083	0.353871	0.156876	0.439646	0.388794	0.174329	-0.111569	0.469255	0.228558	0.251681	0.197449	0.0631499	0.222434
OV	Ovary	TCGA-24-1604-01	Tumor	285.817	-0.0619242	0.240926	0.288564	0.29903	0.398944	0.379425	0.568191	0.364115	0.261743	0.292873	-0.0157242	0.352071	0.0991662	0.424378	0.127105	0.0240507	0.407706	0.173305	0.44077	0.350789	0.140129	-0.115081	0.465408	0.194878	0.285775	0.242235	0.0387673	0.130874
OV	Ovary	TCGA-24-1616-01	Tumor	252.751	-0.144193	0.22489	0.252692	0.268169	0.443264	0.395161	0.546163	0.366342	0.26867	0.204184	-0.0478664	0.38593	0.0218652	0.408627	0.0893577	-0.00730163	0.280584	0.191343	0.45582	0.369379	0.128503	-0.134888	0.45423	0.212201	0.256479	0.191765	0.0640391	0.17857
OV	Ovary	TCGA-24-1842-01	Tumor	219.617	0.0245768	0.371305	0.488001	0.372236	0.417633	0.437347	0.626803	0.454964	0.272863	0.358507	-0.0148331	0.382542	0.142133	0.460488	0.205985	0.0991355	0.550539	0.175933	0.47658	0.432452	0.217018	-0.104568	0.479321	0.368794	0.262716	0.283784	0.0702785	0.23212
OV	Ovary	TCGA-24-1843-01	Tumor	264.627	-0.0113387	0.40736	0.42821	0.344769	0.393489	0.482168	0.597951	0.391848	0.260095	0.287138	-0.00106042	0.403946	0.172065	0.44268	0.217395	0.0578755	0.502465	0.178667	0.468704	0.38066	0.183751	-0.163268	0.492883	0.343542	0.280728	0.268229	0.0649535	0.209129
OV	Ovary	TCGA-24-1844-01	Tumor	138.002	-0.128305	0.0969346	0.152598	0.233859	0.346655	0.454062	0.541902	0.329105	0.192685	0.167336	0.0142603	0.312184	-0.0570275	0.430542	0.0593087	0.0445944	0.264998	0.216213	0.443841	0.31243	0.0835808	-0.193824	0.496217	0.161126	0.207059	0.187333	-0.0198679	0.149498
OV	Ovary	TCGA-24-1845-01	Tumor	249.698	-0.0671577	0.31637	0.31158	0.27973	0.37648	0.420898	0.573492	0.374099	0.244226	0.286814	-0.0962865	0.390795	0.106214	0.486439	0.169003	0.0391918	0.418086	0.170881	0.467402	0.340486	0.178004	-0.117228	0.471099	0.255732	0.259781	0.189872	0.087056	0.185197
OV	Ovary	TCGA-24-1846-01	Tumor	153.29	-0.0476165	0.3813	0.370112	0.322623	0.411447	0.44628	0.619624	0.423011	0.306159	0.304772	0.0909454	0.354192	0.113756	0.456015	0.206845	0.104046	0.477725	0.213077	0.444964	0.388047	0.215331	-0.118013	0.506465	0.287712	0.251997	0.267625	0.136649	0.236806
OV	Ovary	TCGA-24-1847-01	Tumor	646.999	0.0289962	0.357624	0.524843	0.368666	0.408471	0.437	0.630987	0.407496	0.265894	0.396378	0.0544833	0.380023	0.202135	0.435048	0.239168	0.182687	0.614769	0.263897	0.502277	0.457259	0.193132	-0.123494	0.526644	0.396319	0.347735	0.315709	0.150387	0.246855
OV	Ovary	TCGA-24-1850-01	Tumor	209.851	-0.0829381	0.316461	0.340724	0.295549	0.404656	0.478584	0.606936	0.449757	0.268689	0.278392	-0.0582029	0.381559	0.0507646	0.463224	0.180806	0.114688	0.440067	0.195957	0.43679	0.412488	0.220233	-0.182113	0.47186	0.320004	0.23949	0.249546	0.0389526	0.258019
OV	Ovary	TCGA-24-1923-01	Tumor	435.921	-0.0232779	0.27552	0.209192	0.282226	0.445475	0.401828	0.587538	0.368955	0.240631	0.226784	0.0543922	0.283052	0.0935736	0.495128	0.152387	0.0917556	0.370964	0.199566	0.420061	0.42157	0.13737	-0.207962	0.489016	0.144254	0.199957	0.210939	-0.016456	0.17823
OV	Ovary	TCGA-24-1924-01	Tumor	151.438	0.0616189	0.409688	0.468693	0.323252	0.415686	0.459263	0.607287	0.436737	0.279231	0.311172	0.114918	0.405108	0.166317	0.469033	0.229791	0.172447	0.542317	0.191493	0.480816	0.415695	0.196543	-0.0565107	0.504678	0.371708	0.316111	0.28944	0.0792892	0.211772
OV	Ovary	TCGA-24-1928-01	Tumor	268.318	-0.122997	0.303813	0.324139	0.291984	0.392773	0.437972	0.603663	0.434738	0.243398	0.261886	0.0443369	0.338936	0.0102885	0.421832	0.162439	0.0675027	0.467195	0.202493	0.434779	0.365331	0.16925	-0.126999	0.454594	0.293386	0.252672	0.234439	0.0539352	0.138586
OV	Ovary	TCGA-24-1930-01	Tumor	528.486	0.0162486	0.281347	0.418557	0.368488	0.410002	0.43667	0.632452	0.469127	0.32091	0.341941	0.0471833	0.378143	0.223012	0.458386	0.243825	0.109923	0.570705	0.141245	0.504214	0.424495	0.194626	-0.109135	0.49457	0.448433	0.306098	0.315037	0.0779468	0.181164
OV	Ovary	TCGA-24-2020-01	Tumor	4.16629	-0.216478	0.19751	0.194349	0.20716	0.321132	0.481738	0.498721	0.339745	0.202706	0.0949063	-0.0699835	0.3136	-0.0331467	0.430252	0.0720531	0.020395	0.241267	0.108784	0.396361	0.281835	0.134717	-0.215141	0.397511	0.145172	0.175708	0.150233	0.0190879	0.205033
OV	Ovary	TCGA-24-2023-01	Tumor	800.196	-0.107287	0.316158	0.392541	0.32029	0.417186	0.457826	0.559638	0.391244	0.26042	0.315993	0.00916556	0.395152	0.0872907	0.435528	0.149441	0.0743466	0.444332	0.205666	0.478495	0.355927	0.172134	-0.0523981	0.472098	0.288792	0.246909	0.230253	0.0383077	0.171492
OV	Ovary	TCGA-24-2024-01	Tumor	542.309	-0.0860336	0.238102	0.289157	0.308349	0.378741	0.428884	0.545082	0.391971	0.227547	0.275034	0.00368618	0.348916	0.0390951	0.412547	0.145274	0.0321518	0.384146	0.115381	0.428226	0.393412	0.138982	-0.136889	0.494709	0.215197	0.239418	0.236195	0.0735887	0.169725
OV	Ovary	TCGA-24-2026-01	Tumor	583.29	0.0171438	0.355918	0.362641	0.33005	0.449741	0.370417	0.594613	0.381255	0.288321	0.317741	0.0525362	0.375092	0.167265	0.47119	0.148108	0.0616566	0.429302	0.232323	0.479293	0.360732	0.162022	-0.127669	0.434561	0.286111	0.244969	0.248622	0.129261	0.173431
OV	Ovary	TCGA-24-2027-01	Tumor	75.806	-0.17768	0.203047	0.189814	0.215683	0.380144	0.438837	0.575039	0.331498	0.232771	0.167824	-0.0550733	0.309097	-0.099754	0.440401	0.0662846	-0.0498561	0.185377	0.217493	0.449321	0.341471	0.123223	-0.216309	0.45754	0.142184	0.255982	0.183456	0.042926	0.214166
OV	Ovary	TCGA-24-2033-01	Tumor	143.611	-0.0955905	0.235322	0.260638	0.316282	0.386171	0.402954	0.589765	0.37921	0.262124	0.200788	0.0252847	0.376149	0.0487173	0.492836	0.145635	-0.000375964	0.348102	0.158326	0.4171	0.326547	0.12769	-0.160915	0.433457	0.214904	0.241564	0.182637	0.0142234	0.120091
OV	Ovary	TCGA-24-2035-01	Tumor	247.453	0.0761847	0.343172	0.431642	0.294947	0.368646	0.389764	0.630669	0.489263	0.314374	0.342436	0.131214	0.496226	0.207061	0.456996	0.263851	0.353379	0.5727	0.182946	0.504192	0.445889	0.23547	0.0644018	0.52614	0.3983	0.324883	0.306087	0.0700987	0.209487
OV	Ovary	TCGA-24-2036-01	Tumor	533.074	-0.174343	0.184784	0.118111	0.231129	0.326864	0.381595	0.532448	0.313546	0.202374	0.16137	-0.00212973	0.303287	-0.0757968	0.41585	0.042056	0.00265286	0.278454	0.228194	0.417181	0.348766	0.102737	-0.206584	0.487293	0.114792	0.227289	0.133903	-0.00843407	0.261298
OV	Ovary	TCGA-24-2038-01	Tumor	1768.67	-0.0566891	0.106963	0.247616	0.239358	0.366217	0.391827	0.577385	0.348235	0.228066	0.284209	0.113688	0.331752	0.0649968	0.489905	0.164331	0.0517982	0.289326	0.134701	0.478193	0.415129	0.119287	-0.157989	0.478483	0.150836	0.257008	0.212944	0.113703	0.142271
OV	Ovary	TCGA-24-2254-01	Tumor	195.649	-0.123111	0.247824	0.177225	0.304143	0.393367	0.399833	0.62003	0.391289	0.239386	0.268588	0.0871527	0.361809	0.0659019	0.490741	0.203229	0.135038	0.458734	0.264089	0.472689	0.45245	0.16544	-0.113378	0.510588	0.330333	0.295688	0.246496	0.00879072	0.217704
OV	Ovary	TCGA-24-2261-01	Tumor	266.11	0.00548519	0.387076	0.454411	0.313383	0.420073	0.409084	0.629823	0.44275	0.268769	0.336805	-0.0267073	0.358488	0.226578	0.464053	0.175662	0.113733	0.536849	0.219643	0.44465	0.403569	0.213066	-0.15209	0.470911	0.34194	0.300327	0.286383	0.0549964	0.189918
OV	Ovary	TCGA-24-2262-01	Tumor	2510.89	-0.0297886	0.368603	0.385424	0.323084	0.395153	0.424615	0.592529	0.387309	0.277269	0.327789	0.0567694	0.38376	0.0901336	0.47302	0.126612	0.227623	0.445368	0.176535	0.467083	0.453206	0.209757	-0.0504496	0.478555	0.295946	0.255981	0.280662	0.0823351	0.29748
OV	Ovary	TCGA-24-2267-01	Tumor	428.087	0.129327	0.341805	0.442617	0.362686	0.411624	0.443793	0.62675	0.425986	0.272442	0.38569	0.0801273	0.39653	0.288179	0.483389	0.221138	0.0869152	0.596948	0.215601	0.48645	0.406892	0.218913	-0.14147	0.478641	0.384888	0.301753	0.302918	0.0751261	0.170559
OV	Ovary	TCGA-24-2271-01	Tumor	761.705	0.0970209	0.328641	0.432062	0.331459	0.414431	0.457161	0.605634	0.398219	0.255379	0.351306	0.0734995	0.347678	0.197305	0.502642	0.146201	0.130602	0.489307	0.18723	0.446394	0.422923	0.160383	-0.156527	0.510928	0.267463	0.250622	0.254891	0.0462616	0.196432
OV	Ovary	TCGA-24-2280-01	Tumor	17.7222	-0.0366856	0.231703	0.29169	0.279467	0.382358	0.444597	0.611815	0.431921	0.260728	0.254016	0.0629573	0.423756	0.0581693	0.453421	0.182843	0.0883524	0.395741	0.126794	0.431651	0.410221	0.201084	-0.150297	0.453059	0.288185	0.287284	0.22603	0.0319967	0.224818
OV	Ovary	TCGA-24-2281-01	Tumor	324.349	-0.0173656	0.335989	0.424434	0.350807	0.398615	0.512068	0.596105	0.382176	0.262643	0.332396	-0.00503177	0.400233	0.162561	0.391324	0.231059	0.0725435	0.554195	0.172378	0.474323	0.408424	0.187313	-0.129041	0.510443	0.410334	0.290419	0.28607	0.0772387	0.179739
OV	Ovary	TCGA-24-2288-01	Tumor	212.86	0.175044	0.345461	0.430296	0.282533	0.407604	0.398584	0.629642	0.453409	0.273979	0.323628	0.0258217	0.36683	0.218331	0.445658	0.15192	0.0439357	0.490144	0.185867	0.465512	0.382023	0.211274	-0.127144	0.46642	0.323301	0.280116	0.284074	0.099475	0.176691
OV	Ovary	TCGA-24-2289-01	Tumor	223.433	-0.0649016	0.301308	0.332189	0.300333	0.392247	0.411521	0.597686	0.500979	0.29992	0.339052	0.112213	0.328067	0.152982	0.473855	0.200236	0.158331	0.510425	0.238845	0.478094	0.460264	0.207226	-0.0988947	0.487804	0.367131	0.268763	0.274791	0.0648537	0.181832
OV	Omentum	TCGA-24-2290-01	Tumor	1355.67	-0.0841441	0.382315	0.284098	0.338637	0.382495	0.493902	0.608617	0.454263	0.281529	0.320725	0.0750661	0.358932	0.162286	0.452685	0.193411	0.0996262	0.501884	0.27343	0.492874	0.422336	0.184902	-0.074275	0.495528	0.371907	0.258881	0.268466	0.119353	0.211919
OV	Omentum	TCGA-24-2293-01	Tumor	144.894	0.038059	0.373506	0.371002	0.381095	0.388364	0.5117	0.645794	0.503933	0.314213	0.348082	0.090596	0.393572	0.188209	0.488842	0.27582	0.170121	0.576771	0.263681	0.484218	0.471002	0.229691	0.00397462	0.539298	0.417835	0.330719	0.312128	0.0767921	0.193921
OV	Ovary	TCGA-24-2297-01	Tumor	876.481	-0.105943	0.189137	0.235388	0.248034	0.352209	0.450872	0.558623	0.296335	0.189022	0.226304	0.0153079	0.296357	-0.0611237	0.349873	-0.00670161	-0.0112213	0.275251	0.148214	0.419844	0.35502	0.0861594	-0.205894	0.45602	0.122231	0.145299	0.156685	0.0213205	0.222314
OV	Ovary	TCGA-24-2298-01	Tumor	165.64	-0.157811	0.24156	0.27996	0.31477	0.386294	0.479169	0.587655	0.432112	0.321221	0.300414	0.0532841	0.321956	0.0079896	0.413127	0.103717	0.0588818	0.360616	0.189776	0.438754	0.411034	0.153936	-0.124204	0.46434	0.245603	0.216995	0.222303	0.069539	0.214378
OV	Ovary	TCGA-25-1312-01	Tumor	136.867	-0.0445625	0.222522	0.267594	0.283063	0.450726	0.429314	0.598748	0.343931	0.29868	0.214769	0.0387398	0.350734	0.0790809	0.425611	0.12978	0.0755982	0.33763	0.193693	0.420126	0.3547	0.112766	-0.120873	0.45728	0.236827	0.22485	0.203538	0.00564349	0.189578
OV	Ovary	TCGA-25-1313-01	Tumor	387.217	-0.0729185	0.255383	0.290361	0.338226	0.415737	0.443479	0.575379	0.434253	0.289628	0.348213	0.0774407	0.364368	0.177276	0.443109	0.240478	0.125013	0.532796	0.232625	0.48479	0.409291	0.14422	-0.0296775	0.501421	0.358352	0.318191	0.254571	0.0836004	0.152201
OV	Ovary	TCGA-25-1315-01	Tumor	21.6072	-0.158778	0.139281	0.168242	0.199018	0.416142	0.427496	0.535459	0.296941	0.244407	0.117606	-0.0372303	0.365892	-0.0846438	0.407284	0.0255615	-0.00215416	0.148758	0.1742	0.423989	0.318025	0.110127	-0.147781	0.428691	0.0835535	0.149907	0.149923	0.00954378	0.227408
OV	Ovary	TCGA-25-1316-01	Tumor	8.3804	-0.105656	0.270692	0.351338	0.25206	0.439364	0.417016	0.536505	0.395797	0.241515	0.299868	-0.0637874	0.364349	0.0433357	0.386322	0.15915	0.106783	0.322262	0.12714	0.428645	0.345633	0.154765	-0.147722	0.410612	0.208173	0.205581	0.260312	0.0194911	0.286615
OV	Ovary	TCGA-25-1317-01	Tumor	75.557	-0.0555407	0.196769	0.22627	0.263579	0.375388	0.405405	0.566004	0.365956	0.204943	0.185255	-0.0197916	0.322792	0.012552	0.42416	0.133239	0.0287607	0.320785	0.138595	0.421981	0.349908	0.13804	-0.130573	0.456693	0.152439	0.231888	0.192111	0.0134782	0.162417
OV	Ovary	TCGA-25-1318-01	Tumor	421.83	-0.138241	0.228706	0.221964	0.284882	0.364688	0.487145	0.599374	0.421444	0.269453	0.261662	0.0794483	0.302829	0.0446726	0.43218	0.131738	0.0730539	0.443784	0.228305	0.447059	0.381752	0.152244	-0.157396	0.503809	0.305384	0.278625	0.243578	0.080297	0.144075
OV	Ovary	TCGA-25-1319-01	Tumor	216.218	-0.0945383	0.235772	0.334307	0.315625	0.415705	0.455446	0.60818	0.411122	0.253267	0.291552	0.0259548	0.355066	0.119526	0.414926	0.124049	0.0451336	0.392549	0.156839	0.462072	0.38452	0.169689	-0.191241	0.4771	0.2877	0.252727	0.227756	0.0234025	0.226961
OV	Ovary	TCGA-25-1320-01	Tumor	65.1209	-0.0737242	0.308117	0.279525	0.317004	0.378163	0.423027	0.599439	0.453788	0.273286	0.258498	0.061301	0.354517	0.06673	0.419832	0.153924	0.140007	0.423041	0.27056	0.435624	0.430428	0.183548	-0.145092	0.471373	0.334664	0.253997	0.25234	0.0876011	0.232175
OV	Ovary	TCGA-25-1321-01	Tumor	288.909	-0.142931	0.204907	0.207095	0.265996	0.400871	0.434471	0.539296	0.363642	0.21945	0.253952	0.112293	0.363177	0.0524573	0.449022	0.074658	0.0987125	0.325541	0.166198	0.435227	0.339792	0.0936727	-0.133815	0.483336	0.208739	0.255984	0.193855	0.0384232	0.125265
OV	Ovary	TCGA-25-1322-01	Tumor	636.195	-0.060389	0.351299	0.249464	0.325497	0.391194	0.50653	0.596056	0.449896	0.289431	0.274359	0.0628806	0.347927	0.123551	0.435259	0.207318	0.156888	0.478997	0.258637	0.450689	0.411287	0.180671	-0.0509594	0.478827	0.349096	0.250461	0.234378	0.0950563	0.21954
OV	Ovary	TCGA-25-1323-01	Tumor	103.952	-0.163874	0.207952	0.176212	0.273696	0.419709	0.441107	0.551769	0.383047	0.209442	0.183473	-0.00818979	0.335906	-0.0642096	0.416996	0.140466	0.00699454	0.304758	0.171116	0.42009	0.357039	0.121616	-0.158291	0.462282	0.264229	0.232925	0.18673	0.00320384	0.162928
OV	Ovary	TCGA-25-1326-01	Tumor	273.668	-0.0488529	0.31019	0.350141	0.341591	0.388936	0.484365	0.605603	0.466926	0.289652	0.296203	0.0467474	0.378085	0.1433	0.459779	0.202162	0.110472	0.519011	0.216766	0.461505	0.411731	0.179355	-0.124302	0.518209	0.404786	0.285731	0.290184	0.0879937	0.16881
OV	Ovary	TCGA-25-1328-01	Tumor	195.25	0.0245999	0.158867	0.318713	0.313609	0.392135	0.423143	0.61249	0.416851	0.249817	0.306593	0.0485483	0.357338	0.0895122	0.504624	0.211387	0.0659925	0.433922	0.254137	0.47223	0.457693	0.188048	-0.142873	0.511953	0.285091	0.330362	0.273999	0.0369022	0.150782
OV	Ovary	TCGA-25-1329-01	Tumor	196.448	-0.0497895	0.234323	0.295033	0.304671	0.325825	0.457235	0.602039	0.459751	0.250137	0.242627	0.0184718	0.35095	0.0526581	0.419584	0.148669	0.0790687	0.447519	0.21458	0.445779	0.372827	0.171988	-0.0938624	0.478387	0.338708	0.244255	0.24681	0.0293543	0.161404
OV	Ovary	TCGA-25-1623-01	Tumor	208.676	0.0896497	0.447204	0.464972	0.354803	0.414117	0.478834	0.650364	0.501186	0.342666	0.335214	0.136284	0.439782	0.271692	0.472986	0.27385	0.225838	0.606232	0.236908	0.465839	0.434687	0.266214	0.0424534	0.526005	0.505045	0.348212	0.344582	0.0239875	0.215048
OV	Ovary	TCGA-25-1626-01	Tumor	356.336	0.0430732	0.371516	0.452283	0.381071	0.400226	0.431225	0.64581	0.519452	0.309985	0.376508	0.167983	0.399977	0.181916	0.50299	0.245657	0.221043	0.579196	0.280779	0.465221	0.475061	0.24338	-0.0222584	0.51593	0.503679	0.340753	0.326765	0.0670203	0.267975
OV	Ovary	TCGA-25-1627-01	Tumor	393.668	-0.120647	0.26388	0.295341	0.257964	0.382666	0.432499	0.564206	0.375442	0.210632	0.263423	0.0478703	0.394749	0.0807933	0.4213	0.130194	0.062056	0.36264	0.20704	0.453716	0.352826	0.135749	-0.103841	0.454185	0.261702	0.263917	0.242211	0.064961	0.189876
OV	Ovary	TCGA-25-1628-01	Tumor	167.94	0.00323118	0.310437	0.464256	0.328355	0.405416	0.41311	0.635157	0.444879	0.300306	0.322844	-0.0397554	0.386634	0.161297	0.432961	0.198691	0.0669222	0.482224	0.219662	0.460932	0.442819	0.19478	-0.16677	0.465177	0.387522	0.303061	0.292849	0.0585499	0.238597
OV	Ovary	TCGA-25-1630-01	Tumor	905.966	0.0165111	0.390036	0.34906	0.401552	0.397081	0.469513	0.622301	0.456103	0.277351	0.310038	0.0209205	0.416384	0.184375	0.489155	0.35145	0.152176	0.564633	0.232828	0.52331	0.42307	0.216942	0.148407	0.49929	0.448191	0.342572	0.29051	0.14482	0.186704
OV	Ovary	TCGA-25-1631-01	Tumor	881.095	-0.162328	0.233128	0.224194	0.291854	0.421999	0.444054	0.593856	0.402355	0.223626	0.209816	-0.0509647	0.373722	0.0695645	0.443228	0.157114	0.0604785	0.392336	0.233801	0.45202	0.387271	0.169114	-0.112316	0.47553	0.281645	0.247415	0.205517	0.0696632	0.184077
OV	Ovary	TCGA-25-1632-01	Tumor	199.727	-0.119259	0.158775	0.17768	0.239729	0.346497	0.401935	0.529744	0.323336	0.240885	0.179296	0.0861801	0.315201	-0.0837055	0.41781	0.0513524	-0.0117524	0.188019	0.102475	0.424309	0.369342	0.108885	-0.135726	0.453828	0.0940705	0.188263	0.192091	0.0154913	0.14278
OV	Ovary	TCGA-25-1633-01	Tumor	72.8283	0.0105955	0.308295	0.415251	0.305629	0.441373	0.389461	0.65164	0.460434	0.288227	0.296669	0.0800297	0.386917	0.15628	0.526821	0.235763	0.15404	0.511614	0.179189	0.445264	0.412838	0.203232	-0.0602018	0.481788	0.336865	0.322841	0.290433	0.0266045	0.239233
OV	Ovary	TCGA-25-1634-01	Tumor	22.1534	-0.151746	0.109453	0.177692	0.188171	0.37083	0.400905	0.524317	0.275629	0.219637	0.109144	-0.0463612	0.317897	-0.0938012	0.444323	0.0631921	-0.0810469	0.112257	0.110164	0.450284	0.353221	0.0834049	-0.27704	0.383753	0.0820897	0.179198	0.139219	-0.0308845	0.154676
OV	Ovary	TCGA-25-1635-01	Tumor	1178.24	-0.0840582	0.305723	0.382084	0.286958	0.387528	0.443684	0.620838	0.425894	0.259807	0.292903	-0.0647579	0.352304	0.106245	0.465706	0.210838	0.105573	0.525197	0.280669	0.455379	0.397185	0.161818	-0.1554	0.508194	0.326806	0.287773	0.290664	0.0302277	0.251098
OV	Ovary	TCGA-25-1870-01	Tumor	203.282	-0.0646009	0.194286	0.249511	0.316927	0.428819	0.473242	0.599679	0.349446	0.253959	0.29867	0.129724	0.344605	0.119363	0.475369	0.0998183	0.0844996	0.329089	0.199892	0.475485	0.37101	0.106927	-0.107823	0.444529	0.271083	0.248805	0.199335	0.0557801	0.101413
OV	Ovary	TCGA-25-1877-01	Tumor	12.6298	-0.117741	0.333286	0.387918	0.263125	0.409293	0.419996	0.541431	0.336473	0.261861	0.200258	-0.0710744	0.409204	0.0459359	0.46809	0.165923	0.033375	0.388163	0.111262	0.401858	0.329721	0.16779	-0.179079	0.378964	0.202378	0.245276	0.236408	-0.023776	0.256947
OV	Ovary	TCGA-25-2042-01	Tumor	235.03	-0.0120934	0.350028	0.31869	0.312665	0.327828	0.476766	0.633507	0.546948	0.268045	0.341018	0.155519	0.344392	0.101255	0.448708	0.234732	0.201853	0.523792	0.236194	0.458885	0.437906	0.232996	0.00548783	0.503788	0.383887	0.325994	0.299272	0.059487	0.242804
OV	Ovary	TCGA-25-2391-01	Tumor	1915.88	-0.105728	0.347979	0.328528	0.340853	0.401775	0.425207	0.579873	0.395986	0.242538	0.282621	0.071464	0.374199	0.0908807	0.495976	0.220295	0.0628079	0.464963	0.137653	0.463225	0.3932	0.145845	-0.10468	0.462001	0.25414	0.254524	0.21377	0.140381	0.230684
OV	Ovary	TCGA-25-2392-01	Tumor	343.467	-0.0343121	0.28152	0.355015	0.305178	0.416226	0.442574	0.598994	0.444323	0.311842	0.310322	0.0164515	0.352029	0.181093	0.504764	0.253313	0.144785	0.59867	0.193414	0.496068	0.421152	0.149089	-0.0597925	0.51337	0.383243	0.307627	0.274958	0.0877646	0.14877
OV	Ovary	TCGA-25-2393-01	Tumor	113.68	-0.0545176	0.275832	0.365003	0.323331	0.39689	0.460281	0.546945	0.387518	0.244517	0.237796	-0.00665281	0.442285	0.0333457	0.420784	0.182471	0.0811544	0.397829	0.178709	0.440885	0.397587	0.166904	-0.0504079	0.442827	0.296604	0.206443	0.20872	0.0834397	0.220403
OV	Ovary	TCGA-25-2396-01	Tumor	423.149	-0.0100389	0.365472	0.418335	0.287109	0.399592	0.430726	0.586412	0.405661	0.264696	0.277975	-0.00180039	0.380654	0.111865	0.409424	0.175062	0.0710825	0.423759	0.196234	0.450645	0.398353	0.179327	-0.120284	0.488432	0.226261	0.244207	0.227284	0.105448	0.222134
OV	Ovary	TCGA-25-2398-01	Tumor	173.113	-0.0447727	0.240221	0.274141	0.287758	0.387183	0.45628	0.615435	0.421229	0.348134	0.274255	0.0281883	0.397733	0.0556472	0.430711	0.184017	0.0753577	0.418538	0.189739	0.44585	0.426909	0.189724	-0.141883	0.475603	0.293163	0.299087	0.242637	0.0522057	0.187455
OV	Ovary	TCGA-25-2399-01	Tumor	525.847	-0.0309363	0.337854	0.396317	0.275759	0.409747	0.430088	0.581467	0.450454	0.272353	0.306096	0.0689469	0.412395	0.0976741	0.428114	0.178313	0.0961458	0.471709	0.204233	0.455117	0.413316	0.180184	-0.117475	0.482028	0.348109	0.235666	0.256021	0.0676715	0.217217
OV	Ovary	TCGA-25-2400-01	Tumor	156.179	-0.132993	0.218959	0.227555	0.241127	0.4228	0.430528	0.564999	0.377561	0.245973	0.213709	-0.022285	0.357281	0.0405692	0.435165	0.147559	0.0924686	0.368335	0.20417	0.453247	0.326053	0.136347	-0.109817	0.463795	0.181447	0.257454	0.191438	0.0427423	0.170907
OV	Ovary	TCGA-25-2401-01	Tumor	563.342	0.0362634	0.399438	0.407945	0.351637	0.424532	0.457848	0.617285	0.484391	0.333288	0.346712	0.087656	0.425128	0.187163	0.45968	0.28267	0.139787	0.574651	0.238645	0.480151	0.471591	0.24402	-0.0619114	0.486011	0.445673	0.357089	0.309564	0.126543	0.237324
OV	Ovary	TCGA-25-2404-01	Tumor	1344.52	-0.0472637	0.294142	0.331627	0.30518	0.390411	0.487665	0.601719	0.435121	0.252666	0.278479	0.0654773	0.357837	0.0865684	0.442614	0.175696	0.150838	0.503137	0.185037	0.44676	0.420932	0.169977	-0.0808965	0.499699	0.311487	0.257683	0.283174	0.073162	0.217354
OV	Ovary	TCGA-25-2409-01	Tumor	2149.07	-0.066815	0.245031	0.403639	0.317282	0.414214	0.456882	0.595636	0.425589	0.295272	0.332929	-0.0358707	0.402452	0.0982322	0.414547	0.207297	0.0195997	0.480458	0.189595	0.455699	0.437769	0.171143	-0.155869	0.491145	0.322247	0.279183	0.256912	0.0690192	0.196347
GBM	Brain	TCGA-26-1442-01	Tumor	0.09585	-0.0826131	0.0201202	0.189899	0.193728	0.379188	0.459743	0.536044	0.299484	0.336173	0.212728	0.0119885	0.254168	-0.00247793	0.401376	0.14909	0.0126076	0.270405	0.091482	0.508663	0.352541	0.137214	-0.214169	0.435485	0.126713	0.29319	0.190921	0.0440684	0.18025
GBM	Brain	TCGA-26-5132-01	Tumor	0	-0.183802	0.259752	0.279201	0.275906	0.406113	0.457249	0.563954	0.350727	0.298344	0.226469	-0.0753332	0.39631	0.039118	0.425126	0.190926	0.141873	0.404663	0.148463	0.50051	0.389207	0.233418	-0.206325	0.469163	0.250214	0.323111	0.219239	0.0277174	0.207886
GBM	Brain	TCGA-26-5133-01	Tumor	0.0471975	-0.144177	0.167821	0.237345	0.208828	0.374213	0.425595	0.528008	0.345062	0.319981	0.208834	-0.0102296	0.300472	-0.0290627	0.381413	0.140834	0.0478911	0.247557	0.171955	0.471393	0.312332	0.144802	-0.221291	0.452153	0.185481	0.31119	0.204758	0.0410009	0.240227
GBM	Brain	TCGA-26-5134-01	Tumor	0	-0.173702	0.252158	0.223299	0.24774	0.370953	0.388025	0.552003	0.354511	0.333636	0.238008	-0.0989262	0.30537	0.0223372	0.370649	0.163417	-0.000584115	0.375681	0.148056	0.479762	0.359111	0.143478	-0.251497	0.432564	0.17243	0.287881	0.213417	-0.0140063	0.261651
GBM	Brain	TCGA-26-5135-01	Tumor	0.391657	-0.104319	0.184612	0.251834	0.301377	0.402881	0.47811	0.571467	0.39421	0.303545	0.251757	-0.0478271	0.342354	0.0623526	0.401009	0.237439	0.140651	0.486798	0.112319	0.525088	0.394347	0.204711	-0.138158	0.453508	0.303111	0.34715	0.240854	0.0740886	0.202708
GBM	Brain	TCGA-26-5136-01	Tumor	0.104	-0.0893782	0.289037	0.342635	0.328365	0.425722	0.390393	0.568487	0.386769	0.366591	0.258223	-0.02831	0.38439	0.0966014	0.453687	0.247032	0.123642	0.530962	0.105121	0.498265	0.422298	0.229431	-0.190778	0.475347	0.299515	0.342232	0.240761	0.0610785	0.241521
GBM	Brain	TCGA-26-5139-01	Tumor	0.299001	-0.132715	0.221561	0.247652	0.304953	0.3889	0.448741	0.58673	0.394092	0.339536	0.276634	-0.06057	0.351188	0.0442459	0.449047	0.234047	0.164557	0.457596	0.118984	0.488238	0.424128	0.223346	-0.144697	0.456392	0.256648	0.335003	0.26524	0.0565181	0.229418
GBM	Brain	TCGA-27-1830-01	Tumor	0.365784	-0.157449	0.271056	0.295286	0.36524	0.410666	0.431628	0.598703	0.433812	0.329761	0.283464	0.0540994	0.35486	0.0846323	0.451794	0.243518	0.201037	0.47871	0.147298	0.511298	0.429756	0.206213	-0.0532801	0.479244	0.384048	0.316214	0.26527	0.0536706	0.239674
GBM	Brain	TCGA-27-1831-01	Tumor	0.102975	-0.054118	0.288121	0.388265	0.313799	0.415312	0.400244	0.562675	0.345519	0.392908	0.261535	0.0435233	0.366256	0.0905765	0.458281	0.25832	0.211122	0.50668	0.159625	0.495927	0.403344	0.226689	-0.133505	0.424182	0.286351	0.366529	0.279176	0.074129	0.265395
GBM	Brain	TCGA-27-1832-01	Tumor	2.37988	-0.138901	0.29359	0.375723	0.330491	0.401031	0.418271	0.574872	0.401176	0.336041	0.309652	0.0283619	0.35118	0.0961683	0.471391	0.26382	0.19573	0.581705	0.17708	0.500703	0.448544	0.23365	-0.0664777	0.474083	0.289408	0.357552	0.277117	0.0847767	0.246062
GBM	Brain	TCGA-27-1834-01	Tumor	0.0504855	-0.00703738	0.170425	0.30822	0.283787	0.437923	0.44252	0.561976	0.336321	0.376942	0.292737	0.0260612	0.320623	0.174378	0.443459	0.222848	0.110759	0.441767	0.103015	0.482814	0.421972	0.202239	-0.164084	0.486602	0.255379	0.334677	0.246062	0.09533	0.214132
GBM	Brain	TCGA-27-1835-01	Tumor	0.0490562	-0.137212	0.126462	0.25672	0.245637	0.36362	0.466077	0.48535	0.324992	0.343374	0.185289	-0.054383	0.309169	-0.0618986	0.369594	0.0775516	0.0524914	0.259341	0.144823	0.434768	0.328395	0.182931	-0.115247	0.473047	0.131301	0.242045	0.170953	0.0469683	0.25159
GBM	Brain	TCGA-27-1837-01	Tumor	0	-0.0798328	0.18952	0.254781	0.270139	0.39728	0.429007	0.551099	0.368598	0.355416	0.256041	-0.0331464	0.311827	0.0975816	0.406396	0.206528	0.0581099	0.433249	0.119726	0.505483	0.40497	0.188263	-0.158306	0.435164	0.205706	0.341372	0.240102	0.0277896	0.237431
GBM	Brain	TCGA-27-2519-01	Tumor	0.457979	-0.0950436	0.24687	0.33859	0.315371	0.416621	0.394423	0.586787	0.399226	0.341377	0.295219	0.0467429	0.430181	0.0888129	0.443766	0.278806	0.128478	0.538404	0.109298	0.503642	0.422625	0.25185	-0.120386	0.451458	0.369418	0.380402	0.254522	0.0988119	0.263339
GBM	Brain	TCGA-27-2521-01	Tumor	0.166254	-0.223067	0.222485	0.20772	0.248533	0.407039	0.369549	0.514784	0.336612	0.281762	0.181646	-0.0867365	0.307025	-0.00250809	0.378946	0.185918	0.0420139	0.285726	0.185335	0.491578	0.335628	0.159607	-0.167993	0.414114	0.193803	0.28301	0.19223	0.00184671	0.265421
GBM	Brain	TCGA-27-2523-01	Tumor	0	-0.115793	0.202194	0.246254	0.237258	0.370207	0.427691	0.539248	0.362251	0.351921	0.205174	-0.0720281	0.330032	0.0179276	0.384537	0.156883	0.0571833	0.358772	0.129037	0.483012	0.367208	0.162401	-0.207307	0.445749	0.199613	0.312851	0.208307	0.0310315	0.244741
GBM	Brain	TCGA-27-2524-01	Tumor	0.471219	-0.151546	0.292811	0.296818	0.365776	0.403225	0.488556	0.586668	0.407063	0.344643	0.262464	-0.0302597	0.389936	0.025017	0.435212	0.296398	0.220786	0.507761	0.167924	0.490651	0.402817	0.244162	-0.17263	0.446319	0.348747	0.393659	0.296406	0.0614617	0.25175
GBM	Brain	TCGA-27-2526-01	Tumor	0.0421531	-0.0972378	0.20677	0.453334	0.296203	0.414533	0.386389	0.566496	0.340781	0.287814	0.238951	-0.061479	0.367801	0.123376	0.464338	0.214951	0.098641	0.450051	0.0649061	0.483202	0.382081	0.201366	-0.143649	0.43273	0.233999	0.347496	0.261714	0.104918	0.252859
GBM	Brain	TCGA-27-2528-01	Tumor	0.604209	-0.16564	0.180556	0.217808	0.244802	0.390848	0.436768	0.570117	0.412719	0.32024	0.178328	-0.0598761	0.330112	-0.0248909	0.401792	0.127773	0.0676254	0.274229	0.139608	0.445795	0.383724	0.219956	-0.0947194	0.459406	0.216904	0.278438	0.238628	-0.00523937	0.248431
GBM	Brain	TCGA-28-1747-01	Tumor	0.0927532	-0.0221919	0.236598	0.314827	0.296938	0.388107	0.389392	0.541901	0.356087	0.371095	0.26506	-0.0190536	0.292977	0.150737	0.415394	0.237467	0.0788208	0.486298	0.109633	0.499828	0.430928	0.215874	-0.195292	0.460584	0.186871	0.35616	0.250366	0.0519651	0.243717
GBM	Brain	TCGA-28-1753-01	Tumor	0	-0.0878536	0.309592	0.314965	0.344763	0.398455	0.432808	0.597397	0.451643	0.372688	0.346099	0.0234682	0.478075	0.11226	0.452782	0.312351	0.231587	0.545049	0.20972	0.517742	0.434664	0.249806	-0.150896	0.488646	0.441338	0.409915	0.286871	0.0156172	0.281712
GBM	Brain	TCGA-28-2499-01	Tumor	0.241709	-0.125208	0.0833941	0.250042	0.298843	0.400775	0.451638	0.52672	0.341402	0.29953	0.245625	-0.0435861	0.333591	0.0854901	0.440352	0.158013	0.0664181	0.380092	0.091935	0.464581	0.386621	0.16636	-0.112047	0.470797	0.269565	0.323449	0.216788	0.0714487	0.19238
GBM	Brain	TCGA-28-2509-01	Tumor	0.237458	-0.205392	0.24902	0.254495	0.287123	0.426736	0.417779	0.612871	0.406971	0.302129	0.235983	-0.0169973	0.351942	0.0412525	0.46457	0.229488	0.191702	0.457573	0.160765	0.477074	0.379002	0.211584	-0.168368	0.453118	0.293657	0.348427	0.23743	0.033195	0.235849
GBM	NA	TCGA-28-2510-01	Tumor	0.701559	-0.134435	0.144117	0.207602	0.268098	0.341535	0.477188	0.54903	0.362206	0.365281	0.187847	-0.00751889	0.27853	0.00122609	0.424845	0.193843	0.119367	0.392505	0.0469232	0.492757	0.411896	0.158607	-0.138072	0.467137	0.281699	0.307267	0.230788	0.0203017	0.229383
GBM	Brain	TCGA-28-2513-01	Tumor	0.469583	-0.0632922	0.217086	0.312644	0.379798	0.406103	0.455056	0.620092	0.424754	0.331786	0.331117	-0.0102236	0.397053	0.121333	0.471615	0.341273	0.258223	0.588843	0.129127	0.521184	0.448087	0.240077	-0.060333	0.472617	0.382306	0.387096	0.312676	0.0843844	0.216665
GBM	Brain	TCGA-28-2514-01	Tumor	0.231536	-0.0827243	0.182475	0.190857	0.294415	0.381563	0.453258	0.542176	0.349179	0.334187	0.239061	-0.0273721	0.311424	0.018776	0.4352	0.150729	0.0315247	0.356616	0.11675	0.487492	0.390275	0.198165	-0.116394	0.464635	0.171895	0.315477	0.227945	0.0315494	0.249929
GBM	Brain	TCGA-28-5204-01	Tumor	0.0510713	-0.0801794	0.262056	0.27227	0.288459	0.400614	0.405005	0.536749	0.387299	0.354772	0.265256	-0.0439785	0.34927	0.111043	0.413589	0.224106	0.0762217	0.385866	0.121878	0.446604	0.394745	0.21466	-0.116408	0.470501	0.221643	0.326483	0.241219	0.0345035	0.266971
GBM	Brain	TCGA-28-5207-01	Tumor	0	-0.0742246	0.213713	0.277919	0.246477	0.429327	0.445199	0.553838	0.3253	0.407755	0.270072	0.0525579	0.339286	0.0468627	0.408339	0.175574	0.106996	0.355184	0.13203	0.471203	0.421949	0.217533	-0.102616	0.46705	0.269685	0.318224	0.218831	0.0647418	0.276116
GBM	Brain	TCGA-28-5208-01	Tumor	0.179337	-0.0896269	0.260787	0.277266	0.332281	0.382947	0.449911	0.558472	0.410017	0.399057	0.270294	0.0105397	0.379269	0.0929762	0.409	0.275991	0.142373	0.452999	0.192151	0.490679	0.395955	0.213077	-0.109693	0.448873	0.318806	0.350382	0.25523	0.0516049	0.282839
GBM	Brain	TCGA-28-5209-01	Tumor	0	-0.156715	0.231526	0.209456	0.290188	0.387972	0.394486	0.563645	0.392641	0.324655	0.247498	-0.0625949	0.365254	-0.00535773	0.386729	0.155465	0.0653336	0.351269	0.154721	0.453931	0.402681	0.209371	-0.1562	0.450773	0.192596	0.307235	0.211382	0.0317328	0.288765
GBM	Brain	TCGA-28-5213-01	Tumor	8.13861	-0.0891385	0.302641	0.38617	0.442024	0.446659	0.420756	0.58651	0.410623	0.386796	0.32385	0.0200041	0.424338	0.122643	0.513079	0.346143	0.272096	0.601194	0.122389	0.514299	0.443426	0.251695	0.0423385	0.471459	0.452391	0.403152	0.314276	0.0985682	0.232048
GBM	Brain	TCGA-28-5215-01	Tumor	0.286331	-0.0918089	0.341476	0.296339	0.324836	0.389405	0.40366	0.597008	0.428364	0.326976	0.267372	0.0493068	0.337307	0.0921476	0.422367	0.255012	0.182182	0.473891	0.178961	0.515256	0.406111	0.181362	-0.122068	0.457654	0.357978	0.356327	0.261876	0.0495307	0.298781
GBM	Brain	TCGA-28-5216-01	Tumor	0.618888	-0.158474	0.248668	0.233492	0.308251	0.399705	0.443739	0.583849	0.419631	0.345254	0.253521	-0.00555067	0.344064	0.0270622	0.441198	0.235652	0.16763	0.435377	0.148667	0.492395	0.411818	0.197729	-0.147138	0.446532	0.332308	0.328921	0.255073	0.049171	0.244997
GBM	Brain	TCGA-28-5218-01	Tumor	0.455516	-0.0251155	0.329851	0.484332	0.312563	0.370227	0.494045	0.649428	0.500824	0.398563	0.433242	0.00523468	0.478606	0.125924	0.412092	0.315096	0.273948	0.588601	0.219554	0.533827	0.455851	0.258873	-0.0526341	0.498844	0.47545	0.315943	0.325504	0.0368962	0.305585
GBM	Brain	TCGA-28-5220-01	Tumor	0.0923354	-0.053657	0.220333	0.331689	0.291317	0.450019	0.426879	0.529311	0.291668	0.38486	0.245807	-0.0434652	0.334259	0.0841724	0.422771	0.236301	0.0671571	0.393983	0.0837118	0.52182	0.388372	0.192197	-0.168359	0.453117	0.174171	0.283295	0.189334	0.0290562	0.23442
OV	Ovary	TCGA-29-1688-01	Tumor	260.494	-0.0431197	0.388725	0.440465	0.358336	0.391657	0.458851	0.59304	0.406148	0.314388	0.33416	-0.0085815	0.363193	0.18687	0.476869	0.229746	0.176301	0.534759	0.232851	0.486648	0.444408	0.196285	-0.13081	0.523402	0.359108	0.306226	0.268835	0.0481811	0.234099
OV	Ovary	TCGA-29-1690-01	Tumor	4377.15	-0.0587124	0.300703	0.385289	0.390818	0.401091	0.513281	0.643294	0.44562	0.298092	0.383258	0.0196701	0.451918	0.185515	0.46738	0.315547	0.14614	0.598757	0.24526	0.506368	0.463343	0.23915	-0.027386	0.520248	0.407909	0.342827	0.339948	0.114693	0.18928
OV	Ovary	TCGA-29-1691-01	Tumor	517.827	-0.0967707	0.290879	0.312875	0.2686	0.400525	0.396299	0.601012	0.366768	0.24431	0.237344	-0.0831405	0.353247	0.0416259	0.474009	0.169592	0.0275449	0.349432	0.180322	0.454489	0.341994	0.160953	-0.215942	0.456286	0.169592	0.237727	0.195564	0.0860049	0.244951
OV	Ovary	TCGA-29-1693-01	Tumor	166.176	-0.140712	0.263077	0.355299	0.306323	0.373055	0.46329	0.543983	0.425858	0.276261	0.275308	-0.0394462	0.39904	0.0221741	0.43467	0.118643	0.076154	0.373767	0.140066	0.420107	0.42587	0.166152	-0.166599	0.439465	0.283881	0.26859	0.235406	0.0919672	0.233638
OV	Ovary	TCGA-29-1694-01	Tumor	1787.88	-0.104687	0.262943	0.297392	0.355882	0.39929	0.488131	0.593223	0.425473	0.258051	0.308171	0.0160106	0.345418	0.0739577	0.410012	0.15487	0.0857422	0.49638	0.210164	0.464497	0.447816	0.162645	-0.115078	0.488283	0.239882	0.253418	0.253541	0.109197	0.192513
OV	Ovary	TCGA-29-1695-01	Tumor	160.316	-0.0951032	0.376268	0.377333	0.342622	0.424411	0.447569	0.61973	0.452947	0.324632	0.335861	-0.00383423	0.430777	0.161282	0.461354	0.218141	0.157394	0.521176	0.260301	0.467304	0.428727	0.211761	-0.0991791	0.464583	0.407415	0.331585	0.305723	0.0620004	0.24953
OV	Ovary	TCGA-29-1696-01	Tumor	1533.12	-0.135554	0.256451	0.310362	0.28956	0.373806	0.491239	0.553176	0.313575	0.219024	0.256887	-0.01399	0.326802	0.0256388	0.3955	0.109563	0.0401396	0.325912	0.139414	0.436616	0.359402	0.10076	-0.120081	0.44668	0.180276	0.209352	0.215949	0.100772	0.234174
OV	Ovary	TCGA-29-1697-01	Tumor	147.595	-0.190243	0.267512	0.250299	0.210558	0.422266	0.400781	0.505287	0.353734	0.261365	0.205178	-0.0929224	0.357958	-0.0504104	0.490233	0.0959887	-0.074677	0.217764	0.149077	0.429408	0.322452	0.140421	-0.207349	0.396868	0.189089	0.178087	0.189031	0.0411908	0.251166
OV	Ovary	TCGA-29-1701-01	Tumor	352.933	-0.0267167	0.427117	0.456054	0.323914	0.412245	0.465054	0.599264	0.412277	0.291946	0.276973	0.0364436	0.41603	0.0821715	0.505986	0.215561	0.114475	0.478772	0.218263	0.443402	0.400842	0.184221	-0.0939984	0.450794	0.286918	0.277677	0.270939	0.0786094	0.211798
OV	Ovary	TCGA-29-1703-01	Tumor	135.696	-0.124169	0.30444	0.308532	0.306513	0.388887	0.396575	0.546268	0.369317	0.247651	0.252393	0.115072	0.346663	0.0659697	0.39728	0.122069	0.042648	0.303766	0.239518	0.426883	0.398052	0.15176	-0.131532	0.463637	0.25653	0.215436	0.20705	0.056219	0.224612
OV	Ovary	TCGA-29-1705-01	Tumor	432.83	-0.083824	0.296787	0.313953	0.3232	0.362069	0.459911	0.597259	0.438548	0.291192	0.25439	0.000934902	0.365527	0.0738248	0.420264	0.163134	0.0842989	0.445835	0.228315	0.460927	0.403632	0.153336	-0.150188	0.512542	0.33969	0.271789	0.251255	0.0747308	0.196613
OV	Ovary	TCGA-29-1707-02	Recurrent	6142.79	-0.0486439	0.393968	0.360239	0.366677	0.428335	0.408934	0.605174	0.35947	0.271995	0.362998	-0.0532924	0.392911	0.108059	0.451173	0.1799	0.0402471	0.488074	0.202941	0.48728	0.383298	0.213971	-0.0358219	0.483035	0.330577	0.236882	0.243201	0.163832	0.240204
OV	Ovary	TCGA-29-1710-01	Tumor	951	0.0675315	0.324368	0.49531	0.403556	0.440979	0.43268	0.659259	0.459232	0.301968	0.405497	0.149296	0.412214	0.247476	0.451958	0.22538	0.126023	0.57054	0.242376	0.483725	0.453122	0.254602	-0.0982322	0.468518	0.412596	0.338986	0.342899	0.106063	0.183076
OV	Ovary	TCGA-29-1711-01	Tumor	194.519	-0.0804648	0.282397	0.468971	0.332177	0.418938	0.473464	0.627181	0.421087	0.268839	0.37485	0.102544	0.375638	0.148536	0.420085	0.178593	0.101162	0.48332	0.201724	0.503205	0.439183	0.184421	-0.11732	0.476491	0.316648	0.297345	0.281483	0.139216	0.189021
OV	Ovary	TCGA-29-1761-01	Tumor	46.4662	-0.0380173	0.280372	0.422559	0.33645	0.420112	0.497218	0.607702	0.402925	0.260824	0.263567	-0.00329713	0.373597	0.088412	0.468497	0.17867	0.0548628	0.461026	0.26306	0.452381	0.369224	0.175023	-0.169787	0.432093	0.278396	0.261536	0.24735	0.06967	0.163307
OV	Ovary	TCGA-29-1762-01	Tumor	70.2946	-0.16901	0.295906	0.174655	0.268655	0.404283	0.427684	0.544386	0.345099	0.260694	0.120002	-0.00566977	0.35799	-0.059613	0.508589	0.14335	0.0511997	0.325181	0.201816	0.467729	0.346038	0.159971	-0.144562	0.436098	0.253073	0.251254	0.188029	0.0149365	0.247706
OV	Ovary	TCGA-29-1763-01	Tumor	171.274	-0.0761933	0.20507	0.296421	0.314747	0.423743	0.409846	0.585838	0.400882	0.253581	0.27394	0.0618406	0.376394	0.134106	0.468154	0.135192	0.0319746	0.420038	0.200649	0.465443	0.407189	0.173953	-0.149014	0.45637	0.282194	0.290395	0.216351	-0.00313936	0.206783
OV	Peritoneum ovary	TCGA-29-1766-01	Tumor	158.199	-0.0220358	0.337842	0.414272	0.317548	0.418054	0.419692	0.563167	0.419037	0.272112	0.269616	-0.00467715	0.389881	0.0892787	0.444956	0.166671	0.138632	0.402409	0.208267	0.439673	0.392711	0.168826	-0.0996916	0.477406	0.271026	0.251475	0.258021	0.0738821	0.224729
OV	Ovary	TCGA-29-1768-01	Tumor	33.344	0.0102085	0.315581	0.523346	0.362514	0.414873	0.410055	0.639946	0.488904	0.292276	0.37457	0.0248878	0.441897	0.173769	0.46477	0.306647	0.210666	0.556128	0.275148	0.454765	0.423211	0.231964	-0.107356	0.50271	0.377207	0.346023	0.326008	0.0751901	0.23875
OV	Ovary	TCGA-29-1769-01	Tumor	333.993	-0.0469872	0.374008	0.369819	0.312022	0.398296	0.382058	0.57983	0.400929	0.306553	0.239466	-0.010574	0.387546	0.0838213	0.494301	0.208657	0.0763318	0.467307	0.193415	0.476387	0.391503	0.198712	-0.0740818	0.429132	0.284696	0.241741	0.248878	0.0600265	0.248361
OV	Ovary	TCGA-29-1770-01	Tumor	324.999	-0.123166	0.271116	0.275284	0.275914	0.386478	0.426365	0.602709	0.425226	0.286284	0.243745	0.0268907	0.399757	0.00320448	0.450548	0.144402	0.0655945	0.349067	0.1429	0.450334	0.40457	0.199944	-0.140167	0.483055	0.281363	0.262829	0.225477	0.0626445	0.205476
OV	Ovary	TCGA-29-1774-01	Tumor	43.3509	-0.226787	0.160494	0.178852	0.201518	0.383909	0.36522	0.545592	0.313242	0.217184	0.0922876	-0.164549	0.315541	-0.132121	0.485454	0.0459582	-0.0760464	0.231464	0.140926	0.454212	0.277127	0.183122	-0.213419	0.426021	0.0766885	0.166339	0.146409	-0.00493902	0.172251
OV	Ovary	TCGA-29-1776-01	Tumor	160.929	-0.03527	0.242309	0.318108	0.288991	0.389886	0.452765	0.579324	0.377172	0.238163	0.303688	-0.00222689	0.35149	0.078522	0.425207	0.159317	0.0609356	0.388905	0.173039	0.44281	0.401538	0.135203	-0.164781	0.483483	0.237261	0.296636	0.23933	0.0388223	0.161803
OV	Ovary	TCGA-29-1777-01	Tumor	49.3112	0.00355101	0.331203	0.402101	0.379931	0.427676	0.411557	0.594022	0.415541	0.303651	0.312768	0.037587	0.402841	0.106779	0.461936	0.203249	0.15076	0.472293	0.215982	0.443537	0.388278	0.197525	-0.138821	0.460116	0.362934	0.296112	0.28429	0.0390198	0.219373
OV	Ovary	TCGA-29-1778-01	Tumor	759.596	-0.0326175	0.255713	0.451868	0.283394	0.42105	0.378054	0.617043	0.353762	0.237545	0.305112	0.0799356	0.432255	0.124704	0.423412	0.171604	0.0959938	0.421796	0.170724	0.435224	0.364059	0.175568	-0.139793	0.461148	0.252181	0.263158	0.220723	0.0417729	0.19019
OV	Ovary	TCGA-29-1781-01	Tumor	173.667	0.166769	0.381059	0.520086	0.360276	0.419073	0.44231	0.612455	0.403116	0.305583	0.341156	-0.040845	0.42414	0.285906	0.426603	0.260803	0.132375	0.592049	0.16392	0.507078	0.40194	0.240145	-0.100055	0.481209	0.439755	0.346362	0.294934	0.0757383	0.221396
OV	Ovary	TCGA-29-1783-01	Tumor	212.645	-0.0458186	0.244574	0.339901	0.336272	0.44524	0.415457	0.618324	0.408154	0.276634	0.287506	0.0328003	0.390202	0.156553	0.441209	0.205318	0.0400321	0.510664	0.216112	0.470481	0.412969	0.156056	-0.098631	0.464724	0.360131	0.306198	0.238357	0.0609232	0.139485
OV	Ovary	TCGA-29-1784-01	Tumor	193.573	0.0401627	0.326271	0.478131	0.367884	0.429962	0.491187	0.597753	0.395988	0.246234	0.33432	0.0406005	0.412994	0.199315	0.440576	0.193744	0.143235	0.571431	0.14244	0.464721	0.381703	0.161513	-0.124141	0.495584	0.367066	0.309653	0.29832	0.0159668	0.17945
OV	Ovary	TCGA-29-1785-01	Tumor	1129.07	0.00823422	0.398491	0.494675	0.367802	0.390232	0.453302	0.629182	0.414629	0.289705	0.369603	-0.0462326	0.388653	0.192197	0.440135	0.202198	0.0765997	0.505019	0.168802	0.4716	0.413404	0.225706	-0.146853	0.455794	0.34499	0.267809	0.294434	0.100026	0.197929
OV	Ovary	TCGA-29-2414-01	Tumor	8.31296	-0.0663627	0.138895	0.228963	0.264609	0.395032	0.39864	0.562626	0.377231	0.217258	0.178925	-0.0195992	0.316544	-0.0550788	0.395845	0.0986559	0.010135	0.261241	0.212246	0.455289	0.32607	0.156162	-0.22679	0.443233	0.160402	0.212045	0.183526	0.0734921	0.151669
OV	Ovary	TCGA-29-2414-02	Recurrent	12.7655	0.0988834	0.307702	0.478353	0.318637	0.405546	0.416628	0.572647	0.321254	0.210443	0.290201	-0.0224614	0.371854	0.130388	0.388969	0.122962	0.0100392	0.421345	0.176958	0.434264	0.339602	0.160411	-0.21772	0.44899	0.223827	0.270249	0.220143	0.0804631	0.157882
OV	Ovary	TCGA-29-2425-01	Tumor	40.5481	-0.017733	0.242378	0.323977	0.28375	0.401075	0.385837	0.547895	0.360457	0.235581	0.236553	0.0245088	0.373756	0.0482169	0.436525	0.121887	0.0139622	0.327154	0.181977	0.43904	0.354547	0.152401	-0.168356	0.420221	0.209139	0.228173	0.21818	0.0422681	0.213728
OV	Ovary	TCGA-29-2427-01	Tumor	972.685	0.0986755	0.351792	0.586525	0.370201	0.40645	0.441998	0.598734	0.402063	0.3057	0.423612	0.00780502	0.371	0.241929	0.437655	0.264707	0.15498	0.631642	0.209723	0.491987	0.433279	0.196335	-0.10809	0.521112	0.375866	0.342987	0.323666	0.114956	0.20384
OV	Ovary	TCGA-29-2428-01	Tumor	158.858	0.0183034	0.315127	0.486526	0.347107	0.366322	0.531975	0.601407	0.39435	0.249344	0.283822	-0.0170122	0.460154	0.140904	0.40908	0.163358	0.0757174	0.517561	0.15874	0.421308	0.375303	0.179489	-0.0805009	0.513222	0.417464	0.32788	0.267323	0.0787623	0.152555
OV	Omentum	TCGA-29-A5NZ-01	Tumor	71.195	-0.172185	0.29283	0.211744	0.239148	0.405325	0.398858	0.547569	0.393322	0.258172	0.207128	0.0380011	0.382923	-0.0407895	0.425358	0.0794763	0.0728074	0.295654	0.204119	0.394397	0.402076	0.141266	-0.203678	0.420605	0.252309	0.234584	0.186643	-0.010347	0.242026
PRAD	Prostate	TCGA-2A-A8VL-01	Tumor	3.40113	-0.151131	0.0604201	0.324162	0.209054	0.431237	0.397761	0.581049	0.284356	0.217707	0.179993	0.088404	0.286326	0.0278168	0.462617	0.0411958	0.146991	0.168889	0.0751827	0.536031	0.371492	0.0863931	-0.162716	0.470171	0.0137895	0.18011	0.162937	0.0810594	0.156366
PRAD	Prostate	TCGA-2A-A8VO-01	Tumor	483.81	-0.0958979	0.133892	0.326719	0.281896	0.458512	0.426974	0.605362	0.329764	0.25851	0.241547	0.0500193	0.299885	0.0117543	0.415971	0.108961	0.170376	0.277834	0.0831576	0.506673	0.391975	0.10948	-0.112279	0.459822	0.129952	0.226234	0.186212	0.0509085	0.132288
PRAD	Prostate	TCGA-2A-A8VT-01	Tumor	12.0634	-0.17873	0.109141	0.335483	0.234345	0.444045	0.422848	0.587478	0.300626	0.231888	0.227171	0.0448307	0.274393	-0.0170195	0.453996	0.0447315	0.024753	0.231615	0.0934116	0.503808	0.383994	0.0807486	-0.152749	0.474614	0.128486	0.197189	0.171208	0.0100915	0.118471
PRAD	Prostate	TCGA-2A-A8VV-01	Tumor	5.32623	-0.16174	0.0761121	0.321741	0.175091	0.432248	0.399983	0.575709	0.289591	0.227905	0.166351	-0.00779471	0.281036	-0.0584696	0.440744	0.0646246	0.0872478	0.134576	0.112609	0.525971	0.35787	0.0838777	-0.113566	0.469671	0.0750444	0.195131	0.161763	0.00749315	0.134305
PRAD	Prostate	TCGA-2A-A8VX-01	Tumor	0.365829	-0.237865	0.120667	0.270241	0.17259	0.408316	0.334458	0.573056	0.300402	0.253614	0.103472	-0.0102927	0.288204	-0.0215389	0.377263	0.0262694	0.151037	0.116953	0.105171	0.514791	0.329271	0.0472348	-0.239809	0.468665	0.0420086	0.160004	0.113289	0.0158757	0.146673
PRAD	Prostate	TCGA-2A-A8W1-01	Tumor	1.44923	-0.274256	0.132242	0.314801	0.230724	0.424356	0.338851	0.533048	0.308445	0.245464	0.158211	0.054722	0.288466	-0.0676485	0.440321	0.0821319	0.0815567	0.210946	0.0917298	0.512573	0.273562	0.04393	-0.0785413	0.443005	0.0981758	0.19685	0.10804	-0.00177418	0.173362
PRAD	Prostate	TCGA-2A-A8W3-01	Tumor	13.4552	-0.156866	0.144817	0.328394	0.260975	0.466087	0.432529	0.586657	0.32906	0.266876	0.254474	0.0680933	0.304736	-0.0313175	0.456121	0.0850422	0.156434	0.254964	0.126916	0.510422	0.384407	0.0962853	-0.139112	0.490195	0.131158	0.222832	0.18254	0.0141275	0.148093
PRAD	Prostate	TCGA-2A-AAYF-01	Tumor	406.524	-0.128432	0.100326	0.325015	0.242447	0.42578	0.409072	0.577968	0.338074	0.232656	0.19026	0.0425414	0.321076	-0.027177	0.436206	0.0933341	0.115093	0.227633	0.0931786	0.519589	0.335671	0.0587472	-0.0858604	0.466199	0.101977	0.198621	0.148645	0.0584329	0.124206
PRAD	Prostate	TCGA-2A-AAYO-01	Tumor	574.4	0.194305	0.256999	0.477702	0.31337	0.469153	0.414235	0.647286	0.390304	0.268231	0.286349	0.091075	0.347657	0.261008	0.447319	0.195998	0.271903	0.438588	0.0799375	0.526847	0.408602	0.141118	-0.0829744	0.48968	0.212256	0.28425	0.24432	0.0669819	0.17199
PRAD	Prostate	TCGA-2A-AAYU-01	Tumor	1.50597	-0.138907	0.071102	0.301975	0.221944	0.44208	0.376063	0.568531	0.297453	0.270698	0.175031	0.111734	0.286142	-0.0221109	0.43525	0.0617457	0.142637	0.184457	0.126145	0.507462	0.378093	0.0625393	-0.136165	0.459571	0.120158	0.215022	0.140568	-0.00621793	0.146281
UCEC	Endometrial	TCGA-2E-A9G8-01	Tumor	453.101	-0.0643538	0.261362	0.388477	0.230603	0.381063	0.415409	0.511196	0.266281	0.229411	0.21209	0.0163743	0.325276	0.0617619	0.360895	0.0770931	0.0131018	0.326676	0.151348	0.380458	0.306576	0.132836	-0.137784	0.365125	0.126586	0.1782	0.188493	0.0226427	0.21945
BLCA	Bladder	TCGA-2F-A9KO-01	Tumor	62.7871	0.0242529	0.429487	0.50255	0.284934	0.417036	0.461913	0.609902	0.465737	0.272735	0.354476	0.106099	0.408158	0.165666	0.42123	0.174175	0.179308	0.476728	0.190927	0.436219	0.383791	0.225828	-0.104131	0.41742	0.269563	0.242635	0.278559	0.0761722	0.277392
BLCA	Bladder	TCGA-2F-A9KP-01	Tumor	6.10189	-0.145006	0.270843	0.24047	0.164171	0.406535	0.398156	0.509084	0.356694	0.251165	0.126576	0.0520158	0.313439	-0.062139	0.45279	0.0609297	0.0651566	0.206212	0.159627	0.458958	0.259588	0.0915704	-0.121796	0.409416	0.0498197	0.170707	0.177195	0.0369751	0.234063
BLCA	Bladder	TCGA-2F-A9KQ-01	Tumor	3.83729	-0.300735	0.228529	0.239675	0.198248	0.428569	0.415744	0.57031	0.402076	0.221821	0.126845	0.0410506	0.34996	-0.0482163	0.449218	0.0562535	0.0688268	0.233793	0.131461	0.44568	0.304103	0.113656	-0.1087	0.406699	0.142382	0.157345	0.147889	0.0809222	0.219559
BLCA	Bladder	TCGA-2F-A9KR-01	Tumor	86.4593	-0.251567	0.218608	0.272888	0.21028	0.396551	0.407139	0.532151	0.378375	0.172446	0.243621	0.0398636	0.354551	-0.0928767	0.405948	0.0437187	-0.00133189	0.24803	0.0861856	0.407216	0.308954	0.114831	-0.0473287	0.404348	0.0728145	0.156531	0.153672	0.0436849	0.202489
BLCA	Bladder	TCGA-2F-A9KT-01	Tumor	7.95405	-0.250949	0.284037	0.2196	0.254495	0.428677	0.440446	0.584571	0.415598	0.225713	0.183855	-0.0264022	0.357438	-0.0314458	0.409667	0.0842527	0.058687	0.324969	0.125184	0.438086	0.316486	0.149096	-0.00812601	0.434949	0.176454	0.201422	0.1701	0.0767334	0.23029
BLCA	Bladder	TCGA-2F-A9KW-01	Tumor	89.309	-0.125407	0.366999	0.274775	0.295997	0.381668	0.466792	0.523884	0.408235	0.34017	0.212684	0.0719056	0.399039	-0.0131567	0.433034	0.166355	0.170887	0.349608	0.0877617	0.444498	0.378086	0.185495	0.0274229	0.45285	0.287532	0.257852	0.236648	0.0700889	0.273936
TGCT	Testes	TCGA-2G-AAEW-01	Tumor	0.0367064	0.134031	0.482071	0.519291	0.314336	0.417541	0.524856	0.595286	0.387144	0.349292	0.406511	0.00266952	0.351585	0.296976	0.398232	0.246589	0.142627	0.546959	0.105787	0.502092	0.420183	0.221484	-0.0378499	0.481687	0.361226	0.32032	0.280043	0.0631899	0.24724
TGCT	Testes	TCGA-2G-AAEX-01	Tumor	0.244954	0.237039	0.45646	0.570177	0.231007	0.424639	0.466283	0.579004	0.314799	0.314572	0.319709	0.0137107	0.33671	0.243233	0.362239	0.186314	0.0446293	0.480611	0.197917	0.462954	0.346187	0.239905	-0.11369	0.431696	0.253927	0.261563	0.23874	-0.0033035	0.24172
TGCT	Testes	TCGA-2G-AAF1-01	Tumor	0.0940635	0.308677	0.468482	0.568658	0.299198	0.407811	0.495739	0.599918	0.353786	0.355063	0.420312	0.0112061	0.341706	0.385291	0.400437	0.208993	0.100876	0.549208	0.150134	0.494764	0.412027	0.224017	-0.0705019	0.470602	0.360477	0.320743	0.29094	0.067322	0.255993
TGCT	Testes	TCGA-2G-AAF4-01	Tumor	0	0.335997	0.4535	0.59337	0.280464	0.403542	0.479152	0.583594	0.347309	0.323322	0.376191	0.0225889	0.322574	0.34195	0.365002	0.20394	0.0506595	0.529956	0.201606	0.485825	0.351496	0.217826	-0.132163	0.413476	0.291602	0.280279	0.25543	0.0317791	0.203418
TGCT	Testes	TCGA-2G-AAF6-01	Tumor	0.130062	0.13081	0.420711	0.567304	0.275593	0.428229	0.504252	0.574196	0.352083	0.311254	0.349171	-0.00793192	0.377516	0.225035	0.390046	0.269985	0.122564	0.539882	0.170563	0.510941	0.353907	0.224578	-0.0448342	0.455476	0.34209	0.274091	0.276174	0.0415978	0.213018
TGCT	Testes	TCGA-2G-AAF8-01	Tumor	0	0.263787	0.441225	0.563479	0.232326	0.397455	0.474943	0.554103	0.341925	0.297274	0.320485	-0.0111711	0.355831	0.24129	0.357402	0.194757	0.0753829	0.480032	0.160131	0.498885	0.358645	0.228535	-0.126817	0.427013	0.31744	0.250298	0.246213	0.00314712	0.230543
TGCT	Testes	TCGA-2G-AAFE-01	Tumor	0.146503	0.118052	0.382391	0.497637	0.26624	0.405548	0.530854	0.571816	0.326921	0.301286	0.334711	-0.0754648	0.34671	0.210118	0.375378	0.236822	0.0355246	0.508229	0.0782841	0.484752	0.361323	0.203232	-0.118627	0.489264	0.327969	0.264471	0.248281	0.0414113	0.202793
TGCT	Testes	TCGA-2G-AAFG-01	Tumor	0.0365014	0.207481	0.475189	0.594272	0.325564	0.418983	0.544126	0.608592	0.354943	0.329239	0.38496	-0.00432245	0.379916	0.278692	0.417916	0.269587	0.127403	0.561048	0.195334	0.494626	0.37688	0.246766	-0.00299102	0.464327	0.378383	0.316479	0.317582	0.0444582	0.208235
TGCT	Testes	TCGA-2G-AAFG-05	NewTumor	0.0433853	0.286156	0.507711	0.638781	0.338187	0.433323	0.541513	0.62854	0.378121	0.343203	0.421973	0.053492	0.401984	0.333504	0.410964	0.283713	0.160518	0.585478	0.211895	0.506401	0.400004	0.25754	-0.0400442	0.477126	0.410731	0.335398	0.330337	0.0449781	0.224381
TGCT	Testes	TCGA-2G-AAFH-01	Tumor	0.086714	0.217231	0.458485	0.572864	0.264078	0.417623	0.514724	0.586736	0.339913	0.330293	0.385494	0.0211221	0.36023	0.271322	0.398272	0.271415	0.103041	0.575091	0.178276	0.47565	0.399803	0.260898	-0.116592	0.452837	0.396721	0.302658	0.291183	0.0202871	0.222989
TGCT	Testes	TCGA-2G-AAFI-01	Tumor	0	-0.0726471	0.377589	0.435881	0.234316	0.41216	0.483812	0.56061	0.41637	0.370467	0.254807	-0.00180512	0.389431	0.0275676	0.482743	0.276748	0.0751829	0.418296	0.204195	0.473345	0.364856	0.250586	-0.0266949	0.464933	0.290503	0.285155	0.236571	0.00995845	0.312806
TGCT	Testes	TCGA-2G-AAFJ-01	Tumor	26.0347	-0.245517	0.259039	0.197678	0.170779	0.360002	0.403117	0.555693	0.413917	0.260529	0.156654	0.0113676	0.362617	-0.0925717	0.452536	0.114933	0.0991001	0.295749	0.171549	0.483241	0.417322	0.177198	-0.153051	0.457116	0.206116	0.254384	0.17613	-0.0230895	0.339855
TGCT	Testes	TCGA-2G-AAFL-01	Tumor	0.238226	0.0983842	0.300521	0.518121	0.251953	0.353784	0.463326	0.579943	0.388308	0.312457	0.292018	-0.0827149	0.377591	0.0799644	0.444558	0.281301	0.139406	0.519426	0.195074	0.481956	0.34339	0.234961	-0.0834211	0.461389	0.335552	0.267028	0.243057	0.00753393	0.208133
TGCT	Testes	TCGA-2G-AAFM-01	Tumor	0	0.182947	0.395428	0.596062	0.329833	0.408795	0.492877	0.57446	0.423154	0.36364	0.375119	0.0113993	0.41387	0.187231	0.433977	0.348655	0.144221	0.584772	0.174602	0.516113	0.374182	0.28206	-0.00589217	0.451353	0.379192	0.325232	0.297366	0.0630855	0.255832
TGCT	Testes	TCGA-2G-AAFN-01	Tumor	0.160699	0.0531629	0.330989	0.468682	0.245802	0.381215	0.471467	0.507203	0.3501	0.333414	0.236305	-0.0743901	0.372942	-1.22809e-05	0.431551	0.258461	0.0996837	0.427491	0.163108	0.480579	0.308478	0.251388	-0.0755794	0.407342	0.235003	0.233581	0.221744	0.0402457	0.242281
TGCT	Testes	TCGA-2G-AAFO-01	Tumor	0.233576	0.15756	0.354944	0.542981	0.282892	0.399116	0.485119	0.59519	0.418485	0.363459	0.333853	-0.0245233	0.410585	0.126838	0.450683	0.304148	0.199541	0.539608	0.184145	0.489076	0.383247	0.278994	-0.0189903	0.467348	0.357371	0.305909	0.280367	0.0404455	0.233531
TGCT	Testes	TCGA-2G-AAFV-01	Tumor	11.0791	-0.057576	0.318854	0.377337	0.265306	0.355327	0.489557	0.560493	0.402389	0.264515	0.263779	-0.0365037	0.382392	0.0435926	0.382922	0.128192	0.0754351	0.3962	0.141468	0.532447	0.362751	0.158425	-0.212835	0.417853	0.270021	0.228634	0.203547	0.0320324	0.30859
TGCT	Testes	TCGA-2G-AAFY-01	Tumor	0.0472965	0.127434	0.428295	0.567557	0.310835	0.393743	0.499124	0.610674	0.435039	0.399155	0.376098	-0.00114906	0.424246	0.179773	0.47286	0.360377	0.115427	0.606831	0.196173	0.499543	0.399695	0.30966	-0.0486912	0.462613	0.432316	0.332613	0.297939	0.0938621	0.272909
TGCT	Testes	TCGA-2G-AAFZ-01	Tumor	15.6673	-0.198923	0.231245	0.254553	0.194033	0.377798	0.470508	0.562925	0.398479	0.242294	0.141063	-0.108363	0.380172	-0.0610593	0.408903	0.128628	0.0785201	0.257743	0.201761	0.525568	0.364901	0.185962	-0.160687	0.422993	0.169582	0.256343	0.189543	0.00388587	0.295796
TGCT	Testes	TCGA-2G-AAG0-01	Tumor	0.0442112	0.0660951	0.409867	0.476692	0.271461	0.404385	0.491414	0.565659	0.411459	0.392117	0.312589	-0.00403631	0.383312	0.103039	0.451593	0.312645	0.0759485	0.506955	0.175612	0.47848	0.369154	0.272179	-0.0550383	0.434209	0.367327	0.298948	0.253195	0.0524113	0.253604
TGCT	Testes	TCGA-2G-AAG3-01	Tumor	359.31	0.00204263	0.332087	0.400058	0.278707	0.391733	0.500397	0.60285	0.42967	0.284846	0.280506	0.0170063	0.380814	0.0781717	0.425729	0.184163	0.0372852	0.481274	0.176387	0.450393	0.405177	0.226439	-0.0802641	0.461573	0.298137	0.246428	0.243599	-0.011122	0.244873
TGCT	Testes	TCGA-2G-AAG5-01	Tumor	82.1075	-0.044937	0.233279	0.294203	0.282918	0.366763	0.403391	0.640324	0.489527	0.339039	0.299419	0.0142502	0.438232	0.038243	0.474813	0.208553	0.096649	0.433487	0.207809	0.484963	0.470807	0.268579	-0.120328	0.483922	0.348972	0.306668	0.278504	0.0648991	0.284974
TGCT	Testes	TCGA-2G-AAG6-01	Tumor	104.719	-0.00345451	0.189525	0.311136	0.251101	0.409451	0.441952	0.621713	0.429341	0.331847	0.310947	-0.0584994	0.354487	0.0654103	0.462321	0.147073	0.178794	0.416777	0.242464	0.493335	0.466232	0.225994	-0.114593	0.487048	0.294659	0.276887	0.278878	0.0417336	0.265128
TGCT	Testes	TCGA-2G-AAG7-01	Tumor	0.485029	-0.0663231	0.298326	0.360017	0.249091	0.36486	0.47506	0.508997	0.38312	0.335957	0.16783	-0.0841561	0.339852	-0.0709498	0.422518	0.216892	-0.00212127	0.318468	0.173777	0.447628	0.328891	0.220389	-0.141243	0.427067	0.203581	0.197874	0.19605	-0.0304931	0.233108
TGCT	Testes	TCGA-2G-AAG8-01	Tumor	0.15772	0.100517	0.325721	0.482731	0.281801	0.392469	0.472194	0.574743	0.368172	0.330733	0.285646	-0.0649555	0.368432	0.0795476	0.422482	0.259891	0.118608	0.474231	0.206409	0.452107	0.340935	0.257749	-0.0709379	0.463351	0.286517	0.267826	0.250932	0.0314566	0.217918
TGCT	Testes	TCGA-2G-AAG9-01	Tumor	0	0.194253	0.424406	0.528825	0.348527	0.415448	0.517726	0.571787	0.361101	0.328456	0.370306	0.0117932	0.400125	0.253297	0.414986	0.300598	0.187403	0.632267	0.221148	0.513891	0.414765	0.248689	-0.0562381	0.47196	0.458849	0.325215	0.27637	0.039393	0.250737
TGCT	Testes	TCGA-2G-AAGA-01	Tumor	0.154355	-0.072908	0.252103	0.341597	0.201441	0.35711	0.474323	0.496205	0.316194	0.330475	0.14156	-0.119555	0.307372	-0.0990702	0.434806	0.187349	0.00433073	0.268171	0.193288	0.431045	0.294956	0.21152	-0.111832	0.439526	0.134929	0.16826	0.188093	-0.000417397	0.219048
TGCT	Testes	TCGA-2G-AAGC-01	Tumor	0.257748	-0.0199482	0.420671	0.533508	0.283078	0.416151	0.489896	0.58462	0.415152	0.370667	0.305536	-0.0285063	0.383479	0.129479	0.469593	0.293617	0.0811872	0.504513	0.209421	0.484032	0.397586	0.274684	-0.0924655	0.453749	0.304424	0.291777	0.259511	0.0143397	0.320062
TGCT	Testes	TCGA-2G-AAGE-01	Tumor	0.0565329	-0.0317769	0.347116	0.373834	0.278568	0.389608	0.46428	0.547445	0.397236	0.366196	0.226297	-0.0257888	0.371831	0.0356605	0.435078	0.253905	0.0510372	0.409395	0.15479	0.470641	0.354907	0.235896	-0.0649882	0.440102	0.291576	0.260021	0.223875	-0.00512382	0.275925
TGCT	Testes	TCGA-2G-AAGF-01	Tumor	0.68172	-0.036379	0.295501	0.364525	0.249252	0.395975	0.492862	0.553964	0.419456	0.402892	0.237446	-0.0243233	0.365614	-0.0102915	0.471934	0.288672	0.159836	0.437577	0.187306	0.479558	0.394619	0.264521	-0.0755851	0.455132	0.297873	0.257184	0.233931	0.0171896	0.276814
TGCT	Testes	TCGA-2G-AAGG-01	Tumor	217.578	0.0917038	0.355078	0.468822	0.294429	0.390783	0.475595	0.623415	0.455975	0.293652	0.281322	-0.0572117	0.435946	0.135859	0.422752	0.210341	0.117475	0.473192	0.19634	0.538001	0.416475	0.224619	-0.0490363	0.475705	0.313216	0.286235	0.272753	0.0581939	0.27153
TGCT	Testes	TCGA-2G-AAGI-01	Tumor	51.6842	0.0296226	0.369038	0.424742	0.300859	0.393055	0.497182	0.60878	0.451036	0.316849	0.292478	-0.0858438	0.445868	0.137984	0.464794	0.247035	0.109132	0.448773	0.214618	0.554327	0.416199	0.276128	-0.137422	0.466711	0.378901	0.312562	0.269917	0.0260961	0.313717
TGCT	Testes	TCGA-2G-AAGI-05	NewTumor	0	0.45296	0.500218	0.610693	0.276701	0.403349	0.474379	0.604845	0.340488	0.35749	0.375205	0.0355323	0.326228	0.426413	0.347407	0.1494	0.0288102	0.49022	0.200411	0.486302	0.370126	0.223334	-0.136813	0.445628	0.280542	0.275998	0.272909	0.0214274	0.21744
TGCT	Testes	TCGA-2G-AAGJ-01	Tumor	0.566104	0.0573793	0.393019	0.497723	0.299968	0.402551	0.513503	0.589644	0.396237	0.347426	0.318398	-0.0523624	0.381832	0.141632	0.439956	0.305348	0.113805	0.511476	0.245881	0.474626	0.371351	0.268717	-0.0590656	0.452076	0.346581	0.273206	0.258507	0.0618997	0.282751
TGCT	Testes	TCGA-2G-AAGK-01	Tumor	11.4577	0.0378734	0.414481	0.522329	0.289587	0.413494	0.492881	0.581308	0.412587	0.341428	0.287584	-0.0172005	0.411879	0.119421	0.461732	0.272234	0.0697041	0.47772	0.206774	0.540693	0.366863	0.268915	-0.0295563	0.457642	0.322345	0.274143	0.250481	0.0449448	0.294202
TGCT	Testes	TCGA-2G-AAGM-01	Tumor	0.231206	-0.16143	0.259668	0.251608	0.201102	0.416225	0.457915	0.527732	0.3881	0.27703	0.191406	-0.101614	0.351101	-0.0801248	0.44904	0.150618	0.0441564	0.289173	0.169283	0.50971	0.352996	0.192556	-0.236011	0.445013	0.189369	0.222457	0.162974	-0.0312964	0.302072
TGCT	Testes	TCGA-2G-AAGN-01	Tumor	0.151585	0.00784816	0.359896	0.432173	0.281946	0.393629	0.477811	0.547031	0.385018	0.370661	0.254277	-0.0623416	0.379551	0.042112	0.43182	0.281622	0.041399	0.46789	0.182983	0.461653	0.321781	0.255134	-0.0218098	0.427537	0.318849	0.262774	0.23251	0.0494848	0.240275
TGCT	Testes	TCGA-2G-AAGO-01	Tumor	0.344519	0.00549703	0.318715	0.3461	0.223182	0.392097	0.437529	0.516379	0.390672	0.372909	0.172312	-0.0699554	0.336125	-0.0291591	0.410474	0.194708	0.0371169	0.332163	0.157805	0.424835	0.294761	0.209304	-0.0465084	0.402776	0.154103	0.193987	0.176933	0.00876115	0.222169
TGCT	Testes	TCGA-2G-AAGP-01	Tumor	45.6013	0.184244	0.395271	0.550338	0.339388	0.425721	0.485676	0.641515	0.464346	0.342611	0.379375	-0.0305431	0.459436	0.250411	0.480596	0.305554	0.137292	0.593505	0.230264	0.53766	0.463121	0.293915	-0.0706006	0.492347	0.475209	0.342483	0.320794	0.0543068	0.309347
TGCT	Testes	TCGA-2G-AAGS-01	Tumor	0.256731	-0.162307	0.281979	0.257318	0.21422	0.402568	0.468477	0.517743	0.414636	0.316712	0.142197	-0.0542655	0.341474	-0.114321	0.47397	0.194031	0.0894128	0.311134	0.254373	0.481666	0.34139	0.199713	-0.154139	0.426032	0.238943	0.224753	0.200826	0.00158092	0.300003
TGCT	Testes	TCGA-2G-AAGT-01	Tumor	7.78853	-0.101871	0.271708	0.359205	0.301363	0.349955	0.453432	0.575596	0.394642	0.281272	0.232832	-0.0452807	0.429877	0.0235878	0.398177	0.16592	0.0482505	0.446251	0.120083	0.531028	0.356203	0.177118	-0.187635	0.385996	0.336742	0.229013	0.206181	0.0419643	0.240471
TGCT	Testes	TCGA-2G-AAGV-01	Tumor	315.234	-0.125077	0.135214	0.276424	0.189794	0.395137	0.406364	0.62323	0.396873	0.292142	0.238248	0.0159046	0.351134	-0.00457522	0.461367	0.0767045	0.177574	0.274732	0.226041	0.441314	0.401911	0.165407	-0.152681	0.487168	0.139429	0.2454	0.207656	-0.0113448	0.279377
TGCT	Testes	TCGA-2G-AAGW-01	Tumor	0	-0.144884	0.245812	0.230151	0.184315	0.366092	0.418792	0.433275	0.306435	0.291208	0.0943438	-0.0959748	0.300696	-0.189299	0.408181	0.169121	-0.0169046	0.177172	0.182241	0.425263	0.232562	0.194354	-0.110225	0.364423	0.0414623	0.130768	0.155267	-0.00805719	0.244029
TGCT	Testes	TCGA-2G-AAGX-01	Tumor	20.1581	-0.124561	0.211897	0.194539	0.173397	0.391927	0.392989	0.56312	0.393891	0.319854	0.196606	-0.068657	0.339052	-0.0896775	0.470056	0.117771	0.0840872	0.260795	0.201509	0.452507	0.389959	0.20242	-0.150488	0.460978	0.169328	0.243561	0.198663	-0.0205736	0.337921
TGCT	Testes	TCGA-2G-AAGY-01	Tumor	34.111	0.022363	0.341963	0.373657	0.228482	0.385927	0.443609	0.551827	0.371123	0.320293	0.254374	-0.05251	0.35559	0.0661265	0.412184	0.150215	0.0663472	0.354335	0.229453	0.444225	0.388249	0.207094	-0.218612	0.478916	0.244975	0.271464	0.223672	0.00317222	0.281053
TGCT	Testes	TCGA-2G-AAGY-05	NewTumor	0.242975	0.066373	0.335982	0.44223	0.178527	0.378502	0.456708	0.517783	0.295038	0.252231	0.241576	-0.0931491	0.260817	0.0838012	0.38538	0.11816	-0.0552988	0.317538	0.117557	0.457039	0.303769	0.179358	-0.105211	0.406848	0.149989	0.172028	0.19037	0.000478238	0.132888
TGCT	Testes	TCGA-2G-AAGZ-01	Tumor	0.207743	0.169356	0.356397	0.555837	0.29006	0.372984	0.462195	0.595103	0.416941	0.357996	0.377003	-0.0133261	0.417075	0.202134	0.467533	0.350429	0.180064	0.565304	0.226142	0.486586	0.395679	0.291431	-0.0422447	0.472346	0.391636	0.320334	0.265338	0.0435669	0.240978
TGCT	Testes	TCGA-2G-AAH0-01	Tumor	0.0423502	0.157189	0.470873	0.529299	0.28044	0.411924	0.521776	0.561853	0.363279	0.288693	0.332102	-0.0413183	0.368012	0.212316	0.382036	0.239218	0.0960545	0.515042	0.238642	0.47461	0.387234	0.233298	-0.13591	0.44953	0.32277	0.294765	0.269321	0.00986447	0.234971
TGCT	Testes	TCGA-2G-AAH2-01	Tumor	0.519136	0.0646592	0.423294	0.494464	0.235475	0.445762	0.434481	0.622363	0.461679	0.3495	0.354604	-0.00466492	0.388672	0.204832	0.445897	0.276682	0.152063	0.515535	0.263515	0.500656	0.441422	0.279907	-0.100729	0.464834	0.351467	0.326341	0.296322	-0.00500909	0.304567
TGCT	Testes	TCGA-2G-AAH3-01	Tumor	0.227975	0.112256	0.323505	0.371401	0.247977	0.391321	0.493702	0.566584	0.332061	0.270294	0.31734	-0.112978	0.331093	0.173237	0.419464	0.159231	0.0242583	0.437581	0.120198	0.479641	0.360839	0.210295	-0.180443	0.439646	0.254385	0.26298	0.223907	0.0245162	0.220444
TGCT	Testes	TCGA-2G-AAH4-01	Tumor	0.840287	-0.0137354	0.309569	0.416064	0.275686	0.416918	0.466408	0.593106	0.394046	0.275562	0.283056	-0.0429991	0.417471	0.0946567	0.462696	0.213395	0.135267	0.478263	0.13421	0.532485	0.409949	0.241576	-0.158121	0.454568	0.37154	0.305629	0.23032	0.0293277	0.325088
TGCT	Testes	TCGA-2G-AAH8-01	Tumor	0	0.0393351	0.39441	0.480484	0.257531	0.38902	0.465063	0.535826	0.329832	0.301653	0.281167	-0.0441564	0.329884	0.138346	0.394226	0.190365	0.0578241	0.42409	0.137233	0.454521	0.341742	0.190609	-0.0798532	0.449024	0.265117	0.233223	0.211209	0.0168861	0.248123
TGCT	Testes	TCGA-2G-AAHA-01	Tumor	0	0.21405	0.459014	0.575553	0.36154	0.414544	0.530051	0.618081	0.379761	0.377798	0.46276	0.00719111	0.40516	0.396649	0.419864	0.292604	0.16981	0.63969	0.11902	0.510716	0.456487	0.270793	0.0140708	0.511026	0.439777	0.373312	0.316509	0.0957688	0.271398
TGCT	Testes	TCGA-2G-AAHC-01	Tumor	0.136933	0.261317	0.474999	0.614679	0.342231	0.446807	0.485336	0.623003	0.395713	0.354793	0.438649	0.0236498	0.39411	0.362203	0.412211	0.2941	0.15703	0.602223	0.182817	0.505	0.411191	0.287643	-0.0366493	0.497528	0.430884	0.344278	0.332461	0.0783826	0.252562
TGCT	Testes	TCGA-2G-AAHG-01	Tumor	0.144567	0.0988639	0.299756	0.417287	0.187961	0.403155	0.447976	0.535445	0.319867	0.278119	0.227135	-0.0858424	0.298444	0.0939973	0.383119	0.150547	-0.0156742	0.336493	0.154461	0.446458	0.32536	0.194846	-0.174732	0.42944	0.189274	0.194376	0.191853	-0.0279036	0.165662
TGCT	Testes	TCGA-2G-AAHL-01	Tumor	0	0.164615	0.3993	0.525496	0.265078	0.375057	0.499145	0.57108	0.359124	0.292653	0.33955	-0.0525013	0.354191	0.187299	0.373109	0.237197	0.127024	0.48396	0.116716	0.491619	0.353423	0.213696	-0.0513468	0.45708	0.296746	0.265098	0.231141	0.0282621	0.213901
TGCT	Testes	TCGA-2G-AAHN-01	Tumor	0.0525031	0.280194	0.448279	0.62101	0.342616	0.437234	0.534585	0.622718	0.368236	0.338323	0.467708	0.0299383	0.409567	0.348	0.421244	0.31412	0.156847	0.650845	0.153381	0.533718	0.42942	0.26701	-0.0246574	0.505284	0.465356	0.378604	0.325505	0.0910116	0.253968
TGCT	Testes	TCGA-2G-AAHP-01	Tumor	0.651854	0.0766904	0.295854	0.475648	0.127176	0.377538	0.468109	0.480656	0.258594	0.236791	0.195507	-0.0833053	0.310588	-0.0135268	0.301727	0.0684185	-0.0567954	0.306239	0.104889	0.436803	0.285274	0.168414	-0.17608	0.40443	0.0974798	0.163021	0.168494	-0.00928011	0.148165
TGCT	Testes	TCGA-2G-AAHP-05	NewTumor	0.117486	0.285057	0.466216	0.570771	0.2264	0.399548	0.480385	0.571767	0.339107	0.338487	0.356039	-0.00226997	0.31607	0.280056	0.379911	0.12598	0.0523254	0.469517	0.135243	0.478737	0.382037	0.20905	-0.087956	0.442293	0.223182	0.246543	0.252657	0.0484747	0.244861
TGCT	Testes	TCGA-2G-AAHT-01	Tumor	0	0.147394	0.452943	0.495513	0.303135	0.427617	0.511091	0.592541	0.362974	0.312529	0.373501	-0.00699795	0.349362	0.256245	0.412155	0.260053	0.0727443	0.510778	0.118331	0.482378	0.370125	0.24191	-0.0474623	0.479482	0.350276	0.287541	0.258567	0.0375989	0.228173
TGCT	Testes	TCGA-2G-AAKD-01	Tumor	0.0674816	-0.016278	0.363761	0.490073	0.281994	0.414051	0.49207	0.553743	0.378049	0.379664	0.252082	0.00398311	0.362391	0.0273656	0.444382	0.273579	0.0883514	0.454965	0.203301	0.456956	0.367269	0.263223	-0.0693164	0.438319	0.271247	0.275968	0.245603	0.0534894	0.247713
TGCT	Testes	TCGA-2G-AAKG-01	Tumor	2.28416	0.0552223	0.367682	0.515979	0.277346	0.430305	0.507924	0.57366	0.421398	0.37216	0.284399	0.00735708	0.407192	0.0986246	0.478162	0.340868	0.109414	0.515388	0.176276	0.533057	0.382341	0.284317	-0.0713151	0.465838	0.36799	0.284761	0.262329	0.0478548	0.307449
TGCT	Testes	TCGA-2G-AAKG-05	NewTumor	0.075643	0.419196	0.341651	0.614149	0.276106	0.397239	0.501323	0.553494	0.338078	0.243625	0.422432	0.0635186	0.380369	0.35566	0.363183	0.338817	0.152647	0.600274	0.129177	0.558633	0.357276	0.24264	-0.0274856	0.434203	0.374772	0.296773	0.278228	0.117608	0.1457
TGCT	Testes	TCGA-2G-AAKH-01	Tumor	0.0865898	0.172695	0.404241	0.500636	0.288633	0.376171	0.498387	0.590738	0.370459	0.33371	0.303823	-0.0242158	0.359596	0.182106	0.452068	0.258358	0.0703882	0.51108	0.245141	0.462862	0.363133	0.255311	0.0240739	0.450774	0.290339	0.264227	0.252655	0.0387942	0.269743
TGCT	Testes	TCGA-2G-AAKL-01	Tumor	0	0.0344472	0.368241	0.465422	0.30476	0.363865	0.486147	0.562829	0.375942	0.325123	0.26228	-0.0407847	0.366107	0.0698013	0.42991	0.257693	0.0641671	0.464747	0.194901	0.453516	0.346998	0.261133	-0.0847844	0.436318	0.321321	0.254446	0.228867	0.0449519	0.237602
TGCT	Testes	TCGA-2G-AAKM-01	Tumor	0.0508366	-0.052243	0.324607	0.328256	0.286109	0.385952	0.503658	0.540666	0.45866	0.386933	0.233328	0.0456786	0.378989	0.0378518	0.454611	0.29793	0.0943085	0.455245	0.179995	0.461482	0.357246	0.253242	-0.0665276	0.45976	0.3233	0.26299	0.24283	-0.0120892	0.252249
TGCT	NA	TCGA-2G-AAKO-01	Tumor	0.0928298	0.471727	0.511469	0.616282	0.317444	0.410634	0.498578	0.633508	0.337103	0.367717	0.43232	0.0707478	0.333207	0.512578	0.381889	0.207601	0.0978634	0.533134	0.202085	0.51426	0.392318	0.228114	-0.0918236	0.462016	0.342545	0.329693	0.297067	0.0640541	0.233213
TGCT	NA	TCGA-2G-AAKO-05	NewTumor	0.0603823	0.334499	0.533364	0.648901	0.363439	0.418039	0.519527	0.651561	0.405891	0.354431	0.494062	0.09147	0.394292	0.428878	0.437757	0.305848	0.210514	0.668818	0.188468	0.532858	0.456978	0.301023	0.00131213	0.517812	0.481585	0.388093	0.350193	0.0822444	0.276454
TGCT	Testes	TCGA-2G-AAL5-01	Tumor	22.8248	-0.261298	0.227845	0.201178	0.207602	0.381865	0.440257	0.537959	0.366028	0.281786	0.144728	-0.0214338	0.335801	-0.0374956	0.485988	0.128184	0.0567642	0.265361	0.164735	0.447631	0.377789	0.146589	-0.196304	0.443266	0.190575	0.215208	0.173436	-0.0332978	0.318909
TGCT	Testes	TCGA-2G-AAL7-01	Tumor	0	0.00151479	0.315595	0.43305	0.264415	0.360581	0.489111	0.542776	0.367228	0.331673	0.222786	-0.0704133	0.379541	-0.00262426	0.41925	0.247899	0.0157264	0.426279	0.181813	0.455678	0.292435	0.250782	-0.0708139	0.417764	0.284765	0.244896	0.213392	0.018548	0.227734
TGCT	NA	TCGA-2G-AALF-01	Tumor	0.888403	0.0915861	0.292735	0.500158	0.267884	0.351049	0.436175	0.569172	0.39223	0.233401	0.303123	0.0044396	0.454817	0.112148	0.378338	0.218826	0.0772962	0.488417	0.0675784	0.568566	0.341295	0.204894	-0.133682	0.405855	0.323886	0.250716	0.236472	0.0696327	0.226439
TGCT	NA	TCGA-2G-AALG-01	Tumor	184.307	0.119342	0.240818	0.423823	0.268043	0.378983	0.431873	0.609129	0.425492	0.266808	0.306134	-0.0162415	0.417072	0.111529	0.458795	0.217657	0.153425	0.464366	0.176977	0.531506	0.4174	0.239139	-0.0735204	0.486067	0.295672	0.302819	0.260826	0.0222639	0.258669
TGCT	NA	TCGA-2G-AALN-01	Tumor	30.0549	-0.0509424	0.324334	0.369117	0.301576	0.424886	0.481095	0.546086	0.443175	0.32649	0.221821	-0.0552474	0.424962	-0.0101712	0.517716	0.309902	0.147737	0.460257	0.207134	0.557033	0.385697	0.25396	-0.0583895	0.445082	0.384515	0.270758	0.256272	0.00854143	0.276162
TGCT	NA	TCGA-2G-AALO-01	Tumor	194.745	0.0327114	0.219393	0.342567	0.298219	0.383548	0.445501	0.633478	0.50587	0.285844	0.296423	-0.0210417	0.416061	0.126249	0.441797	0.236653	0.194887	0.475667	0.211105	0.532317	0.432958	0.233271	-0.0467868	0.507923	0.33439	0.31468	0.265091	0.12051	0.244563
TGCT	Testes	TCGA-2G-AALP-01	Tumor	2.3365	0.033023	0.315859	0.39115	0.258466	0.424947	0.494633	0.523576	0.346315	0.295905	0.175751	-0.082076	0.385073	0.0421909	0.456902	0.217766	0.0627554	0.393235	0.184967	0.516775	0.344637	0.190008	-0.0753215	0.434717	0.246276	0.202741	0.217213	-0.00762137	0.278137
TGCT	NA	TCGA-2G-AALQ-01	Tumor	6.11551	0.0078286	0.272371	0.373162	0.218463	0.427834	0.454582	0.58354	0.409092	0.287804	0.242676	-0.0528261	0.380788	0.0603059	0.453852	0.161908	0.0566658	0.46179	0.135024	0.521837	0.383269	0.206172	-0.132298	0.459588	0.263142	0.262996	0.229577	-0.0152357	0.253713
TGCT	NA	TCGA-2G-AALR-01	Tumor	1.43826	-0.224541	0.196542	0.248951	0.235455	0.395753	0.468219	0.518309	0.382958	0.238654	0.176809	-0.0308299	0.369522	-0.0591026	0.437491	0.149238	0.052579	0.327428	0.14098	0.539076	0.35182	0.195767	-0.22292	0.449458	0.234676	0.223986	0.176792	0.000265276	0.289537
TGCT	NA	TCGA-2G-AALS-01	Tumor	11.8184	0.471522	0.451301	0.603967	0.334701	0.46386	0.513528	0.635726	0.452709	0.386292	0.41092	0.0392128	0.468395	0.430054	0.481276	0.349891	0.212871	0.655721	0.244986	0.528658	0.427586	0.3337	-0.018501	0.500913	0.496473	0.384618	0.329137	0.0437729	0.30977
TGCT	NA	TCGA-2G-AALT-01	Tumor	153.644	0.0150496	0.2816	0.48477	0.277594	0.388298	0.462897	0.621915	0.480621	0.343874	0.353388	-0.0145305	0.433644	0.0681916	0.458017	0.265618	0.237118	0.545839	0.165198	0.550541	0.444123	0.273892	0.0270558	0.481104	0.358594	0.310723	0.306888	0.0675607	0.254926
TGCT	NA	TCGA-2G-AALW-01	Tumor	447.048	0.0182966	0.334092	0.427459	0.303336	0.375368	0.458126	0.622645	0.450101	0.276104	0.30149	0.0254915	0.43794	0.123567	0.467328	0.203566	0.204787	0.515063	0.169805	0.574287	0.457708	0.269335	-0.0973125	0.476705	0.354239	0.330687	0.27676	0.056037	0.312168
TGCT	NA	TCGA-2G-AALX-01	Tumor	244.149	0.126927	0.312792	0.393826	0.284864	0.41531	0.466076	0.609082	0.44936	0.274811	0.305571	-0.0344477	0.380849	0.144423	0.476049	0.171195	0.108269	0.447266	0.269091	0.44302	0.445878	0.2271	-0.10005	0.501753	0.287804	0.293159	0.270202	-0.00826621	0.269556
TGCT	NA	TCGA-2G-AALY-01	Tumor	11.8154	-0.0306036	0.335353	0.468111	0.256997	0.397401	0.509236	0.553496	0.384048	0.325019	0.27181	-0.0785264	0.379339	0.034645	0.410291	0.269728	0.0883849	0.429376	0.208521	0.474573	0.387341	0.258143	-0.111903	0.445503	0.297409	0.277665	0.257144	0.0185613	0.262974
TGCT	NA	TCGA-2G-AALZ-01	Tumor	1.52925	0.107029	0.308592	0.48239	0.277472	0.412649	0.458181	0.631837	0.478504	0.342575	0.389629	0.0233493	0.422417	0.152712	0.467724	0.308324	0.22451	0.578488	0.165024	0.485258	0.481451	0.288168	-0.0891926	0.503354	0.464339	0.364388	0.321411	0.0165002	0.288043
TGCT	NA	TCGA-2G-AAM2-01	Tumor	0.39594	-0.0614517	0.33601	0.458782	0.231347	0.366667	0.486429	0.505367	0.331725	0.338509	0.167995	-0.0964882	0.345013	-0.0450895	0.438489	0.167089	0.00534027	0.301334	0.238638	0.48598	0.332973	0.235632	-0.0736247	0.400012	0.173385	0.191556	0.199753	0.012649	0.230569
TGCT	NA	TCGA-2G-AAM3-01	Tumor	795.712	-0.142415	0.155605	0.275367	0.257268	0.41398	0.436372	0.607011	0.435286	0.301633	0.232121	0.0222788	0.385566	0.014745	0.486036	0.166569	0.212723	0.40553	0.177954	0.492282	0.438323	0.209852	-0.119912	0.497263	0.267793	0.286756	0.230887	0.0236782	0.30706
TGCT	NA	TCGA-2G-AAM4-01	Tumor	1.75927	-0.0554101	0.298699	0.37309	0.20958	0.362448	0.483392	0.458781	0.347813	0.291323	0.158341	-0.114797	0.34735	-0.088634	0.402434	0.206112	-0.0523813	0.308836	0.194632	0.466708	0.315334	0.191617	-0.0989023	0.3973	0.174574	0.209976	0.200074	0.0204156	0.230707
ESCA	Esophagus	TCGA-2H-A9GF-01	Tumor	316.996	-0.206579	0.269459	0.27609	0.244439	0.40629	0.575553	0.647255	0.4801	0.229677	0.264671	-0.0206699	0.390539	-0.00793515	0.458446	0.125737	0.0522724	0.360825	0.225253	0.538235	0.388681	0.206336	-0.0972655	0.499708	0.26338	0.250664	0.257131	0.165097	0.252042
ESCA	Esophagus	TCGA-2H-A9GG-01	Tumor	79.5729	-0.0306772	0.309734	0.370295	0.264783	0.369148	0.507411	0.643431	0.376128	0.288015	0.23174	0.194329	0.352794	0.0782792	0.394219	0.0209219	0.0900911	0.412638	0.176513	0.498061	0.4379	0.129286	-0.0554636	0.462398	0.209327	0.248018	0.228646	0.196981	0.257126
ESCA	Esophagus	TCGA-2H-A9GH-01	Tumor	7034.24	-0.131827	0.405471	0.304363	0.328766	0.389107	0.46455	0.613678	0.446497	0.240834	0.277724	0.0431559	0.403549	0.0340818	0.463839	0.1469	0.0570739	0.403958	0.215592	0.454078	0.390492	0.208257	0.0389078	0.444329	0.24456	0.240598	0.23451	0.162029	0.266345
ESCA	Esophagus	TCGA-2H-A9GI-01	Tumor	17805.5	-0.0139726	0.372429	0.361698	0.293354	0.397065	0.521958	0.620225	0.411336	0.246362	0.224577	0.0453189	0.373116	0.0715052	0.401872	0.0836211	0.00939167	0.372679	0.17347	0.519335	0.388762	0.174358	0.110138	0.460791	0.177294	0.207922	0.252993	0.210055	0.267267
ESCA	Esophagus	TCGA-2H-A9GJ-01	Tumor	1061.15	-0.158299	0.314735	0.22445	0.229074	0.39556	0.469303	0.569824	0.428571	0.18672	0.202946	0.101163	0.380922	-0.0325979	0.451108	0.0663052	0.058237	0.198738	0.165519	0.443854	0.305135	0.133925	-0.0797929	0.399024	0.0410312	0.168525	0.188506	0.15832	0.263434
ESCA	Esophagus	TCGA-2H-A9GK-01	Tumor	3597.95	0.116905	0.447931	0.448077	0.395832	0.398457	0.552592	0.668864	0.486467	0.271296	0.373539	0.217207	0.409363	0.228182	0.438407	0.194499	0.250745	0.531148	0.211975	0.482611	0.474972	0.270021	0.0611725	0.532797	0.409774	0.312861	0.340739	0.273897	0.34058
ESCA	Esophagus	TCGA-2H-A9GL-01	Tumor	263.514	0.0900864	0.481994	0.374658	0.312288	0.381247	0.516972	0.637601	0.449659	0.293583	0.262401	0.168407	0.357672	0.190751	0.398515	0.0835931	0.13349	0.424361	0.228433	0.473538	0.460882	0.195026	-0.115565	0.490063	0.338931	0.241524	0.255677	0.145623	0.354574
ESCA	Esophagus	TCGA-2H-A9GM-01	Tumor	1274.87	-0.156939	0.340578	0.273858	0.291399	0.431219	0.499134	0.629369	0.425448	0.228843	0.297373	0.0465723	0.392527	-0.0104522	0.433679	0.101382	0.0893014	0.343922	0.222578	0.482284	0.408908	0.183958	0.100138	0.441847	0.219805	0.243211	0.241908	0.156764	0.286746
ESCA	Esophagus	TCGA-2H-A9GN-01	Tumor	2599.89	-0.21735	0.441234	0.251054	0.334707	0.343197	0.511065	0.584621	0.4604	0.282254	0.193071	0.104399	0.38084	-0.0465038	0.408095	0.105129	0.184637	0.379001	0.193496	0.444224	0.364334	0.247695	0.12494	0.46734	0.327911	0.228578	0.236932	0.171222	0.295085
ESCA	Esophagus	TCGA-2H-A9GO-01	Tumor	567.946	-0.19928	0.359783	0.200972	0.172772	0.335416	0.478707	0.588243	0.397234	0.22701	0.141093	-0.0592699	0.340672	-0.140557	0.416016	0.036545	-0.0113259	0.211224	0.150526	0.424783	0.272885	0.128529	-0.126285	0.433237	0.0780616	0.138092	0.166173	0.185049	0.259932
ESCA	Esophagus	TCGA-2H-A9GQ-01	Tumor	47.8978	-0.277831	0.256932	0.172061	0.174499	0.327056	0.398753	0.556586	0.348687	0.276955	0.0969855	0.0643089	0.357628	-0.161729	0.427797	-0.035446	0.0160376	0.152908	0.139724	0.444765	0.314565	0.157272	-0.231239	0.419203	0.0787134	0.124464	0.171093	0.0308811	0.300927
ESCA	Esophagus	TCGA-2H-A9GR-01	Tumor	1706.82	0.130538	0.354226	0.333096	0.269431	0.357095	0.534286	0.620358	0.454583	0.233259	0.272628	0.0284557	0.386505	0.140387	0.378336	0.0986138	0.080717	0.385572	0.197937	0.46657	0.405904	0.173111	-0.0705818	0.443291	0.202987	0.218776	0.260074	0.190865	0.290339
PAAD	Pancreas	TCGA-2J-AAB1-01	Tumor	1309.95	0.00630315	0.305664	0.450514	0.329908	0.423688	0.529058	0.664752	0.47735	0.270362	0.382643	0.0518278	0.395846	0.108367	0.448867	0.227867	0.201873	0.515567	0.155784	0.497773	0.445848	0.249017	-0.078808	0.49308	0.366124	0.302792	0.314692	0.254274	0.289216
PAAD	Pancreas	TCGA-2J-AAB4-01	Tumor	4389.6	-0.0218597	0.313198	0.381633	0.351205	0.410276	0.48872	0.646386	0.47397	0.289094	0.3501	0.0500375	0.395125	0.08039	0.496322	0.208726	0.199636	0.524466	0.174992	0.489419	0.429918	0.296253	0.0187905	0.511031	0.365613	0.309826	0.302385	0.252982	0.252177
PAAD	Pancreas	TCGA-2J-AAB6-01	Tumor	851.822	-0.169504	0.302478	0.278588	0.342856	0.450804	0.507236	0.641157	0.467864	0.300434	0.322091	0.0328638	0.416644	0.0924437	0.466581	0.197058	0.181438	0.48171	0.139743	0.474065	0.44522	0.242128	-0.0254648	0.500265	0.415919	0.291017	0.263686	0.14033	0.239511
PAAD	Pancreas	TCGA-2J-AAB8-01	Tumor	2897.26	0.0147298	0.296776	0.35233	0.280675	0.41375	0.506879	0.65976	0.516829	0.2667	0.31675	0.0549336	0.429925	0.113434	0.449729	0.18076	0.190499	0.475477	0.215192	0.452136	0.444793	0.251267	-0.0606867	0.500074	0.358027	0.275787	0.315447	0.131072	0.272874
PAAD	Pancreas	TCGA-2J-AAB9-01	Tumor	702.644	0.0126777	0.23296	0.398925	0.357657	0.404668	0.483063	0.668829	0.478605	0.291208	0.351602	0.0387421	0.39913	0.0919505	0.495095	0.250604	0.207649	0.520544	0.150468	0.497967	0.469906	0.25433	-0.0689436	0.496234	0.377455	0.313998	0.320057	0.185823	0.235812
PAAD	Pancreas	TCGA-2J-AABA-01	Tumor	8506.66	0.0463102	0.268727	0.360974	0.324888	0.41382	0.510302	0.652497	0.498375	0.280719	0.319378	0.0413643	0.407582	0.0812992	0.45655	0.176259	0.213885	0.406954	0.220693	0.49027	0.449995	0.225315	-0.0487001	0.519736	0.271552	0.250873	0.309063	0.125656	0.259076
PAAD	Pancreas	TCGA-2J-AABE-01	Tumor	5222.07	-0.0407975	0.207221	0.285048	0.353142	0.394946	0.521028	0.674472	0.495316	0.275479	0.315695	0.0964072	0.400023	0.126748	0.459713	0.281704	0.244876	0.543997	0.184039	0.487099	0.455557	0.252741	-0.00481313	0.518826	0.410343	0.292438	0.314892	0.196144	0.238812
PAAD	Pancreas	TCGA-2J-AABF-01	Tumor	1338.64	0.0789846	0.334887	0.409384	0.383678	0.392152	0.522613	0.666924	0.541112	0.332144	0.389194	0.0458638	0.432464	0.180194	0.503726	0.283703	0.258626	0.602511	0.182324	0.509634	0.474497	0.249022	0.038324	0.511731	0.483358	0.340284	0.321607	0.188717	0.244665
PAAD	Pancreas	TCGA-2J-AABH-01	Tumor	1672.77	-0.0691102	0.226882	0.297998	0.343369	0.406701	0.49949	0.655575	0.482211	0.242274	0.352597	0.0484988	0.363326	0.0537656	0.489931	0.195431	0.171986	0.461391	0.17571	0.473329	0.456989	0.234138	-0.0381182	0.475523	0.317122	0.284169	0.265958	0.179222	0.237321
PAAD	Pancreas	TCGA-2J-AABI-01	Tumor	2616.11	0.2359	0.34125	0.41685	0.356536	0.397967	0.481218	0.641711	0.408073	0.283557	0.379198	0.0627008	0.384771	0.228183	0.450525	0.213813	0.135009	0.541047	0.173317	0.471419	0.436746	0.249678	-0.053463	0.509124	0.361704	0.264314	0.29655	0.106383	0.216591
PAAD	Pancreas	TCGA-2J-AABK-01	Tumor	834.113	-0.00495885	0.263212	0.347128	0.317697	0.42736	0.490648	0.623985	0.434935	0.248591	0.290199	0.0678906	0.364274	0.0505192	0.468751	0.140366	0.142678	0.425104	0.153217	0.46407	0.37413	0.197601	-0.0339936	0.46412	0.209787	0.237538	0.246045	0.172725	0.232584
PAAD	Pancreas	TCGA-2J-AABO-01	Tumor	304.81	0.0246006	0.20131	0.362434	0.283406	0.399234	0.519825	0.647194	0.476189	0.28039	0.319911	-0.0245103	0.375112	0.0636531	0.44342	0.162897	0.190638	0.422889	0.192323	0.464575	0.431748	0.230412	-0.0767697	0.494678	0.308159	0.276005	0.297811	0.158947	0.241961
PAAD	Pancreas	TCGA-2J-AABP-01	Tumor	0.0958967	0.0792519	0.467613	0.506286	0.353685	0.393648	0.494025	0.661624	0.518033	0.357175	0.44121	0.138161	0.506121	0.202726	0.431933	0.3597	0.240857	0.647554	0.22533	0.510318	0.452935	0.309945	0.0162158	0.519716	0.534836	0.397786	0.336372	0.0895402	0.301001
PAAD	Pancreas	TCGA-2J-AABR-01	Tumor	2469.72	0.119632	0.378612	0.503502	0.376209	0.419847	0.481162	0.68114	0.496102	0.28746	0.398369	0.16475	0.405089	0.186134	0.505361	0.27983	0.266694	0.575436	0.185165	0.527034	0.488484	0.28781	-0.0198181	0.534233	0.4157	0.324358	0.349804	0.242042	0.268648
PAAD	Pancreas	TCGA-2J-AABT-01	Tumor	1332.55	-0.000377512	0.257445	0.359787	0.331493	0.365107	0.507018	0.664403	0.506084	0.346141	0.384233	0.103757	0.416399	0.14578	0.480961	0.285161	0.243821	0.587203	0.155456	0.504177	0.499926	0.25166	0.00291736	0.532864	0.44134	0.321561	0.341738	0.144368	0.298034
PAAD	Pancreas	TCGA-2J-AABU-01	Tumor	1737.7	0.0675699	0.295493	0.416081	0.312922	0.384889	0.494931	0.659941	0.474099	0.276867	0.342051	0.0791426	0.425583	0.129583	0.450433	0.177335	0.206828	0.453	0.210693	0.467402	0.44394	0.262692	-0.0220884	0.487445	0.325275	0.292156	0.309262	0.174579	0.266765
PAAD	Pancreas	TCGA-2J-AABV-01	Tumor	170.809	-0.0345114	0.215949	0.412354	0.314115	0.419715	0.506665	0.600543	0.442555	0.234019	0.29878	0.0896223	0.369942	0.023803	0.458941	0.216701	0.209869	0.457093	0.107152	0.484507	0.358957	0.211723	-0.0747974	0.490347	0.288992	0.226893	0.261248	0.208497	0.176543
KIRP	Kidney	TCGA-2K-A9WE-01	Tumor	59.0843	0.0897908	0.268273	0.510898	0.439767	0.447659	0.52096	0.652416	0.494136	0.350102	0.405269	0.135797	0.501402	0.298766	0.575705	0.392526	0.392409	0.710121	0.201133	0.558407	0.471479	0.266662	-0.0531732	0.532568	0.518945	0.44156	0.325301	0.160905	0.164435
PAAD	Pancreas	TCGA-2L-AAQA-01	Tumor	2503.66	-0.172248	0.324716	0.305616	0.300944	0.392568	0.528185	0.645277	0.470993	0.22279	0.318295	0.0684062	0.388742	0.00221406	0.393279	0.154829	0.192	0.434218	0.207856	0.448409	0.393562	0.248546	-0.0069549	0.484666	0.319609	0.238035	0.264879	0.166683	0.266332
PAAD	Pancreas	TCGA-2L-AAQE-01	Tumor	2752.78	0.153629	0.297806	0.410779	0.278777	0.402273	0.476298	0.641319	0.452778	0.243201	0.354932	0.0338396	0.40507	0.182526	0.424489	0.174356	0.150268	0.402366	0.183924	0.520902	0.414534	0.227008	-0.103229	0.493078	0.239421	0.24253	0.285518	0.149039	0.264737
PAAD	Pancreas	TCGA-2L-AAQI-01	Tumor	1036.22	-0.0399887	0.256635	0.299051	0.307587	0.423565	0.472206	0.631063	0.489228	0.273448	0.328909	0.0619753	0.37972	0.0295955	0.47019	0.177664	0.118234	0.425016	0.189703	0.475181	0.401022	0.228561	-0.0683015	0.465366	0.226357	0.262398	0.268088	0.195702	0.234842
PAAD	Pancreas	TCGA-2L-AAQJ-01	Tumor	3732.59	0.240615	0.294529	0.422065	0.341667	0.397717	0.561124	0.664586	0.475118	0.24009	0.363053	0.113816	0.407446	0.238709	0.433279	0.216804	0.16196	0.488427	0.187535	0.488176	0.449225	0.253325	0.00287267	0.516242	0.363572	0.299278	0.328226	0.213214	0.270142
PAAD	Pancreas	TCGA-2L-AAQL-01	Tumor	2148.64	-0.0156557	0.218408	0.398556	0.340553	0.408618	0.518958	0.647669	0.474786	0.259914	0.371032	0.069442	0.387143	0.100892	0.449965	0.264536	0.193491	0.509347	0.15615	0.497368	0.449686	0.243271	-0.0621485	0.487049	0.347399	0.29721	0.317228	0.21745	0.217228
PAAD	Pancreas	TCGA-2L-AAQM-01	Tumor	0.759492	-0.185314	0.0191439	0.342587	0.172766	0.316528	0.610372	0.572341	0.346324	0.248496	0.223704	-0.015026	0.330716	-0.0702175	0.303314	0.0225074	0.0937259	0.331696	0.0938625	0.506053	0.353581	0.123449	-0.0398226	0.478541	0.216428	0.223263	0.169101	0.10141	0.153877
LIHC	Liver	TCGA-2V-A95S-01	Tumor	4102.69	0.174657	0.474776	0.645226	0.400848	0.433004	0.486049	0.674675	0.469129	0.279788	0.403367	0.0828131	0.440364	0.26922	0.443328	0.224215	0.134592	0.590772	0.203154	0.609058	0.465749	0.285364	0.157676	0.517235	0.350172	0.332034	0.317061	0.263132	0.267546
CESC	Cervical	TCGA-2W-A8YY-01	Tumor	41.5359	0.0175501	0.322111	0.392523	0.282771	0.408056	0.437295	0.617481	0.347295	0.255198	0.259403	-0.0325588	0.40689	0.127851	0.448273	0.141349	0.0618154	0.454715	0.161992	0.461519	0.347866	0.169395	-0.177351	0.46404	0.297923	0.215385	0.232956	0.0959154	0.260714
TGCT	Testes	TCGA-2X-A9D5-01	Tumor	0.16437	0.241139	0.412658	0.539172	0.292366	0.397265	0.533713	0.583445	0.345911	0.307825	0.384803	-0.0370202	0.361867	0.287956	0.362104	0.261057	0.0872683	0.53622	0.159252	0.500385	0.377143	0.223441	-0.118993	0.454472	0.417915	0.299735	0.270875	0.033665	0.215433
TGCT	Testes	TCGA-2X-A9D6-01	Tumor	0.0891515	0.303608	0.403962	0.528763	0.27618	0.391344	0.516388	0.598908	0.330761	0.324672	0.409307	-0.00593752	0.331091	0.32419	0.366432	0.189142	0.0508425	0.506896	0.105337	0.484148	0.399479	0.231636	-0.123994	0.474732	0.347456	0.295923	0.279565	0.0220014	0.222753
LIHC	Liver	TCGA-2Y-A9GS-01	Tumor	14.0607	-0.131813	0.287372	0.337985	0.351139	0.403074	0.525954	0.579873	0.470724	0.243736	0.259741	-0.0391934	0.479161	0.0478351	0.467515	0.206795	0.05556	0.429228	0.23536	0.61023	0.395909	0.203358	-0.0336922	0.474088	0.253537	0.260568	0.264466	0.140921	0.213968
LIHC	Liver	TCGA-2Y-A9GT-01	Tumor	5.13763	0.101387	0.315862	0.548928	0.348762	0.406813	0.497418	0.62869	0.455836	0.215504	0.416043	0.00442122	0.462612	0.19243	0.449732	0.163544	0.0955272	0.487939	0.186416	0.628001	0.470029	0.198791	0.0265476	0.477633	0.307232	0.295115	0.315712	0.114801	0.200538
LIHC	Liver	TCGA-2Y-A9GU-01	Tumor	0.77373	-0.105442	0.204045	0.340438	0.250363	0.39524	0.527779	0.571259	0.432783	0.202914	0.230024	-0.0508686	0.405459	-0.00424239	0.405073	0.170425	0.0320486	0.271229	0.183086	0.590816	0.386847	0.0960595	-0.0816885	0.437343	0.153091	0.248146	0.230044	0.0583285	0.214424
LIHC	Liver	TCGA-2Y-A9GV-01	Tumor	26.0217	-0.0478328	0.2358	0.393886	0.384754	0.409859	0.497033	0.583776	0.508397	0.207121	0.348231	0.0650182	0.487486	0.0972427	0.454336	0.237406	0.152942	0.484634	0.181582	0.609825	0.440495	0.187154	0.0882904	0.484668	0.324237	0.273679	0.303978	0.104513	0.213834
LIHC	Liver	TCGA-2Y-A9GW-01	Tumor	1898.14	0.0448733	0.312681	0.40087	0.4201	0.455358	0.534091	0.628124	0.495244	0.26564	0.326728	0.0416238	0.452816	0.198878	0.471611	0.263088	0.138119	0.564205	0.212819	0.614534	0.452262	0.257928	0.134199	0.509494	0.429804	0.304297	0.31302	0.125528	0.178111
LIHC	Liver	TCGA-2Y-A9GX-01	Tumor	127.217	0.0640012	0.364189	0.4799	0.384265	0.432327	0.52442	0.650468	0.503772	0.280766	0.392713	0.133484	0.477876	0.185132	0.512341	0.263467	0.181847	0.616779	0.259092	0.631806	0.501438	0.270722	0.0503247	0.518867	0.420627	0.333774	0.359675	0.150588	0.25342
LIHC	Liver	TCGA-2Y-A9GY-01	Tumor	0.730265	0.1132	0.405056	0.579931	0.355086	0.404426	0.452387	0.629151	0.481948	0.243889	0.328201	0.0305967	0.471956	0.222656	0.470325	0.239606	0.174652	0.606633	0.175447	0.640294	0.376233	0.240565	0.0113779	0.507651	0.416766	0.320375	0.284025	0.172209	0.255147
LIHC	Liver	TCGA-2Y-A9GZ-01	Tumor	16.8892	-0.121789	0.150289	0.298092	0.21981	0.369144	0.486128	0.537397	0.420745	0.134017	0.201699	0.0455875	0.461648	-0.0152798	0.432624	0.115351	0.0051061	0.287858	0.224546	0.57656	0.42484	0.129579	-0.00687401	0.463875	0.16208	0.20041	0.195926	0.139623	0.206035
LIHC	Liver	TCGA-2Y-A9H0-01	Tumor	47.5829	-0.0721102	0.394832	0.44834	0.306666	0.415585	0.524566	0.579598	0.495449	0.208576	0.2592	-0.0482294	0.434685	0.0830499	0.45455	0.219735	0.054773	0.436669	0.190093	0.598437	0.393455	0.228593	0.0653128	0.427758	0.216048	0.233095	0.251653	0.159071	0.31232
LIHC	Liver	TCGA-2Y-A9H1-01	Tumor	1118.36	-0.0303283	0.200137	0.500191	0.329815	0.432117	0.50122	0.561536	0.441583	0.175999	0.304841	0.0213552	0.43979	0.0761919	0.447017	0.177748	0.1191	0.470147	0.170094	0.615344	0.393614	0.173562	0.0704343	0.4773	0.266653	0.254688	0.266953	0.125577	0.169074
LIHC	Liver	TCGA-2Y-A9H2-01	Tumor	89.9533	-0.06505	0.255279	0.354326	0.347968	0.384682	0.488345	0.616298	0.418464	0.230234	0.322588	-0.0736205	0.413571	0.0535291	0.460557	0.147389	0.0139157	0.419822	0.195145	0.574898	0.419671	0.162176	0.00523107	0.462491	0.208639	0.215961	0.258987	0.234316	0.119454
LIHC	Liver	TCGA-2Y-A9H3-01	Tumor	5.60641	0.189448	0.24081	0.553197	0.314949	0.469316	0.55213	0.605135	0.463928	0.266289	0.402491	0.0837377	0.474755	0.206702	0.461423	0.311363	0.398361	0.534593	0.137978	0.64051	0.390884	0.196724	0.0702203	0.468613	0.326259	0.339713	0.311949	0.0587073	0.176999
LIHC	Liver	TCGA-2Y-A9H4-01	Tumor	3.10992	-0.0868078	0.184832	0.412509	0.272747	0.434727	0.493694	0.568153	0.412671	0.224888	0.289305	-0.0372926	0.425338	0.0267937	0.418015	0.138294	0.0296962	0.409861	0.228159	0.577626	0.426481	0.182431	-0.0252304	0.434923	0.24513	0.220738	0.25517	0.107355	0.220768
LIHC	Liver	TCGA-2Y-A9H5-01	Tumor	22.695	0.0134674	0.259654	0.371502	0.327976	0.40023	0.499492	0.599623	0.450789	0.20089	0.25561	-0.00337192	0.413121	0.0680674	0.432081	0.153087	0.112737	0.381593	0.25358	0.595572	0.433885	0.187634	0.0825953	0.475625	0.206948	0.275204	0.270052	0.101308	0.212996
LIHC	Liver	TCGA-2Y-A9H6-01	Tumor	412.781	0.0463469	0.243848	0.444514	0.355064	0.425292	0.54076	0.627505	0.469595	0.213484	0.321261	0.0600677	0.431413	0.123895	0.426102	0.238661	0.162872	0.489131	0.22399	0.645059	0.428697	0.226048	0.0750317	0.44797	0.290349	0.293136	0.315374	0.0418838	0.160132
LIHC	Liver	TCGA-2Y-A9H7-01	Tumor	230.779	-0.0629021	0.259635	0.359421	0.307082	0.402885	0.432712	0.605263	0.423545	0.193266	0.260284	-0.0425071	0.400425	0.0833529	0.446228	0.177159	0.0286953	0.367373	0.330229	0.563498	0.418864	0.182849	0.0521518	0.48947	0.147719	0.27021	0.243858	0.0821941	0.232114
LIHC	Liver	TCGA-2Y-A9H8-01	Tumor	74.6232	0.0304188	0.290248	0.467746	0.286808	0.332854	0.501137	0.601558	0.464013	0.169803	0.306053	-0.0748837	0.441511	0.103515	0.404172	0.201584	0.115623	0.494564	0.170083	0.63071	0.424499	0.134308	0.00351444	0.428729	0.25515	0.281069	0.24672	0.0768981	0.218548
LIHC	Liver	TCGA-2Y-A9H9-01	Tumor	10.2233	-0.143267	0.212399	0.358101	0.293081	0.418287	0.521826	0.582276	0.452497	0.198149	0.285914	0.0584692	0.43605	0.0224343	0.427957	0.171342	0.0832302	0.406356	0.193444	0.583499	0.407663	0.158119	0.0688573	0.466229	0.214027	0.230194	0.243328	0.0695755	0.154915
LIHC	Liver	TCGA-2Y-A9HA-01	Tumor	31.5209	-0.167619	0.21165	0.292571	0.288986	0.396887	0.500384	0.532427	0.435748	0.199109	0.231089	-0.0257076	0.46178	-0.0450652	0.425244	0.106217	0.059416	0.378768	0.204884	0.579354	0.350988	0.166932	-0.0838814	0.436876	0.168805	0.222848	0.195	0.0920901	0.159415
LIHC	Liver	TCGA-2Y-A9HB-01	Tumor	42.1487	-0.0148913	0.289918	0.477096	0.311978	0.451475	0.518889	0.605382	0.44957	0.23413	0.323752	0.0222939	0.448309	0.125911	0.436043	0.164411	0.0680088	0.447085	0.211015	0.599847	0.440292	0.198908	0.00859641	0.504573	0.264198	0.265695	0.27834	0.091971	0.169728
KIRP	Kidney	TCGA-2Z-A9J1-01	Tumor	484.943	-0.0300122	0.160433	0.402856	0.313442	0.429908	0.521698	0.631777	0.411831	0.300696	0.299057	0.0153708	0.420445	0.115245	0.535506	0.205557	0.244075	0.486848	0.171192	0.531903	0.434127	0.194391	-0.0873463	0.477572	0.24057	0.315096	0.249246	0.143689	0.0943712
KIRP	Kidney	TCGA-2Z-A9J2-01	Tumor	18.5934	0.0680404	0.185901	0.426051	0.316785	0.403876	0.503557	0.564045	0.375447	0.274122	0.277458	-0.0197118	0.448164	0.117023	0.493005	0.160543	0.123659	0.460261	0.209589	0.520619	0.368309	0.168743	-0.0671254	0.459328	0.241204	0.25887	0.275876	0.163214	0.0649085
KIRP	Kidney	TCGA-2Z-A9J3-01	Tumor	908.195	-0.250912	0.113312	0.228556	0.231431	0.364171	0.430204	0.573094	0.364817	0.279474	0.15915	-0.098759	0.344424	-0.0385827	0.454884	-0.0148331	0.0736837	0.267582	0.137537	0.468976	0.339307	0.189954	-0.0628136	0.46992	0.035701	0.216591	0.179438	0.107727	0.143708
KIRP	Kidney	TCGA-2Z-A9J5-01	Tumor	351.189	-0.0061461	0.196584	0.508124	0.356966	0.428423	0.534492	0.612781	0.42979	0.289887	0.363471	0.0644104	0.442637	0.209056	0.539112	0.281034	0.33066	0.640808	0.169876	0.568968	0.442691	0.232492	-0.0288904	0.509066	0.358775	0.377351	0.290836	0.18269	0.0844518
KIRP	Kidney	TCGA-2Z-A9J6-01	Tumor	509.424	-0.0996687	0.130713	0.339906	0.315278	0.438458	0.523545	0.620988	0.399961	0.248963	0.260026	-0.0125496	0.38113	0.0664739	0.502362	0.15247	0.162463	0.411161	0.196895	0.514037	0.406879	0.166542	-0.0952898	0.47313	0.161362	0.284672	0.238497	0.152109	0.0711482
KIRP	Kidney	TCGA-2Z-A9J7-01	Tumor	104.771	-0.256711	-0.00474422	0.245345	0.222331	0.378856	0.508766	0.5551	0.339061	0.243919	0.132014	-0.0493884	0.345749	-0.0655786	0.47838	0.055665	0.0950419	0.223794	0.0346489	0.465414	0.358562	0.167061	-0.130696	0.484027	0.0985294	0.219922	0.185192	0.108024	0.059176
KIRP	Kidney	TCGA-2Z-A9J8-01	Tumor	55.8853	-0.153587	0.160741	0.367128	0.309682	0.378343	0.480053	0.611407	0.379145	0.25758	0.268243	-0.100844	0.329128	0.0741803	0.444731	0.134805	0.103143	0.406861	0.133722	0.471748	0.3897	0.191927	-0.0724859	0.47596	0.201808	0.265103	0.224687	0.160874	0.119139
KIRP	Kidney	TCGA-2Z-A9J9-01	Tumor	8.84645	-0.102231	0.0968302	0.316714	0.302571	0.393774	0.478889	0.619323	0.388475	0.277737	0.326433	0.0285367	0.303525	0.0297837	0.507919	0.123449	0.148796	0.366073	0.134063	0.489521	0.436495	0.151507	-0.00204469	0.509523	0.310932	0.254238	0.264859	0.0484977	0.224076
KIRP	Kidney	TCGA-2Z-A9JD-01	Tumor	4.3043	-0.202717	0.117708	0.293258	0.239379	0.379899	0.498876	0.561906	0.389054	0.284672	0.176992	0.0760898	0.350555	-0.0216804	0.477187	0.0119291	0.101901	0.317082	0.199564	0.488898	0.365396	0.158607	0.0631993	0.478486	0.127172	0.21224	0.223733	0.126539	0.0404498
KIRP	Kidney	TCGA-2Z-A9JE-01	Tumor	209.453	-0.202868	0.0777565	0.248487	0.241941	0.385814	0.503689	0.573652	0.348568	0.278903	0.224904	-0.0589611	0.376758	-0.0104729	0.464744	0.0953527	0.0955681	0.334031	0.175349	0.483712	0.380723	0.163938	-0.135706	0.464427	0.150171	0.252453	0.191649	0.119012	0.105476
KIRP	Kidney	TCGA-2Z-A9JG-01	Tumor	20.5187	-0.120357	0.183939	0.347441	0.282827	0.396668	0.487111	0.600808	0.40044	0.312564	0.275011	-0.00501554	0.391993	0.0634718	0.47623	0.114672	0.154529	0.402306	0.145945	0.482524	0.406693	0.188369	-0.133411	0.488512	0.16868	0.284604	0.237859	0.130585	0.105945
KIRP	Kidney	TCGA-2Z-A9JI-01	Tumor	10.5559	0.105319	0.285169	0.502022	0.366468	0.394065	0.5113	0.593402	0.464996	0.368974	0.335359	0.0228477	0.433499	0.206338	0.461617	0.251046	0.15799	0.608172	0.237393	0.493659	0.463805	0.220463	0.0351629	0.520125	0.328941	0.327454	0.288259	0.187163	0.165807
KIRP	Kidney	TCGA-2Z-A9JJ-01	Tumor	69.5162	-0.0949374	0.181813	0.256177	0.325543	0.420453	0.474158	0.634863	0.439668	0.294043	0.358423	0.0186083	0.393232	0.0766795	0.502523	0.208783	0.114076	0.535229	0.140231	0.495643	0.431196	0.207484	0.0220957	0.499514	0.36671	0.285366	0.284217	0.121729	0.243885
KIRP	Kidney	TCGA-2Z-A9JK-01	Tumor	0.661414	-0.0434398	0.2434	0.410967	0.370881	0.407243	0.483711	0.643357	0.418284	0.356229	0.345141	-0.029868	0.440089	0.124146	0.490126	0.240003	0.161262	0.53326	0.263291	0.504079	0.510774	0.246278	-0.0355592	0.498883	0.316797	0.343851	0.339468	0.106147	0.150911
KIRP	Kidney	TCGA-2Z-A9JL-01	Tumor	560.158	0.0561676	0.0945641	0.310144	0.339387	0.4026	0.482127	0.634614	0.394984	0.293363	0.297334	0.0527798	0.363976	0.165276	0.51257	0.163582	0.194268	0.469731	0.188654	0.508429	0.455967	0.197019	-0.128975	0.50714	0.248897	0.296206	0.250254	0.15035	0.162687
KIRP	Kidney	TCGA-2Z-A9JM-01	Tumor	259.2	-0.0248064	0.178074	0.417884	0.32969	0.414568	0.522613	0.650652	0.457153	0.273698	0.350802	-0.0153386	0.424268	0.145258	0.542211	0.241096	0.252886	0.571439	0.21693	0.543355	0.450668	0.221576	0.0459334	0.498469	0.301649	0.322454	0.296076	0.17217	0.117587
KIRP	Kidney	TCGA-2Z-A9JN-01	Tumor	1346.47	-0.088646	0.129476	0.294409	0.254826	0.417846	0.552423	0.598789	0.413219	0.253339	0.266172	0.0306415	0.372087	0.028522	0.496975	0.0663072	0.167819	0.351126	0.122959	0.504266	0.301638	0.098746	-0.0346059	0.472689	0.246116	0.200427	0.246421	0.175311	0.197812
KIRP	Kidney	TCGA-2Z-A9JO-01	Tumor	7.45422	-0.0871227	0.0772667	0.339558	0.282157	0.37365	0.499232	0.570049	0.407783	0.296909	0.264533	0.0729279	0.385887	0.03743	0.489989	0.148778	0.136611	0.42078	0.156975	0.49718	0.38465	0.193867	-0.0949065	0.523661	0.237214	0.271499	0.220712	0.0474996	0.105112
KIRP	Kidney	TCGA-2Z-A9JP-01	Tumor	276.94	-0.0847032	0.150185	0.369235	0.276186	0.413972	0.500794	0.578854	0.409047	0.275091	0.274596	-0.0291674	0.420535	0.127474	0.547605	0.212936	0.235402	0.530777	0.168454	0.520296	0.403726	0.209906	-0.0646362	0.47916	0.241304	0.292407	0.271264	0.150749	0.0620751
KIRP	Kidney	TCGA-2Z-A9JQ-01	Tumor	1023.11	-0.0651043	0.0496979	0.351451	0.269957	0.421869	0.492114	0.544499	0.398625	0.268763	0.264725	0.00670755	0.384388	0.0562806	0.518674	0.193421	0.214721	0.468487	0.133057	0.52416	0.395559	0.143893	-0.0481933	0.465823	0.241976	0.263542	0.247507	0.15648	0.0875045
KIRP	Kidney	TCGA-2Z-A9JR-01	Tumor	814.809	-0.0834923	0.126532	0.374253	0.351496	0.425468	0.49026	0.630289	0.422377	0.282563	0.303626	0.0185607	0.402643	0.13385	0.5387	0.171649	0.173344	0.51598	0.203188	0.510112	0.439388	0.191424	-0.061242	0.486323	0.237816	0.300065	0.263494	0.13805	0.0844095
KIRP	Kidney	TCGA-2Z-A9JS-01	Tumor	616.535	-0.181463	0.016859	0.272495	0.23903	0.405003	0.458761	0.609005	0.374478	0.276016	0.207857	-0.138814	0.342795	-0.0169028	0.529754	0.0948364	0.16468	0.325512	0.087805	0.488834	0.416391	0.189367	-0.120473	0.488164	0.13441	0.266036	0.209746	0.155824	0.0962999
KIRP	Kidney	TCGA-2Z-A9JT-01	Tumor	562.74	-0.00580949	0.172157	0.50435	0.33806	0.440732	0.528183	0.590628	0.431368	0.288266	0.379938	0.0138153	0.435978	0.182785	0.529153	0.301512	0.338665	0.613615	0.150678	0.568672	0.430076	0.188314	-0.00185337	0.47507	0.282919	0.344269	0.29729	0.153926	0.073168
OV	Ovary	TCGA-30-1714-01	Tumor	1991.36	-0.157727	0.239222	0.299227	0.291925	0.373719	0.476537	0.528085	0.305857	0.221429	0.22468	0.0339965	0.351767	0.00243014	0.410376	0.0617522	0.0264823	0.326434	0.0741469	0.435531	0.346989	0.114865	-0.127825	0.405931	0.17571	0.185713	0.210417	0.049027	0.15905
OV	Ovary	TCGA-30-1718-01	Tumor	198.777	-0.0537791	0.32549	0.401181	0.286101	0.387579	0.406682	0.585828	0.396279	0.292456	0.302551	-0.030832	0.374615	0.107401	0.456313	0.189909	0.0738039	0.475158	0.23298	0.448698	0.420705	0.189639	-0.135393	0.468843	0.302069	0.269788	0.251248	0.0685276	0.192988
OV	Ovary	TCGA-30-1853-01	Tumor	110.371	-0.107852	0.0909958	0.198034	0.186992	0.376283	0.346049	0.511704	0.301798	0.226883	0.154728	0.0342874	0.344544	-0.098213	0.443567	0.0158079	-0.0608092	0.129575	0.052641	0.386639	0.260187	0.0674525	-0.273037	0.452559	0.0606195	0.19491	0.114685	0.0281094	0.210072
OV	Ovary	TCGA-30-1857-01	Tumor	1447.53	-0.0654519	0.302994	0.404921	0.346349	0.396416	0.485324	0.627448	0.395546	0.299724	0.339327	-0.0192115	0.382412	0.116638	0.424599	0.211541	0.064866	0.542515	0.234178	0.495802	0.411027	0.178894	-0.0782046	0.478594	0.339937	0.290653	0.295005	0.123517	0.197197
OV	Ovary	TCGA-30-1860-01	Tumor	1062.84	0.00612183	0.423509	0.549859	0.341353	0.416275	0.438561	0.606705	0.415473	0.285373	0.370239	-0.027175	0.374285	0.208276	0.438497	0.227063	0.114314	0.569447	0.189506	0.480289	0.461427	0.217583	-0.0758379	0.429277	0.342074	0.297482	0.329145	0.0922443	0.268775
OV	Ovary	TCGA-30-1861-01	Tumor	29.6791	-0.11467	0.194161	0.249389	0.264153	0.322497	0.430925	0.541755	0.393742	0.2362	0.191935	-0.0288552	0.307567	-0.0356705	0.378232	0.0928768	-0.0200365	0.264882	0.15694	0.438056	0.334724	0.140438	-0.206699	0.464059	0.213139	0.174949	0.201112	0.0430484	0.174294
OV	Ovary	TCGA-30-1862-01	Tumor	201.567	-0.0353795	0.211908	0.329956	0.273424	0.383774	0.4326	0.586538	0.392016	0.277026	0.279437	0.0547608	0.315062	0.0774762	0.436063	0.0931793	0.059723	0.408863	0.233063	0.443946	0.385975	0.147094	-0.155079	0.429972	0.235757	0.233451	0.246976	-0.00397536	0.132398
OV	Ovary	TCGA-30-1866-01	Tumor	568.848	-0.0732793	0.357897	0.420788	0.306508	0.387697	0.439517	0.583724	0.344663	0.239793	0.259602	-0.061464	0.375055	0.0560445	0.437977	0.155664	0.0915296	0.420444	0.112426	0.445365	0.35965	0.159507	-0.144176	0.429945	0.201568	0.2524	0.241032	0.0844237	0.234181
OV	Ovary	TCGA-30-1891-01	Tumor	110.204	-0.0383366	0.279786	0.393954	0.323416	0.430857	0.377856	0.632834	0.428735	0.274405	0.273044	-0.0104015	0.414407	0.0980119	0.45477	0.192813	0.0757473	0.507973	0.19208	0.467391	0.395853	0.17753	-0.127292	0.458882	0.359382	0.269535	0.277586	0.0624273	0.174288
OV	Ovary	TCGA-30-1892-01	Tumor	153.927	-0.127393	0.230666	0.352243	0.310041	0.365061	0.460816	0.612633	0.415366	0.273019	0.264332	0.00252468	0.370103	0.00314234	0.421093	0.134118	0.0482914	0.44639	0.192905	0.447768	0.411913	0.178755	-0.10026	0.46695	0.300275	0.266359	0.252119	0.0342827	0.20676
OV	Ovary	TCGA-31-1944-01	Tumor	1961.15	-0.0474964	0.284398	0.320204	0.30466	0.387327	0.470546	0.583274	0.394523	0.250335	0.270947	-0.0341437	0.375351	0.0968709	0.434544	0.1736	0.0825883	0.468377	0.214623	0.469172	0.395861	0.180925	-0.0869677	0.485303	0.30009	0.247609	0.261757	0.0543447	0.211285
OV	Ovary	TCGA-31-1946-01	Tumor	445.244	-0.00568732	0.306772	0.354554	0.327694	0.397303	0.461536	0.615672	0.474808	0.277921	0.312752	0.0622351	0.412436	0.137719	0.453348	0.217197	0.15203	0.549409	0.207907	0.461312	0.403825	0.219245	-0.101526	0.529677	0.418583	0.306487	0.271428	0.0722249	0.193581
OV	Ovary	TCGA-31-1950-01	Tumor	1752.7	-0.0422981	0.296091	0.342277	0.329126	0.38371	0.440049	0.598548	0.386152	0.208189	0.28501	-0.077957	0.339083	0.189922	0.418378	0.148023	0.0172214	0.439878	0.136831	0.457399	0.324763	0.121663	-0.115628	0.473244	0.208216	0.20964	0.220555	0.0805893	0.178256
OV	Ovary	TCGA-31-1951-01	Tumor	169.889	-0.0726315	0.340726	0.396876	0.336625	0.368287	0.480522	0.606913	0.441706	0.288992	0.356136	0.0655558	0.362259	0.147589	0.434375	0.194131	0.105071	0.510907	0.193226	0.465611	0.458384	0.227968	-0.138807	0.507546	0.394305	0.279102	0.280358	0.0800621	0.252515
OV	Ovary	TCGA-31-1953-01	Tumor	68.6826	-0.0420292	0.37374	0.492912	0.370271	0.39648	0.472347	0.668207	0.481537	0.310224	0.408001	0.0824728	0.401642	0.179771	0.462191	0.260518	0.139574	0.590443	0.265266	0.506535	0.470995	0.273933	-0.100772	0.505678	0.435366	0.33904	0.303324	0.137146	0.220087
OV	Ovary	TCGA-31-1956-01	Tumor	247.291	0.158481	0.445106	0.561137	0.392872	0.439779	0.424465	0.657128	0.468693	0.345152	0.451848	0.0666005	0.469632	0.280839	0.467065	0.314439	0.191308	0.68162	0.216493	0.503241	0.511158	0.261074	-0.0376609	0.520016	0.544628	0.407727	0.378006	0.154998	0.253118
OV	Ovary	TCGA-31-1959-01	Tumor	225.156	0.0359322	0.347338	0.39923	0.332688	0.456931	0.464798	0.621722	0.523088	0.29317	0.368103	0.00534849	0.424116	0.174496	0.466367	0.261827	0.116814	0.548289	0.1933	0.464237	0.463668	0.241076	-0.0620145	0.482849	0.408578	0.309216	0.312126	0.108287	0.222814
GBM	Brain	TCGA-32-1970-01	Tumor	0.0454996	-0.0490205	0.149714	0.215794	0.277422	0.379994	0.455182	0.524879	0.328171	0.350982	0.231015	-0.0779841	0.310305	0.0612174	0.399134	0.176904	0.0268908	0.338489	0.127518	0.477941	0.39627	0.21409	-0.116079	0.467254	0.148231	0.306221	0.2318	0.023901	0.252119
GBM	Brain	TCGA-32-1980-01	Tumor	0.421633	-0.0588592	0.21479	0.32043	0.338941	0.387668	0.521581	0.586064	0.372196	0.383009	0.288981	0.0375582	0.335605	0.107019	0.441182	0.305227	0.205708	0.542614	0.0926609	0.508467	0.4602	0.210075	-0.116239	0.475646	0.382861	0.40969	0.281671	0.0760142	0.261086
GBM	Brain	TCGA-32-1982-01	Tumor	0.122644	-0.0712804	0.250591	0.412851	0.34006	0.405572	0.470134	0.560256	0.379677	0.40368	0.315802	0.0922178	0.362764	0.101651	0.435374	0.267801	0.225047	0.541924	0.12097	0.491348	0.441126	0.225704	0.00195106	0.502066	0.34113	0.376181	0.279572	0.0636552	0.219471
GBM	Brain	TCGA-32-2615-01	Tumor	0.660818	-0.140548	0.247501	0.281326	0.334392	0.422862	0.486315	0.584181	0.429852	0.324166	0.266562	-0.00153947	0.355158	0.0933916	0.442783	0.237594	0.177282	0.512891	0.148595	0.498015	0.42442	0.239671	-0.0537412	0.485245	0.368366	0.338096	0.256081	0.0495115	0.206528
GBM	Brain	TCGA-32-2616-01	Tumor	0	-0.137417	0.221841	0.270821	0.286573	0.399069	0.466522	0.577924	0.405456	0.296312	0.245213	-0.0319052	0.390622	0.101911	0.46633	0.176605	0.0665195	0.423983	0.15494	0.507814	0.390736	0.215643	-0.0691628	0.474483	0.268981	0.32598	0.207454	0.0525708	0.25054
GBM	Brain	TCGA-32-2632-01	Tumor	0.0453377	-0.047122	0.234819	0.371574	0.327648	0.424357	0.499636	0.579732	0.386727	0.360877	0.318999	-0.0190396	0.346997	0.146326	0.435556	0.284789	0.147898	0.526964	0.145853	0.500845	0.431661	0.240932	-0.08235	0.471821	0.294681	0.391452	0.281622	0.0877272	0.247256
GBM	Brain	TCGA-32-2634-01	Tumor	0	-0.172404	0.223634	0.181719	0.272316	0.405037	0.431666	0.533589	0.341155	0.340818	0.194906	-0.00210505	0.290918	-0.0543322	0.416531	0.137222	0.0383199	0.294934	0.167528	0.477809	0.382204	0.167487	-0.257856	0.459063	0.224812	0.299948	0.199887	0.0250307	0.249143
GBM	Brain	TCGA-32-2638-01	Tumor	0.25761	-0.078343	0.21631	0.261972	0.349405	0.403616	0.44308	0.589861	0.416749	0.349878	0.319319	0.00627193	0.366012	0.0997928	0.453605	0.256312	0.166051	0.514245	0.118687	0.496006	0.441065	0.262021	-0.123589	0.472586	0.33824	0.36834	0.261887	0.0450089	0.214937
GBM	Brain	TCGA-32-4213-01	Tumor	0.19331	-0.0957369	0.26345	0.339437	0.322906	0.443754	0.43154	0.596325	0.445338	0.371963	0.324118	-0.0215462	0.405727	0.131729	0.441957	0.316823	0.190038	0.562657	0.128295	0.499637	0.455585	0.225924	-0.0803492	0.46229	0.422406	0.395427	0.313308	0.0942688	0.265317
GBM	Brain	TCGA-32-5222-01	Tumor	0.0779567	-0.110131	0.281392	0.325995	0.366739	0.410443	0.426612	0.572981	0.361443	0.383563	0.273961	0.0499922	0.370705	0.120046	0.443575	0.274566	0.247436	0.488003	0.155015	0.495401	0.43802	0.209205	-0.0382238	0.457716	0.296697	0.368586	0.257677	0.0240521	0.275406
LUSC	Lung	TCGA-33-4532-01	Tumor	22.0167	-0.115649	0.298724	0.345384	0.337958	0.466886	0.373708	0.566755	0.435253	0.246704	0.178986	-0.0206897	0.398798	-0.026723	0.510477	0.174232	0.0954256	0.347835	0.147442	0.433794	0.320445	0.164208	-0.0755662	0.449271	0.226877	0.219689	0.187081	0.0219057	0.212657
LUSC	Lung	TCGA-33-4533-01	Tumor	11.5184	-0.0938035	0.365511	0.276329	0.322329	0.463586	0.435015	0.607821	0.476934	0.377391	0.227036	0.00565454	0.378078	0.0406785	0.505522	0.1743	0.210787	0.373901	0.272116	0.438023	0.420201	0.228661	-0.144186	0.469951	0.26727	0.255813	0.271212	0.0848882	0.386858
LUSC	Lung	TCGA-33-4538-01	Tumor	975.447	-0.00212623	0.413903	0.37208	0.29751	0.47444	0.397154	0.615856	0.426959	0.335652	0.320797	0.013641	0.390599	0.0794104	0.509117	0.176352	0.114379	0.402942	0.20265	0.454969	0.353577	0.196942	0.042317	0.486895	0.229389	0.270753	0.227387	0.0754034	0.27778
LUSC	Lung	TCGA-33-4547-01	Tumor	448.917	0.0793624	0.367699	0.337188	0.365163	0.472856	0.455341	0.654717	0.463319	0.313774	0.322513	0.0502416	0.414505	0.135362	0.552024	0.196858	0.209372	0.485119	0.203526	0.445111	0.402912	0.216847	0.0355153	0.486762	0.312564	0.26978	0.257789	0.134825	0.2762
LUSC	Lung	TCGA-33-4566-01	Tumor	49.865	0.0721478	0.503554	0.543905	0.380975	0.468429	0.455563	0.66563	0.454688	0.309365	0.367608	0.005051	0.45293	0.223801	0.498078	0.261561	0.20549	0.567296	0.131727	0.478559	0.410105	0.2641	0.0730847	0.416457	0.43233	0.346384	0.314738	0.115861	0.3373
LUSC	Lung	TCGA-33-4582-01	Tumor	49.5707	-0.0792173	0.307522	0.361682	0.27674	0.495515	0.474655	0.582414	0.427241	0.23402	0.187923	-0.0316914	0.418888	0.0517264	0.502342	0.115646	0.056217	0.348535	0.165679	0.435553	0.324705	0.135052	-0.105852	0.44578	0.218635	0.213381	0.203435	0.0675355	0.265264
LUSC	Lung	TCGA-33-4583-01	Tumor	695.984	0.0780749	0.502037	0.505192	0.31135	0.489162	0.428339	0.632724	0.446585	0.309838	0.323469	-0.00796302	0.417752	0.141364	0.496171	0.154122	0.187518	0.405223	0.182951	0.439348	0.348082	0.243664	0.115128	0.446386	0.255714	0.242266	0.276434	0.095686	0.353444
LUSC	Lung	TCGA-33-4586-01	Tumor	159.045	-0.0652358	0.373755	0.317673	0.313953	0.445904	0.486695	0.610018	0.459077	0.30093	0.250322	-0.0129615	0.394653	0.00651844	0.490129	0.19754	0.193892	0.396417	0.175833	0.47932	0.373045	0.227585	-0.0809068	0.42783	0.26401	0.231608	0.242863	0.0870649	0.278745
LUSC	Lung	TCGA-33-4587-01	Tumor	27.9526	-0.0757109	0.301037	0.322133	0.263287	0.391687	0.416088	0.582452	0.33583	0.248266	0.202266	-0.0384316	0.402193	0.0305788	0.443384	0.0888298	0.0476115	0.377497	0.15429	0.424781	0.366041	0.0948396	-0.213488	0.426931	0.255911	0.190369	0.171291	0.0784836	0.230722
LUSC	Lung	TCGA-33-4589-01	Tumor	517.148	0.0995118	0.446638	0.555014	0.40557	0.484887	0.440657	0.661835	0.431522	0.267089	0.402457	0.0301473	0.525201	0.244053	0.483614	0.279378	0.153408	0.553218	0.220893	0.509725	0.348944	0.268381	0.217017	0.457403	0.448303	0.328923	0.324631	0.175124	0.3182
LUSC	Lung	TCGA-33-6737-01	Tumor	556.628	-0.0555116	0.413977	0.451082	0.388303	0.426628	0.504383	0.64391	0.496146	0.309104	0.325037	0.0716909	0.472266	0.110048	0.517371	0.252705	0.323666	0.519873	0.189083	0.474812	0.400093	0.309309	0.178313	0.473558	0.391508	0.298827	0.304383	0.154609	0.346066
LUSC	Lung	TCGA-33-6738-01	Tumor	68.2615	0.0960644	0.332503	0.405337	0.268379	0.443672	0.446983	0.595186	0.38934	0.245988	0.232588	-0.0139965	0.378751	0.102414	0.454391	0.133037	0.187138	0.415527	0.207793	0.504039	0.372456	0.185027	-0.0543628	0.444425	0.238021	0.255437	0.246411	0.115936	0.203927
LUSC	Lung	TCGA-33-A4WN-01	Tumor	145.627	0.112089	0.350136	0.370218	0.235558	0.451688	0.481973	0.616433	0.398681	0.227497	0.277055	0.00721005	0.38145	0.173326	0.505826	0.139708	0.0880512	0.40195	0.185301	0.441042	0.325426	0.150664	0.0248622	0.481415	0.241426	0.2546	0.235432	0.0658367	0.221634
LUSC	Lung	TCGA-33-A5GW-01	Tumor	682.039	-0.151084	0.239499	0.259343	0.270634	0.448645	0.435679	0.584824	0.416403	0.226909	0.245193	-0.0166377	0.377993	-0.0389107	0.492465	0.150421	0.0847884	0.302547	0.143782	0.450632	0.314268	0.130849	0.0482126	0.468006	0.17787	0.230035	0.18699	0.0888108	0.21695
LUSC	Lung	TCGA-33-AAS8-01	Tumor	9.94767	0.106718	0.30327	0.379806	0.266108	0.440948	0.458502	0.592693	0.364602	0.233089	0.238375	0.0229028	0.38321	0.111931	0.442018	0.122267	0.044453	0.306167	0.215224	0.456104	0.337233	0.191916	-0.167338	0.441927	0.181679	0.200912	0.187286	0.0735719	0.273786
LUSC	Lung	TCGA-33-AASB-01	Tumor	1130.08	-0.133905	0.288826	0.273626	0.3316	0.436824	0.538011	0.594566	0.40864	0.217896	0.246939	-0.0574135	0.365175	-0.113565	0.430585	0.059233	0.100571	0.30213	0.160524	0.449604	0.300962	0.14324	0.106572	0.44607	0.165942	0.176799	0.199583	0.138591	0.248541
LUSC	Lung	TCGA-33-AASD-01	Tumor	17.8155	-0.190066	0.263319	0.300491	0.296577	0.453844	0.514322	0.610673	0.411529	0.284557	0.272954	-0.0231734	0.384385	0.002025	0.473728	0.126129	-0.0253746	0.354462	0.188016	0.421146	0.34052	0.205555	-0.11446	0.49012	0.284221	0.178285	0.197483	0.0326677	0.295407
LUSC	Lung	TCGA-33-AASI-01	Tumor	68.4248	0.216404	0.480567	0.499669	0.316745	0.462342	0.447156	0.633461	0.378086	0.213268	0.384818	0.0419807	0.388768	0.230471	0.453797	0.150077	0.0901574	0.451328	0.226254	0.468857	0.391167	0.178334	-0.118364	0.435623	0.233275	0.249032	0.277403	0.1414	0.304545
LUSC	Lung	TCGA-33-AASJ-01	Tumor	259.45	-0.0143242	0.37221	0.384553	0.244433	0.428117	0.404571	0.562223	0.385357	0.260576	0.279747	-0.0241842	0.360823	0.0311242	0.419221	0.0398412	0.0107581	0.310426	0.176999	0.417254	0.331554	0.180199	-0.100584	0.418698	0.157829	0.246694	0.222228	0.0539954	0.248289
LUSC	Lung	TCGA-33-AASL-01	Tumor	1606.28	-0.0436668	0.437497	0.452574	0.289321	0.454899	0.451867	0.558767	0.410431	0.222982	0.318801	-0.0694234	0.401191	0.0599736	0.426962	0.148197	0.076694	0.424815	0.139162	0.392499	0.350454	0.185385	0.0628576	0.475072	0.228751	0.261282	0.264027	0.122123	0.311048
LUSC	Lung	TCGA-34-2596-01	Tumor	48.173	0.224815	0.412166	0.429373	0.327953	0.440077	0.432933	0.625602	0.47571	0.291945	0.329956	0.0741675	0.387654	0.231811	0.461989	0.212375	0.158032	0.455644	0.25935	0.466343	0.382494	0.215165	-0.0333833	0.485057	0.350751	0.274037	0.305006	0.0945047	0.265154
LUSC	Lung	TCGA-34-2600-01	Tumor	5.45663	-0.102104	0.239643	0.322899	0.270475	0.438657	0.444387	0.605748	0.401952	0.217578	0.232057	0.0596521	0.349547	-0.00324244	0.460743	0.0850185	0.134181	0.339488	0.0950035	0.4169	0.343513	0.113858	-0.0247439	0.47422	0.17731	0.207256	0.200295	0.0806106	0.19708
LUSC	Lung	TCGA-34-2608-01	Tumor	140.726	0.217662	0.355303	0.476303	0.37505	0.462611	0.464128	0.685587	0.518176	0.340791	0.394612	0.0684646	0.447364	0.261912	0.548569	0.275809	0.255762	0.597393	0.227476	0.473892	0.435461	0.255201	0.00939538	0.539938	0.486753	0.367732	0.343138	0.135055	0.254958
LUSC	Lung	TCGA-34-5231-01	Tumor	12.7229	0.0745104	0.427358	0.460807	0.351613	0.439936	0.462991	0.627875	0.47312	0.289012	0.317869	0.0237615	0.426553	0.153384	0.436064	0.0798666	0.0759788	0.387471	0.240257	0.438829	0.383047	0.225128	-0.182587	0.428897	0.277489	0.264125	0.264938	0.0412756	0.257029
LUSC	Lung	TCGA-34-5232-01	Tumor	1747.24	0.327006	0.528305	0.563967	0.382375	0.470711	0.444886	0.676416	0.45346	0.27766	0.437509	0.153102	0.431081	0.360361	0.505175	0.224683	0.199638	0.570959	0.276646	0.494978	0.422801	0.239253	0.0580032	0.503543	0.365973	0.327625	0.345169	0.207141	0.349166
LUSC	Lung	TCGA-34-5234-01	Tumor	487.466	0.216263	0.435748	0.591791	0.391156	0.472539	0.461283	0.660337	0.478098	0.295389	0.422964	0.102739	0.505354	0.276141	0.54163	0.324688	0.321314	0.630874	0.216122	0.493414	0.447888	0.270532	0.152934	0.498926	0.504987	0.395309	0.375418	0.154425	0.31347
LUSC	Lung	TCGA-34-5236-01	Tumor	118.804	0.0501061	0.337695	0.339919	0.367947	0.451977	0.515465	0.657086	0.511538	0.308069	0.353955	-0.00687417	0.466025	0.156896	0.477834	0.238249	0.176023	0.547306	0.198268	0.443082	0.40975	0.268847	-0.00824065	0.492366	0.471048	0.342463	0.322543	0.0831617	0.239816
LUSC	Lung	TCGA-34-5239-01	Tumor	5.78591	0.148605	0.462774	0.533178	0.365405	0.460976	0.463332	0.678797	0.485695	0.33975	0.404723	0.025558	0.44333	0.240407	0.461965	0.227213	0.252672	0.610557	0.288369	0.462518	0.458246	0.305366	-0.097514	0.490959	0.43311	0.328416	0.369898	0.129271	0.307932
LUSC	Lung	TCGA-34-5240-01	Tumor	11.5202	0.048934	0.34909	0.403758	0.342073	0.460827	0.391772	0.590757	0.466308	0.288821	0.302723	0.0807821	0.457197	0.156093	0.475997	0.199262	0.175329	0.444643	0.19741	0.455354	0.361899	0.228268	-0.109002	0.47238	0.375539	0.294449	0.261027	0.134985	0.253701
LUSC	Lung	TCGA-34-5241-01	Tumor	305.245	0.0332136	0.41583	0.532506	0.395349	0.491339	0.482428	0.648982	0.496946	0.30286	0.354092	0.0555958	0.481677	0.177466	0.540934	0.301522	0.263544	0.567169	0.189743	0.483313	0.444948	0.255077	0.0625449	0.508627	0.492294	0.31777	0.347997	0.15755	0.296379
LUSC	Lung	TCGA-34-5927-01	Tumor	20.7944	0.000875819	0.293957	0.363314	0.293455	0.419684	0.428167	0.616266	0.350629	0.234746	0.201003	0.00844338	0.381816	-0.00667804	0.515136	0.0909783	0.0915104	0.408449	0.13607	0.406722	0.386194	0.13739	-0.154837	0.422445	0.224502	0.174665	0.233693	0.0634424	0.209749
LUSC	Lung	TCGA-34-5928-01	Tumor	13.197	-0.0150986	0.378974	0.393236	0.343722	0.459988	0.480795	0.651279	0.53369	0.318039	0.32156	0.0662501	0.448854	0.126767	0.496433	0.239956	0.236851	0.531994	0.192241	0.432687	0.457941	0.256537	0.0129841	0.50763	0.445685	0.307061	0.321267	0.130108	0.28941
LUSC	Lung	TCGA-34-5929-01	Tumor	18.624	0.0652234	0.400101	0.391143	0.334767	0.458934	0.460869	0.619068	0.432002	0.28425	0.322056	-0.0176014	0.40771	0.104695	0.461911	0.173596	0.177835	0.472144	0.15121	0.437017	0.40023	0.226119	-0.0857448	0.443934	0.310411	0.285352	0.284959	0.111099	0.24082
LUSC	Lung	TCGA-34-7107-01	Tumor	35.3862	0.00117234	0.348316	0.352033	0.27903	0.462229	0.4132	0.619181	0.502567	0.30987	0.313616	-0.00605168	0.390355	0.121084	0.464058	0.194899	0.159518	0.463315	0.253841	0.464629	0.413218	0.225568	-0.0918493	0.475243	0.356077	0.275332	0.271057	0.0274985	0.264483
LUSC	Lung	TCGA-34-8454-01	Tumor	70.9253	0.209653	0.488917	0.53959	0.354679	0.491239	0.457797	0.672452	0.496094	0.307564	0.425441	0.131067	0.428535	0.246455	0.552185	0.237033	0.243242	0.585295	0.231877	0.491186	0.448243	0.2847	0.101528	0.499835	0.418123	0.31733	0.331278	0.10784	0.352929
LUSC	Lung	TCGA-34-8455-01	Tumor	14.2494	0.00778996	0.322708	0.3558	0.329909	0.487382	0.463776	0.612556	0.519377	0.260829	0.339686	0.0565862	0.423095	0.105025	0.560025	0.18829	0.212324	0.442556	0.197216	0.439964	0.413962	0.222118	-0.00943721	0.526724	0.31088	0.229508	0.241054	0.141033	0.290502
LUSC	Lung	TCGA-34-8456-01	Tumor	17.5838	0.0705067	0.287426	0.344413	0.313078	0.477188	0.407995	0.632933	0.427774	0.300256	0.280455	-0.0560031	0.398774	0.118653	0.440588	0.142017	0.134338	0.433664	0.180529	0.430559	0.353904	0.201884	-0.184186	0.476834	0.274763	0.267759	0.228189	0.0292107	0.23574
LUSC	Lung	TCGA-34-A5IX-01	Tumor	20.1957	-0.010707	0.387206	0.363273	0.377064	0.430418	0.478512	0.61708	0.394584	0.287956	0.332745	-0.0146667	0.415564	0.0637898	0.499988	0.175129	0.153151	0.441467	0.213344	0.496812	0.366977	0.232951	0.0674505	0.479683	0.293666	0.232522	0.268556	0.0980556	0.293162
LUAD	Lung	TCGA-35-3615-01	Tumor	80.3666	0.0902378	0.203605	0.395957	0.335467	0.377749	0.447363	0.605695	0.404429	0.274287	0.293398	0.0180392	0.412403	0.172985	0.467468	0.220754	0.239758	0.461914	0.061148	0.463005	0.384723	0.157516	0.00520729	0.44493	0.342243	0.306065	0.272619	0.111521	0.257862
LUAD	Lung	TCGA-35-4122-01	Tumor	153.868	0.193818	0.488564	0.580669	0.410109	0.433635	0.448383	0.643298	0.48921	0.331184	0.429584	0.0959164	0.512771	0.304854	0.513509	0.378781	0.335833	0.684019	0.177563	0.51099	0.451062	0.32568	0.0949282	0.463138	0.538826	0.414125	0.395261	0.165832	0.298411
LUAD	Lung	TCGA-35-4123-01	Tumor	69.4253	0.133413	0.493621	0.612967	0.404717	0.438422	0.473398	0.655252	0.480591	0.298311	0.44851	0.0982785	0.471853	0.286432	0.490284	0.287227	0.344888	0.661176	0.220605	0.484393	0.452329	0.335021	0.0239176	0.448755	0.534441	0.390393	0.383399	0.141764	0.302221
LUAD	Lung	TCGA-35-5375-01	Tumor	79.6616	0.114071	0.426115	0.527984	0.360566	0.443942	0.41365	0.575032	0.375153	0.261133	0.309045	0.0456907	0.410548	0.202941	0.505898	0.216362	0.19586	0.512248	0.195485	0.435352	0.391943	0.210731	-0.0384249	0.418274	0.395748	0.32832	0.281821	0.0966923	0.252171
OV	Ovary	TCGA-36-1568-01	Tumor	2756.23	-0.0772299	0.261777	0.354168	0.320648	0.380007	0.462825	0.604362	0.40096	0.245537	0.314678	0.0207592	0.348379	0.110899	0.423958	0.173996	0.0540693	0.526371	0.216578	0.441644	0.419192	0.166645	-0.0507254	0.461099	0.293683	0.293735	0.272327	0.0732349	0.165735
OV	Ovary	TCGA-36-1569-01	Tumor	32.4096	0.117598	0.28741	0.460516	0.357415	0.415658	0.421856	0.60708	0.458932	0.292524	0.354279	0.106781	0.388685	0.188269	0.451034	0.20755	0.112261	0.531305	0.241808	0.468054	0.450295	0.178581	-0.0983076	0.490436	0.373585	0.350861	0.288773	0.0453319	0.173661
OV	Ovary	TCGA-36-1570-01	Tumor	365.349	-0.190581	0.23948	0.257335	0.296762	0.348679	0.47195	0.550343	0.353784	0.244029	0.254837	0.0202565	0.316704	0.0534769	0.399256	0.112727	0.00725564	0.342635	0.14578	0.43347	0.351681	0.0793132	-0.134447	0.491307	0.177892	0.180019	0.17152	0.0825504	0.18655
OV	Ovary	TCGA-36-1571-01	Tumor	148.596	-0.163197	0.196565	0.241304	0.215059	0.407504	0.403185	0.524267	0.335313	0.243052	0.15575	-0.0112923	0.33945	-0.0436679	0.38764	0.106728	-0.00175738	0.2223	0.171421	0.4224	0.331419	0.132719	-0.222088	0.44002	0.104786	0.150417	0.163974	0.032772	0.225984
OV	Ovary	TCGA-36-1574-01	Tumor	4403.23	-0.0718839	0.39144	0.345763	0.341526	0.37777	0.487512	0.58325	0.418087	0.275504	0.304022	0.0156426	0.38738	0.0888521	0.433059	0.190811	0.116049	0.457545	0.225387	0.457802	0.39314	0.200255	-0.120026	0.481291	0.308884	0.264225	0.267736	0.114818	0.27264
OV	Ovary	TCGA-36-1576-01	Tumor	103.21	0.0395599	0.383661	0.468282	0.329453	0.407235	0.460132	0.639167	0.451805	0.286834	0.339132	0.0588111	0.419239	0.170979	0.457831	0.264802	0.168808	0.553271	0.231652	0.482581	0.433364	0.223072	-0.13476	0.509545	0.471916	0.337737	0.321154	0.083788	0.210589
OV	Ovary	TCGA-36-1577-01	Tumor	69.7876	-0.223381	0.243215	0.191598	0.271572	0.389943	0.47228	0.556738	0.356062	0.220675	0.111261	-0.0569547	0.364358	-0.0594175	0.45017	0.132162	0.0502655	0.323765	0.186797	0.417882	0.360194	0.17531	-0.138321	0.448258	0.241842	0.208232	0.169588	-0.0236713	0.263436
OV	Ovary	TCGA-36-1580-01	Tumor	111.789	-0.0667993	0.274905	0.395248	0.358822	0.412318	0.440905	0.616386	0.455695	0.274502	0.316454	0.0472645	0.434078	0.0988516	0.442987	0.209342	0.152211	0.525985	0.155238	0.44778	0.444671	0.210701	-0.0849483	0.482492	0.391597	0.343247	0.280323	0.0660101	0.182174
OV	Ovary	TCGA-36-1581-01	Tumor	386.261	0.127574	0.443601	0.458374	0.333788	0.410878	0.465032	0.658718	0.43254	0.256005	0.372397	-0.0356098	0.377012	0.231989	0.454299	0.200867	0.0653206	0.544699	0.160096	0.466413	0.39003	0.195001	-0.117247	0.50064	0.33709	0.268315	0.282573	0.0581178	0.301175
LUSC	Lung	TCGA-37-3783-01	Tumor	94.6247	0.108813	0.541911	0.595009	0.401288	0.4844	0.487057	0.652833	0.48328	0.31012	0.409392	0.149477	0.468125	0.191749	0.52812	0.294859	0.289435	0.561081	0.17444	0.456023	0.407947	0.272374	0.277963	0.445581	0.412073	0.34507	0.368706	0.151132	0.377259
LUSC	Lung	TCGA-37-3789-01	Tumor	1253.12	-0.034202	0.485576	0.510809	0.407968	0.481864	0.450462	0.645175	0.491707	0.277576	0.393428	0.0721276	0.461878	0.132352	0.515587	0.239055	0.160328	0.531965	0.189125	0.448107	0.398177	0.268111	0.155951	0.505818	0.428863	0.321581	0.316744	0.136666	0.295889
LUSC	Lung	TCGA-37-3792-01	Tumor	675.981	0.0536885	0.579144	0.581613	0.416099	0.465066	0.428217	0.651652	0.525805	0.340275	0.452747	0.165552	0.530648	0.281693	0.569114	0.363431	0.253892	0.683648	0.202736	0.511733	0.476457	0.335635	0.28814	0.499062	0.617462	0.40011	0.386424	0.169283	0.35776
LUSC	Lung	TCGA-37-4129-01	Tumor	0.34654	-0.252905	0.0319765	0.225165	0.18972	0.411668	0.49684	0.522093	0.339938	0.210744	0.166964	0.0807203	0.30871	-0.0167937	0.40756	0.065177	0.0355211	0.234974	-0.0169456	0.44883	0.305069	0.0853969	-0.24637	0.448312	0.181543	0.198468	0.113762	0.161442	0.0738227
LUSC	Lung	TCGA-37-4130-01	Tumor	5.49651	0.248495	0.565561	0.701822	0.369221	0.427241	0.445264	0.664501	0.39057	0.31573	0.427083	0.112321	0.493064	0.308515	0.470396	0.305119	0.259348	0.615064	0.241014	0.633097	0.436488	0.288298	0.0247644	0.440248	0.455837	0.386869	0.345285	0.0884546	0.373862
LUSC	Lung	TCGA-37-4132-01	Tumor	3.08338	0.145299	0.451798	0.546779	0.361718	0.434013	0.399889	0.604136	0.418903	0.263044	0.322945	0.164152	0.45176	0.259702	0.447352	0.203828	0.176528	0.539003	0.191241	0.448905	0.395751	0.211362	-0.0985937	0.439388	0.370523	0.272293	0.292222	0.136493	0.301087
LUSC	Lung	TCGA-37-4133-01	Tumor	444.903	0.0750772	0.432474	0.496394	0.35468	0.49276	0.445073	0.602028	0.46095	0.269148	0.309667	0.077406	0.429261	0.203538	0.522161	0.210811	0.134885	0.461578	0.160092	0.462408	0.383523	0.185767	-0.0925629	0.411208	0.332538	0.290112	0.288484	0.113852	0.230131
LUSC	Lung	TCGA-37-4135-01	Tumor	51.1205	0.00498468	0.416786	0.445006	0.346942	0.409676	0.444343	0.565942	0.393686	0.285543	0.274522	0.00538384	0.431188	0.105472	0.490055	0.192694	0.108955	0.4838	0.0995343	0.434235	0.358941	0.173535	-0.107741	0.434813	0.32281	0.25703	0.273131	0.132241	0.298188
LUSC	Lung	TCGA-37-4141-01	Tumor	28.3716	-0.000616249	0.422296	0.449371	0.307795	0.462667	0.416323	0.604199	0.404493	0.24191	0.258477	0.102512	0.431362	0.185977	0.472188	0.204464	0.182267	0.491415	0.14634	0.461531	0.38331	0.170074	-0.137598	0.471998	0.322151	0.276123	0.26044	0.0997167	0.274965
LUSC	Lung	TCGA-37-5819-01	Tumor	32.2793	0.114821	0.371897	0.484596	0.264009	0.364607	0.53931	0.581443	0.367439	0.260043	0.253587	-0.00388978	0.382414	0.115513	0.43103	0.120099	0.0895306	0.434418	0.12091	0.496994	0.38958	0.155249	-0.092978	0.41472	0.239167	0.247202	0.226638	0.165959	0.26526
LUSC	Lung	TCGA-37-A5EL-01	Tumor	320.507	-0.202875	0.375598	0.393188	0.256342	0.487853	0.490122	0.580887	0.405213	0.26318	0.272332	-0.0252115	0.364192	-0.0699286	0.417844	0.032682	0.0602029	0.29619	0.174735	0.412523	0.321813	0.185062	-0.08949	0.474349	0.120911	0.135206	0.204906	0.0972372	0.277724
LUSC	Lung	TCGA-37-A5EM-01	Tumor	280.24	-0.00845246	0.463772	0.430003	0.381717	0.438766	0.474372	0.663925	0.521786	0.324476	0.363333	-0.0137285	0.469173	0.17257	0.459094	0.241249	0.196847	0.575914	0.208735	0.454661	0.42902	0.272491	0.00166778	0.486998	0.479889	0.341014	0.329552	0.123132	0.312832
LUSC	Lung	TCGA-37-A5EN-01	Tumor	216.217	0.103664	0.37879	0.416612	0.306109	0.505991	0.412366	0.608606	0.386977	0.281462	0.271622	-0.00723011	0.375853	0.128688	0.450215	0.142622	0.0334822	0.408642	0.244192	0.422574	0.332173	0.152768	-0.200265	0.471245	0.186746	0.243461	0.211542	0.0250877	0.188957
LUAD	Lung	TCGA-38-4625-01	Tumor	99.1886	0.13306	0.482203	0.480516	0.361213	0.396328	0.462336	0.631065	0.449951	0.301514	0.377305	0.129426	0.466653	0.277875	0.4686	0.314922	0.265079	0.550968	0.167677	0.52637	0.427715	0.252486	0.0954682	0.480479	0.45283	0.307034	0.324824	0.100774	0.280498
LUAD	Lung	TCGA-38-4626-01	Tumor	62.6254	0.0174253	0.323501	0.382723	0.373691	0.414404	0.450554	0.662758	0.58053	0.326481	0.421784	0.206367	0.508168	0.174423	0.581137	0.412041	0.394714	0.6463	0.143949	0.532062	0.483356	0.305016	0.200898	0.552308	0.487079	0.39765	0.330269	0.138823	0.310087
LUAD	Lung	TCGA-38-4627-01	Tumor	148.223	0.0728252	0.305651	0.438622	0.360033	0.437884	0.458157	0.676248	0.515539	0.329479	0.415632	0.0493745	0.521752	0.181509	0.542203	0.331834	0.345581	0.622434	0.236276	0.510718	0.477791	0.267026	0.0348147	0.519194	0.510642	0.377584	0.354604	0.151085	0.286659
LUAD	Lung	TCGA-38-4628-01	Tumor	23.3835	-0.0896992	0.216758	0.317904	0.351768	0.435707	0.506261	0.628424	0.499459	0.244867	0.277108	-0.0431916	0.48014	0.135298	0.552495	0.267334	0.256035	0.507562	0.172078	0.526378	0.397785	0.214726	0.02523	0.461663	0.402655	0.32596	0.316164	0.166792	0.249155
LUAD	Lung	TCGA-38-4629-01	Tumor	167.991	0.111354	0.432661	0.528605	0.408102	0.431245	0.47617	0.677178	0.520986	0.298623	0.446384	0.0525043	0.509755	0.261856	0.503226	0.350769	0.275749	0.646569	0.202689	0.498681	0.473918	0.304256	0.0407951	0.482637	0.552531	0.416214	0.364992	0.15124	0.280904
LUAD	Lung	TCGA-38-4630-01	Tumor	14.6725	-0.0713679	0.36861	0.365312	0.287788	0.415473	0.455469	0.578116	0.374924	0.262706	0.26992	0.017545	0.391233	0.0537988	0.414468	0.129808	0.10324	0.373458	0.235748	0.403027	0.380294	0.167706	-0.170378	0.469108	0.35326	0.235313	0.205258	0.0377526	0.220342
LUAD	Lung	TCGA-38-4631-01	Tumor	19.8776	0.0390125	0.403912	0.437149	0.341315	0.377338	0.511292	0.577476	0.428144	0.254568	0.268168	0.0066877	0.420008	0.141197	0.455471	0.208614	0.168025	0.465705	0.164777	0.48905	0.379975	0.17184	0.130244	0.456797	0.294557	0.225166	0.270709	0.165861	0.240178
LUAD	Lung	TCGA-38-4632-01	Tumor	265.734	0.086698	0.478426	0.503737	0.409826	0.445109	0.4951	0.620262	0.481999	0.291337	0.403266	0.0805723	0.469291	0.231845	0.545809	0.309912	0.277975	0.604097	0.246518	0.500562	0.406824	0.267672	0.0981633	0.4696	0.481016	0.384015	0.349543	0.178923	0.315293
LUAD	Lung	TCGA-38-6178-01	Tumor	941.953	0.0922807	0.295591	0.33714	0.326256	0.416318	0.452004	0.652467	0.456861	0.253637	0.346823	0.0791264	0.412192	0.166339	0.481797	0.178024	0.265798	0.474308	0.129835	0.474689	0.441316	0.193429	0.026312	0.477043	0.332122	0.311258	0.282772	0.0939231	0.272235
LUAD	Lung	TCGA-38-7271-01	Tumor	51.9921	0.504509	0.466659	0.624233	0.405439	0.412506	0.47684	0.699103	0.470314	0.318547	0.480327	0.223368	0.464082	0.538997	0.50218	0.340593	0.443924	0.663821	0.234254	0.557705	0.493477	0.282459	0.0362981	0.4982	0.524076	0.416616	0.402871	0.153381	0.362509
LUAD	Lung	TCGA-38-A44F-01	Tumor	483.874	0.333067	0.316341	0.517096	0.401163	0.402756	0.497446	0.675014	0.484279	0.266793	0.429313	0.190329	0.422328	0.313978	0.528541	0.305722	0.280268	0.605446	0.143326	0.500024	0.466788	0.251134	0.0591301	0.507489	0.482624	0.350355	0.337228	0.212237	0.260399
LUSC	Lung	TCGA-39-5011-01	Tumor	926.036	0.13939	0.441787	0.589196	0.387093	0.432411	0.51516	0.640757	0.403081	0.290779	0.438504	0.0611655	0.436178	0.2666	0.552955	0.292045	0.227549	0.655534	0.229698	0.503163	0.448764	0.294965	0.0357707	0.44884	0.509172	0.389195	0.3494	0.188386	0.340806
LUSC	Lung	TCGA-39-5016-01	Tumor	228.382	0.165387	0.427609	0.536595	0.335391	0.484781	0.484032	0.627585	0.435787	0.287066	0.388592	-0.00228286	0.422284	0.268281	0.495071	0.188439	0.163971	0.516836	0.289369	0.468786	0.392126	0.251634	-0.0870783	0.463546	0.334361	0.307712	0.300686	0.0970575	0.347685
LUSC	Lung	TCGA-39-5019-01	Tumor	86.124	0.116414	0.42003	0.442334	0.357064	0.473528	0.483598	0.636402	0.482584	0.316512	0.329541	0.0429868	0.424335	0.170063	0.478663	0.192488	0.214242	0.496646	0.243087	0.420457	0.409317	0.252936	-0.047494	0.461905	0.362477	0.335583	0.28947	0.138503	0.29986
LUSC	Lung	TCGA-39-5021-01	Tumor	69.8573	0.15005	0.431921	0.483003	0.363456	0.4442	0.457272	0.646758	0.464299	0.365718	0.339596	0.0398971	0.440629	0.213993	0.510825	0.206706	0.178732	0.517784	0.174113	0.447161	0.400898	0.241411	-0.178753	0.453254	0.387785	0.315672	0.303933	0.128195	0.296396
LUSC	Lung	TCGA-39-5022-01	Tumor	245.573	0.324049	0.472782	0.603458	0.412615	0.468417	0.468552	0.711039	0.464579	0.335706	0.478561	0.0623502	0.461153	0.381572	0.50953	0.286678	0.230782	0.660369	0.20903	0.497873	0.496437	0.29155	0.0248869	0.505606	0.457432	0.373517	0.3807	0.126493	0.356121
LUSC	Lung	TCGA-39-5024-01	Tumor	451.739	0.0784912	0.413602	0.424793	0.331486	0.504716	0.4823	0.637827	0.4322	0.264082	0.336725	0.0195837	0.401796	0.144536	0.499509	0.178378	0.0855727	0.42646	0.192578	0.470587	0.375584	0.209959	-0.0242273	0.463224	0.253662	0.266825	0.289522	0.101425	0.31602
LUSC	Lung	TCGA-39-5027-01	Tumor	143.204	-0.193484	0.282334	0.314044	0.263626	0.474667	0.463078	0.559159	0.377544	0.254908	0.200275	-0.0259199	0.365797	-0.0710674	0.468305	0.0707406	0.0375977	0.272941	0.190869	0.416861	0.312994	0.170327	-0.0621012	0.420549	0.080426	0.186264	0.150919	0.0617837	0.311678
LUSC	Lung	TCGA-39-5028-01	Tumor	623.643	0.126235	0.36873	0.429904	0.344655	0.460215	0.483852	0.651014	0.505568	0.303595	0.341316	0.128229	0.439877	0.211358	0.52817	0.203349	0.157865	0.521034	0.165846	0.456204	0.382071	0.231074	0.214047	0.50798	0.402937	0.268892	0.318113	0.117981	0.249652
LUSC	Lung	TCGA-39-5029-01	Tumor	113.918	0.173134	0.353091	0.478289	0.353139	0.461596	0.530823	0.668602	0.470722	0.299357	0.335337	-0.0207421	0.439127	0.219791	0.494544	0.208049	0.173226	0.5322	0.23461	0.467393	0.364134	0.252263	-0.00574014	0.498677	0.396731	0.312773	0.295565	0.153462	0.306569
LUSC	Lung	TCGA-39-5030-01	Tumor	15.7479	0.381218	0.505374	0.592852	0.401457	0.467232	0.455257	0.687527	0.472583	0.317756	0.481422	0.0737289	0.44974	0.386248	0.462564	0.312556	0.25881	0.691793	0.222444	0.487714	0.466953	0.328462	-0.0691238	0.534657	0.50891	0.388055	0.41128	0.142796	0.341355
LUSC	Lung	TCGA-39-5031-01	Tumor	64.1618	0.110008	0.415047	0.436487	0.36696	0.474154	0.46688	0.651325	0.471257	0.259487	0.340954	0.0976754	0.428399	0.167637	0.507966	0.231137	0.201547	0.510513	0.171876	0.429324	0.413293	0.232252	-0.0307361	0.468723	0.371223	0.308107	0.298412	0.0847752	0.302939
LUSC	Lung	TCGA-39-5034-01	Tumor	4.92518	0.14805	0.420774	0.476171	0.343695	0.432383	0.51206	0.618677	0.46755	0.302265	0.321757	0.0477919	0.407764	0.183631	0.455146	0.181563	0.197454	0.467924	0.183811	0.488363	0.441212	0.200185	-0.105686	0.468299	0.328913	0.293906	0.28879	0.189799	0.327344
LUSC	Lung	TCGA-39-5035-01	Tumor	30.3665	0.191408	0.475658	0.574126	0.377895	0.448694	0.495789	0.662638	0.439285	0.256337	0.390265	0.161156	0.406473	0.296096	0.497555	0.209639	0.150166	0.562553	0.197458	0.480368	0.454264	0.285312	-0.0358297	0.482431	0.345705	0.344473	0.330351	0.213586	0.276499
LUSC	Lung	TCGA-39-5036-01	Tumor	305.716	-0.00741952	0.311411	0.411182	0.313478	0.475511	0.451663	0.615404	0.395231	0.207403	0.274391	-0.0527273	0.410876	0.085851	0.521568	0.147267	0.0700548	0.389014	0.168015	0.455672	0.329299	0.17877	-0.0562145	0.447232	0.272667	0.238043	0.220748	0.0629254	0.221192
LUSC	Lung	TCGA-39-5037-01	Tumor	10.5666	-0.144572	0.317589	0.294893	0.286563	0.475716	0.433637	0.529959	0.379616	0.25754	0.211473	-0.0287609	0.367912	-0.0977438	0.437661	0.0763322	0.022806	0.213915	0.218582	0.420753	0.252634	0.12909	-0.0701002	0.389124	0.0549728	0.189314	0.154561	0.0699036	0.235161
LUSC	Lung	TCGA-39-5039-01	Tumor	187.072	0.0983928	0.34782	0.411238	0.306239	0.488552	0.515769	0.649479	0.500643	0.278674	0.363426	0.079015	0.44419	0.128834	0.541217	0.229901	0.288822	0.50323	0.172557	0.46233	0.421128	0.239551	-0.0419748	0.504347	0.334289	0.305353	0.311522	0.158623	0.302525
LUSC	Lung	TCGA-39-5040-01	Tumor	0.755421	0.0647129	0.362574	0.346264	0.301223	0.351457	0.406875	0.572745	0.415859	0.358808	0.291908	0.127368	0.386278	0.180565	0.445639	0.162534	0.223119	0.413313	0.190437	0.426787	0.386765	0.214106	-0.052661	0.47249	0.268087	0.283565	0.260503	0.0285049	0.328255
PAAD	Pancreas	TCGA-3A-A9I5-01	Tumor	6221.03	0.120655	0.258629	0.324785	0.327004	0.392215	0.509742	0.642377	0.444527	0.250649	0.276036	0.0287559	0.405285	0.122598	0.448203	0.203589	0.0878168	0.412181	0.146129	0.60114	0.400297	0.20667	-0.018203	0.485441	0.232311	0.280496	0.271262	0.149942	0.20391
PAAD	Pancreas	TCGA-3A-A9I7-01	Tumor	1753.98	0.237825	0.23944	0.42679	0.321092	0.388464	0.536186	0.672201	0.514631	0.294897	0.382925	0.030742	0.471668	0.241754	0.446186	0.218365	0.155587	0.511865	0.168265	0.50388	0.448417	0.246294	0.0501474	0.497668	0.370785	0.309047	0.331072	0.194086	0.229457
PAAD	Pancreas	TCGA-3A-A9I9-01	Tumor	1531.32	-0.0449756	0.196237	0.37016	0.351242	0.390386	0.527081	0.641782	0.46283	0.257634	0.330469	0.00590687	0.40979	0.0614428	0.486426	0.240503	0.182566	0.545522	0.122943	0.497083	0.432883	0.239064	0.0109355	0.516755	0.385491	0.295714	0.276873	0.207773	0.191108
PAAD	Pancreas	TCGA-3A-A9IB-01	Tumor	237.899	-0.0982845	0.288611	0.346988	0.32529	0.408325	0.547694	0.667622	0.517256	0.253066	0.374644	0.0744002	0.448932	0.0775486	0.472252	0.254381	0.287309	0.536494	0.185109	0.478534	0.480401	0.274554	-0.0631392	0.512389	0.465763	0.322143	0.326991	0.173617	0.268419
PAAD	Pancreas	TCGA-3A-A9IC-01	Tumor	9619.06	-0.0771954	0.284319	0.331186	0.346994	0.397982	0.513508	0.651467	0.527701	0.261683	0.326268	0.142052	0.417899	0.0713418	0.490382	0.257359	0.240462	0.503534	0.208404	0.472585	0.444593	0.268097	0.0554234	0.511741	0.364201	0.304239	0.305944	0.174201	0.293806
PAAD	Pancreas	TCGA-3A-A9IH-01	Tumor	2063.32	-0.0273796	0.232419	0.299106	0.333645	0.403517	0.523257	0.652491	0.451761	0.247533	0.345705	-0.00322717	0.400672	0.0697617	0.453477	0.185929	0.111439	0.439127	0.144905	0.484887	0.427749	0.209547	-0.0567169	0.491844	0.30196	0.265395	0.281657	0.191601	0.285105
PAAD	Pancreas	TCGA-3A-A9IJ-01	Tumor	0.0632351	-0.248879	-0.0138843	0.207505	0.16752	0.353776	0.406478	0.514827	0.345111	0.274788	0.158543	0.11831	0.263008	-0.0928226	0.384318	0.109636	0.105759	0.193858	0.0683272	0.477525	0.306268	0.0718371	-0.178796	0.439501	0.21477	0.239906	0.138935	0.0745922	0.077884
PAAD	Pancreas	TCGA-3A-A9IL-01	Tumor	54.9894	-0.109453	0.00832766	0.249108	0.218197	0.330508	0.463081	0.543433	0.349886	0.213357	0.244019	0.14807	0.254633	-0.0511579	0.400323	0.0601275	0.109205	0.330292	0.158172	0.509565	0.332801	0.153512	-0.13014	0.484185	0.267326	0.214649	0.152226	0.129401	0.121236
PAAD	Pancreas	TCGA-3A-A9IN-01	Tumor	0.241638	-0.102878	0.0762688	0.314634	0.214695	0.369398	0.486389	0.582303	0.386509	0.237936	0.293347	0.179675	0.30155	-0.0199257	0.408417	0.0945897	0.216982	0.322498	0.171749	0.46546	0.363118	0.154133	-0.0932757	0.478774	0.321196	0.260674	0.227695	0.118206	0.129559
PAAD	Pancreas	TCGA-3A-A9IO-01	Tumor	16.4916	-0.0729028	0.0193083	0.283922	0.170528	0.330248	0.371466	0.536364	0.362423	0.287277	0.140807	0.151772	0.352307	-0.0460223	0.418448	0.0422294	0.11503	0.203793	0.129337	0.474539	0.34506	0.0903253	-0.151552	0.445781	0.196127	0.22994	0.129352	0.107193	0.125191
PAAD	Pancreas	TCGA-3A-A9IR-01	Tumor	0	-0.111122	0.0139983	0.275245	0.219097	0.344193	0.506813	0.508439	0.307939	0.202612	0.141392	0.0930879	0.297002	-0.0514327	0.326576	0.00333147	0.122748	0.237563	0.0966895	0.484943	0.303623	0.0515786	0.00572422	0.459381	0.141374	0.219231	0.135068	0.163025	0.00866333
PAAD	Pancreas	TCGA-3A-A9IS-01	Tumor	0	-0.151753	0.0433165	0.215404	0.1613	0.284478	0.379437	0.511433	0.289417	0.255235	0.113056	0.102011	0.271687	-0.106606	0.371158	0.0030495	0.0361897	0.128655	0.147381	0.502872	0.283905	0.0464699	-0.159585	0.416044	0.139547	0.197506	0.0625078	0.0959604	0.153306
PAAD	Pancreas	TCGA-3A-A9IU-01	Tumor	3083.24	0.0394457	0.209816	0.285883	0.325939	0.397905	0.522002	0.630343	0.483996	0.285738	0.288535	0.0559603	0.358378	0.106138	0.433403	0.189032	0.180305	0.449075	0.162016	0.477148	0.432181	0.209986	-0.0765965	0.502083	0.26785	0.261408	0.262666	0.177624	0.24281
PAAD	Pancreas	TCGA-3A-A9IV-01	Tumor	8.71342	-0.175151	0.0963829	0.249483	0.199455	0.335189	0.452511	0.542061	0.413838	0.286526	0.195691	0.0572805	0.308895	-0.0730747	0.361199	0.0136037	0.028817	0.261138	0.215563	0.511501	0.339525	0.10233	-0.102815	0.44998	0.227031	0.204224	0.135338	0.1025	0.15407
PAAD	Pancreas	TCGA-3A-A9IX-01	Tumor	952.18	0.25314	0.307883	0.500489	0.352127	0.413696	0.478868	0.695058	0.516547	0.334831	0.39907	0.144491	0.426348	0.277921	0.498557	0.26029	0.360991	0.592244	0.210488	0.534819	0.488562	0.261342	-0.0627316	0.54274	0.437968	0.361265	0.362624	0.183803	0.284797
PAAD	Pancreas	TCGA-3A-A9IZ-01	Tumor	5976.27	-0.145907	0.333862	0.31621	0.331295	0.401276	0.545912	0.620643	0.460212	0.272645	0.286623	0.0467815	0.369303	-0.00996663	0.461624	0.171034	0.179591	0.376851	0.172455	0.453477	0.411332	0.247445	0.0290159	0.495875	0.235038	0.263172	0.263679	0.228912	0.302257
PAAD	Pancreas	TCGA-3A-A9J0-01	Tumor	686.012	-0.00965676	0.27539	0.318744	0.335776	0.395331	0.522205	0.665358	0.502553	0.263332	0.305003	0.0622552	0.416034	0.11803	0.433242	0.198871	0.200877	0.47648	0.207144	0.475109	0.441841	0.232081	-0.0916594	0.493126	0.365798	0.280184	0.298382	0.137407	0.212434
SARC	Upper Extremity - Upper arm/elbow	TCGA-3B-A9HI-01	Tumor	0.289873	0.0669806	0.309142	0.458115	0.343586	0.393192	0.464402	0.608397	0.510286	0.375016	0.411413	0.123337	0.488919	0.147231	0.394486	0.322399	0.372005	0.567744	0.209206	0.509635	0.480493	0.308302	0.0555048	0.503776	0.459565	0.372439	0.333735	0.066867	0.260519
SARC	Lower Extremity - Groin	TCGA-3B-A9HJ-01	Tumor	0.115816	0.646665	0.475005	0.630375	0.375313	0.446445	0.469739	0.678147	0.453231	0.38511	0.503994	0.179622	0.468822	0.621206	0.405708	0.348196	0.360991	0.669673	0.304567	0.560835	0.440845	0.303935	-0.0324381	0.514819	0.474494	0.418362	0.395362	0.0549043	0.24575
SARC	Retroperitoneum/Upper abdominal - Retroperitoneum	TCGA-3B-A9HL-01	Tumor	1.9877	-0.104462	0.261435	0.296552	0.237274	0.350513	0.386978	0.61388	0.522477	0.317579	0.32657	0.153096	0.421665	0.0610695	0.402082	0.302469	0.167925	0.465203	0.208643	0.464043	0.426368	0.269243	0.0417967	0.492825	0.401619	0.327643	0.250907	0.0415823	0.309225
SARC	Retroperitoneum/Upper abdominal - Intraabdominal	TCGA-3B-A9HO-01	Tumor	0.637823	0.163751	0.360373	0.590503	0.337945	0.410885	0.429495	0.646058	0.482584	0.364781	0.518478	0.114199	0.478453	0.264478	0.424026	0.410884	0.279923	0.660843	0.222138	0.541049	0.469346	0.311423	0.0266949	0.484796	0.507989	0.435115	0.362961	0.051541	0.277716
SARC	Retroperitoneum/Upper abdominal - Retroperitoneum	TCGA-3B-A9HP-01	Tumor	2.22676	-0.0304758	0.203563	0.371429	0.265581	0.364667	0.418149	0.590775	0.452226	0.320259	0.363638	0.069815	0.372994	0.106	0.3937	0.226282	0.169017	0.494172	0.195671	0.474188	0.428516	0.256625	-0.0907742	0.496416	0.336922	0.313385	0.249793	0.0170741	0.243542
SARC	Retroperitoneum/Upper abdominal - Retroperitoneum	TCGA-3B-A9HQ-01	Tumor	3.69532	0.0783034	0.359427	0.446339	0.299204	0.392738	0.347345	0.584315	0.434473	0.326029	0.426566	0.0751664	0.381388	0.219814	0.440478	0.205653	0.360132	0.560313	0.181482	0.480792	0.414199	0.237286	-0.135314	0.489434	0.375356	0.332359	0.2798	0.0125655	0.279946
SARC	Lower Extremity - Thigh/knee	TCGA-3B-A9HR-01	Tumor	0.038541	-0.16689	0.205464	0.1211	0.156247	0.281073	0.337571	0.54939	0.318878	0.293469	0.191158	0.012453	0.276573	-0.0433624	0.342634	0.0599959	0.156323	0.16469	0.241653	0.38368	0.34222	0.122282	-0.219893	0.451628	0.22172	0.190535	0.135392	-0.0318199	0.248092
SARC	Retroperitoneum/Upper abdominal - Retroperitoneum	TCGA-3B-A9HS-01	Tumor	2.04305	0.0855961	0.398906	0.521558	0.302266	0.382628	0.420338	0.641715	0.506137	0.359475	0.434253	0.0885238	0.411656	0.169135	0.375569	0.269981	0.205172	0.525964	0.304914	0.479046	0.424717	0.270489	-0.075435	0.472963	0.469399	0.403407	0.337749	0.0183083	0.250167
SARC	Head and Neck - Other (please specify	TCGA-3B-A9HT-01	Tumor	3.7246	0.150368	0.486904	0.594703	0.362923	0.38977	0.447434	0.667167	0.508527	0.360083	0.466297	0.166731	0.473832	0.304582	0.464716	0.356939	0.219638	0.676206	0.278666	0.486532	0.475106	0.341182	0.00648132	0.511968	0.595957	0.428172	0.371113	0.115364	0.293142
SARC	Retroperitoneum/Upper abdominal - Retroperitoneum	TCGA-3B-A9HU-01	Tumor	3.35696	0.133488	0.44467	0.519308	0.30187	0.379791	0.395996	0.588093	0.451761	0.285261	0.433351	0.157158	0.36881	0.305426	0.410868	0.223892	0.356804	0.601059	0.247592	0.485433	0.419942	0.203256	-0.138233	0.503552	0.38681	0.363595	0.301766	0.0089195	0.283168
SARC	Gynecological - Uterus	TCGA-3B-A9HV-01	Tumor	1.10966	-0.125588	0.226525	0.187323	0.178626	0.344796	0.330646	0.518701	0.347384	0.281711	0.188893	0.00104889	0.310504	-0.0707825	0.348018	0.08049	0.0942344	0.227834	0.265852	0.443351	0.35474	0.195829	-0.13721	0.417155	0.0795929	0.210451	0.133948	-0.0392657	0.264892
SARC	Retroperitoneum/Upper abdominal - Colon	TCGA-3B-A9HX-01	Tumor	2.64214	-0.061518	0.409424	0.371006	0.351938	0.3804	0.376799	0.586245	0.49834	0.335874	0.341579	0.098629	0.440098	0.060823	0.429468	0.249147	0.2096	0.503999	0.168638	0.476409	0.42445	0.288113	0.0952012	0.518928	0.432457	0.280154	0.287781	0.105672	0.373673
SARC	Lower Extremity - Thigh/knee	TCGA-3B-A9HY-01	Tumor	0.0495644	-0.0998564	0.305445	0.31379	0.240138	0.375605	0.379456	0.575529	0.405748	0.365425	0.352153	0.0105074	0.356704	0.0912195	0.442493	0.18355	0.208959	0.345179	0.212432	0.425948	0.377253	0.183996	-0.174705	0.471693	0.242071	0.249563	0.238122	0.00880201	0.305295
SARC	Chest - Mediastinum	TCGA-3B-A9HZ-01	Tumor	2.60044	-0.0032783	0.323711	0.440872	0.306131	0.383309	0.454522	0.594447	0.48344	0.405508	0.400638	0.133656	0.412817	0.179142	0.421728	0.281298	0.351608	0.549537	0.223843	0.451876	0.433889	0.262119	-0.125515	0.506891	0.412078	0.324966	0.299936	0.031068	0.240536
SARC	Retroperitoneum/Upper abdominal - Retroperitoneum	TCGA-3B-A9I0-01	Tumor	0	-0.00261255	0.323123	0.459015	0.270162	0.404302	0.371971	0.595041	0.430388	0.317286	0.408187	0.0743308	0.390164	0.200817	0.409597	0.238592	0.36277	0.536109	0.234606	0.490803	0.42342	0.23305	-0.139298	0.478159	0.37889	0.33494	0.24896	0.0164392	0.237923
SARC	Gynecological - Uterus	TCGA-3B-A9I1-01	Tumor	0.0400709	-0.0992817	0.214154	0.248933	0.233401	0.322706	0.440222	0.525765	0.421978	0.321042	0.282905	-0.0428573	0.332123	0.0633354	0.402416	0.139354	0.0204026	0.320172	0.196951	0.436573	0.407083	0.173738	-0.192995	0.47652	0.261921	0.258434	0.194614	0.0497193	0.167907
SARC	Retroperitoneum/Upper abdominal - Retroperitoneum	TCGA-3B-A9I3-01	Tumor	1732.84	0.0123837	0.344669	0.399559	0.24769	0.358678	0.447789	0.61764	0.447594	0.295856	0.302707	0.157362	0.373777	0.0578213	0.408105	0.168868	0.216471	0.437296	0.182579	0.451391	0.429647	0.220769	-0.0209208	0.469071	0.239222	0.247154	0.265015	0.172417	0.362876
BRCA	Breast	TCGA-3C-AAAU-01	Tumor	0.11623	-0.0526141	0.155412	0.223334	0.228453	0.31777	0.423266	0.529192	0.364477	0.233698	0.166242	-0.0289165	0.298566	0.0328814	0.428122	0.0623941	0.0390104	0.229659	0.193613	0.422874	0.341766	0.0974918	-0.08809	0.464281	0.212722	0.134666	0.157967	0.0420948	0.187259
BRCA	Breast	TCGA-3C-AALI-01	Tumor	0.268457	0.0444221	0.343798	0.475023	0.280971	0.391615	0.493834	0.596003	0.384974	0.234228	0.369172	0.0229689	0.332662	0.13198	0.414558	0.1342	0.0788314	0.468395	0.14286	0.428582	0.367946	0.172816	-0.113646	0.441119	0.227177	0.233555	0.264476	0.118165	0.181039
BRCA	Breast	TCGA-3C-AALJ-01	Tumor	0.240917	0.0135884	0.354413	0.464752	0.245791	0.344258	0.525162	0.565573	0.434394	0.214419	0.327987	0.0877199	0.387742	0.0851635	0.362801	0.147758	0.0824379	0.416718	0.148781	0.484675	0.374091	0.159095	-0.0870838	0.451881	0.254074	0.224397	0.248555	-0.000623818	0.247267
BRCA	Breast	TCGA-3C-AALK-01	Tumor	17.7087	-0.0188043	0.253429	0.36439	0.266951	0.39125	0.486212	0.587496	0.458127	0.257121	0.277166	0.0167493	0.31699	0.0808193	0.393707	0.133517	0.17959	0.401989	0.201667	0.416207	0.431057	0.164229	-0.109386	0.462197	0.250548	0.267128	0.25447	0.0491739	0.257892
PAAD	Pancreas	TCGA-3E-AAAY-01	Tumor	830.252	0.0957336	0.305957	0.453898	0.342285	0.413134	0.523049	0.663908	0.525727	0.31269	0.409347	0.161845	0.41512	0.172352	0.509852	0.278777	0.256512	0.588423	0.183565	0.499093	0.475184	0.246943	0.0329663	0.525201	0.449317	0.329501	0.341839	0.182222	0.239939
PAAD	Pancreas	TCGA-3E-AAAZ-01	Tumor	1922.38	-0.0325942	0.210756	0.322904	0.260333	0.381022	0.487611	0.669335	0.475443	0.280952	0.295577	0.0716126	0.397999	0.0341483	0.452604	0.150981	0.190533	0.416278	0.161694	0.446827	0.437323	0.233011	-0.0757616	0.487101	0.277935	0.24826	0.280604	0.139312	0.287579
MESO	Pleura	TCGA-3H-AB3K-01	Tumor	8.62347	0.0577718	0.183166	0.399691	0.373229	0.435587	0.468152	0.649318	0.5147	0.324684	0.367505	0.02321	0.462493	0.219982	0.501634	0.334314	0.217271	0.619419	0.179785	0.517158	0.448909	0.228602	-0.0843107	0.511168	0.50762	0.409224	0.312414	0.0999911	0.140754
MESO	Pleura	TCGA-3H-AB3L-01	Tumor	24.2625	0.0970142	0.328778	0.463829	0.333463	0.427534	0.469957	0.634543	0.472069	0.321655	0.31275	0.0378019	0.443561	0.21229	0.479106	0.266609	0.162301	0.521487	0.199286	0.50468	0.489696	0.28141	-0.0753831	0.481619	0.385755	0.343556	0.274725	0.0389449	0.278898
MESO	Pleura	TCGA-3H-AB3M-01	Tumor	4.8312	-0.0952896	0.237885	0.348002	0.353382	0.433701	0.46605	0.653075	0.479884	0.339627	0.341528	-0.0588007	0.378992	0.105321	0.513448	0.337203	0.100329	0.545148	0.190324	0.515022	0.46654	0.225994	-0.0778273	0.502877	0.369507	0.343181	0.304349	0.106955	0.255472
MESO	Pleura	TCGA-3H-AB3O-01	Tumor	0.148417	0.274351	0.498568	0.692419	0.444436	0.442164	0.466572	0.705401	0.504887	0.375243	0.569952	0.102087	0.512298	0.410355	0.510271	0.420447	0.257222	0.76321	0.190612	0.587774	0.53774	0.358087	0.0067396	0.535294	0.601073	0.507246	0.442547	0.13861	0.334855
MESO	Pleura	TCGA-3H-AB3S-01	Tumor	20.3552	-0.153496	0.185253	0.328471	0.28644	0.398	0.424585	0.651595	0.461004	0.349345	0.333493	-0.0262746	0.390035	0.0505249	0.458791	0.228087	0.108929	0.468104	0.198813	0.486022	0.471383	0.249642	-0.11078	0.480482	0.33804	0.365511	0.273429	0.00744158	0.205692
MESO	Pleura	TCGA-3H-AB3T-01	Tumor	0.134184	0.133502	0.431654	0.595154	0.353482	0.443131	0.47206	0.663611	0.502603	0.345064	0.454673	0.0628521	0.507005	0.250918	0.436146	0.346215	0.218801	0.623295	0.197642	0.545046	0.475726	0.316507	0.041386	0.486791	0.51976	0.420806	0.366797	0.0879884	0.288886
MESO	Pleura	TCGA-3H-AB3U-01	Tumor	17.3723	-0.0595311	0.145287	0.449436	0.31955	0.420077	0.373374	0.607182	0.484825	0.332684	0.369611	-0.0376252	0.368692	0.153047	0.483542	0.156829	0.130565	0.444669	0.0813664	0.482881	0.483377	0.255915	-0.140178	0.4935	0.294108	0.326172	0.282094	0.017408	0.226413
MESO	Pleura	TCGA-3H-AB3X-01	Tumor	0.595323	0.0924433	0.274936	0.477328	0.341935	0.391673	0.428133	0.636466	0.401757	0.370652	0.423567	-0.0075309	0.432608	0.193436	0.520434	0.288791	0.0965278	0.593307	0.135182	0.481411	0.525325	0.249974	-0.142068	0.478552	0.379743	0.348473	0.299569	0.0350543	0.247288
LIHC	Liver	TCGA-3K-AAZ8-01	Tumor	60.2394	-0.0171837	0.247366	0.447312	0.297316	0.384789	0.508792	0.562371	0.450152	0.191187	0.283147	0.0712781	0.431696	0.0858534	0.426268	0.109761	0.0753557	0.384856	0.17694	0.573408	0.386609	0.182396	-0.0391182	0.446566	0.18756	0.243043	0.253985	0.0534799	0.185616
COAD	Colon	TCGA-3L-AA1B-01	Tumor	194.068	0.04428	0.258108	0.354993	0.227132	0.399458	0.489341	0.602367	0.409316	0.227818	0.233097	0.0642638	0.380308	0.0840128	0.355029	0.106803	0.102422	0.330317	0.208125	0.477363	0.381372	0.154284	-0.0712753	0.481071	0.242766	0.206243	0.225133	0.184269	0.208783
STAD	Stomach	TCGA-3M-AB46-01	Tumor	748.34	-0.205956	0.375522	0.298917	0.237909	0.351146	0.519484	0.582683	0.423245	0.245128	0.182476	0.0121227	0.342655	-0.038768	0.400957	0.153085	0.00555796	0.314611	0.214762	0.424865	0.414372	0.213403	-0.0149339	0.460236	0.155347	0.192158	0.198402	0.179651	0.308964
STAD	Stomach	TCGA-3M-AB47-01	Tumor	4937.43	0.192317	0.391036	0.445505	0.311669	0.360403	0.521076	0.632617	0.441426	0.298539	0.331488	0.119045	0.402231	0.190961	0.374889	0.172692	0.0914074	0.438219	0.20303	0.497015	0.461347	0.220486	-0.00190103	0.517773	0.213296	0.278817	0.309181	0.21489	0.286464
SKCM	Trunk	TCGA-3N-A9WB-06	MetastaticTumor	0.455257	-0.170836	0.254587	0.203149	0.217525	0.388324	0.408551	0.520802	0.360029	0.241475	0.16482	0.039996	0.396621	-0.00543631	0.431537	0.0288237	0.0972507	0.242144	0.209522	0.475104	0.317381	0.146209	-0.190143	0.433628	0.146905	0.173299	0.151099	-0.00697377	0.298964
SKCM	Trunk	TCGA-3N-A9WC-06	MetastaticTumor	0	0.212319	0.424373	0.562877	0.33118	0.411979	0.416357	0.608516	0.421453	0.268913	0.429136	0.0834094	0.380279	0.2747	0.44952	0.161792	0.135993	0.557063	0.212346	0.488089	0.429098	0.20975	-0.114683	0.465123	0.354923	0.347857	0.314807	0.032558	0.317612
SKCM	Other Specify	TCGA-3N-A9WD-06	MetastaticTumor	164.538	0.287947	0.332455	0.494435	0.32837	0.418401	0.441438	0.622815	0.399874	0.250403	0.343052	0.103389	0.393913	0.295976	0.452846	0.147051	0.115398	0.4604	0.275566	0.515757	0.394131	0.205845	-0.180456	0.51613	0.291295	0.268355	0.285256	0.0417053	0.2752
SARC	Retroperitoneum/Upper abdominal - Retroperitoneum	TCGA-3R-A8YX-01	Tumor	0.372551	-0.11363	0.302644	0.334154	0.250217	0.359812	0.380768	0.584613	0.448681	0.340312	0.323997	0.0170599	0.447628	0.0653162	0.352514	0.249996	0.132936	0.452202	0.237207	0.44784	0.39274	0.238989	-0.0564593	0.491503	0.371554	0.282213	0.262405	0.0555734	0.313575
MESO	Pleura	TCGA-3U-A98D-01	Tumor	13.5304	-0.140536	0.328247	0.373873	0.320903	0.401743	0.475424	0.656373	0.48398	0.351293	0.356146	0.109137	0.408978	0.109839	0.471127	0.284621	0.181519	0.469653	0.192138	0.475485	0.501185	0.286142	-0.042184	0.501032	0.442333	0.350402	0.325277	0.0388883	0.363116
MESO	Pleura	TCGA-3U-A98E-01	Tumor	16.3879	0.0846201	0.267919	0.473498	0.336911	0.44768	0.388588	0.621199	0.453797	0.325118	0.415185	0.172956	0.40624	0.230471	0.523618	0.21889	0.19718	0.505228	0.127954	0.4983	0.463867	0.22991	-0.0878869	0.497107	0.328882	0.356786	0.291037	0.0517809	0.246701
MESO	Pleura	TCGA-3U-A98F-01	Tumor	0.719816	-0.109197	0.286566	0.295014	0.283463	0.362946	0.377256	0.613471	0.464019	0.345736	0.369415	0.0548239	0.403859	0.0791212	0.426269	0.243792	0.167372	0.421429	0.122926	0.460446	0.409744	0.210502	-0.162475	0.471719	0.330648	0.328948	0.251964	-0.0375903	0.298675
MESO	Pleura	TCGA-3U-A98G-01	Tumor	0	0.0780107	0.365063	0.50961	0.343417	0.407717	0.464188	0.659662	0.536292	0.386871	0.461959	0.172531	0.48174	0.204857	0.448971	0.331096	0.281731	0.612206	0.244898	0.516247	0.494304	0.338852	0.0115348	0.536686	0.526233	0.386625	0.369347	0.112984	0.299566
MESO	Pleura	TCGA-3U-A98H-01	Tumor	9.60754	0.137067	0.266849	0.510946	0.343737	0.423083	0.425786	0.65241	0.523283	0.357838	0.432898	0.106655	0.400105	0.25242	0.513215	0.274397	0.204004	0.634276	0.164025	0.521236	0.496637	0.259621	-0.00553384	0.505214	0.485501	0.409871	0.335435	-0.00106366	0.244868
MESO	Pleura	TCGA-3U-A98I-01	Tumor	0.366759	-0.0214654	0.371422	0.363669	0.362181	0.417939	0.463808	0.659466	0.579372	0.355657	0.391547	0.173038	0.443153	0.158064	0.519906	0.334405	0.265635	0.601217	0.248467	0.500779	0.526382	0.305192	-0.00889748	0.514396	0.475011	0.379886	0.323976	0.0503457	0.337403
MESO	Pleura	TCGA-3U-A98J-01	Tumor	1.49139	0.132063	0.272365	0.545493	0.350144	0.44549	0.413002	0.667957	0.476497	0.285657	0.391207	0.131394	0.451667	0.211995	0.501395	0.290886	0.196132	0.574648	0.102505	0.52195	0.488539	0.294659	0.000967142	0.504415	0.409458	0.339804	0.347423	0.0637503	0.312931
CHOL	Bile duct	TCGA-3X-AAV9-01	Tumor	660.001	0.199568	0.397506	0.608206	0.354785	0.485102	0.539565	0.741728	0.48959	0.351874	0.44916	0.044611	0.43859	0.234136	0.504511	0.300944	0.331133	0.603455	0.176593	0.554206	0.516436	0.313804	-0.0362153	0.561816	0.444297	0.366827	0.374019	0.209008	0.271522
CHOL	Bile duct	TCGA-3X-AAVA-01	Tumor	513.036	0.147767	0.286647	0.42136	0.329772	0.380229	0.461528	0.676272	0.449651	0.215621	0.291602	0.00837751	0.402184	0.167654	0.446112	0.138265	0.0930283	0.45323	0.172535	0.564898	0.466135	0.200007	-0.102618	0.512787	0.253981	0.299785	0.276328	0.13613	0.157987
CHOL	Bile duct	TCGA-3X-AAVB-01	Tumor	1269.22	-0.0140099	0.27641	0.388122	0.38683	0.444409	0.538307	0.703109	0.521327	0.268344	0.374589	0.083294	0.43545	0.114028	0.511183	0.247952	0.227279	0.529226	0.190558	0.518887	0.493136	0.276644	-0.138185	0.531833	0.375014	0.30299	0.284778	0.182043	0.240239
CHOL	Bile duct	TCGA-3X-AAVC-01	Tumor	239.944	-0.0714528	0.384811	0.447193	0.350075	0.40705	0.553157	0.671295	0.484529	0.305728	0.303991	-0.0058986	0.481722	0.07496	0.501192	0.20248	0.128354	0.449157	0.174585	0.565725	0.45095	0.22448	0.01788	0.518589	0.315514	0.269494	0.286226	0.275103	0.237052
CHOL	Bile duct	TCGA-3X-AAVE-01	Tumor	228.997	0.260274	0.416769	0.557876	0.414839	0.420046	0.476144	0.711031	0.459383	0.338379	0.416974	-0.0267577	0.401008	0.26772	0.501659	0.224195	0.0916721	0.569778	0.199619	0.574997	0.505998	0.248917	-0.0679701	0.525772	0.333053	0.3064	0.340906	0.234662	0.238725
KIRC	Kidney	TCGA-3Z-A93Z-01	Tumor	5.68143	0.00808899	0.187778	0.468943	0.296097	0.433253	0.520968	0.657889	0.422436	0.312378	0.376867	0.0568907	0.411935	0.100666	0.524656	0.147881	0.187844	0.518129	0.152308	0.542584	0.505123	0.254779	0.0117283	0.535496	0.361723	0.329074	0.30456	0.106487	0.255091
GBM	Brain	TCGA-41-2571-01	Tumor	0.232198	-0.167875	0.145641	0.223582	0.274722	0.367483	0.470264	0.51968	0.327625	0.244492	0.173483	-0.0511074	0.303108	-0.00988564	0.343932	0.158028	0.0905845	0.366839	0.0707691	0.487648	0.330927	0.151706	-0.22921	0.437405	0.242927	0.313012	0.189331	-0.0207466	0.17765
GBM	Brain	TCGA-41-2572-01	Tumor	0	-0.138532	0.160382	0.269044	0.347921	0.393055	0.471003	0.562596	0.338926	0.325384	0.295695	-0.0531122	0.327004	0.0714474	0.443728	0.233761	0.123572	0.444384	0.100678	0.498737	0.396957	0.211305	-0.117877	0.463893	0.239128	0.341003	0.248614	0.02092	0.209906
GBM	Brain	TCGA-41-3915-01	Tumor	0.406408	-0.139568	0.261055	0.309271	0.344744	0.413882	0.442359	0.607244	0.451798	0.302327	0.284413	-0.00634322	0.4192	0.0714419	0.479735	0.285592	0.183634	0.530622	0.167224	0.523237	0.4452	0.215153	0.0217332	0.478522	0.419825	0.373294	0.291326	0.0622418	0.24358
GBM	Brain	TCGA-41-4097-01	Tumor	0.19471	-0.110714	0.194608	0.303847	0.317685	0.387274	0.470496	0.604058	0.409149	0.320957	0.310645	-0.0806023	0.366664	0.0841334	0.46246	0.260876	0.149609	0.522166	0.136645	0.507238	0.432323	0.23576	-0.0892547	0.520281	0.415792	0.354855	0.297803	0.117192	0.236318
GBM	Brain	TCGA-41-5651-01	Tumor	0.341132	-0.183591	0.229789	0.258511	0.226144	0.418768	0.41835	0.526305	0.329905	0.275426	0.162552	-0.068282	0.310974	-0.00847794	0.368248	0.102172	0.0264456	0.296109	0.186743	0.475307	0.347976	0.133841	-0.16011	0.432426	0.207804	0.280468	0.187549	-0.00889238	0.307711
LUSC	Lung	TCGA-43-2576-01	Tumor	383.552	0.15898	0.354008	0.520452	0.375475	0.43603	0.48358	0.672299	0.492173	0.264237	0.407099	0.0125995	0.471442	0.222989	0.496689	0.274923	0.252162	0.630517	0.174797	0.511418	0.440545	0.243951	0.0658371	0.527741	0.443966	0.312853	0.347143	0.13348	0.242341
LUSC	Lung	TCGA-43-2578-01	Tumor	62.2405	0.0252782	0.382309	0.439979	0.31794	0.411709	0.471849	0.607351	0.415407	0.257997	0.292635	0.0252381	0.435462	0.148254	0.449428	0.176274	0.155605	0.488978	0.163078	0.43323	0.384224	0.208133	-0.114203	0.468956	0.328647	0.250527	0.23355	0.0676023	0.294181
LUSC	Lung	TCGA-43-2581-01	Tumor	11.196	0.130174	0.434294	0.449726	0.404669	0.447355	0.442576	0.689519	0.574451	0.304402	0.427163	0.15824	0.435387	0.257798	0.538402	0.287888	0.364446	0.657233	0.257939	0.515332	0.467371	0.317396	0.14622	0.487385	0.538689	0.383419	0.334415	0.17367	0.361478
LUSC	Lung	TCGA-43-3394-01	Tumor	31.8437	-0.0657327	0.335823	0.305535	0.307236	0.456629	0.448705	0.584858	0.452533	0.303471	0.269347	0.0210981	0.414727	0.0416989	0.495743	0.158315	0.185761	0.411424	0.192351	0.418259	0.367867	0.160288	-0.111069	0.485234	0.294018	0.2584	0.249785	0.113771	0.246819
LUSC	Lung	TCGA-43-3920-01	Tumor	60.8667	0.0134802	0.421485	0.500764	0.368195	0.476356	0.44022	0.623751	0.475718	0.311884	0.314165	0.0962001	0.472809	0.154115	0.499372	0.247216	0.25848	0.517148	0.172464	0.396021	0.408472	0.227844	0.0149773	0.476413	0.426649	0.311915	0.297795	0.0592711	0.322881
LUSC	Lung	TCGA-43-5668-01	Tumor	4.03918	0.26762	0.399127	0.560304	0.358712	0.412343	0.482608	0.670677	0.467457	0.302426	0.409056	0.0406581	0.454778	0.360493	0.500731	0.251583	0.228494	0.610021	0.245213	0.505878	0.419549	0.264721	-0.0694377	0.478262	0.478151	0.367585	0.336255	0.11586	0.247149
LUSC	Lung	TCGA-43-5670-01	Tumor	277.286	-0.237583	0.408093	0.237323	0.268227	0.418686	0.448206	0.570454	0.40143	0.266282	0.18661	-0.0645382	0.384239	-0.0354194	0.445398	0.0953132	0.123246	0.277049	0.169355	0.439679	0.353161	0.174131	0.0888961	0.456658	0.210916	0.183953	0.211274	0.192643	0.240499
LUSC	Lung	TCGA-43-6143-01	Tumor	4.03918	-0.0523914	0.359207	0.311881	0.266718	0.377559	0.404421	0.617814	0.471838	0.288177	0.235978	0.0808807	0.378967	0.040761	0.506772	0.0681791	0.109562	0.358504	0.204487	0.436118	0.377179	0.167012	-0.103871	0.460757	0.239932	0.197612	0.221243	0.0612036	0.23095
LUSC	Lung	TCGA-43-6647-01	Tumor	7.5587	0.136866	0.383101	0.41474	0.369899	0.442773	0.482568	0.681651	0.51075	0.29536	0.420192	0.104656	0.476896	0.231645	0.486902	0.263291	0.262749	0.59365	0.246536	0.508193	0.445505	0.299107	0.0135213	0.536221	0.491682	0.370181	0.365147	0.154274	0.314496
LUSC	Lung	TCGA-43-6770-01	Tumor	67.9134	-0.0421803	0.327258	0.318404	0.338476	0.463483	0.44859	0.64167	0.47366	0.315802	0.300974	0.00182514	0.435931	0.0891979	0.514137	0.184252	0.227966	0.491988	0.212987	0.427681	0.383039	0.22662	-0.0908795	0.496263	0.373751	0.277261	0.257585	0.0543171	0.309899
LUSC	Lung	TCGA-43-6771-01	Tumor	103.244	-0.109731	0.348422	0.415084	0.316995	0.432928	0.511317	0.651999	0.511371	0.25923	0.372138	0.0461994	0.476468	0.104865	0.459503	0.209257	0.102959	0.513544	0.172237	0.479486	0.430362	0.25408	0.178378	0.518582	0.396109	0.348858	0.286523	0.143784	0.255015
LUSC	Lung	TCGA-43-6773-01	Tumor	84.1817	0.413867	0.469004	0.554995	0.354903	0.477992	0.446992	0.679262	0.53634	0.400872	0.458813	0.187086	0.478545	0.407177	0.50184	0.273028	0.309798	0.632315	0.154989	0.514517	0.44155	0.297515	0.0327727	0.505068	0.468511	0.360441	0.374123	0.138168	0.280103
LUSC	Lung	TCGA-43-7656-01	Tumor	25.6024	0.313336	0.499823	0.553164	0.280543	0.424305	0.468687	0.643848	0.406928	0.281899	0.374305	0.119639	0.375983	0.310353	0.476048	0.219517	0.0763183	0.541393	0.214665	0.457191	0.417442	0.189108	-0.0509011	0.492858	0.338154	0.294374	0.298055	0.129118	0.288557
LUSC	Lung	TCGA-43-7657-01	Tumor	6.16717	-0.0680204	0.189807	0.250717	0.298755	0.463123	0.526296	0.600953	0.452335	0.245839	0.256499	-0.0531013	0.41186	0.0454915	0.464643	0.164399	0.0541761	0.321329	0.234691	0.424508	0.324919	0.169445	-0.204163	0.461949	0.296158	0.218409	0.243405	0.0802614	0.218166
LUSC	Lung	TCGA-43-7658-01	Tumor	11.8266	0.0386027	0.445691	0.538455	0.316066	0.381239	0.435747	0.594027	0.358682	0.268643	0.29617	-0.0807393	0.360573	0.200008	0.41266	0.149016	0.0602297	0.479997	0.195442	0.436244	0.411618	0.124735	-0.175335	0.44251	0.258084	0.254031	0.248055	0.0724621	0.287104
LUSC	Lung	TCGA-43-8115-01	Tumor	33.2938	0.118071	0.433165	0.531987	0.369951	0.459653	0.458506	0.692008	0.503298	0.301445	0.423719	0.0893841	0.482162	0.228312	0.474118	0.264158	0.239575	0.639235	0.217699	0.466801	0.465418	0.286383	-0.0814284	0.515162	0.518683	0.350909	0.359131	0.0948844	0.275872
LUSC	Lung	TCGA-43-8116-01	Tumor	14.8753	0.214067	0.456075	0.440278	0.304748	0.420028	0.510767	0.631414	0.430196	0.317769	0.338531	-0.00117378	0.412635	0.209364	0.443441	0.173632	0.157426	0.48968	0.227743	0.453785	0.389396	0.238967	-0.111989	0.454459	0.288344	0.258761	0.294007	0.144553	0.305952
LUSC	Lung	TCGA-43-8118-01	Tumor	138.182	-0.0549559	0.373087	0.342854	0.340515	0.475955	0.474003	0.64242	0.493393	0.289266	0.341393	-0.00856917	0.4839	0.105231	0.533477	0.258109	0.244066	0.560988	0.196138	0.46858	0.377739	0.207836	0.0258707	0.506909	0.459565	0.304843	0.266749	0.0885099	0.28167
LUSC	Lung	TCGA-43-A474-01	Tumor	114.251	-0.181396	0.264826	0.25529	0.243378	0.45924	0.441128	0.602389	0.432274	0.271931	0.192572	-0.0527362	0.382359	-0.0581092	0.468159	0.0606528	0.0976233	0.232805	0.21053	0.42433	0.337245	0.140182	-0.0910869	0.450423	0.222888	0.174454	0.187389	0.00473393	0.243399
LUSC	Lung	TCGA-43-A475-01	Tumor	3.6496	0.16091	0.54147	0.643395	0.397419	0.485806	0.479199	0.661607	0.460521	0.342682	0.469403	0.122616	0.45009	0.269548	0.498374	0.302769	0.168116	0.640559	0.285365	0.474116	0.453242	0.249975	-0.0997368	0.49907	0.487112	0.361552	0.333975	0.0847608	0.312299
LUSC	Lung	TCGA-43-A56U-01	Tumor	812.235	0.510588	0.514948	0.579541	0.396645	0.413069	0.491114	0.693141	0.443431	0.279954	0.460884	0.24039	0.417295	0.483054	0.53692	0.260288	0.221545	0.651132	0.171011	0.50079	0.418983	0.249686	0.142953	0.525738	0.391627	0.334899	0.34415	0.100749	0.240103
LUSC	Lung	TCGA-43-A56V-01	Tumor	582.468	0.0221827	0.330434	0.321952	0.337904	0.471801	0.473595	0.610036	0.486646	0.291657	0.228845	-0.0579084	0.368309	0.0816117	0.542577	0.165186	0.145105	0.420067	0.144731	0.434714	0.349899	0.181282	0.0346285	0.477672	0.249838	0.225971	0.239187	0.0487395	0.27421
LUAD	Lung	TCGA-44-2655-01	Tumor	1016.67	0.216933	0.312691	0.435644	0.379538	0.395001	0.469203	0.639333	0.417214	0.237061	0.34186	0.0883293	0.437224	0.231933	0.516962	0.234948	0.254833	0.494564	0.13268	0.50054	0.400889	0.209541	0.055937	0.449428	0.351121	0.304281	0.292551	0.142509	0.264053
LUAD	Lung	TCGA-44-2656-01	Tumor	186.555	0.219751	0.450338	0.595208	0.41707	0.419619	0.539123	0.665739	0.502385	0.304606	0.48747	0.128889	0.486703	0.348134	0.546458	0.291761	0.312466	0.63961	0.179863	0.533053	0.460029	0.27253	0.0588215	0.490984	0.514385	0.374751	0.332862	0.136852	0.2987
LUAD	Lung	TCGA-44-2657-01	Tumor	38.8475	0.482311	0.395564	0.601751	0.38689	0.441155	0.465695	0.681338	0.461781	0.278738	0.459328	0.136593	0.460036	0.483396	0.506866	0.282449	0.364806	0.652976	0.178579	0.530239	0.453726	0.292716	-0.0423267	0.507148	0.461002	0.417082	0.361483	0.100069	0.259663
LUAD	Lung	TCGA-44-2659-01	Tumor	67.0298	0.147058	0.288363	0.503675	0.354108	0.427742	0.480386	0.671902	0.502888	0.288863	0.412638	0.0558226	0.408761	0.253881	0.490808	0.209762	0.266458	0.56806	0.115781	0.484589	0.435099	0.232648	-0.0139533	0.45881	0.402536	0.337399	0.317951	0.161598	0.274351
LUAD	Lung	TCGA-44-2661-01	Tumor	135.088	0.313487	0.384543	0.592948	0.443916	0.4524	0.446777	0.670267	0.480534	0.322034	0.456296	0.18502	0.478568	0.371254	0.555437	0.368723	0.409757	0.674826	0.174936	0.52554	0.477885	0.271562	0.0646983	0.510771	0.556372	0.41189	0.374145	0.173424	0.274917
LUAD	Lung	TCGA-44-2662-01	Tumor	118.659	-0.0610481	0.438926	0.192244	0.343963	0.320659	0.357811	0.587801	0.488089	0.3765	0.388293	0.233962	0.37882	0.197246	0.526862	0.206616	0.227356	0.514941	0.199996	0.38901	0.399508	0.180456	0.0989747	0.423458	0.503932	0.310098	0.273876	0.150187	0.362317
LUAD	Lung	TCGA-44-2665-01	Tumor	102.741	-0.02079	0.333796	0.356029	0.386601	0.473918	0.465095	0.656505	0.492529	0.296198	0.426353	0.00986508	0.469245	0.115745	0.495316	0.290003	0.240769	0.609184	0.221981	0.475414	0.437694	0.251048	0.0511126	0.48193	0.497018	0.345692	0.31358	0.14832	0.268539
LUAD	Lung	TCGA-44-2666-01	Tumor	2.12437	-0.0521311	0.271939	0.283485	0.241844	0.350303	0.389826	0.591799	0.403127	0.280608	0.280675	0.0625262	0.363891	0.134996	0.494482	0.156717	0.305987	0.367963	0.135167	0.417072	0.353032	0.111468	-0.0581423	0.420967	0.31967	0.242017	0.247176	0.0608767	0.324719
LUAD	Lung	TCGA-44-2668-01	Tumor	146.81	0.0946143	0.5438	0.364635	0.406984	0.36227	0.407656	0.645532	0.455145	0.344422	0.446643	0.156469	0.395643	0.267556	0.50209	0.257766	0.261709	0.615204	0.192611	0.44179	0.45885	0.257806	0.25118	0.497113	0.487158	0.32609	0.347667	0.217363	0.306511
LUAD	Lung	TCGA-44-3396-01	Tumor	355.852	0.210034	0.454022	0.517225	0.41361	0.392567	0.472358	0.667505	0.511738	0.296822	0.451265	0.13941	0.478661	0.270579	0.507369	0.294205	0.284012	0.616864	0.171527	0.497721	0.464113	0.259139	0.161917	0.50373	0.541789	0.356601	0.33799	0.187081	0.27664
LUAD	Lung	TCGA-44-3398-01	Tumor	50.4758	0.145645	0.395927	0.508736	0.426635	0.445148	0.477544	0.641527	0.498566	0.312216	0.414651	0.122023	0.502726	0.232334	0.555641	0.328633	0.319702	0.614946	0.207459	0.503944	0.458447	0.268927	0.137285	0.475078	0.536672	0.369933	0.368629	0.134433	0.318859
LUAD	Lung	TCGA-44-3917-01	Tumor	2.60613	0.0202875	0.434919	0.291359	0.261673	0.312149	0.335591	0.523387	0.334098	0.263257	0.325056	0.159913	0.331369	0.207738	0.399859	0.0722177	0.106775	0.362392	0.232995	0.393603	0.358846	0.100756	-0.124764	0.31863	0.36944	0.242468	0.221791	0.112811	0.346616
LUAD	Lung	TCGA-44-3918-01	Tumor	27.8616	0.0165006	0.400051	0.363714	0.334988	0.333377	0.406395	0.596691	0.393671	0.278748	0.453439	0.212567	0.351117	0.274849	0.422541	0.140007	0.224101	0.498465	0.136616	0.364404	0.439617	0.178604	-0.023147	0.401662	0.412891	0.310274	0.282746	0.151851	0.2829
LUAD	Lung	TCGA-44-3919-01	Tumor	266.79	0.205979	0.367097	0.507495	0.414421	0.408311	0.475147	0.669461	0.489829	0.287813	0.4161	0.0265688	0.43877	0.269818	0.521589	0.246781	0.273915	0.606786	0.19241	0.482823	0.457764	0.225206	-0.00401051	0.472654	0.478904	0.375993	0.324792	0.145328	0.306038
LUAD	Lung	TCGA-44-4112-01	Tumor	74.9367	0.0276776	0.361119	0.427658	0.369967	0.411493	0.480812	0.634307	0.497706	0.263478	0.376436	0.0811808	0.468733	0.199962	0.47945	0.263373	0.307986	0.506722	0.162836	0.489095	0.428711	0.238603	-0.00690402	0.451093	0.426914	0.324032	0.304755	0.116291	0.2586
LUAD	Lung	TCGA-44-5643-01	Tumor	940.917	0.139487	0.450906	0.474755	0.31343	0.434419	0.432752	0.613565	0.435247	0.305647	0.33857	0.0393253	0.381679	0.214146	0.481581	0.166633	0.147268	0.447971	0.229224	0.453154	0.377996	0.200084	-0.0694469	0.485513	0.307651	0.282951	0.27703	0.0818175	0.264504
LUAD	Lung	TCGA-44-5644-01	Tumor	576.82	-0.0602111	0.282421	0.321978	0.281238	0.340256	0.533654	0.567261	0.363472	0.232159	0.200795	0.0650516	0.368098	-0.00817483	0.371281	0.0413389	0.0867517	0.362411	0.145994	0.451318	0.356609	0.141321	0.127565	0.418497	0.193768	0.239731	0.168014	0.181065	0.220876
LUAD	Lung	TCGA-44-5645-01	Tumor	16.3245	0.0730004	0.265927	0.229422	0.329981	0.295407	0.280214	0.603292	0.33761	0.27729	0.361901	0.209887	0.297595	0.279536	0.414116	0.0868968	0.223174	0.410598	0.130816	0.344295	0.411351	0.114488	-0.00122406	0.387638	0.36902	0.253745	0.233562	0.0934082	0.311802
LUAD	Lung	TCGA-44-6145-01	Tumor	307.682	0.320138	0.443726	0.577134	0.407775	0.423423	0.465507	0.672286	0.48375	0.311074	0.431541	0.0558164	0.458008	0.336436	0.497491	0.286986	0.25576	0.622127	0.182479	0.504443	0.47838	0.272235	0.190186	0.48557	0.442023	0.344606	0.361227	0.144677	0.339704
LUAD	Lung	TCGA-44-6146-01	Tumor	253.418	-0.0993428	0.206407	0.171059	0.208579	0.28802	0.318755	0.571778	0.362739	0.274643	0.313321	0.202718	0.225326	0.0925291	0.444513	0.0478568	0.163768	0.241329	0.134564	0.365881	0.397289	0.108257	-0.0291859	0.375427	0.221505	0.21044	0.207174	0.16203	0.348123
LUAD	Lung	TCGA-44-6147-01	Tumor	327.085	0.269244	0.305784	0.422952	0.315988	0.411183	0.432029	0.66485	0.428408	0.243713	0.356115	0.145345	0.375513	0.269467	0.490116	0.192298	0.291828	0.530544	0.13796	0.489731	0.421464	0.183636	0.0570952	0.493735	0.327077	0.320004	0.30073	0.096261	0.21713
LUAD	Lung	TCGA-44-6148-01	Tumor	193.383	0.158915	0.150609	0.349884	0.327114	0.41398	0.404685	0.614587	0.465052	0.267724	0.347623	0.208966	0.359976	0.186408	0.52236	0.219343	0.356275	0.529707	0.180975	0.478394	0.451032	0.182144	0.00706258	0.544356	0.348928	0.298525	0.25639	0.16048	0.271414
LUAD	Lung	TCGA-44-6774-01	Tumor	12.3264	0.0624722	0.326555	0.368036	0.352894	0.436116	0.511372	0.652864	0.541109	0.311684	0.396204	0.134024	0.460715	0.182783	0.548311	0.290597	0.315084	0.58327	0.231182	0.491492	0.480564	0.272476	0.0261852	0.515268	0.513348	0.362188	0.347936	0.113385	0.269279
LUAD	Lung	TCGA-44-6775-01	Tumor	34.2058	0.133508	0.408766	0.216861	0.339204	0.330246	0.269687	0.601868	0.426766	0.310106	0.391352	0.266329	0.344609	0.330014	0.485856	0.15789	0.259737	0.421487	0.220908	0.365213	0.430845	0.160688	0.0157496	0.406855	0.407515	0.287246	0.259722	0.114291	0.398697
LUAD	Lung	TCGA-44-6776-01	Tumor	134.532	0.0379154	0.192776	0.363189	0.286571	0.36577	0.444987	0.604637	0.403935	0.233761	0.288266	0.0976628	0.416957	0.0841016	0.464841	0.115708	0.254634	0.361048	0.062238	0.463776	0.353418	0.137438	-0.0350717	0.419495	0.222824	0.280713	0.227954	0.0750772	0.286287
LUAD	Lung	TCGA-44-6777-01	Tumor	30.9557	0.228968	0.366564	0.451039	0.420829	0.411595	0.502407	0.668987	0.585972	0.325558	0.466031	0.0952643	0.522892	0.34247	0.565302	0.368362	0.369093	0.709242	0.266843	0.550659	0.494392	0.299493	0.095892	0.521265	0.618206	0.429131	0.382945	0.151478	0.295892
LUAD	Lung	TCGA-44-6778-01	Tumor	17.1872	0.286163	0.518791	0.594487	0.393639	0.406741	0.433423	0.672131	0.48291	0.369454	0.480726	0.195358	0.476611	0.408833	0.541951	0.314896	0.420279	0.672328	0.22136	0.519118	0.515082	0.270174	0.0428534	0.525487	0.571435	0.425933	0.339287	0.1227	0.365921
LUAD	Lung	TCGA-44-6779-01	Tumor	600.917	0.094587	0.452618	0.577535	0.383042	0.448741	0.475099	0.682665	0.529416	0.323201	0.477464	0.0770556	0.488465	0.255976	0.515182	0.297389	0.26612	0.627114	0.187247	0.518244	0.488127	0.295596	0.148258	0.481841	0.507675	0.36494	0.356267	0.171301	0.324673
LUAD	Lung	TCGA-44-7659-01	Tumor	119.681	0.139299	0.225402	0.375018	0.345577	0.389858	0.473221	0.625585	0.396504	0.260259	0.291769	0.161578	0.394966	0.221095	0.522478	0.195578	0.22125	0.505042	0.0969403	0.463763	0.407161	0.157313	-0.000126281	0.45737	0.3027	0.289663	0.247148	0.160701	0.204042
LUAD	Lung	TCGA-44-7660-01	Tumor	66.6053	0.0195224	0.342306	0.374374	0.287783	0.395161	0.474264	0.601047	0.378107	0.22728	0.275715	-0.00421677	0.369664	0.136757	0.471873	0.174578	0.00554356	0.460018	0.204517	0.447364	0.359637	0.165321	-0.105773	0.438802	0.26071	0.248746	0.242214	0.0837873	0.24684
LUAD	Lung	TCGA-44-7661-01	Tumor	388.84	0.102157	0.47821	0.452385	0.40739	0.408915	0.461126	0.665053	0.526115	0.302329	0.431985	0.0856547	0.508527	0.217722	0.514691	0.304226	0.314487	0.642856	0.243642	0.497987	0.500975	0.295229	0.0491209	0.489346	0.54536	0.374307	0.359982	0.131757	0.334618
LUAD	Lung	TCGA-44-7662-01	Tumor	590.954	0.0652778	0.388494	0.473905	0.348258	0.411781	0.508774	0.665627	0.495552	0.28885	0.410422	0.00868005	0.470539	0.205274	0.495197	0.244335	0.257433	0.572061	0.203706	0.486532	0.454347	0.299175	0.052071	0.469362	0.493429	0.323357	0.305669	0.105434	0.274737
LUAD	Lung	TCGA-44-7667-01	Tumor	5.8116	-0.0702716	0.361822	0.358962	0.280344	0.351885	0.438496	0.573373	0.394768	0.243974	0.263033	-0.0106976	0.424936	0.0469603	0.463921	0.16171	0.119689	0.456564	0.077447	0.437617	0.384789	0.269904	-0.0475122	0.44525	0.294262	0.20139	0.229776	0.112972	0.263725
LUAD	Lung	TCGA-44-7669-01	Tumor	27.6205	0.0796281	0.44031	0.429023	0.318063	0.364912	0.456858	0.597792	0.472902	0.359047	0.330788	0.142144	0.450936	0.214217	0.548511	0.227549	0.258317	0.531465	0.215538	0.456021	0.474597	0.173969	0.0057683	0.469874	0.432878	0.307789	0.238039	0.090009	0.338192
LUAD	Lung	TCGA-44-7670-01	Tumor	219.993	0.0244054	0.387533	0.324214	0.316365	0.398456	0.516942	0.601849	0.385967	0.230139	0.265165	0.0500173	0.379246	0.0906206	0.488099	0.141851	0.161656	0.368287	0.206859	0.44585	0.365541	0.185584	-0.0503555	0.486365	0.337804	0.249222	0.253464	0.157081	0.287046
LUAD	Lung	TCGA-44-7671-01	Tumor	243.979	0.00366644	0.226696	0.315567	0.311569	0.372086	0.437859	0.605147	0.419398	0.249913	0.279278	0.123444	0.417772	0.0752092	0.491279	0.176834	0.251658	0.405068	0.122812	0.490255	0.388071	0.166656	0.0494322	0.430707	0.292295	0.284225	0.248076	0.0974052	0.293864
LUAD	Lung	TCGA-44-7672-01	Tumor	238.226	0.338217	0.453174	0.5396	0.395758	0.424488	0.509332	0.684263	0.494838	0.295074	0.45395	0.084762	0.475311	0.353283	0.484713	0.302159	0.286327	0.663383	0.211583	0.515497	0.482432	0.309687	0.0469137	0.487656	0.532416	0.373221	0.369287	0.156183	0.297737
LUAD	Lung	TCGA-44-8117-01	Tumor	11.2453	0.0124729	0.267937	0.388408	0.319806	0.360492	0.475551	0.643291	0.451162	0.257145	0.347375	0.117105	0.413989	0.135772	0.479494	0.17382	0.240134	0.475116	0.145975	0.456424	0.406614	0.149937	-0.0669836	0.440928	0.38357	0.2788	0.25004	0.143729	0.235749
LUAD	Lung	TCGA-44-8119-01	Tumor	51.3561	0.0946242	0.380597	0.454641	0.375994	0.4086	0.548945	0.640282	0.474719	0.299549	0.346644	0.0899419	0.43415	0.167553	0.517404	0.211717	0.244774	0.556734	0.226823	0.481376	0.45045	0.214691	0.0423092	0.479363	0.453308	0.276548	0.301749	0.17937	0.306555
LUAD	Lung	TCGA-44-8120-01	Tumor	7.99535	0.0651593	0.234549	0.369756	0.337079	0.387741	0.449828	0.668634	0.454841	0.285512	0.336295	0.0880296	0.401447	0.187019	0.482896	0.217719	0.321365	0.477956	0.143484	0.489637	0.454669	0.198697	0.012337	0.471208	0.384158	0.302449	0.282482	0.117938	0.281365
LUAD	Lung	TCGA-44-A479-01	Tumor	243.425	0.318266	0.458168	0.599722	0.368169	0.416337	0.510648	0.670541	0.447024	0.299171	0.463321	0.0910582	0.42058	0.339587	0.49835	0.252997	0.150165	0.639335	0.196717	0.496861	0.487666	0.22597	-0.0432667	0.483876	0.450094	0.348088	0.327159	0.200578	0.254628
LUAD	Lung	TCGA-44-A47A-01	Tumor	57.0261	0.0027079	0.375328	0.404901	0.371973	0.444287	0.491119	0.673389	0.468688	0.273399	0.38261	0.0612786	0.415119	0.176641	0.528594	0.272058	0.220225	0.557769	0.17952	0.487748	0.424021	0.186453	-0.0127549	0.484793	0.417972	0.342017	0.288343	0.17659	0.244433
LUAD	Lung	TCGA-44-A47B-01	Tumor	27.1413	-0.0436999	0.364635	0.464556	0.340465	0.415098	0.512363	0.630662	0.417229	0.281087	0.377095	0.0829532	0.3843	0.13559	0.485656	0.17877	0.224459	0.507267	0.144304	0.462939	0.411591	0.206356	-0.114645	0.441697	0.366027	0.310212	0.251282	0.100156	0.24754
LUAD	Lung	TCGA-44-A47G-01	Tumor	163.783	0.312681	0.461514	0.558838	0.431022	0.424453	0.490511	0.691572	0.48854	0.258244	0.493749	0.133515	0.426976	0.322558	0.524723	0.293897	0.31386	0.659578	0.168937	0.513406	0.450185	0.278248	0.0683684	0.505499	0.497896	0.37159	0.374285	0.150508	0.281685
LUAD	Lung	TCGA-44-A4SS-01	Tumor	49.6927	0.125725	0.41568	0.538488	0.326364	0.394812	0.487757	0.659247	0.495588	0.295865	0.428931	0.118494	0.432248	0.207826	0.495318	0.295562	0.230097	0.587211	0.148658	0.496505	0.437885	0.292372	-0.0305643	0.499732	0.502645	0.316808	0.332227	0.168595	0.285786
LUAD	Lung	TCGA-44-A4SU-01	Tumor	82.0544	0.235771	0.243988	0.416796	0.340407	0.382686	0.468828	0.636189	0.403854	0.183942	0.372046	0.0524193	0.363224	0.225919	0.483894	0.117472	0.224602	0.475155	0.141487	0.456333	0.408088	0.168628	-0.0702973	0.475159	0.320677	0.286203	0.273217	0.0848709	0.210817
LUSC	Lung	TCGA-46-3765-01	Tumor	36.254	0.171183	0.410274	0.420933	0.351323	0.487928	0.454703	0.635469	0.476006	0.2681	0.321467	0.0425273	0.428039	0.202171	0.496636	0.227838	0.215267	0.507652	0.196559	0.455657	0.370862	0.208813	-0.0429752	0.493043	0.345692	0.283206	0.285907	0.087792	0.270188
LUSC	Lung	TCGA-46-3766-01	Tumor	68.1451	0.326896	0.399819	0.54505	0.41478	0.477484	0.449827	0.694145	0.532739	0.330195	0.451205	0.106375	0.528779	0.367896	0.55712	0.363405	0.399114	0.665764	0.25346	0.529028	0.491111	0.293673	0.0180357	0.55793	0.562595	0.401015	0.38347	0.14261	0.307678
LUSC	Lung	TCGA-46-3767-01	Tumor	60.7001	0.239487	0.425348	0.476745	0.403042	0.476313	0.471745	0.6788	0.530205	0.34459	0.382767	0.130627	0.477323	0.297188	0.532904	0.305763	0.360629	0.597292	0.212066	0.488929	0.47072	0.279434	-0.000915279	0.522914	0.478033	0.354117	0.367827	0.117539	0.323019
LUSC	Lung	TCGA-46-3768-01	Tumor	26.6758	-0.0216507	0.373852	0.346655	0.323284	0.422666	0.46689	0.608849	0.440805	0.284508	0.29287	0.00896741	0.412776	0.0817266	0.518712	0.196221	0.177148	0.448453	0.22761	0.475571	0.360044	0.190433	-0.127457	0.471378	0.321227	0.259028	0.22962	0.146264	0.216347
LUSC	Lung	TCGA-46-3769-01	Tumor	375.597	0.014897	0.423874	0.496368	0.362353	0.45852	0.489241	0.632291	0.498069	0.283548	0.409529	-0.02058	0.491296	0.196482	0.473069	0.280491	0.154579	0.590191	0.167645	0.511041	0.467365	0.268118	0.0136149	0.488915	0.467687	0.359327	0.336927	0.0890567	0.217457
LUSC	Lung	TCGA-46-6025-01	Tumor	20.5109	-0.0647666	0.328862	0.367547	0.308457	0.430607	0.473826	0.599356	0.451357	0.2766	0.313571	-0.00696728	0.390143	0.0507003	0.412213	0.137492	0.127861	0.413934	0.175341	0.416863	0.372638	0.209802	-0.102302	0.461763	0.34212	0.231485	0.239988	0.0751788	0.310912
LUSC	Lung	TCGA-46-6026-01	Tumor	23.4994	-0.0934341	0.296274	0.310268	0.227564	0.423953	0.409471	0.599536	0.388276	0.245792	0.179783	-0.0391962	0.315234	-0.0584131	0.425543	0.102294	0.0172727	0.380516	0.137212	0.426106	0.323523	0.131018	-0.0830144	0.471909	0.199419	0.215817	0.201433	0.0049775	0.186011
LUAD	Lung	TCGA-49-4486-01	Tumor	82.0512	-0.00581011	0.168235	0.371852	0.28931	0.355679	0.414875	0.572963	0.362472	0.225131	0.234524	0.110903	0.418411	0.0548289	0.446388	0.135954	0.172323	0.34915	0.0660809	0.45084	0.284783	0.124208	0.00201398	0.373795	0.157561	0.216086	0.220889	0.0866145	0.233229
LUAD	Lung	TCGA-49-4487-01	Tumor	103.128	0.373639	0.534328	0.593771	0.362669	0.432169	0.476027	0.652464	0.406178	0.285872	0.403427	0.0806356	0.433235	0.408316	0.496069	0.254511	0.278813	0.607303	0.184251	0.514499	0.447166	0.244245	-0.0353374	0.472186	0.40305	0.348409	0.358894	0.114039	0.353954
LUAD	Lung	TCGA-49-4488-01	Tumor	138.352	0.128213	0.385908	0.480411	0.408035	0.451202	0.554055	0.637028	0.419405	0.218841	0.348273	0.0417854	0.433694	0.208054	0.496584	0.201074	0.226499	0.533364	0.169671	0.512604	0.388824	0.222178	0.0214068	0.431352	0.395182	0.364052	0.299569	0.179801	0.257217
LUAD	Lung	TCGA-49-4490-01	Tumor	650.439	-0.0025173	0.220201	0.391575	0.348197	0.422759	0.456382	0.646918	0.435908	0.213397	0.329545	0.00132828	0.35276	0.121911	0.493071	0.17178	0.192693	0.503599	0.139526	0.507734	0.410617	0.207362	0.0297159	0.472059	0.24109	0.310171	0.294819	0.102451	0.202588
LUAD	Lung	TCGA-49-4494-01	Tumor	142.436	0.050779	0.409299	0.494897	0.385902	0.399871	0.477975	0.626783	0.441352	0.255076	0.370701	-0.00890978	0.456653	0.121402	0.495298	0.228705	0.177037	0.516985	0.167913	0.494666	0.39128	0.210731	-0.00686195	0.401729	0.38549	0.303554	0.297519	0.156422	0.309286
LUAD	Lung	TCGA-49-4501-01	Tumor	89.5261	0.196205	0.304129	0.492737	0.359933	0.413972	0.489345	0.654319	0.483614	0.244623	0.355377	0.111108	0.445554	0.252515	0.488459	0.251644	0.309154	0.53841	0.151743	0.51622	0.418232	0.2212	0.0143558	0.498024	0.381231	0.364852	0.338829	0.138078	0.259494
LUAD	Lung	TCGA-49-4505-01	Tumor	921.756	0.164513	0.323099	0.499969	0.400168	0.472627	0.513779	0.661746	0.513938	0.257464	0.399773	0.18079	0.46448	0.234025	0.516649	0.276847	0.364593	0.600286	0.160961	0.528035	0.451029	0.254516	0.0890088	0.479557	0.458415	0.366327	0.320286	0.159002	0.244053
LUAD	Lung	TCGA-49-4506-01	Tumor	92.6617	0.163718	0.487459	0.572717	0.385547	0.409878	0.475019	0.623466	0.417003	0.308981	0.406694	0.0661773	0.435526	0.245264	0.460361	0.252886	0.141175	0.545846	0.220382	0.50497	0.390434	0.209402	0.122937	0.412529	0.362094	0.317397	0.319631	0.115669	0.308733
LUAD	Lung	TCGA-49-4507-01	Tumor	1005.75	0.123415	0.478418	0.607066	0.377679	0.466441	0.467812	0.665689	0.408806	0.260947	0.408742	0.0171624	0.441934	0.182144	0.412011	0.273469	0.179244	0.570608	0.151686	0.472788	0.41517	0.291704	0.13643	0.419014	0.36181	0.310967	0.312476	0.17379	0.311728
LUAD	Lung	TCGA-49-4510-01	Tumor	142.324	0.0459243	0.140605	0.392334	0.343338	0.394542	0.554888	0.602255	0.369808	0.193761	0.345037	0.128934	0.390801	0.0884774	0.461517	0.173388	0.226064	0.458155	0.108684	0.485574	0.379973	0.186962	0.0573618	0.437486	0.269086	0.278127	0.241979	0.121892	0.230602
LUAD	Lung	TCGA-49-4512-01	Tumor	62.9356	0.0682575	0.217937	0.362543	0.357684	0.41054	0.509773	0.649472	0.472729	0.249892	0.323937	0.015612	0.414692	0.186007	0.480769	0.275601	0.248146	0.560841	0.169981	0.520628	0.434381	0.192656	0.0238607	0.490779	0.398003	0.325523	0.279225	0.151373	0.194281
LUAD	Lung	TCGA-49-4514-01	Tumor	520.984	0.195534	0.404308	0.52264	0.341301	0.403081	0.538048	0.626011	0.414377	0.24818	0.321867	0.0127354	0.430304	0.177831	0.444883	0.19112	0.134584	0.483228	0.122838	0.499972	0.372713	0.205855	0.0554581	0.432108	0.250525	0.266397	0.311033	0.162598	0.321387
LUAD	Lung	TCGA-49-6742-01	Tumor	3624.55	-0.0733349	0.281472	0.321549	0.298436	0.390359	0.508985	0.59099	0.395412	0.275028	0.27668	0.0439067	0.427411	0.0376659	0.445406	0.233606	0.160707	0.386471	0.177193	0.52031	0.360485	0.146976	0.0938185	0.450439	0.196523	0.221715	0.240232	0.135155	0.324756
LUAD	Lung	TCGA-49-6743-01	Tumor	789.297	0.0798829	0.445725	0.389344	0.334998	0.405244	0.499986	0.615201	0.461064	0.278173	0.347959	0.0108551	0.421243	0.188269	0.473997	0.188756	0.235873	0.529174	0.211985	0.496403	0.438224	0.218096	0.123133	0.465415	0.438822	0.297586	0.313764	0.130304	0.257587
LUAD	Lung	TCGA-49-6744-01	Tumor	163.789	0.221669	0.410241	0.544712	0.413292	0.452358	0.519945	0.690759	0.504727	0.309736	0.429646	0.13762	0.4742	0.284148	0.528826	0.324268	0.365298	0.644311	0.200682	0.511413	0.490013	0.271601	0.077332	0.496544	0.502719	0.367665	0.354746	0.155206	0.309085
LUAD	Lung	TCGA-49-6745-01	Tumor	294.017	0.089946	0.423023	0.491669	0.390523	0.412259	0.465697	0.663428	0.527662	0.33035	0.413195	0.107054	0.47067	0.216815	0.533932	0.273703	0.306071	0.607207	0.222943	0.509412	0.472023	0.295099	0.100633	0.479509	0.495864	0.335394	0.364132	0.150948	0.329577
LUAD	Lung	TCGA-49-6761-01	Tumor	41.7281	0.14628	0.415128	0.507816	0.341333	0.436039	0.52253	0.651915	0.459264	0.252532	0.418776	0.0968897	0.457181	0.234815	0.449747	0.190734	0.261222	0.54694	0.185037	0.481067	0.410795	0.269395	0.0644448	0.444988	0.393355	0.313278	0.323146	0.101863	0.25345
LUAD	Lung	TCGA-49-6767-01	Tumor	226.971	-0.0479149	0.403696	0.520579	0.31779	0.393489	0.471842	0.611129	0.410814	0.258514	0.369931	-0.0340797	0.452764	0.166506	0.4821	0.18146	0.0797952	0.581312	0.181906	0.497667	0.399288	0.239586	-0.00937318	0.459278	0.382459	0.299297	0.293239	0.156399	0.221334
LUAD	Lung	TCGA-49-AAQV-01	Tumor	127.572	0.209586	0.358439	0.470994	0.374246	0.469738	0.502608	0.625079	0.394339	0.230963	0.384624	0.0577222	0.398143	0.195674	0.517616	0.145416	0.179373	0.54773	0.117656	0.498979	0.38209	0.195356	0.107795	0.468614	0.306994	0.266012	0.285659	0.169778	0.254889
LUAD	Lung	TCGA-49-AAR0-01	Tumor	226.225	0.18452	0.328349	0.486888	0.330199	0.413216	0.53526	0.625358	0.392518	0.306589	0.378465	0.124664	0.429529	0.234088	0.508669	0.257743	0.201077	0.579299	0.161389	0.495725	0.427022	0.214281	-0.0345757	0.474503	0.408384	0.324198	0.280245	0.127171	0.25734
LUAD	Lung	TCGA-49-AAR2-01	Tumor	8522.73	0.178688	0.333091	0.454483	0.327318	0.367299	0.512996	0.604851	0.355223	0.205507	0.300502	0.000579768	0.322656	0.186577	0.46848	0.173904	0.0754455	0.507755	0.102001	0.508919	0.346356	0.143903	0.00361512	0.440296	0.192825	0.24719	0.244274	0.121974	0.212893
LUAD	Lung	TCGA-49-AAR3-01	Tumor	93.7597	0.226552	0.465084	0.600031	0.368079	0.424922	0.498237	0.664156	0.412745	0.283297	0.475109	0.0294862	0.463423	0.309087	0.485387	0.27889	0.163603	0.653947	0.151831	0.492784	0.472031	0.306784	0.0276439	0.480837	0.512564	0.356738	0.374916	0.121097	0.263895
LUAD	Lung	TCGA-49-AAR4-01	Tumor	1034.6	0.204131	0.440509	0.62054	0.364499	0.392263	0.497717	0.66656	0.408155	0.267065	0.487867	0.0909457	0.419842	0.227641	0.501886	0.18596	0.194113	0.592402	0.129164	0.493327	0.453548	0.237803	0.00997156	0.496119	0.410915	0.305627	0.31793	0.066156	0.238928
LUAD	Lung	TCGA-49-AAR9-01	Tumor	284.944	-0.143556	0.345943	0.336106	0.282656	0.38782	0.513002	0.570627	0.410593	0.208358	0.280583	-0.0254777	0.335686	0.0284625	0.447224	0.0929267	0.137507	0.337854	0.193311	0.448385	0.408194	0.169467	-0.121694	0.448222	0.219352	0.20994	0.256861	0.163061	0.239387
LUAD	Lung	TCGA-49-AARE-01	Tumor	129.908	0.137459	0.349092	0.439948	0.293238	0.399914	0.51604	0.603067	0.394135	0.237062	0.320263	0.0200441	0.394893	0.135144	0.427752	0.147518	0.123538	0.500272	0.13217	0.464628	0.356887	0.193166	0.0194352	0.460986	0.291106	0.196608	0.264601	0.0917283	0.163425
LUAD	Lung	TCGA-49-AARN-01	Tumor	1236.24	0.211653	0.265103	0.398219	0.341488	0.423677	0.52031	0.642196	0.428815	0.238746	0.327331	0.0433953	0.364087	0.208559	0.473998	0.174625	0.185306	0.501108	0.185031	0.474522	0.429073	0.183426	0.00232071	0.449405	0.266482	0.280666	0.27689	0.123667	0.289434
LUAD	Lung	TCGA-49-AARO-01	Tumor	522.023	0.197217	0.368269	0.508375	0.41121	0.407007	0.494462	0.664711	0.471296	0.225983	0.415549	0.0916263	0.432097	0.242393	0.530331	0.289284	0.191425	0.651908	0.186622	0.527741	0.461613	0.271272	0.0491252	0.498629	0.530494	0.342664	0.311494	0.138364	0.214756
LUAD	Lung	TCGA-49-AARQ-01	Tumor	645.859	0.0404958	0.360285	0.460387	0.315384	0.437656	0.485417	0.578208	0.390225	0.219268	0.36074	0.0469145	0.365401	0.145091	0.483954	0.151894	0.105747	0.487251	0.122187	0.478823	0.408234	0.2066	-0.104853	0.423933	0.188048	0.26303	0.231567	0.143849	0.234715
LUAD	Lung	TCGA-49-AARR-01	Tumor	1195.73	0.242129	0.217035	0.446655	0.353244	0.405194	0.438973	0.645957	0.421414	0.258022	0.397485	0.244034	0.414656	0.229923	0.542131	0.254594	0.292141	0.55626	0.0976272	0.476433	0.470344	0.202966	0.00527151	0.540215	0.390563	0.301508	0.291013	0.106402	0.255517
KIRP	Kidney	TCGA-4A-A93W-01	Tumor	1079.84	-0.116565	0.0523813	0.329011	0.285073	0.389895	0.460437	0.608811	0.362125	0.239159	0.266971	0.00649585	0.365634	0.0694069	0.493166	0.135509	0.146735	0.385487	0.122678	0.497082	0.401003	0.193996	-0.131954	0.505035	0.132656	0.276498	0.23984	0.148836	0.118215
KIRP	Kidney	TCGA-4A-A93X-01	Tumor	4.50123	-0.164847	0.134457	0.254359	0.245461	0.382309	0.480013	0.545797	0.369563	0.313487	0.176923	-0.0411706	0.366392	0.027393	0.429359	0.0783965	0.00294243	0.320153	0.211059	0.439041	0.29582	0.155763	-0.125861	0.433743	0.20339	0.201284	0.191979	0.0696416	0.05008
KIRP	Kidney	TCGA-4A-A93Y-01	Tumor	15.8463	0.312429	0.305552	0.554918	0.404781	0.433678	0.494949	0.697368	0.506675	0.353607	0.483587	0.153345	0.511363	0.39123	0.562342	0.395529	0.343245	0.743289	0.21678	0.571339	0.531128	0.312146	-0.0709565	0.549976	0.575616	0.44572	0.412172	0.125296	0.218541
LUAD	Lung	TCGA-4B-A93V-01	Tumor	40.792	0.0897983	0.354001	0.474423	0.319044	0.357503	0.54745	0.600296	0.366809	0.224404	0.261597	0.134447	0.349917	0.216963	0.449443	0.134286	0.0820291	0.478427	0.136747	0.496478	0.384099	0.173138	0.0141086	0.439312	0.281375	0.211467	0.236744	0.192508	0.310415
THCA	Thyroid	TCGA-4C-A93U-01	Tumor	20.5134	-0.039604	0.310896	0.440007	0.393516	0.457752	0.508675	0.690848	0.516627	0.363038	0.409987	0.162049	0.424476	0.173726	0.532784	0.213165	0.291305	0.514435	0.20492	0.532384	0.51658	0.222383	-0.0290358	0.508964	0.417739	0.404778	0.33223	0.144338	0.237885
UCEC	Endometrial	TCGA-4E-A92E-01	Tumor	225.317	-0.0379737	0.279123	0.415578	0.306494	0.404668	0.400145	0.55115	0.350143	0.220228	0.315271	0.0578179	0.364358	0.100698	0.418621	0.188189	0.0876217	0.428267	0.163298	0.41765	0.405099	0.143052	-0.0912201	0.424575	0.286892	0.231417	0.236552	0.0846085	0.243404
CHOL	Bile duct	TCGA-4G-AAZO-01	Tumor	5.2289	-0.103052	0.217232	0.403393	0.324076	0.437489	0.542743	0.669545	0.475365	0.226219	0.294124	0.00795971	0.341821	0.107133	0.456197	0.196708	0.113172	0.40374	0.0725169	0.594638	0.441308	0.194481	-0.0957891	0.507242	0.194965	0.192481	0.235326	0.284061	0.0990748
CHOL	Bile duct	TCGA-4G-AAZT-01	Tumor	816.296	-0.0349376	0.184614	0.457843	0.342312	0.388558	0.520468	0.637268	0.400561	0.234457	0.307752	-0.0181565	0.350366	0.0582991	0.443613	0.224723	0.0887071	0.462126	0.078912	0.622829	0.470123	0.23003	-0.0982843	0.510281	0.210313	0.244171	0.26743	0.237285	0.0396096
BRCA	Breast	TCGA-4H-AAAK-01	Tumor	4.41863	-0.0851679	0.212836	0.322103	0.258696	0.376648	0.465591	0.576522	0.48895	0.26368	0.296229	0.0230537	0.315032	0.103253	0.43673	0.17572	0.177149	0.405036	0.226396	0.417415	0.423041	0.150907	-0.170495	0.446658	0.270175	0.241097	0.231305	0.0240142	0.246078
CESC	Cervical	TCGA-4J-AA1J-01	Tumor	567.754	-0.128608	0.380339	0.281796	0.249737	0.450338	0.441865	0.606255	0.447598	0.253656	0.267445	-0.0443783	0.369877	0.00228881	0.481485	0.125864	0.123872	0.372865	0.227955	0.450516	0.373534	0.213455	0.054226	0.473604	0.199975	0.211529	0.207299	0.142407	0.32619
TGCT	Testes	TCGA-4K-AA1G-01	Tumor	0	0.0709874	0.398969	0.462927	0.257842	0.386419	0.500288	0.559796	0.332292	0.308621	0.301529	-0.0704454	0.319029	0.211425	0.375811	0.173341	0.0494081	0.403031	0.131629	0.465592	0.362044	0.207373	-0.119642	0.441731	0.248781	0.229908	0.213923	0.0329163	0.238103
TGCT	Testes	TCGA-4K-AA1H-01	Tumor	0.044958	0.467462	0.53846	0.70376	0.363428	0.445753	0.51269	0.689025	0.405563	0.385766	0.542524	0.132353	0.443817	0.504982	0.436478	0.30023	0.219618	0.667113	0.251809	0.565094	0.48713	0.334612	-0.0100245	0.528389	0.506589	0.416765	0.394733	0.133911	0.31015
TGCT	Testes	TCGA-4K-AA1I-01	Tumor	1.15299	0.325923	0.531622	0.660273	0.341407	0.44315	0.528134	0.635369	0.414416	0.364648	0.465527	0.0665326	0.413566	0.402921	0.419949	0.285551	0.174561	0.626091	0.184257	0.54518	0.428917	0.284771	0.0540346	0.490613	0.410211	0.360316	0.329847	0.0858339	0.271741
TGCT	Testes	TCGA-4K-AAAL-01	Tumor	0.492354	0.131918	0.35823	0.554081	0.264259	0.41716	0.50306	0.571644	0.386825	0.324232	0.347695	-0.0685634	0.369834	0.150765	0.411255	0.255745	0.155224	0.517523	0.199565	0.475134	0.386341	0.224836	-0.0398704	0.458594	0.339988	0.273609	0.263619	0.0166748	0.214206
PRAD	Prostate	TCGA-4L-AA1F-01	Tumor	2.10398	0.138282	0.302523	0.482548	0.330872	0.505003	0.487607	0.681173	0.467724	0.325316	0.41412	0.103781	0.431231	0.250222	0.506212	0.258703	0.228531	0.559885	0.235432	0.533716	0.510679	0.244806	-0.0387594	0.528102	0.405004	0.316638	0.342985	0.0979799	0.266556
COAD	Colon	TCGA-4N-A93T-01	Tumor	2733.29	-0.0244338	0.226551	0.310432	0.186372	0.405841	0.495863	0.530499	0.352426	0.202468	0.152449	0.0504327	0.348944	0.0226144	0.371522	0.00616253	-0.0404818	0.227184	0.169492	0.480499	0.299391	0.10077	-0.152693	0.410498	0.0669442	0.176852	0.195208	0.135984	0.0900804
HNSC	Head and Neck	TCGA-4P-AA8J-01	Tumor	545.468	0.0539162	0.37353	0.473365	0.362503	0.479195	0.502948	0.696138	0.485307	0.313263	0.379561	-0.00649557	0.438242	0.0905744	0.458065	0.221264	0.16412	0.529502	0.217416	0.4691	0.433277	0.251327	0.066358	0.509688	0.403695	0.304151	0.313756	0.100051	0.272425
LIHC	Liver	TCGA-4R-AA8I-01	Tumor	242.816	-0.12862	0.246725	0.332761	0.288948	0.41301	0.488917	0.578332	0.430443	0.182498	0.270663	0.0254534	0.464554	-0.00285243	0.439241	0.116312	0.0600849	0.404122	0.206722	0.55953	0.432899	0.154742	0.0463261	0.470309	0.197795	0.221498	0.229523	0.122112	0.223629
COAD	Colon	TCGA-4T-AA8H-01	Tumor	1586.73	-0.128506	0.29511	0.281209	0.174474	0.373786	0.428812	0.561964	0.351029	0.17185	0.152508	0.0809056	0.377301	-0.0322228	0.356224	0.0259794	-0.0104881	0.19048	0.200354	0.485802	0.293731	0.0856746	-0.0917308	0.445406	0.080863	0.14944	0.181458	0.140924	0.202576
BLCA	Bladder	TCGA-4Z-AA7M-01	Tumor	26.1487	-0.198158	0.310634	0.262053	0.209566	0.3951	0.39825	0.540178	0.346629	0.233073	0.199573	-0.0389896	0.346318	-0.0814606	0.438427	0.108817	0.0547181	0.289979	0.134403	0.428451	0.275629	0.123461	-0.159312	0.368576	0.0844379	0.171304	0.186348	0.0589937	0.180753
BLCA	Bladder	TCGA-4Z-AA7N-01	Tumor	34.6374	0.496758	0.418912	0.53139	0.328393	0.415695	0.439067	0.650299	0.44988	0.331256	0.428019	0.223246	0.363322	0.514073	0.460475	0.195721	0.279705	0.535838	0.228268	0.510379	0.408465	0.234612	-0.0922734	0.481692	0.346183	0.362752	0.359193	0.0845419	0.269882
BLCA	Bladder	TCGA-4Z-AA7O-01	Tumor	135.147	-0.0792545	0.376484	0.402458	0.261942	0.456678	0.396743	0.581117	0.414009	0.274231	0.307829	0.0696225	0.392168	0.0836879	0.410426	0.112877	0.162045	0.383722	0.205047	0.470397	0.371329	0.16297	-0.0963423	0.381867	0.177266	0.243016	0.2195	0.0630919	0.250574
BLCA	Bladder	TCGA-4Z-AA7Q-01	Tumor	75.5503	0.0533764	0.43491	0.521159	0.278959	0.391228	0.463777	0.583228	0.426232	0.233996	0.389917	0.0406266	0.403307	0.146515	0.439692	0.186564	0.157081	0.529097	0.183013	0.437408	0.365629	0.186645	0.0758754	0.453493	0.270078	0.283571	0.276247	0.127784	0.295618
BLCA	Bladder	TCGA-4Z-AA7R-01	Tumor	4.93992	-0.244667	0.229586	0.20805	0.163504	0.384385	0.39837	0.54922	0.387231	0.223172	0.101206	-0.00778047	0.367509	-0.0900951	0.425862	0.0535723	0.0924441	0.219631	0.116884	0.448013	0.29051	0.119149	-0.140526	0.365404	0.0984725	0.102231	0.163336	0.0266115	0.24348
BLCA	Bladder	TCGA-4Z-AA7S-01	Tumor	6.35388	-0.102141	0.256628	0.272974	0.158748	0.423152	0.38683	0.534215	0.376163	0.238746	0.150758	0.0501541	0.332453	-0.0197898	0.423258	0.0422418	0.069032	0.210637	0.15764	0.455694	0.279636	0.0879456	-0.150023	0.364701	0.0588825	0.175554	0.152543	0.0908746	0.231606
BLCA	Bladder	TCGA-4Z-AA7W-01	Tumor	30.3615	0.0858214	0.462792	0.613779	0.339696	0.415575	0.442137	0.588104	0.397212	0.257011	0.462211	0.125997	0.410224	0.201778	0.431114	0.236841	0.216049	0.59624	0.180797	0.442383	0.393095	0.292225	0.0626885	0.463798	0.364126	0.313181	0.321828	0.134479	0.258056
BLCA	Bladder	TCGA-4Z-AA7Y-01	Tumor	10.6382	-0.239526	0.296507	0.211252	0.186531	0.449305	0.427638	0.538884	0.362497	0.255292	0.177579	0.0557313	0.329317	-0.0150929	0.435828	0.0752765	0.0436649	0.206125	0.149383	0.467179	0.352639	0.127447	-0.210057	0.379909	0.109026	0.186157	0.146633	0.0896479	0.282116
BLCA	Bladder	TCGA-4Z-AA80-01	Tumor	62.8135	-0.131065	0.37441	0.317446	0.22704	0.451938	0.406534	0.52813	0.360058	0.242586	0.143581	0.0886568	0.34425	0.00404053	0.406679	0.0202569	0.154102	0.218221	0.118703	0.414696	0.255825	0.103004	-0.11411	0.363528	0.0713812	0.160109	0.171162	0.0574838	0.265346
BLCA	Bladder	TCGA-4Z-AA81-01	Tumor	1293.79	-0.113511	0.401218	0.469532	0.315189	0.374208	0.384691	0.543971	0.399695	0.218673	0.361954	0.0132642	0.383317	0.0965652	0.394148	0.0668352	0.0490193	0.38184	0.114234	0.444513	0.346834	0.188704	-0.0787233	0.40505	0.211071	0.239574	0.242085	0.108938	0.297787
BLCA	Bladder	TCGA-4Z-AA82-01	Tumor	119.958	-0.049764	0.361371	0.277489	0.260575	0.400469	0.427466	0.583594	0.425294	0.2426	0.279045	0.072118	0.351362	0.0799897	0.461173	0.130946	0.132298	0.363777	0.206709	0.390581	0.35661	0.199212	-0.0160668	0.432073	0.276908	0.244389	0.245472	0.0956112	0.282952
BLCA	Bladder	TCGA-4Z-AA83-01	Tumor	946.043	-0.258016	0.263156	0.284904	0.350528	0.406405	0.451068	0.55579	0.416769	0.248667	0.276616	0.0955546	0.348484	0.0390125	0.389863	0.110172	0.100681	0.369349	0.126836	0.475338	0.362244	0.166326	0.0139323	0.390919	0.248395	0.219444	0.197928	0.147073	0.202865
BLCA	Bladder	TCGA-4Z-AA84-01	Tumor	129.455	-0.111691	0.309467	0.283087	0.188304	0.367746	0.451756	0.499155	0.326176	0.202272	0.214505	-0.00593164	0.381413	-0.0276682	0.36214	0.01602	0.0226595	0.274408	0.101321	0.381671	0.282172	0.130647	-0.0485686	0.352471	0.183754	0.147341	0.2078	0.120122	0.231015
BLCA	Bladder	TCGA-4Z-AA86-01	Tumor	274.599	0.0221367	0.440047	0.521458	0.310098	0.413138	0.39081	0.609252	0.47173	0.270595	0.387598	0.0605338	0.451771	0.178918	0.463905	0.25001	0.223973	0.550674	0.193357	0.436081	0.407712	0.281472	0.0145832	0.437268	0.476098	0.33306	0.314446	0.106232	0.305559
BLCA	Bladder	TCGA-4Z-AA87-01	Tumor	11.3238	-0.045401	0.379112	0.415196	0.272517	0.381294	0.435455	0.515636	0.395645	0.252779	0.231069	0.0276894	0.355523	0.0601754	0.415775	0.146613	0.131725	0.360347	0.148702	0.455735	0.298434	0.151716	-0.0917605	0.385106	0.181483	0.209782	0.224543	0.0852882	0.260704
BLCA	Bladder	TCGA-4Z-AA89-01	Tumor	68.1537	-0.229532	0.26837	0.285441	0.236761	0.430497	0.405008	0.533018	0.361077	0.209626	0.25188	0.0407027	0.347521	-0.0342168	0.420603	0.0520814	0.0212048	0.282331	0.117312	0.427206	0.287574	0.0749828	-0.189276	0.360545	0.0415312	0.164901	0.158119	0.0574175	0.221151
LUAD	Lung	TCGA-50-5044-01	Tumor	52.5083	0.0382908	0.394523	0.494707	0.360521	0.410754	0.429567	0.673247	0.469449	0.268284	0.354455	0.0556492	0.47516	0.127324	0.440781	0.275133	0.203334	0.526471	0.154909	0.480261	0.446875	0.296536	-0.0226322	0.479631	0.374666	0.337352	0.30855	0.117385	0.279902
LUAD	Lung	TCGA-50-5045-01	Tumor	146.65	0.364059	0.446262	0.579427	0.423034	0.438415	0.512221	0.680361	0.502628	0.283464	0.431848	0.171574	0.507609	0.389628	0.533688	0.325541	0.355876	0.67168	0.234894	0.540218	0.479976	0.290439	0.0676379	0.482808	0.541825	0.42756	0.384261	0.174658	0.297369
LUAD	Lung	TCGA-50-5049-01	Tumor	22.1347	0.352474	0.4707	0.617173	0.38465	0.431158	0.461845	0.703233	0.481018	0.347354	0.479598	0.158288	0.490567	0.414072	0.52861	0.317985	0.359679	0.689726	0.219305	0.541056	0.488115	0.282687	-0.0291127	0.487211	0.561971	0.430433	0.404585	0.109052	0.300817
LUAD	Lung	TCGA-50-5051-01	Tumor	650.662	0.107261	0.329959	0.350835	0.344402	0.401645	0.54021	0.583322	0.371288	0.22493	0.248924	0.0929108	0.345319	0.134548	0.475032	0.121939	0.201434	0.397897	0.233722	0.495034	0.388362	0.16345	0.00833281	0.435039	0.223105	0.211881	0.231529	0.133978	0.294535
LUAD	Lung	TCGA-50-5055-01	Tumor	100.642	0.539642	0.445231	0.613705	0.398085	0.446493	0.51153	0.691563	0.461956	0.316728	0.458464	0.181304	0.448914	0.523565	0.505252	0.293087	0.331447	0.642094	0.261836	0.555254	0.482984	0.280401	-0.0162724	0.495407	0.489371	0.405511	0.401702	0.176078	0.294273
LUAD	Lung	TCGA-50-5066-01	Tumor	24.827	0.273401	0.506788	0.600449	0.398473	0.411999	0.467799	0.641138	0.471463	0.294113	0.421419	0.136659	0.488244	0.350165	0.523202	0.333834	0.338524	0.642777	0.186275	0.491234	0.45201	0.297595	0.0288897	0.456701	0.52556	0.393204	0.364201	0.101963	0.321961
LUAD	Lung	TCGA-50-5066-02	Recurrent	220.718	0.0351063	0.354536	0.391089	0.309124	0.390524	0.473598	0.626636	0.472828	0.295856	0.319979	0.049899	0.381448	0.19324	0.540482	0.164314	0.21473	0.491775	0.166849	0.461922	0.414621	0.195293	-0.0081468	0.478639	0.340688	0.320861	0.256374	0.0382091	0.307452
LUAD	Lung	TCGA-50-5068-01	Tumor	26.4501	0.301872	0.440134	0.598283	0.411103	0.424631	0.451188	0.649182	0.386529	0.282845	0.399733	0.158785	0.43177	0.333217	0.507767	0.251551	0.349578	0.599165	0.211267	0.532664	0.447751	0.226226	0.0151465	0.427552	0.468958	0.379749	0.349209	0.173755	0.336128
LUAD	Lung	TCGA-50-5072-01	Tumor	300.946	-0.0281996	0.40238	0.335339	0.316648	0.404642	0.495238	0.629736	0.438803	0.300058	0.318499	0.0369015	0.425093	0.0961942	0.47966	0.198535	0.25039	0.448271	0.191634	0.483536	0.379502	0.22132	0.10925	0.448949	0.331869	0.258255	0.301155	0.167439	0.360494
LUAD	Lung	TCGA-50-5930-01	Tumor	412.233	0.232389	0.402152	0.483033	0.318177	0.392006	0.48708	0.658326	0.419527	0.287707	0.347337	0.0952616	0.434697	0.27745	0.499113	0.258412	0.232873	0.574047	0.208616	0.482831	0.407755	0.223527	0.0879506	0.45592	0.394643	0.303869	0.333164	0.108342	0.275458
LUAD	Lung	TCGA-50-5931-01	Tumor	10.1152	-0.0624147	0.303749	0.285398	0.225322	0.406407	0.37801	0.557457	0.361638	0.24851	0.206377	0.0769161	0.338867	-0.0543823	0.453971	0.0703357	0.0748903	0.294285	0.162455	0.383677	0.343896	0.148527	-0.144756	0.472804	0.162953	0.224958	0.208467	0.114775	0.252873
LUAD	Lung	TCGA-50-5932-01	Tumor	136.246	-0.00804357	0.183524	0.322144	0.286761	0.372892	0.48714	0.613185	0.449957	0.269454	0.332323	0.0645926	0.411824	0.151216	0.474745	0.174119	0.17014	0.423137	0.156713	0.471539	0.380907	0.166878	0.00351074	0.437688	0.309048	0.275538	0.232788	0.110872	0.233939
LUAD	Lung	TCGA-50-5933-01	Tumor	129.894	-0.00599293	0.420245	0.419428	0.37603	0.439592	0.491487	0.665669	0.558565	0.330691	0.431756	0.0770098	0.489134	0.235605	0.491967	0.295486	0.304257	0.624723	0.218171	0.494989	0.465363	0.319551	0.0373619	0.483011	0.568452	0.390182	0.351343	0.139025	0.252442
LUAD	Lung	TCGA-50-5935-01	Tumor	36.0509	0.039567	0.321824	0.456539	0.361606	0.415764	0.486972	0.661831	0.446173	0.23308	0.385392	0.0595369	0.425076	0.168836	0.512431	0.213174	0.24788	0.56817	0.17012	0.506574	0.425981	0.214979	0.0168631	0.44301	0.392128	0.331561	0.313539	0.176152	0.277825
LUAD	Lung	TCGA-50-5936-01	Tumor	173.499	0.103135	0.328503	0.372968	0.341353	0.418197	0.450587	0.645531	0.463133	0.344225	0.345749	0.00915476	0.472942	0.150687	0.487058	0.251159	0.249624	0.541509	0.158896	0.501436	0.414824	0.209862	0.0867138	0.467491	0.443077	0.294499	0.300427	0.145407	0.318458
LUAD	Lung	TCGA-50-5939-01	Tumor	64.1016	0.212843	0.412773	0.389888	0.375289	0.409797	0.476006	0.652991	0.491951	0.32867	0.405669	0.150293	0.476142	0.280164	0.498446	0.296071	0.274757	0.585603	0.211018	0.495802	0.445383	0.281568	0.16181	0.477718	0.535275	0.326331	0.338412	0.141703	0.323143
LUAD	Lung	TCGA-50-5941-01	Tumor	1684.77	0.285884	0.452093	0.568614	0.397052	0.450901	0.482061	0.680325	0.52868	0.297235	0.45416	0.111856	0.459929	0.345724	0.515928	0.287778	0.33659	0.643139	0.204327	0.515775	0.494058	0.281788	0.141387	0.501597	0.529044	0.396784	0.355648	0.196332	0.313471
LUAD	Lung	TCGA-50-5942-01	Tumor	13.0109	0.11648	0.172469	0.373341	0.316522	0.388147	0.435616	0.631828	0.406554	0.274858	0.341029	0.134359	0.319479	0.197257	0.509554	0.186708	0.269828	0.463285	0.165816	0.483746	0.432989	0.190432	-0.041488	0.469173	0.28928	0.317373	0.274641	0.191802	0.285162
LUAD	Lung	TCGA-50-5944-01	Tumor	79.1375	-0.00171877	0.176338	0.335898	0.338942	0.382302	0.453443	0.636651	0.500478	0.274408	0.351353	0.0544363	0.42796	0.159992	0.514245	0.236606	0.288145	0.47588	0.1302	0.484726	0.459146	0.208494	-0.0242807	0.494203	0.354807	0.343916	0.267829	0.148317	0.294305
LUAD	Lung	TCGA-50-5946-01	Tumor	24.4637	-0.160222	0.318205	0.292681	0.241808	0.386539	0.44898	0.573075	0.375106	0.220199	0.286549	-0.0379257	0.372744	0.0189641	0.438458	0.0412226	0.16888	0.311684	0.159722	0.428328	0.394943	0.124684	-0.120576	0.418345	0.2133	0.260112	0.193359	0.130982	0.32045
LUAD	Lung	TCGA-50-5946-02	Recurrent	24.826	0.0749625	0.373018	0.427156	0.291788	0.415712	0.480851	0.63088	0.438556	0.269652	0.357245	-0.0108563	0.433017	0.151674	0.437283	0.156161	0.273871	0.45691	0.214193	0.474347	0.443111	0.229303	-0.0822945	0.456017	0.36159	0.308102	0.285802	0.149394	0.32679
LUAD	Lung	TCGA-50-6590-01	Tumor	6.63152	0.243907	0.459067	0.506139	0.376064	0.425649	0.494445	0.666698	0.476377	0.271141	0.413217	0.0298988	0.470768	0.329324	0.438402	0.273551	0.157973	0.65127	0.255399	0.488553	0.453574	0.295672	-0.0325556	0.460181	0.54096	0.34776	0.348122	0.0933746	0.227872
LUAD	Lung	TCGA-50-6591-01	Tumor	6.42657	-0.258472	0.240305	0.19449	0.211712	0.366682	0.396326	0.522124	0.365983	0.274654	0.152379	-0.0081993	0.358225	-0.0875871	0.373774	0.0412562	0.0701636	0.20926	0.176336	0.4	0.383706	0.103353	-0.193238	0.421202	0.162304	0.204773	0.191805	-0.035359	0.368267
LUAD	Lung	TCGA-50-6592-01	Tumor	140.995	0.0903245	0.433521	0.525212	0.370569	0.409109	0.486657	0.648383	0.477484	0.304454	0.393662	0.0458413	0.450235	0.241586	0.486941	0.250759	0.268872	0.629194	0.159476	0.475914	0.449992	0.244937	0.0380944	0.487847	0.46582	0.348256	0.345472	0.190999	0.310421
LUAD	Lung	TCGA-50-6593-01	Tumor	519.107	0.0418502	0.317767	0.319647	0.369415	0.39962	0.554658	0.654539	0.487838	0.269786	0.376431	0.0600549	0.433567	0.182105	0.562038	0.262671	0.250773	0.557872	0.1974	0.496816	0.473959	0.227447	0.0718756	0.479085	0.438893	0.35775	0.308281	0.154123	0.22605
LUAD	Lung	TCGA-50-6594-01	Tumor	628.152	-0.0301175	0.34952	0.365556	0.323593	0.443821	0.436559	0.594067	0.472238	0.255877	0.353999	-0.0298684	0.433265	0.175553	0.527342	0.138734	0.115082	0.440229	0.142321	0.463631	0.399623	0.255992	0.00273154	0.442413	0.314431	0.304684	0.295709	0.0754862	0.175459
LUAD	Lung	TCGA-50-6595-01	Tumor	202.786	0.0123063	0.422256	0.470593	0.36141	0.434804	0.463866	0.655739	0.510459	0.306553	0.380595	0.0511825	0.4895	0.197537	0.480696	0.251622	0.217197	0.560059	0.169052	0.486238	0.46854	0.307707	0.0890283	0.456159	0.506986	0.345501	0.34174	0.154407	0.319312
LUAD	Lung	TCGA-50-6597-01	Tumor	1987.29	0.226834	0.294383	0.535381	0.350742	0.420762	0.490531	0.628188	0.423771	0.21229	0.352164	0.0141201	0.389158	0.227736	0.504566	0.203385	0.133552	0.519417	0.145235	0.526025	0.360734	0.190201	0.0642286	0.473141	0.252561	0.327476	0.306324	0.158524	0.298363
LUAD	Lung	TCGA-50-6673-01	Tumor	641.484	0.0846114	0.287205	0.343942	0.345475	0.416348	0.477583	0.668253	0.491537	0.263257	0.329949	0.0755119	0.467764	0.155076	0.47678	0.2115	0.265898	0.522519	0.153199	0.506711	0.42169	0.243828	0.0362581	0.474851	0.395326	0.309023	0.308952	0.172851	0.260574
LUAD	Lung	TCGA-50-7109-01	Tumor	272.956	0.119486	0.354473	0.514318	0.362727	0.367607	0.506703	0.624997	0.397804	0.303375	0.343049	0.0217642	0.365238	0.22095	0.456974	0.178786	0.18138	0.511409	0.156582	0.488995	0.419117	0.183857	0.0170861	0.487789	0.327487	0.269223	0.273813	0.15533	0.335884
LUAD	Lung	TCGA-50-8457-01	Tumor	25.2808	0.322049	0.286761	0.510844	0.357389	0.41576	0.462096	0.672343	0.439501	0.289937	0.430119	0.177603	0.40472	0.347925	0.496149	0.261887	0.325604	0.594985	0.151539	0.514003	0.455963	0.24335	0.0182428	0.493039	0.439154	0.355676	0.32858	0.123519	0.237549
LUAD	Lung	TCGA-50-8459-01	Tumor	258.447	0.258592	0.298538	0.418657	0.415767	0.396187	0.541747	0.682796	0.505847	0.332817	0.4133	0.082458	0.449595	0.287229	0.537192	0.383581	0.298784	0.658349	0.196925	0.528408	0.498579	0.270379	0.00148473	0.540883	0.55798	0.376248	0.372602	0.168101	0.235119
LUAD	Lung	TCGA-50-8460-01	Tumor	118.31	0.230449	0.284296	0.486308	0.3751	0.45977	0.464651	0.6706	0.416577	0.332593	0.400096	0.0867845	0.428132	0.242495	0.540923	0.293268	0.349926	0.586501	0.172756	0.525408	0.428338	0.188284	0.0218643	0.510292	0.395587	0.34313	0.30231	0.153457	0.234454
LUSC	Lung	TCGA-51-4079-01	Tumor	644.859	0.104306	0.435459	0.427705	0.352647	0.485859	0.442604	0.656995	0.48644	0.332854	0.358383	0.042479	0.438632	0.180565	0.507566	0.206432	0.225297	0.476512	0.176946	0.46151	0.395139	0.243068	0.0394384	0.483063	0.370545	0.292746	0.301914	0.128484	0.359731
LUSC	Lung	TCGA-51-4080-01	Tumor	77.8808	-0.101252	0.356201	0.320435	0.296504	0.476428	0.40608	0.545546	0.477064	0.271807	0.27545	0.029423	0.391558	0.0477975	0.45926	0.138722	0.141888	0.35913	0.194517	0.426982	0.334714	0.146585	-0.0985606	0.473805	0.249637	0.212407	0.224377	0.0743059	0.299051
LUSC	Lung	TCGA-51-4081-01	Tumor	194.799	-0.195058	0.266078	0.228094	0.250549	0.437068	0.43154	0.593792	0.466096	0.292686	0.225314	-0.0379953	0.379254	-0.0792093	0.453855	0.111603	0.143322	0.31176	0.225485	0.412599	0.365964	0.168686	-0.025497	0.515046	0.24907	0.241282	0.193953	0.111149	0.243567
LUSC	Lung	TCGA-51-6867-01	Tumor	41.2363	-0.0536906	0.413212	0.491145	0.323547	0.483165	0.432598	0.606872	0.490096	0.236471	0.326992	0.0872905	0.393329	0.0803771	0.447627	0.173417	0.210772	0.410794	0.201874	0.428831	0.415419	0.240523	-0.130512	0.45692	0.265642	0.260274	0.242075	0.135157	0.260773
LUSC	Lung	TCGA-52-7622-01	Tumor	51.8111	0.207923	0.470181	0.508493	0.384912	0.467707	0.461023	0.665784	0.528345	0.322305	0.394274	0.169324	0.476947	0.264787	0.543728	0.288339	0.287216	0.599495	0.233812	0.473688	0.443284	0.273065	0.0533803	0.507802	0.449393	0.358965	0.311163	0.13998	0.284059
LUSC	Lung	TCGA-52-7809-01	Tumor	19.6565	-0.0213873	0.381463	0.368763	0.28913	0.463826	0.442284	0.588146	0.400301	0.243635	0.274873	0.116431	0.397766	0.0719976	0.48073	0.107048	0.148554	0.376937	0.149896	0.4027	0.384453	0.152259	-0.0898526	0.455225	0.252049	0.25104	0.230061	0.0100507	0.280279
LUSC	Lung	TCGA-52-7810-01	Tumor	36.8981	-0.207119	0.327297	0.260324	0.313733	0.459206	0.483432	0.620232	0.451816	0.263846	0.183055	-0.0128181	0.376354	-0.0456556	0.449994	0.123342	0.144801	0.333541	0.171738	0.433487	0.341269	0.193656	-0.0468544	0.450413	0.258231	0.220043	0.222846	0.132818	0.276377
LUSC	Lung	TCGA-52-7811-01	Tumor	576.804	0.00151006	0.399659	0.373025	0.306631	0.458007	0.443365	0.66888	0.507947	0.302331	0.326366	0.0850055	0.462072	0.12664	0.518275	0.237692	0.191686	0.515576	0.184949	0.472126	0.382841	0.254819	0.0783809	0.507876	0.414895	0.299062	0.269113	0.113335	0.31082
LUSC	Lung	TCGA-52-7812-01	Tumor	402.567	0.0797112	0.540457	0.554677	0.388245	0.418169	0.499839	0.646525	0.411645	0.300943	0.430262	0.0416443	0.441292	0.18882	0.483529	0.230751	0.216155	0.550238	0.155907	0.475633	0.407339	0.248358	-0.000197805	0.428566	0.382458	0.316138	0.320209	0.155846	0.326749
LUAD	Lung	TCGA-53-7624-01	Tumor	7.76184	-0.0648947	0.408774	0.375352	0.328312	0.400053	0.417197	0.613075	0.398396	0.310376	0.340801	-0.0486503	0.415432	0.110474	0.467675	0.186869	0.0440127	0.418957	0.160335	0.431413	0.399887	0.224881	-0.0447052	0.431986	0.287291	0.249567	0.239256	0.0580178	0.304156
LUAD	Lung	TCGA-53-7626-01	Tumor	53.3425	0.249143	0.433437	0.544112	0.40103	0.419125	0.43886	0.677493	0.490146	0.299249	0.449284	0.219806	0.444726	0.311801	0.523821	0.271819	0.450127	0.626548	0.182719	0.498073	0.468797	0.253516	0.0962764	0.489371	0.469071	0.379113	0.339982	0.140564	0.313331
LUAD	Lung	TCGA-53-7813-01	Tumor	2456.33	0.190888	0.395817	0.485876	0.338572	0.399137	0.507094	0.614991	0.361999	0.262279	0.301528	0.077282	0.322259	0.227085	0.468692	0.118604	0.139004	0.433328	0.17356	0.431434	0.399432	0.135803	-0.0159745	0.416932	0.208273	0.215656	0.230603	0.165988	0.379384
LUAD	Lung	TCGA-53-A4EZ-01	Tumor	618.801	0.0469573	0.335438	0.371835	0.311285	0.391635	0.50967	0.532522	0.334046	0.215158	0.258125	-0.0121387	0.387495	0.125754	0.537594	0.117452	0.0499615	0.385721	0.22046	0.473674	0.32647	0.155127	-0.0650033	0.428302	0.252627	0.249312	0.189037	0.118201	0.262245
LUAD	Lung	TCGA-55-1592-01	Tumor	197.51	-0.00107245	0.283773	0.343612	0.344529	0.397224	0.435778	0.621701	0.486561	0.286073	0.313094	0.0671568	0.436769	0.178122	0.56589	0.236188	0.296638	0.532021	0.151592	0.489272	0.425208	0.212344	-0.0158847	0.490682	0.45624	0.320404	0.27315	0.114471	0.232953
LUAD	Lung	TCGA-55-1594-01	Tumor	22.3462	0.0927604	0.324738	0.453269	0.32131	0.416446	0.450852	0.602719	0.435033	0.259884	0.328006	0.00651081	0.396042	0.166007	0.519869	0.208106	0.182628	0.479798	0.178772	0.475204	0.409242	0.172924	-0.0525373	0.455732	0.391195	0.300147	0.248156	0.175874	0.220485
LUAD	Lung	TCGA-55-1596-01	Tumor	4209.76	0.0357167	0.368862	0.416155	0.326573	0.421558	0.457871	0.575728	0.441055	0.245395	0.272956	0.0054802	0.41088	0.126804	0.475088	0.161203	0.1549	0.422814	0.129608	0.49779	0.323261	0.159023	0.0237267	0.429045	0.310578	0.215411	0.255594	0.153457	0.275284
LUAD	Lung	TCGA-55-5899-01	Tumor	5.76547	0.00504153	0.375517	0.475493	0.315356	0.402296	0.521799	0.617143	0.490878	0.324495	0.311259	0.0137859	0.454373	0.115491	0.427616	0.154046	0.175801	0.495076	0.178474	0.519642	0.402399	0.214496	-0.114868	0.46561	0.408664	0.279757	0.26202	0.205079	0.249081
LUAD	Lung	TCGA-55-6543-01	Tumor	189.939	0.041242	0.241434	0.373738	0.37838	0.383418	0.468575	0.631898	0.493051	0.263996	0.382975	0.0942528	0.472408	0.168542	0.514915	0.269716	0.294234	0.583648	0.13723	0.48443	0.445464	0.209241	0.130476	0.508542	0.456877	0.304853	0.288266	0.130865	0.261361
LUAD	Lung	TCGA-55-6642-01	Tumor	50.162	0.238799	0.367152	0.506762	0.343251	0.402444	0.535461	0.665324	0.491127	0.302432	0.370106	0.0424383	0.436546	0.331497	0.482155	0.208322	0.265357	0.550708	0.221386	0.496705	0.472252	0.251848	0.0585085	0.492345	0.439407	0.267929	0.330884	0.136172	0.320427
LUAD	Lung	TCGA-55-6712-01	Tumor	171.188	0.218212	0.46093	0.539361	0.379989	0.41424	0.439262	0.674583	0.484705	0.292669	0.457434	0.0710269	0.477741	0.318852	0.485293	0.23567	0.30372	0.602654	0.189909	0.519825	0.458839	0.274231	0.0432745	0.488167	0.475318	0.347603	0.347277	0.128275	0.291081
LUAD	Lung	TCGA-55-6968-01	Tumor	6.33026	0.138588	0.443917	0.483567	0.348572	0.389959	0.444783	0.624484	0.404347	0.326465	0.338178	-0.0292375	0.449665	0.268583	0.51542	0.218151	0.108206	0.569773	0.206647	0.469388	0.447898	0.254584	-0.0839266	0.489643	0.463223	0.325493	0.289123	0.112115	0.282191
LUAD	Lung	TCGA-55-6970-01	Tumor	124.83	0.180314	0.431154	0.464808	0.373342	0.406733	0.49091	0.650542	0.475993	0.27521	0.402563	0.140047	0.427458	0.278692	0.482863	0.291846	0.281723	0.566625	0.183839	0.499659	0.388774	0.228123	0.116457	0.46356	0.393505	0.356065	0.309329	0.104587	0.35231
LUAD	Lung	TCGA-55-6971-01	Tumor	51.5408	0.344104	0.461253	0.56213	0.397388	0.411028	0.54495	0.676453	0.495813	0.308908	0.488808	0.169532	0.433031	0.368034	0.514861	0.31431	0.361519	0.658707	0.216747	0.51329	0.459021	0.251942	0.0966219	0.518754	0.519373	0.376775	0.35841	0.148713	0.345029
LUAD	Lung	TCGA-55-6972-01	Tumor	23.9392	-0.112715	0.149632	0.331538	0.219933	0.330197	0.415528	0.528019	0.314342	0.187537	0.206172	0.0401584	0.338418	-0.0485338	0.415832	0.055016	0.0681528	0.214652	0.0391024	0.432528	0.239922	0.0826351	-0.0410926	0.360992	0.0653877	0.179516	0.157613	0.0890047	0.141782
LUAD	Lung	TCGA-55-6975-01	Tumor	77.1145	0.121583	0.390455	0.391774	0.303771	0.387329	0.488284	0.651394	0.47644	0.326135	0.320204	0.0832486	0.423535	0.185323	0.445534	0.197781	0.181181	0.469222	0.213987	0.47927	0.411361	0.238766	0.0705534	0.464506	0.325318	0.248707	0.291548	0.147675	0.321946
LUAD	Lung	TCGA-55-6978-01	Tumor	87.0947	0.102044	0.515852	0.605847	0.373608	0.420299	0.468989	0.688433	0.524028	0.323203	0.51043	0.103632	0.475316	0.257142	0.485609	0.284274	0.237568	0.628097	0.219181	0.491334	0.495064	0.328358	0.0644748	0.480761	0.565121	0.386076	0.384723	0.144294	0.332254
LUAD	Lung	TCGA-55-6979-01	Tumor	474.86	0.236069	0.469753	0.548998	0.399929	0.426141	0.474452	0.671734	0.457006	0.306294	0.477009	0.0845013	0.482522	0.2959	0.528837	0.30047	0.301724	0.677591	0.204296	0.496574	0.484806	0.263431	-0.00510826	0.490188	0.551035	0.40049	0.375384	0.197711	0.343517
LUAD	Lung	TCGA-55-6980-01	Tumor	874.664	0.0298704	0.259976	0.484975	0.411576	0.423614	0.498567	0.671768	0.48628	0.284197	0.414647	0.151047	0.407974	0.186705	0.51398	0.288841	0.318342	0.606312	0.185799	0.552686	0.494754	0.242992	0.0556704	0.528156	0.473189	0.367673	0.342041	0.147329	0.253833
LUAD	Lung	TCGA-55-6981-01	Tumor	66.529	0.134049	0.276297	0.341765	0.344401	0.40877	0.444653	0.627886	0.473825	0.243495	0.345974	0.0499753	0.433063	0.178146	0.504405	0.179708	0.296013	0.466575	0.201541	0.494538	0.402385	0.187548	0.00646609	0.477532	0.37293	0.313495	0.275041	0.156907	0.281974
LUAD	Lung	TCGA-55-6982-01	Tumor	77.191	0.15868	0.374886	0.377699	0.386676	0.434413	0.545814	0.655381	0.533446	0.259331	0.380826	0.000216668	0.431199	0.21032	0.49909	0.227774	0.187725	0.571252	0.206294	0.492728	0.444515	0.230515	0.034214	0.478078	0.491734	0.345427	0.317335	0.157253	0.272944
LUAD	Lung	TCGA-55-6983-01	Tumor	222.081	0.345287	0.37271	0.548554	0.363039	0.426775	0.537069	0.652447	0.42066	0.293316	0.392994	0.0938015	0.406672	0.338343	0.501338	0.234024	0.24182	0.540335	0.193874	0.511955	0.459508	0.205761	-0.0233059	0.460419	0.378419	0.323095	0.326447	0.113453	0.305367
LUAD	Lung	TCGA-55-6984-01	Tumor	1727.67	0.187462	0.335476	0.39322	0.327826	0.39426	0.515705	0.624227	0.447232	0.221154	0.317709	0.0959651	0.37819	0.19913	0.45295	0.18282	0.19544	0.467925	0.145805	0.48759	0.406229	0.183273	0.0813142	0.462903	0.272976	0.253587	0.281444	0.238674	0.313505
LUAD	Lung	TCGA-55-6985-01	Tumor	382.463	0.165847	0.393159	0.501211	0.383037	0.42113	0.4754	0.668918	0.471344	0.257771	0.416827	0.184142	0.413742	0.244936	0.527343	0.231614	0.323484	0.591015	0.180442	0.486749	0.436855	0.263997	0.0777747	0.491217	0.447537	0.334229	0.33116	0.1488	0.338904
LUAD	Lung	TCGA-55-6986-01	Tumor	14.7343	0.144572	0.281516	0.418258	0.35172	0.406206	0.45533	0.622099	0.442259	0.252072	0.368122	0.106129	0.423937	0.190203	0.505654	0.250669	0.241135	0.511483	0.150954	0.522596	0.41578	0.17222	-0.0120346	0.476979	0.370854	0.313415	0.290333	0.11914	0.302773
LUAD	Lung	TCGA-55-6987-01	Tumor	321.869	0.383461	0.497988	0.633835	0.41849	0.430417	0.458518	0.672972	0.477239	0.328311	0.486178	0.134255	0.469136	0.41272	0.543797	0.33706	0.302481	0.676094	0.232016	0.508726	0.484069	0.294978	0.0925709	0.517402	0.52886	0.379872	0.393454	0.147413	0.368948
LUAD	Lung	TCGA-55-7227-01	Tumor	39.8287	0.0820034	0.370478	0.496321	0.400222	0.409927	0.478505	0.683456	0.468192	0.325293	0.44003	0.0682378	0.425563	0.223221	0.505151	0.274434	0.298285	0.602313	0.209234	0.511921	0.482365	0.237372	0.0398476	0.480835	0.495452	0.368781	0.318194	0.162701	0.294888
LUAD	Lung	TCGA-55-7281-01	Tumor	59.2703	0.0728987	0.348782	0.460729	0.407158	0.402091	0.494087	0.667478	0.457599	0.281781	0.390008	0.145359	0.449579	0.224083	0.54725	0.298774	0.30632	0.607521	0.195882	0.507128	0.49099	0.240088	0.00239899	0.470996	0.480462	0.353367	0.320348	0.203423	0.288539
LUAD	Lung	TCGA-55-7283-01	Tumor	85.237	-0.00775703	0.313348	0.461479	0.352599	0.427709	0.46588	0.633344	0.467628	0.244942	0.380043	0.136432	0.438802	0.136573	0.494675	0.214994	0.326474	0.516701	0.155411	0.486316	0.425846	0.198729	0.0493537	0.460152	0.390432	0.344072	0.275907	0.116259	0.3166
LUAD	Lung	TCGA-55-7284-01	Tumor	755.987	0.0424091	0.267115	0.419738	0.343308	0.404328	0.515387	0.663437	0.487201	0.250835	0.408341	0.0921549	0.433534	0.171221	0.50253	0.251712	0.297533	0.54842	0.137985	0.493346	0.465639	0.233437	0.0440421	0.502616	0.378379	0.340792	0.303403	0.197503	0.313723
LUAD	Lung	TCGA-55-7570-01	Tumor	91.4579	0.00110675	0.328302	0.377385	0.274247	0.365178	0.443116	0.572346	0.370984	0.336174	0.187052	0.0318017	0.383113	0.0977582	0.419515	0.0676439	0.12769	0.357273	0.166745	0.443322	0.333918	0.156565	-0.121016	0.433037	0.22504	0.175409	0.184147	0.109365	0.301408
LUAD	Lung	TCGA-55-7573-01	Tumor	31.9647	0.290579	0.262208	0.438616	0.386534	0.411052	0.434488	0.66238	0.45349	0.25703	0.382356	0.154685	0.394703	0.296663	0.525715	0.197638	0.263386	0.532406	0.165738	0.491647	0.472601	0.205552	-0.0149164	0.489509	0.396066	0.330472	0.291696	0.163093	0.257536
LUAD	Lung	TCGA-55-7574-01	Tumor	36.9017	0.404692	0.459863	0.568628	0.377261	0.394173	0.485371	0.680711	0.42548	0.295692	0.465078	0.167367	0.430006	0.421813	0.491212	0.25668	0.311489	0.604759	0.197524	0.497933	0.460167	0.234436	0.00705706	0.49858	0.439722	0.35697	0.359568	0.114481	0.287586
LUAD	Lung	TCGA-55-7576-01	Tumor	214.085	0.101569	0.372172	0.431455	0.331707	0.409996	0.496871	0.659683	0.504169	0.249613	0.352989	0.0436224	0.445679	0.22209	0.507909	0.237941	0.280674	0.535359	0.1783	0.485875	0.432036	0.227299	0.0603329	0.48006	0.432575	0.334016	0.299749	0.10341	0.307733
LUAD	Lung	TCGA-55-7724-01	Tumor	66.0807	0.19409	0.467284	0.450349	0.399237	0.452473	0.390738	0.659268	0.539502	0.317861	0.392288	0.140417	0.477384	0.310695	0.553446	0.305607	0.351947	0.562652	0.239665	0.443094	0.466478	0.287324	0.113725	0.527826	0.46193	0.334547	0.313671	0.159871	0.344468
LUAD	Lung	TCGA-55-7725-01	Tumor	76.1217	0.201803	0.363765	0.496337	0.408137	0.435455	0.404103	0.652	0.417867	0.327875	0.392723	0.156677	0.411915	0.300742	0.502362	0.232454	0.296736	0.541513	0.180744	0.461211	0.421616	0.245361	-0.000933871	0.474816	0.380617	0.327438	0.315067	0.1395	0.309278
LUAD	Lung	TCGA-55-7726-01	Tumor	929.482	0.0272596	0.386136	0.327592	0.379665	0.421982	0.478275	0.647537	0.494263	0.323852	0.349054	0.0788141	0.431539	0.186122	0.481868	0.232473	0.22366	0.510573	0.226598	0.424698	0.445404	0.264985	0.0466645	0.496244	0.432359	0.321	0.315529	0.132151	0.299741
LUAD	Lung	TCGA-55-7727-01	Tumor	46.2709	0.220768	0.448507	0.443399	0.355684	0.418627	0.418974	0.652533	0.431978	0.325505	0.371077	0.0672881	0.411548	0.315359	0.53072	0.185652	0.288681	0.482456	0.237707	0.450226	0.399262	0.193526	-0.0184107	0.447199	0.398581	0.288144	0.282754	0.100048	0.371266
LUAD	Lung	TCGA-55-7728-01	Tumor	1895.32	0.272246	0.32666	0.485483	0.430191	0.409033	0.547821	0.676682	0.465535	0.273732	0.465917	0.181553	0.469182	0.358403	0.514251	0.356932	0.250821	0.696179	0.162304	0.546056	0.443821	0.241569	0.0782499	0.529742	0.481756	0.367669	0.317654	0.256104	0.262582
LUAD	Lung	TCGA-55-7815-01	Tumor	526.68	0.135783	0.480094	0.456307	0.383072	0.441805	0.453062	0.659826	0.486602	0.347398	0.368014	0.0618204	0.454932	0.283012	0.528681	0.271376	0.229934	0.554289	0.279316	0.463316	0.450917	0.24358	0.131288	0.442234	0.474714	0.30568	0.319059	0.187245	0.398816
LUAD	Lung	TCGA-55-7816-01	Tumor	17.2138	0.0495905	0.209883	0.450573	0.35856	0.416164	0.396447	0.653213	0.47057	0.343035	0.454603	0.0374477	0.488545	0.263997	0.630594	0.338898	0.268202	0.634464	0.151367	0.544066	0.510076	0.288223	0.00514746	0.521523	0.457337	0.43386	0.341127	0.0806483	0.243116
LUAD	Lung	TCGA-55-7903-01	Tumor	116.948	0.00967143	0.355132	0.503618	0.352557	0.42743	0.490614	0.645342	0.464285	0.254849	0.420676	0.0299373	0.411402	0.166174	0.515385	0.186632	0.30691	0.521255	0.167766	0.470522	0.408089	0.20588	-0.00109565	0.447913	0.36411	0.304593	0.274246	0.116002	0.300498
LUAD	Lung	TCGA-55-7907-01	Tumor	60.8444	0.0997101	0.332017	0.505156	0.347309	0.389754	0.550258	0.66159	0.44508	0.301282	0.400651	0.0303447	0.423002	0.193185	0.500701	0.232313	0.245082	0.537814	0.170251	0.489911	0.434399	0.221243	0.0112608	0.462108	0.380938	0.327688	0.338038	0.140358	0.291706
LUAD	Lung	TCGA-55-7910-01	Tumor	309.23	0.080439	0.390122	0.344697	0.305939	0.366771	0.51309	0.587136	0.397839	0.266852	0.249878	0.148234	0.358816	0.132551	0.568008	0.139656	0.197558	0.464988	0.184206	0.471574	0.397783	0.16716	0.0718072	0.4551	0.285233	0.214005	0.23706	0.147907	0.324723
LUAD	Lung	TCGA-55-7911-01	Tumor	100.368	0.12089	0.501618	0.586832	0.359148	0.407346	0.449903	0.657489	0.455525	0.281477	0.430494	0.0862379	0.423187	0.255978	0.510099	0.189	0.158437	0.563944	0.163941	0.474995	0.432832	0.204596	0.00170415	0.451447	0.389402	0.315039	0.285743	0.166561	0.361351
LUAD	Lung	TCGA-55-7913-01	Tumor	465.707	-0.0405276	0.350756	0.344588	0.294587	0.383358	0.492199	0.586562	0.388935	0.202317	0.317782	-0.0363535	0.394432	0.0447876	0.47266	0.111452	0.0982688	0.405338	0.213741	0.464465	0.321293	0.125752	0.130004	0.457632	0.269205	0.221497	0.230223	0.151594	0.32604
LUAD	Lung	TCGA-55-7914-01	Tumor	49.1871	0.180192	0.297976	0.460638	0.316378	0.406535	0.428221	0.650333	0.439039	0.272881	0.367773	0.0418638	0.353175	0.240535	0.483842	0.161105	0.229825	0.482527	0.181357	0.457874	0.402463	0.184714	-0.114206	0.456476	0.232314	0.291304	0.310006	0.187992	0.280149
LUAD	Lung	TCGA-55-7994-01	Tumor	469.931	0.154515	0.449116	0.547392	0.375569	0.37555	0.455347	0.64749	0.44291	0.307379	0.454026	0.0468269	0.443279	0.291088	0.491299	0.232372	0.187075	0.609174	0.176405	0.502506	0.451731	0.235401	0.0374526	0.461198	0.463802	0.37706	0.308591	0.176336	0.272403
LUAD	Lung	TCGA-55-7995-01	Tumor	470.628	0.183987	0.410047	0.573757	0.372007	0.42244	0.481058	0.652258	0.447881	0.268896	0.441395	0.00683566	0.410396	0.323603	0.548038	0.252411	0.16198	0.652284	0.203569	0.489405	0.450288	0.209409	-0.0949675	0.491807	0.449438	0.338287	0.337125	0.0953943	0.240975
LUAD	Lung	TCGA-55-8085-01	Tumor	1164.5	0.209726	0.440384	0.532701	0.374699	0.404506	0.476396	0.639578	0.428523	0.255862	0.363452	0.0239267	0.429529	0.266301	0.476334	0.242999	0.179385	0.590461	0.159255	0.483278	0.427259	0.213944	0.00675414	0.455133	0.403208	0.311379	0.306013	0.112118	0.282196
LUAD	Lung	TCGA-55-8087-01	Tumor	92.0381	-0.0658728	0.0448687	0.304851	0.345294	0.376277	0.466764	0.626925	0.376892	0.243682	0.262486	0.0584513	0.355415	0.0905179	0.475444	0.190692	0.195826	0.448816	0.103577	0.472509	0.428492	0.123854	-0.0402809	0.461053	0.316815	0.308129	0.232078	0.136093	0.182568
LUAD	Lung	TCGA-55-8089-01	Tumor	8.89187	0.248982	0.508876	0.633798	0.384291	0.437999	0.482949	0.704479	0.473187	0.319577	0.516847	0.085925	0.482118	0.34265	0.507717	0.322207	0.248324	0.667918	0.241829	0.52793	0.485954	0.360775	0.0620326	0.491171	0.552751	0.38035	0.385723	0.134755	0.325876
LUAD	Lung	TCGA-55-8090-01	Tumor	168.104	0.0733593	0.324442	0.364587	0.357078	0.408691	0.520954	0.647815	0.436741	0.265734	0.384163	0.0915461	0.430613	0.150069	0.506665	0.229054	0.301791	0.511489	0.165013	0.497302	0.437644	0.223053	0.00500822	0.472882	0.43897	0.305478	0.275804	0.19019	0.298077
LUAD	Lung	TCGA-55-8091-01	Tumor	184.825	0.0649259	0.300486	0.435268	0.367405	0.406671	0.497865	0.657933	0.526033	0.332633	0.440484	0.135063	0.451747	0.181805	0.523963	0.28643	0.312708	0.593535	0.19824	0.490359	0.445225	0.239912	0.110941	0.50856	0.506163	0.344755	0.334871	0.209775	0.279578
LUAD	Lung	TCGA-55-8092-01	Tumor	546.965	0.280465	0.38874	0.556323	0.3546	0.382409	0.434745	0.686637	0.41175	0.282873	0.414632	0.0591765	0.399867	0.305022	0.453032	0.219341	0.152944	0.577398	0.131746	0.476163	0.412861	0.201918	-0.0220885	0.448002	0.34976	0.259874	0.321125	0.137503	0.286712
LUAD	Lung	TCGA-55-8094-01	Tumor	111.02	-0.132096	0.258319	0.309872	0.240319	0.410853	0.508792	0.549978	0.316538	0.268557	0.135059	-0.0294174	0.356809	-0.0669544	0.401276	0.0372014	0.091486	0.234369	0.174354	0.517894	0.276147	0.153839	0.0448421	0.440488	0.186118	0.186496	0.142963	0.1657	0.285996
LUAD	Lung	TCGA-55-8096-01	Tumor	181.07	0.132095	0.239766	0.36941	0.361009	0.443567	0.478918	0.662498	0.521144	0.230192	0.425778	-0.00936866	0.474047	0.214289	0.513833	0.255007	0.260639	0.620005	0.149516	0.513061	0.439876	0.237343	-0.0236234	0.498005	0.516302	0.337523	0.297744	0.147038	0.233834
LUAD	Lung	TCGA-55-8097-01	Tumor	111.309	0.115196	0.171838	0.40649	0.306241	0.364922	0.460927	0.66228	0.396677	0.239517	0.316183	0.124855	0.387142	0.164824	0.477003	0.219005	0.333036	0.507396	0.114482	0.478272	0.412661	0.162659	-0.0389263	0.464683	0.307016	0.325497	0.261417	0.142384	0.212646
LUAD	Lung	TCGA-55-8203-01	Tumor	1037.86	0.284582	0.393125	0.501281	0.370096	0.380258	0.535793	0.658084	0.4155	0.261999	0.401478	0.00162609	0.397308	0.291149	0.483149	0.196457	0.168351	0.538925	0.169884	0.488999	0.438048	0.188995	0.0458256	0.458542	0.386609	0.278715	0.288969	0.160928	0.296757
LUAD	Lung	TCGA-55-8204-01	Tumor	622.515	0.155785	0.356576	0.408352	0.340406	0.464639	0.439527	0.650925	0.451401	0.246409	0.354523	0.0834089	0.38178	0.175255	0.516126	0.210474	0.219707	0.49166	0.132835	0.475991	0.408959	0.228247	0.11051	0.51478	0.344915	0.261259	0.281468	0.146514	0.30694
LUAD	Lung	TCGA-55-8205-01	Tumor	136.447	0.187843	0.492991	0.558309	0.405612	0.399112	0.452049	0.658912	0.501594	0.322512	0.477915	0.160431	0.491117	0.342765	0.523034	0.323848	0.270416	0.702033	0.204383	0.522597	0.489446	0.30788	0.0744791	0.511647	0.562726	0.407078	0.383171	0.173392	0.31462
LUAD	Lung	TCGA-55-8206-01	Tumor	40.4752	0.141089	0.221397	0.394253	0.407655	0.383237	0.450832	0.67403	0.441676	0.360342	0.372232	0.190617	0.430037	0.255445	0.541121	0.341715	0.408875	0.622548	0.178058	0.549874	0.471853	0.242807	0.120097	0.515474	0.432812	0.385795	0.319722	0.145008	0.212148
LUAD	Lung	TCGA-55-8207-01	Tumor	23.7971	-0.00673239	0.224686	0.404789	0.371333	0.393482	0.491893	0.667655	0.503614	0.293991	0.391782	0.143475	0.412268	0.176008	0.548205	0.301879	0.391193	0.594956	0.145955	0.47707	0.464234	0.234029	0.0788979	0.508453	0.483211	0.347728	0.304786	0.130375	0.227259
LUAD	Lung	TCGA-55-8208-01	Tumor	465.884	0.372076	0.462026	0.57379	0.399607	0.445481	0.504938	0.69226	0.498443	0.318379	0.480721	0.0771536	0.476886	0.404917	0.529161	0.362083	0.282625	0.693991	0.204716	0.529602	0.491192	0.272602	0.0883509	0.52736	0.552766	0.409362	0.38061	0.171863	0.286338
LUAD	Lung	TCGA-55-8299-01	Tumor	51.0756	0.210934	0.444077	0.60287	0.386782	0.456487	0.47321	0.678004	0.502429	0.31282	0.472905	0.100746	0.471752	0.271649	0.527513	0.331686	0.347354	0.645999	0.184146	0.509983	0.471815	0.29415	0.117923	0.521867	0.497761	0.370613	0.370313	0.177375	0.355836
LUAD	Lung	TCGA-55-8301-01	Tumor	16.2428	0.30235	0.470243	0.601397	0.382774	0.421074	0.471899	0.688011	0.489103	0.286358	0.457222	0.0636731	0.468859	0.382656	0.514708	0.247949	0.269547	0.667121	0.212585	0.504166	0.452324	0.266285	-0.0257808	0.480342	0.483077	0.369209	0.348649	0.112649	0.258381
LUAD	Lung	TCGA-55-8302-01	Tumor	93.4226	0.106451	0.327836	0.42478	0.337806	0.399424	0.52544	0.641646	0.455509	0.241889	0.439247	0.00607471	0.43335	0.200706	0.494445	0.206571	0.203939	0.528708	0.144711	0.487265	0.411787	0.187952	0.0691949	0.473234	0.383439	0.306615	0.292687	0.120389	0.237901
LUAD	Lung	TCGA-55-8505-01	Tumor	231.743	0.00373877	0.242224	0.279059	0.301343	0.389966	0.491855	0.61947	0.45709	0.260607	0.270116	-0.038425	0.385593	0.0807427	0.460492	0.173498	0.16014	0.412276	0.184506	0.521831	0.389881	0.226635	0.0465095	0.458994	0.318577	0.234601	0.255936	0.147184	0.272755
LUAD	Lung	TCGA-55-8506-01	Tumor	269.986	0.00181974	0.341849	0.395841	0.344873	0.390845	0.519846	0.645774	0.428056	0.270669	0.354956	0.0533077	0.398495	0.146676	0.485859	0.202866	0.288797	0.52901	0.14238	0.494403	0.395693	0.215376	0.0439072	0.482949	0.386009	0.322657	0.263045	0.156024	0.280496
LUAD	Lung	TCGA-55-8507-01	Tumor	46.9644	-0.0470991	0.295346	0.341128	0.322436	0.351291	0.491698	0.60135	0.443794	0.301342	0.286617	0.00187981	0.417404	0.109923	0.51241	0.236419	0.2267	0.486293	0.166322	0.473667	0.425878	0.175256	0.02261	0.489576	0.369581	0.274875	0.244644	0.145354	0.274873
LUAD	Lung	TCGA-55-8508-01	Tumor	391.353	0.266615	0.276878	0.413591	0.366754	0.366269	0.549114	0.640201	0.386131	0.239993	0.335325	0.0123142	0.392301	0.253855	0.478496	0.176858	0.153137	0.531089	0.108661	0.484136	0.424541	0.226914	0.132512	0.478115	0.380205	0.264577	0.28458	0.0969801	0.237458
LUAD	Lung	TCGA-55-8510-01	Tumor	321.177	0.142939	0.35013	0.495064	0.383045	0.418312	0.511013	0.669924	0.51147	0.237437	0.471587	0.0537545	0.46216	0.255806	0.534777	0.293426	0.287034	0.650288	0.180217	0.524711	0.472697	0.270973	0.0771605	0.491587	0.473502	0.403512	0.34055	0.167767	0.242191
LUAD	Lung	TCGA-55-8511-01	Tumor	577.464	0.263076	0.436526	0.491143	0.372535	0.394831	0.514236	0.668865	0.496032	0.265013	0.425738	0.0974961	0.417049	0.316037	0.46561	0.205413	0.25787	0.586182	0.235256	0.503945	0.436662	0.247734	0.0733626	0.481204	0.404911	0.329459	0.3486	0.18375	0.279047
LUAD	Lung	TCGA-55-8512-01	Tumor	689.606	-0.0507211	0.120367	0.332631	0.318057	0.384055	0.468288	0.597583	0.43096	0.230265	0.304224	0.194483	0.377747	0.0879646	0.529275	0.169326	0.244111	0.432	0.0549212	0.464099	0.401712	0.169112	0.161462	0.533925	0.311427	0.254228	0.231688	0.0979432	0.195318
LUAD	Lung	TCGA-55-8513-01	Tumor	917.316	0.230304	0.258333	0.362335	0.408403	0.408004	0.492857	0.655536	0.513327	0.248965	0.442263	0.178913	0.420798	0.317724	0.562557	0.311696	0.319323	0.634273	0.159782	0.511834	0.472146	0.214958	0.0844248	0.531966	0.446175	0.3755	0.301676	0.158054	0.239632
LUAD	Lung	TCGA-55-8514-01	Tumor	231.436	0.0212747	0.193704	0.351489	0.330096	0.369973	0.549228	0.623411	0.447505	0.230222	0.307652	0.11134	0.37153	0.149186	0.506983	0.200846	0.209738	0.494931	0.0868825	0.521531	0.38849	0.173733	-0.0380799	0.474045	0.332281	0.30183	0.245533	0.134355	0.216832
LUAD	Lung	TCGA-55-8614-01	Tumor	52.329	0.0229864	0.305639	0.354839	0.310483	0.437244	0.440152	0.628538	0.420254	0.235111	0.330775	0.145102	0.367823	0.116159	0.505679	0.157004	0.280735	0.439731	0.173379	0.471977	0.419363	0.202763	-0.0186105	0.469707	0.317074	0.282015	0.240054	0.104383	0.271586
LUAD	Lung	TCGA-55-8615-01	Tumor	147.646	-0.0686997	0.194514	0.285146	0.295709	0.34518	0.547842	0.60022	0.372985	0.243186	0.288796	-0.0149292	0.396065	0.0166125	0.470215	0.12153	0.147731	0.42481	0.141236	0.481824	0.375521	0.158338	0.0752005	0.449821	0.300062	0.248635	0.244294	0.132668	0.274187
LUAD	Lung	TCGA-55-8616-01	Tumor	121.129	0.178786	0.267677	0.38633	0.29306	0.382167	0.507429	0.631696	0.438988	0.216963	0.293927	0.0961537	0.360267	0.201271	0.514199	0.13535	0.234911	0.431476	0.113954	0.477299	0.404231	0.133271	0.0455954	0.447306	0.247789	0.290125	0.258017	0.0956624	0.223143
LUAD	Lung	TCGA-55-8619-01	Tumor	1551.11	0.319238	0.332446	0.537572	0.412799	0.410463	0.500962	0.666992	0.523057	0.268205	0.461574	0.134188	0.456317	0.346729	0.532636	0.353416	0.335216	0.655235	0.172386	0.537967	0.485481	0.267522	0.115528	0.547918	0.496069	0.389158	0.349275	0.203191	0.262338
LUAD	Lung	TCGA-55-8620-01	Tumor	2.13588	0.122626	0.32839	0.443584	0.324979	0.349527	0.468356	0.608597	0.424177	0.331686	0.271899	-0.00676791	0.385346	0.18577	0.390349	0.128252	0.0823871	0.452774	0.169515	0.468631	0.42363	0.138651	-0.110018	0.452193	0.336233	0.222217	0.192587	0.156163	0.204321
LUAD	Lung	TCGA-55-8621-01	Tumor	92.3608	0.166783	0.331041	0.502207	0.386789	0.41952	0.467729	0.667389	0.50555	0.287362	0.462614	0.131204	0.495343	0.288555	0.586229	0.306785	0.342832	0.663734	0.144809	0.50607	0.475861	0.278233	0.0652349	0.533827	0.511463	0.385542	0.332128	0.125508	0.266619
LUAD	Lung	TCGA-55-A48X-01	Tumor	267.116	0.408711	0.349048	0.51137	0.360286	0.389935	0.451155	0.667447	0.410675	0.259451	0.391233	0.0912776	0.424571	0.40114	0.519358	0.202326	0.281315	0.563296	0.162347	0.489075	0.440826	0.194057	0.0243285	0.475469	0.371085	0.331448	0.319345	0.104897	0.252301
LUAD	Lung	TCGA-55-A48Y-01	Tumor	812.699	0.113081	0.361375	0.405096	0.309885	0.377182	0.510321	0.629627	0.438492	0.275171	0.324087	0.0210286	0.412185	0.196125	0.449485	0.220279	0.220114	0.493889	0.124744	0.458933	0.404337	0.215228	0.0171373	0.475718	0.340778	0.287787	0.300763	0.0849204	0.298536
LUAD	Lung	TCGA-55-A48Z-01	Tumor	25.5372	0.0775543	0.326306	0.426081	0.343228	0.397891	0.487684	0.635069	0.473938	0.247407	0.38934	-0.0140872	0.451371	0.168549	0.488177	0.195141	0.20815	0.565231	0.199931	0.459525	0.423712	0.21697	-0.0424272	0.487863	0.433717	0.298721	0.326482	0.138802	0.257977
LUAD	Lung	TCGA-55-A490-01	Tumor	17.7171	0.0429985	0.26322	0.405706	0.326576	0.38288	0.542727	0.626073	0.502423	0.26904	0.325057	0.0301435	0.421183	0.166685	0.435912	0.243363	0.245715	0.579379	0.244485	0.515109	0.40729	0.215833	0.0166407	0.433528	0.425705	0.298995	0.251159	0.125831	0.239173
LUAD	Lung	TCGA-55-A491-01	Tumor	534.754	0.196856	0.296049	0.438056	0.349338	0.429028	0.493817	0.631205	0.437899	0.254433	0.376034	0.0457429	0.397372	0.238946	0.536172	0.22233	0.236163	0.556806	0.126596	0.496497	0.408257	0.217166	-0.0097594	0.492541	0.421285	0.340078	0.315153	0.185701	0.240643
LUAD	Lung	TCGA-55-A492-01	Tumor	186.387	0.0515547	0.125913	0.385795	0.316658	0.345131	0.453206	0.590809	0.378995	0.206403	0.313215	0.0257455	0.402914	0.0733672	0.458632	0.18464	0.185585	0.410779	0.0545222	0.467969	0.354485	0.174336	0.0466301	0.43261	0.24628	0.243994	0.228531	0.11281	0.203389
LUAD	Lung	TCGA-55-A493-01	Tumor	63.443	0.183245	0.488766	0.540075	0.367936	0.387458	0.493531	0.644534	0.50071	0.278625	0.455745	0.0441421	0.459209	0.265563	0.460178	0.253902	0.185286	0.646706	0.215889	0.490184	0.432945	0.279271	-0.00536861	0.485823	0.509223	0.367978	0.343707	0.129776	0.230441
LUAD	Lung	TCGA-55-A494-01	Tumor	350.882	-0.249345	0.170401	0.283959	0.243386	0.358168	0.519426	0.569566	0.330922	0.200466	0.205993	-0.0445031	0.319141	-0.0940093	0.467214	0.0387008	0.102989	0.233342	0.145722	0.483578	0.338223	0.0991758	0.0218201	0.424037	0.123977	0.226857	0.212316	0.115346	0.231096
LUAD	Lung	TCGA-55-A4DF-01	Tumor	89.7433	0.123668	0.465366	0.501571	0.391362	0.454619	0.487473	0.644045	0.385191	0.289736	0.378625	0.00105097	0.412184	0.274462	0.544601	0.21553	0.1667	0.583866	0.214292	0.437324	0.447975	0.208008	-0.119687	0.475791	0.399608	0.278901	0.290136	0.089347	0.277567
LUAD	Lung	TCGA-55-A4DG-01	Tumor	153.722	0.240987	0.265795	0.430446	0.304206	0.401625	0.445759	0.655192	0.413942	0.243033	0.345948	0.117565	0.40371	0.263875	0.485781	0.190056	0.263247	0.505481	0.142487	0.472257	0.396701	0.161142	-0.0933769	0.452048	0.295863	0.304303	0.244182	0.121428	0.265121
LUAD	Lung	TCGA-55-A57B-01	Tumor	17.6052	-0.0277185	0.273784	0.372876	0.357444	0.371584	0.449923	0.665937	0.474156	0.233885	0.386715	0.117112	0.412124	0.116086	0.516598	0.188471	0.211683	0.512719	0.16476	0.494719	0.461366	0.180904	0.00639729	0.468511	0.380862	0.329408	0.26457	0.1295	0.225037
LUSC	Lung	TCGA-56-1622-01	Tumor	319.67	-0.10912	0.379021	0.325217	0.259564	0.458348	0.385277	0.628776	0.453149	0.241256	0.225494	0.0582332	0.351508	0.0353901	0.47917	0.131078	0.198411	0.282426	0.219502	0.409376	0.369328	0.16238	-0.025727	0.45846	0.197778	0.236219	0.215195	0.0454111	0.269269
LUSC	Lung	TCGA-56-5897-01	Tumor	644.584	0.209429	0.431003	0.479774	0.38715	0.427128	0.489241	0.679398	0.51292	0.353439	0.442183	0.0405443	0.443497	0.263561	0.524169	0.267518	0.23571	0.631203	0.232263	0.47637	0.458324	0.27335	0.0953423	0.529775	0.507576	0.349032	0.349046	0.135287	0.296611
LUSC	Lung	TCGA-56-5898-01	Tumor	356.244	0.0332483	0.265508	0.39258	0.338242	0.454456	0.493093	0.652325	0.498337	0.285499	0.364448	0.0306144	0.434628	0.122949	0.489392	0.225972	0.226282	0.500982	0.187907	0.456001	0.407165	0.228947	-0.0386613	0.504338	0.378185	0.316774	0.266343	0.0780021	0.241447
LUSC	Lung	TCGA-56-6545-01	Tumor	8.94888	0.158526	0.465288	0.440502	0.434907	0.475684	0.489009	0.682756	0.523741	0.325848	0.389221	0.054362	0.464503	0.258987	0.497257	0.297893	0.317196	0.611183	0.279394	0.474184	0.466841	0.295214	0.0158581	0.517542	0.512532	0.34636	0.345615	0.104352	0.315987
LUSC	Lung	TCGA-56-6546-01	Tumor	41.1337	0.188566	0.479538	0.57336	0.357392	0.431276	0.454456	0.658498	0.453523	0.321743	0.368073	0.11024	0.449726	0.261056	0.47209	0.27889	0.291652	0.625467	0.171261	0.482627	0.456107	0.272756	-0.0319783	0.500176	0.436207	0.346788	0.304977	0.0691607	0.320298
LUSC	Lung	TCGA-56-7221-01	Tumor	61.594	-0.0783613	0.268143	0.230622	0.258345	0.447471	0.479022	0.593365	0.446753	0.249426	0.203233	-0.0614382	0.40819	0.0252038	0.464637	0.0819178	0.0443124	0.324805	0.143927	0.414179	0.330771	0.101539	-0.0503989	0.449486	0.16068	0.25079	0.184695	0.0239659	0.245451
LUSC	Lung	TCGA-56-7222-01	Tumor	250.42	-0.0659373	0.433316	0.263086	0.307234	0.452742	0.425355	0.610989	0.426893	0.280914	0.250377	0.109526	0.385455	0.0584877	0.515821	0.0995087	0.1629	0.327671	0.175716	0.41542	0.35848	0.212528	0.000756752	0.475094	0.316726	0.196375	0.221088	0.0846109	0.346129
LUSC	Lung	TCGA-56-7223-01	Tumor	49.5166	-0.19803	0.224678	0.21768	0.241057	0.390888	0.356964	0.541068	0.334484	0.302638	0.0615655	-0.0740862	0.333558	-0.163989	0.377851	0.012424	-0.0137823	0.258577	0.117991	0.375857	0.316926	0.0731423	-0.2467	0.434478	0.168637	0.153925	0.118861	0.10436	0.205769
LUSC	Lung	TCGA-56-7579-01	Tumor	648.211	-0.0927205	0.332693	0.290019	0.309006	0.448214	0.485238	0.640134	0.48146	0.259772	0.304794	-0.00677376	0.4532	0.0676858	0.482779	0.165737	0.0773436	0.43829	0.23591	0.44142	0.347953	0.19693	0.0655836	0.488625	0.32901	0.306985	0.236514	0.103799	0.211411
LUSC	Lung	TCGA-56-7580-01	Tumor	39.3252	0.0692792	0.385333	0.390079	0.342058	0.462655	0.446396	0.609436	0.480178	0.275509	0.290839	0.0323641	0.383842	0.126299	0.449804	0.154849	0.15145	0.408531	0.182315	0.44918	0.40711	0.178134	-0.0858509	0.455332	0.259166	0.19976	0.249363	0.107139	0.241007
LUSC	Lung	TCGA-56-7582-01	Tumor	265.047	-0.0433312	0.399961	0.373847	0.360778	0.464496	0.450794	0.609428	0.516959	0.331911	0.349712	0.0170608	0.430095	0.0936642	0.504408	0.183042	0.212163	0.478489	0.250506	0.442243	0.413692	0.222279	0.0352885	0.49791	0.364728	0.288764	0.25459	0.0796879	0.312465
LUSC	Lung	TCGA-56-7730-01	Tumor	110.483	-0.115928	0.272316	0.248017	0.259331	0.454903	0.451835	0.544697	0.425945	0.284843	0.220969	-0.0445392	0.369187	-0.095384	0.455123	0.0894139	0.018941	0.223258	0.146451	0.411427	0.308794	0.150282	-0.0863096	0.501966	0.0850695	0.171487	0.158561	0.0695687	0.271949
LUSC	Lung	TCGA-56-7731-01	Tumor	438.595	0.178512	0.387876	0.427662	0.389599	0.477673	0.489144	0.666319	0.519706	0.289209	0.364392	0.140546	0.443944	0.195035	0.571511	0.326963	0.310402	0.571338	0.179016	0.502075	0.442463	0.241743	0.0889532	0.52886	0.456327	0.331613	0.333471	0.15689	0.283099
LUSC	Lung	TCGA-56-7822-01	Tumor	1535.15	-0.058756	0.231472	0.31145	0.278304	0.447735	0.456535	0.64895	0.469118	0.333639	0.352277	0.0284448	0.432129	0.0691164	0.487328	0.210242	0.129359	0.439149	0.219617	0.453261	0.395755	0.193729	0.18897	0.53426	0.333148	0.312211	0.229203	0.135013	0.301207
LUSC	Lung	TCGA-56-7823-01	Tumor	63.1773	-0.108378	0.360297	0.32715	0.286281	0.434211	0.45873	0.548979	0.438287	0.26661	0.271234	-0.0805224	0.404939	0.0195468	0.413994	0.108587	0.103393	0.34799	0.161532	0.455181	0.327664	0.214403	-0.0498839	0.457109	0.19331	0.237322	0.214216	0.101066	0.245882
LUSC	Lung	TCGA-56-8082-01	Tumor	552.261	-0.0883848	0.379078	0.262993	0.321891	0.437186	0.405314	0.57743	0.433688	0.243756	0.216714	-0.0172621	0.375669	0.00236598	0.503943	0.169446	0.15643	0.352298	0.194929	0.422054	0.370202	0.161926	-0.0230596	0.479424	0.221209	0.242712	0.22382	0.127382	0.277011
LUSC	Lung	TCGA-56-8083-01	Tumor	4.18949	-0.126681	0.217425	0.193903	0.19226	0.421756	0.42657	0.565347	0.385178	0.252672	0.170289	-0.0300899	0.292456	-0.177391	0.426881	0.0850632	-0.0340211	0.252398	0.164827	0.411377	0.362729	0.162047	-0.147518	0.476718	0.124129	0.212761	0.195956	0.0140702	0.297328
LUSC	Lung	TCGA-56-8201-01	Tumor	14.2167	0.163967	0.50282	0.562078	0.400934	0.460541	0.509896	0.700131	0.50884	0.339902	0.453503	0.10452	0.471418	0.28099	0.527754	0.352121	0.227392	0.677635	0.220166	0.522711	0.495848	0.289196	0.0456694	0.528064	0.59853	0.386184	0.390387	0.138951	0.299112
LUSC	Lung	TCGA-56-8304-01	Tumor	70.3296	0.0916724	0.395211	0.4218	0.344772	0.47789	0.475368	0.600457	0.429981	0.242656	0.292669	0.0292448	0.379007	0.14651	0.49628	0.153931	0.143313	0.435178	0.171699	0.441959	0.365994	0.222523	-0.0388382	0.473602	0.280328	0.229906	0.251814	0.0585203	0.249574
LUSC	Lung	TCGA-56-8305-01	Tumor	239.349	0.0415563	0.302511	0.294153	0.350341	0.429797	0.485117	0.607148	0.464709	0.249638	0.302783	-0.0157533	0.42401	0.0925336	0.475853	0.155808	0.111474	0.424665	0.0892699	0.420256	0.3459	0.192216	0.0170401	0.502812	0.304641	0.242769	0.249654	0.0429692	0.21564
LUSC	Lung	TCGA-56-8307-01	Tumor	0.658915	0.0958567	0.452711	0.4508	0.355045	0.415588	0.519042	0.588734	0.430249	0.287909	0.394846	0.0124298	0.397898	0.17098	0.455851	0.233547	0.115807	0.523325	0.212689	0.463212	0.351471	0.241664	-0.0951925	0.46561	0.392026	0.252337	0.271566	0.111191	0.258917
LUSC	Lung	TCGA-56-8308-01	Tumor	79.4284	0.171661	0.379646	0.386465	0.330483	0.463381	0.474999	0.62796	0.470635	0.303284	0.321998	0.054386	0.433052	0.186379	0.477921	0.172393	0.215758	0.459579	0.202172	0.453847	0.390538	0.22816	-0.0221344	0.486325	0.336702	0.28719	0.27853	0.0930646	0.278624
LUSC	Lung	TCGA-56-8309-01	Tumor	2.00275	0.251324	0.492918	0.579506	0.415796	0.431261	0.453101	0.691395	0.445009	0.377459	0.480619	0.113206	0.395919	0.30497	0.485982	0.335108	0.332643	0.690559	0.227741	0.523741	0.474868	0.299865	-0.0594433	0.523595	0.517884	0.357883	0.398621	0.175497	0.331397
LUSC	Lung	TCGA-56-8503-01	Tumor	193.347	0.112326	0.455622	0.420605	0.394415	0.464086	0.480145	0.667082	0.528263	0.327884	0.400489	0.137616	0.462525	0.209163	0.528138	0.309292	0.274434	0.623721	0.240534	0.489805	0.450689	0.278655	0.183333	0.534678	0.505161	0.357572	0.354304	0.192653	0.309846
LUSC	Lung	TCGA-56-8504-01	Tumor	123.48	0.0203638	0.364435	0.466376	0.300194	0.481241	0.460196	0.65083	0.478957	0.290534	0.348104	-0.0220506	0.425422	0.170091	0.539115	0.210424	0.13036	0.49333	0.171159	0.454162	0.371968	0.235641	-0.0278727	0.475255	0.355037	0.26929	0.255397	0.0694136	0.253683
LUSC	Lung	TCGA-56-8622-01	Tumor	143.287	0.128498	0.179804	0.318853	0.29979	0.439111	0.493644	0.654741	0.476567	0.28911	0.332833	0.00809788	0.424139	0.156674	0.492563	0.164787	0.141747	0.461791	0.136681	0.483841	0.391135	0.196178	0.0134448	0.540432	0.327127	0.299076	0.267709	0.119217	0.230388
LUSC	Lung	TCGA-56-8623-01	Tumor	77.4628	0.0476596	0.301383	0.546014	0.427827	0.411774	0.442412	0.679807	0.528825	0.31133	0.449426	0.269379	0.482029	0.288366	0.59809	0.357027	0.484853	0.680056	0.129686	0.541465	0.521524	0.319258	0.135192	0.549107	0.511274	0.40651	0.369073	0.165992	0.271358
LUSC	Lung	TCGA-56-8624-01	Tumor	53.8217	0.0834879	0.281765	0.349777	0.294539	0.427547	0.425977	0.627278	0.455351	0.330407	0.280203	0.150499	0.41007	0.112352	0.528346	0.1448	0.183306	0.457375	0.1654	0.463184	0.352007	0.198113	-0.0596871	0.502791	0.259538	0.289704	0.247964	0.115969	0.238103
LUSC	Lung	TCGA-56-8625-01	Tumor	7.53609	0.194124	0.464124	0.566345	0.390884	0.423767	0.457921	0.68304	0.519177	0.317172	0.454016	0.120538	0.487865	0.333104	0.497391	0.278979	0.291264	0.702765	0.209604	0.480168	0.486504	0.28761	-0.0750696	0.548898	0.565429	0.404983	0.365701	0.15276	0.330551
LUSC	Lung	TCGA-56-8626-01	Tumor	72.7254	-0.0588421	0.199088	0.293089	0.30964	0.443144	0.529515	0.634091	0.480483	0.270178	0.324597	0.0392881	0.402588	0.0792593	0.511837	0.188731	0.218255	0.460146	0.194294	0.45063	0.411224	0.206611	-0.0546884	0.546983	0.378886	0.271486	0.233626	0.109155	0.229895
LUSC	Lung	TCGA-56-8628-01	Tumor	59.5702	0.115214	0.307297	0.438453	0.362571	0.459896	0.440602	0.671647	0.465568	0.317198	0.420549	0.109458	0.45024	0.183062	0.530759	0.276969	0.277584	0.59365	0.206145	0.488235	0.472003	0.250413	-0.107319	0.546896	0.477469	0.354829	0.307018	0.135227	0.27871
LUSC	Lung	TCGA-56-8629-01	Tumor	243.743	-0.0977827	0.323062	0.34764	0.316308	0.434081	0.489462	0.589075	0.458093	0.23939	0.303477	0.0375361	0.384051	0.00681849	0.483835	0.161845	0.151785	0.395276	0.207715	0.438462	0.38802	0.182868	-0.105165	0.506874	0.32362	0.24736	0.233031	0.161712	0.22644
LUSC	Lung	TCGA-56-A49D-01	Tumor	23.5262	0.0296901	0.478232	0.527562	0.366663	0.42802	0.459712	0.639999	0.481213	0.282681	0.356282	0.141424	0.431817	0.158773	0.519446	0.24271	0.257735	0.550985	0.17112	0.470004	0.398272	0.218089	-0.0385488	0.489049	0.412965	0.315572	0.274223	0.0768235	0.278606
LUSC	Lung	TCGA-56-A4BW-01	Tumor	175.993	-0.0436386	0.392565	0.416514	0.350808	0.477525	0.47262	0.664536	0.466061	0.284995	0.34988	0.0378777	0.415447	0.0749263	0.518946	0.212977	0.158906	0.468094	0.18585	0.430025	0.401007	0.239833	0.000111132	0.476503	0.300447	0.230771	0.283614	0.14267	0.300892
LUSC	Lung	TCGA-56-A4BX-01	Tumor	100.337	-0.224127	0.19889	0.172612	0.241466	0.480317	0.459089	0.583006	0.415713	0.254625	0.158139	-0.112989	0.333094	-0.097169	0.458946	0.0361623	0.004354	0.20602	0.162424	0.424963	0.282867	0.132864	-0.170765	0.457339	0.0389776	0.172623	0.1477	0.000109759	0.195025
LUSC	Lung	TCGA-56-A4BY-01	Tumor	52.6404	0.107555	0.34051	0.363826	0.267195	0.441231	0.394272	0.603013	0.392415	0.28034	0.302147	0.100482	0.378367	0.0824379	0.475564	0.10677	0.0972357	0.384054	0.183567	0.416647	0.362175	0.174333	-0.123088	0.479526	0.22279	0.256531	0.212577	0.0916802	0.251961
LUSC	Lung	TCGA-56-A4ZJ-01	Tumor	161.478	0.019827	0.298035	0.417481	0.385202	0.464831	0.522378	0.674803	0.543748	0.295514	0.397929	0.154609	0.470526	0.158272	0.550838	0.32354	0.306543	0.612814	0.174171	0.500375	0.467376	0.276888	0.0492173	0.544908	0.478517	0.367401	0.304589	0.150856	0.288367
LUSC	Lung	TCGA-56-A4ZK-01	Tumor	66.5896	0.00763044	0.364835	0.447084	0.357088	0.461848	0.439224	0.634179	0.461074	0.260259	0.395584	0.0278302	0.453316	0.180201	0.481661	0.261989	0.14001	0.567591	0.200384	0.432983	0.382997	0.2228	-0.0496152	0.488054	0.409665	0.356198	0.279887	0.0683455	0.221215
LUSC	Lung	TCGA-56-A5DR-01	Tumor	588.407	-0.0236295	0.407123	0.374961	0.29691	0.442768	0.445641	0.611068	0.459912	0.27723	0.294647	0.0650931	0.410191	0.0904167	0.5121	0.169549	0.135606	0.458764	0.18084	0.449241	0.369032	0.218426	-0.0366674	0.448477	0.301633	0.259019	0.267854	0.159559	0.295541
LUSC	Lung	TCGA-56-A5DS-01	Tumor	589.935	0.2032	0.375573	0.438367	0.321294	0.479732	0.469264	0.654236	0.459582	0.265885	0.352301	0.0259978	0.397743	0.218462	0.551013	0.198666	0.176512	0.493668	0.185557	0.452159	0.411956	0.178866	0.0947673	0.540233	0.281058	0.256701	0.270746	0.1187	0.223205
LUSC	Lung	TCGA-56-A62T-01	Tumor	113.494	-0.0594118	0.303595	0.349233	0.301068	0.449921	0.452351	0.641467	0.492286	0.28886	0.290921	-0.0710359	0.418363	0.0765998	0.469765	0.169972	0.0708657	0.424318	0.249815	0.426304	0.354737	0.212571	-0.0637299	0.48392	0.371584	0.257169	0.217576	0.0603722	0.244619
OV	Ovary	TCGA-57-1582-01	Tumor	42.9909	-0.0252406	0.313187	0.345816	0.287943	0.345584	0.428017	0.560076	0.401543	0.28107	0.18196	0.0149717	0.344298	0.0789594	0.410061	0.122093	0.0803777	0.375298	0.180921	0.446873	0.344703	0.135516	-0.216959	0.4631	0.253425	0.222938	0.222323	0.0445919	0.206997
OV	Ovary	TCGA-57-1583-01	Tumor	229.76	-0.0744529	0.260405	0.278261	0.257716	0.414546	0.396806	0.534229	0.368515	0.254218	0.21248	0.0304376	0.385503	-0.0307798	0.398469	0.0411234	0.0297896	0.233405	0.188036	0.394032	0.344893	0.145186	-0.167888	0.456782	0.153101	0.234757	0.173532	0.009712	0.210274
OV	Ovary	TCGA-57-1584-01	Tumor	333.166	-0.0972501	0.192308	0.288926	0.272735	0.402273	0.443281	0.556628	0.368396	0.234855	0.305851	-0.00602823	0.324157	0.120819	0.415723	0.168146	0.0414886	0.418809	0.213616	0.468056	0.361991	0.137193	-0.186787	0.504957	0.203546	0.273766	0.201559	0.0651084	0.175504
OV	Ovary	TCGA-57-1585-01	Tumor	92.0839	0.0231767	0.310997	0.353023	0.328825	0.391862	0.474094	0.605446	0.449896	0.268223	0.3141	0.113295	0.405253	0.133861	0.468935	0.225752	0.180746	0.48282	0.263397	0.474261	0.428058	0.195561	-0.0662286	0.488975	0.347777	0.307834	0.283929	0.0671589	0.199741
OV	Ovary	TCGA-57-1586-01	Tumor	251.963	-0.0622172	0.219714	0.253766	0.292539	0.372178	0.481825	0.527862	0.33578	0.213037	0.232793	-3.38083e-05	0.326042	0.0540479	0.376212	0.0869574	-0.00575655	0.379493	0.118393	0.440208	0.343552	0.0897852	-0.175593	0.448259	0.196935	0.213502	0.204536	0.0273585	0.174404
OV	Ovary	TCGA-57-1993-01	Tumor	518.78	-0.160551	0.232317	0.177106	0.28367	0.389257	0.47551	0.596945	0.388574	0.208972	0.239784	-0.0413782	0.359234	0.0230484	0.426793	0.115469	-0.0248966	0.429564	0.238015	0.449043	0.323444	0.151943	-0.0928841	0.491542	0.266201	0.238668	0.223929	0.0100478	0.218068
OV	Ovary	TCGA-57-1994-01	Tumor	541.01	0.00427331	0.334071	0.428421	0.327128	0.398837	0.438972	0.602603	0.378761	0.245202	0.336709	-0.0565283	0.33141	0.190451	0.454086	0.160533	0.0848857	0.50289	0.205085	0.463183	0.398193	0.174362	-0.162536	0.484376	0.313894	0.269838	0.283653	0.0622955	0.2076
LUSC	Lung	TCGA-58-8386-01	Tumor	11.405	-0.00243821	0.364491	0.384135	0.386248	0.448391	0.521134	0.662585	0.534163	0.344526	0.401377	0.148391	0.458182	0.161968	0.517641	0.276136	0.297927	0.568646	0.177519	0.480139	0.429818	0.257597	0.128614	0.527504	0.494241	0.363627	0.275955	0.12962	0.31854
LUSC	Lung	TCGA-58-8387-01	Tumor	1.92658	0.298119	0.514197	0.548318	0.407623	0.436812	0.447407	0.621793	0.418349	0.277899	0.356533	0.0869725	0.442023	0.3253	0.471475	0.228746	0.186916	0.535992	0.195553	0.453081	0.399856	0.192447	-0.0287792	0.478983	0.363689	0.32074	0.283598	0.150256	0.254755
LUSC	Lung	TCGA-58-8388-01	Tumor	33.8381	0.0850639	0.383128	0.435351	0.365001	0.427592	0.435761	0.612959	0.432455	0.256309	0.372921	0.0522703	0.38118	0.133564	0.479124	0.233358	0.252697	0.557821	0.121065	0.421463	0.435702	0.23772	-0.148486	0.508717	0.4154	0.310845	0.303699	0.104675	0.275446
LUSC	Lung	TCGA-58-8390-01	Tumor	114.044	-0.0973601	0.374299	0.367455	0.325643	0.402095	0.411536	0.630027	0.450655	0.289259	0.279816	0.0180104	0.391646	0.0815667	0.443822	0.188493	0.140118	0.462965	0.177021	0.42113	0.405859	0.210708	-0.0325477	0.496854	0.297865	0.285424	0.266025	0.129913	0.336728
LUSC	Lung	TCGA-58-8391-01	Tumor	766.03	-0.0492248	0.31408	0.356455	0.276014	0.454561	0.408042	0.594894	0.450826	0.268194	0.307515	0.0125985	0.390166	0.0237271	0.476967	0.124053	0.124727	0.389064	0.150638	0.455968	0.326564	0.211902	-0.018443	0.471989	0.234316	0.22132	0.227344	0.128018	0.326491
LUSC	Lung	TCGA-58-8392-01	Tumor	167.413	-0.0540527	0.313632	0.292595	0.297402	0.488638	0.42033	0.571437	0.446076	0.235959	0.211577	-0.0105359	0.411341	-0.00455326	0.487057	0.105809	0.07929	0.333351	0.230816	0.439013	0.309063	0.176472	-0.00540021	0.461878	0.18523	0.236954	0.209305	0.0132752	0.291788
LUSC	Lung	TCGA-58-8393-01	Tumor	68.1355	0.107928	0.458244	0.542956	0.369272	0.425485	0.485503	0.670872	0.51519	0.284855	0.447991	0.108746	0.457668	0.264614	0.51302	0.280314	0.240448	0.618166	0.211017	0.489349	0.448775	0.249251	0.073981	0.507863	0.488666	0.345256	0.309044	0.135477	0.277944
LUSC	Lung	TCGA-58-A46J-01	Tumor	20.9792	0.052636	0.364295	0.399689	0.34536	0.475401	0.451963	0.62128	0.486284	0.256813	0.292395	0.117137	0.43229	0.12585	0.505556	0.222595	0.251936	0.505011	0.155786	0.454929	0.39784	0.21627	-0.00484304	0.500222	0.33785	0.271946	0.255436	0.128683	0.273326
LUSC	Lung	TCGA-58-A46K-01	Tumor	56.7387	0.029359	0.385386	0.4173	0.30081	0.445903	0.480972	0.570204	0.382618	0.257653	0.290608	0.000350313	0.362476	0.0797518	0.471456	0.180326	-0.00100256	0.369654	0.214922	0.427721	0.330094	0.173465	-0.120473	0.454367	0.195285	0.20262	0.229092	0.0950154	0.219997
LUSC	Lung	TCGA-58-A46L-01	Tumor	24.7796	-0.0242889	0.431894	0.481806	0.28984	0.447212	0.480452	0.64039	0.452859	0.306483	0.373108	0.00296598	0.39951	0.120103	0.469877	0.136526	0.129301	0.492892	0.169165	0.410208	0.384152	0.219156	-0.128895	0.494267	0.307398	0.260195	0.266259	0.104052	0.247995
LUSC	Lung	TCGA-58-A46M-01	Tumor	86.7593	0.00718545	0.446104	0.497758	0.326041	0.444145	0.411653	0.628065	0.428721	0.305585	0.359539	-0.0543871	0.403337	0.171373	0.476834	0.173275	0.0502435	0.499111	0.207345	0.409712	0.336426	0.220603	-0.0315244	0.458665	0.339595	0.264199	0.262997	0.0230165	0.257782
LUSC	Lung	TCGA-58-A46N-01	Tumor	527.851	-0.0834037	0.312769	0.338961	0.261501	0.464047	0.431942	0.565142	0.404166	0.294439	0.22844	-0.0432958	0.390437	-0.0297911	0.499749	0.0636251	0.138771	0.312773	0.224261	0.40963	0.322171	0.172775	-0.0511794	0.462161	0.153221	0.217011	0.192775	0.102673	0.299404
OV	Ovary	TCGA-59-2348-01	Tumor	351.749	-0.0388168	0.26676	0.284516	0.292608	0.390661	0.458494	0.626329	0.421215	0.239098	0.277638	0.0447619	0.400371	0.0797096	0.416809	0.0997848	0.0564369	0.443175	0.111705	0.479724	0.414949	0.17574	-0.0654249	0.498158	0.27254	0.251267	0.238666	0.0203667	0.263037
OV	Ovary	TCGA-59-2350-01	Tumor	388.165	-0.106526	0.322982	0.298474	0.284122	0.444063	0.471656	0.573041	0.401231	0.255341	0.220039	-0.00458162	0.405058	0.0461444	0.494138	0.127953	0.0533503	0.342296	0.194379	0.443835	0.390494	0.179004	-0.19583	0.427241	0.274167	0.248177	0.20449	0.099134	0.22592
OV	Ovary	TCGA-59-2351-01	Tumor	60.8205	0.0644936	0.318791	0.401949	0.313343	0.425011	0.433222	0.607156	0.418811	0.269246	0.330214	0.0686223	0.408857	0.223661	0.473858	0.217076	0.146204	0.526499	0.239712	0.477024	0.403562	0.18674	-0.191976	0.502176	0.33302	0.323982	0.292416	-0.00328308	0.216736
OV	Ovary	TCGA-59-2352-01	Tumor	24.7	0.0207498	0.213339	0.334896	0.261693	0.454031	0.468266	0.575847	0.362067	0.239735	0.269074	-0.0317865	0.380282	0.14298	0.411597	0.170119	0.0482902	0.437891	0.174323	0.444897	0.392546	0.190245	-0.153466	0.4821	0.254067	0.289772	0.234764	0.020169	0.186357
OV	Ovary	TCGA-59-2354-01	Tumor	171.939	-0.0139616	0.299817	0.426765	0.35227	0.38112	0.481422	0.629923	0.468466	0.291706	0.327387	0.106481	0.364239	0.161857	0.456346	0.201886	0.0987359	0.507783	0.234353	0.455452	0.432595	0.214521	-0.0911282	0.499812	0.377805	0.306863	0.305095	0.0719459	0.208208
OV	Ovary	TCGA-59-2355-01	Tumor	701.889	-0.154466	0.23171	0.35831	0.279548	0.43969	0.48332	0.589992	0.377488	0.220625	0.254331	0.0348915	0.370854	0.0836176	0.430451	0.184507	0.045022	0.458839	0.200477	0.455668	0.43682	0.146455	-0.151953	0.453121	0.249453	0.266002	0.257648	0.0627543	0.207026
OV	Ovary	TCGA-59-2363-01	Tumor	86.4413	-0.112247	0.286854	0.223223	0.282559	0.399247	0.441283	0.55602	0.361638	0.239709	0.164953	-0.0336877	0.319025	-0.0432828	0.437596	0.149149	-0.0184792	0.287445	0.246514	0.425643	0.358569	0.136982	-0.0722612	0.459479	0.177756	0.211301	0.172079	0.0331178	0.204575
OV	Ovary	TCGA-59-A5PD-01	Tumor	19.5152	-0.143209	0.307807	0.288881	0.25805	0.296756	0.475453	0.515115	0.297534	0.237585	0.169562	-0.0504079	0.34683	0.00853839	0.378984	0.0427725	0.0272209	0.347889	0.184308	0.430618	0.360742	0.135979	-0.236284	0.465411	0.232849	0.204951	0.196662	0.0358055	0.205502
UCEC	Endometrial	TCGA-5B-A90C-01	Tumor	248.469	-0.0814347	0.259251	0.313085	0.220817	0.353225	0.403719	0.500918	0.294957	0.223152	0.226635	-0.0319196	0.333734	-0.0307086	0.372615	0.0875059	0.0151466	0.252273	0.165082	0.394852	0.345533	0.143456	-0.136561	0.388192	0.187006	0.21544	0.165502	0.101432	0.248416
LIHC	Liver	TCGA-5C-A9VG-01	Tumor	0.991607	-0.13302	0.249036	0.316305	0.268828	0.4166	0.499733	0.569876	0.452748	0.227912	0.189988	0.060131	0.398913	-0.0204471	0.435412	0.144996	0.206974	0.307598	0.224976	0.551213	0.348419	0.149041	-0.0698863	0.428533	0.192387	0.218378	0.215035	0.0329832	0.267681
LIHC	Liver	TCGA-5C-A9VH-01	Tumor	345.456	-0.180147	0.212828	0.355855	0.324212	0.435808	0.539651	0.583446	0.414661	0.188209	0.191529	-0.0626732	0.408443	-0.0311195	0.380211	0.117492	0.0252604	0.355076	0.166257	0.585002	0.403577	0.186944	-0.0285791	0.478852	0.153958	0.230469	0.261777	0.0911796	0.201021
LIHC	Liver	TCGA-5C-AAPD-01	Tumor	147.016	0.172186	0.378308	0.513915	0.386631	0.396895	0.51394	0.613805	0.470151	0.242131	0.339335	0.010718	0.451615	0.228913	0.428842	0.269258	0.127818	0.576408	0.159373	0.626845	0.4536	0.248429	-0.00129829	0.480111	0.375994	0.35379	0.313548	0.141007	0.233569
BRCA	Breast	TCGA-5L-AAT0-01	Tumor	10.9563	0.075292	0.20783	0.438603	0.286488	0.423451	0.43721	0.59732	0.46447	0.256311	0.33968	0.0105305	0.318336	0.148185	0.435274	0.195053	0.218684	0.451521	0.168654	0.431904	0.425719	0.177443	-0.128959	0.471243	0.248195	0.258469	0.26801	0.0594528	0.238202
BRCA	Breast	TCGA-5L-AAT1-01	Tumor	18.2229	0.103241	0.249154	0.531552	0.321435	0.420493	0.510633	0.623543	0.420685	0.278075	0.407398	0.0632924	0.337726	0.217212	0.447242	0.240043	0.20643	0.543314	0.17707	0.435574	0.440207	0.210266	-0.0305817	0.507202	0.312596	0.317835	0.302449	0.143566	0.225784
COAD	Colon	TCGA-5M-AAT4-01	Tumor	395.541	-0.201627	0.317642	0.294987	0.242075	0.390639	0.414706	0.524918	0.403129	0.205761	0.12156	-0.0168058	0.375617	-0.0738649	0.347973	0.0261186	0.00491532	0.25841	0.195051	0.459229	0.318075	0.135628	-0.0724901	0.454855	0.159032	0.186675	0.187261	0.109398	0.177159
COAD	NA	TCGA-5M-AAT5-01	Tumor	1249.92	-0.147811	0.337571	0.308032	0.216704	0.38932	0.418697	0.534055	0.364624	0.197908	0.143224	0.0913247	0.334082	-0.0600004	0.355165	0.0367053	0.0656424	0.251185	0.159399	0.446494	0.315521	0.117516	-0.0771788	0.416342	0.127589	0.160187	0.203871	0.168034	0.194074
COAD	Colon	TCGA-5M-AAT6-01	Tumor	125.11	0.0486033	0.455672	0.504852	0.340834	0.415635	0.453157	0.63546	0.432861	0.27839	0.413265	0.0585824	0.447801	0.172482	0.484251	0.221579	0.092765	0.531587	0.219423	0.476237	0.430851	0.25551	-0.0566988	0.467542	0.401407	0.326719	0.312055	0.133268	0.267764
COAD	NA	TCGA-5M-AATA-01	Tumor	488.673	-0.133213	0.364083	0.401058	0.272199	0.388799	0.485949	0.57646	0.394431	0.259384	0.199832	0.0815688	0.40129	0.00557139	0.385829	0.0670308	0.0870327	0.336602	0.197574	0.463217	0.367358	0.137915	-0.0645647	0.473646	0.255846	0.227692	0.242459	0.150485	0.25265
COAD	Colon	TCGA-5M-AATE-01	Tumor	213.702	-0.0988826	0.323148	0.303777	0.212697	0.421034	0.463466	0.560915	0.390154	0.220406	0.149477	0.0743696	0.343523	-0.0145153	0.364697	0.0256394	0.0595069	0.259832	0.235283	0.470981	0.344238	0.153082	-0.116369	0.432778	0.18297	0.163915	0.186964	0.12687	0.166856
BLCA	Bladder	TCGA-5N-A9KI-01	Tumor	15184.7	0.00298703	0.273871	0.318775	0.304736	0.404323	0.411372	0.574584	0.44161	0.28381	0.285381	0.021605	0.37774	0.0782321	0.442895	0.193416	0.21324	0.43478	0.119181	0.473486	0.389571	0.190413	-0.000455862	0.44378	0.226934	0.232258	0.253682	0.149634	0.217624
BLCA	Bladder	TCGA-5N-A9KM-01	Tumor	5.50359	-0.123079	0.246129	0.377364	0.27774	0.435782	0.407391	0.568767	0.447113	0.300757	0.249945	0.0633159	0.322283	0.0538688	0.505692	0.156924	0.165526	0.411045	0.120149	0.453772	0.347865	0.180633	-0.129893	0.402359	0.229119	0.240065	0.216474	0.0829651	0.18599
KIRP	Kidney	TCGA-5P-A9JU-01	Tumor	3.47079	-0.191288	0.132146	0.269801	0.265136	0.408093	0.503	0.543885	0.387581	0.311505	0.19175	-0.0155589	0.371081	0.0138472	0.439899	0.0918064	0.103212	0.368956	0.201414	0.465058	0.40223	0.183496	-0.0486873	0.480185	0.138497	0.22986	0.213868	0.159498	0.0683797
KIRP	Kidney	TCGA-5P-A9JV-01	Tumor	2.78838	-0.12482	0.0970334	0.356904	0.287538	0.398727	0.557417	0.614665	0.402147	0.316301	0.357281	0.0293014	0.425177	0.0570969	0.502697	0.192438	0.141033	0.449607	0.145299	0.489094	0.505961	0.245434	-0.0310673	0.524481	0.308036	0.309891	0.298579	0.0957157	0.157133
KIRP	Kidney	TCGA-5P-A9JW-01	Tumor	188.829	-0.0561874	0.13426	0.413642	0.348134	0.428794	0.455018	0.589209	0.391384	0.297778	0.307142	-0.0246033	0.406065	0.087756	0.54011	0.222069	0.147475	0.481842	0.210366	0.512623	0.42531	0.200366	-0.107091	0.500518	0.195347	0.297917	0.254022	0.160645	0.051619
KIRP	Kidney	TCGA-5P-A9JY-01	Tumor	314.624	-0.162474	0.092483	0.37237	0.245948	0.382941	0.496768	0.6058	0.373154	0.237499	0.24746	-0.0568638	0.348636	0.0287741	0.463906	0.0993893	0.0961113	0.374454	0.115012	0.507724	0.405041	0.1796	-0.0984302	0.463975	0.0535515	0.251499	0.207454	0.145755	0.0565983
KIRP	Kidney	TCGA-5P-A9JZ-01	Tumor	110.968	-0.156415	0.0774719	0.307167	0.319824	0.412398	0.503236	0.590702	0.393997	0.263629	0.259844	-0.0319719	0.39523	0.104265	0.538544	0.15864	0.153754	0.453506	0.151785	0.509288	0.409468	0.178893	-0.123708	0.503687	0.270359	0.301061	0.240418	0.126057	0.101741
KIRP	Kidney	TCGA-5P-A9K0-01	Tumor	122.689	-0.147268	0.140007	0.336684	0.294449	0.428369	0.518657	0.594273	0.383744	0.286074	0.284901	-0.0157351	0.435111	0.091155	0.524867	0.150771	0.215296	0.446082	0.19259	0.513012	0.419402	0.188524	-0.14668	0.483252	0.222018	0.275357	0.252364	0.132174	0.0694982
KIRP	Kidney	TCGA-5P-A9K2-01	Tumor	573.39	-0.184252	0.0198489	0.239083	0.273931	0.380304	0.489838	0.5616	0.366958	0.214227	0.22049	-0.0468059	0.358121	0.000467344	0.467708	0.136341	0.0799862	0.418201	0.125195	0.504994	0.380693	0.164146	-0.0727063	0.467065	0.147059	0.246801	0.186382	0.153536	0.0181356
KIRP	Kidney	TCGA-5P-A9K3-01	Tumor	38.926	-0.0782362	0.301685	0.369263	0.293887	0.391302	0.509443	0.575278	0.428411	0.31384	0.229911	-0.0184033	0.432464	0.0921996	0.447285	0.192549	0.145513	0.445195	0.274285	0.47946	0.351266	0.179758	-0.0462722	0.457838	0.238863	0.261432	0.239038	0.126296	0.120441
KIRP	Kidney	TCGA-5P-A9K4-01	Tumor	1277.66	-0.201161	0.0799148	0.266674	0.271808	0.401078	0.450494	0.596309	0.382188	0.274491	0.21407	-0.030016	0.381421	0.0159388	0.485575	0.119319	0.0856856	0.394432	0.170188	0.486363	0.402917	0.191528	-0.063548	0.490999	0.103438	0.24864	0.205627	0.155215	0.106363
KIRP	Kidney	TCGA-5P-A9K6-01	Tumor	205.694	-0.0425507	0.11908	0.358726	0.29616	0.425872	0.513935	0.609986	0.415539	0.300651	0.280488	0.0387857	0.437716	0.103179	0.547647	0.170576	0.178404	0.482284	0.216393	0.511747	0.421711	0.193904	-0.107036	0.478658	0.253973	0.312809	0.274296	0.133585	0.0944866
KIRP	Kidney	TCGA-5P-A9K8-01	Tumor	1.8474	-0.108424	0.109847	0.261687	0.318487	0.374794	0.491007	0.564013	0.341083	0.26689	0.27307	0.055973	0.378532	0.109869	0.508611	0.210439	0.265872	0.432943	0.167631	0.468586	0.337474	0.165122	-0.0972197	0.489297	0.317556	0.241843	0.24512	0.167174	0.176449
KIRP	Kidney	TCGA-5P-A9K9-01	Tumor	57.7844	-0.111053	0.236516	0.30571	0.360877	0.396655	0.489841	0.603934	0.384678	0.297091	0.249304	0.00860951	0.447958	0.0500009	0.465218	0.146702	0.092128	0.409689	0.240234	0.459051	0.40818	0.189284	-0.113562	0.468974	0.286045	0.265289	0.226879	0.182808	0.139114
KIRP	Kidney	TCGA-5P-A9KA-01	Tumor	697.708	0.112082	0.183642	0.390312	0.348461	0.398659	0.462673	0.641572	0.402404	0.307216	0.319613	0.142949	0.375458	0.165047	0.528798	0.203443	0.221619	0.505921	0.23194	0.517406	0.471732	0.230302	-0.0355103	0.519035	0.188857	0.299403	0.277393	0.157528	0.163886
KIRP	Kidney	TCGA-5P-A9KC-01	Tumor	401.952	-0.124498	0.171221	0.295529	0.384615	0.372113	0.541948	0.605185	0.399205	0.25753	0.253686	0.0409743	0.464187	0.123743	0.526084	0.203499	0.130106	0.480965	0.226852	0.548417	0.393236	0.201845	-0.056995	0.478514	0.264433	0.283015	0.264246	0.197257	0.0908508
KIRP	Kidney	TCGA-5P-A9KE-01	Tumor	167.804	-0.12459	0.126863	0.343082	0.289508	0.409592	0.502997	0.6056	0.402307	0.295291	0.246003	-0.038572	0.418567	0.0560163	0.557749	0.179238	0.168677	0.406248	0.202205	0.514481	0.392427	0.190305	-0.144469	0.475034	0.194942	0.266524	0.238303	0.124805	0.083209
KIRP	Kidney	TCGA-5P-A9KF-01	Tumor	340.809	-0.171903	0.0535501	0.326434	0.28883	0.378086	0.497484	0.580919	0.375414	0.249889	0.232494	0.0455374	0.351821	0.0538598	0.477494	0.115191	0.107794	0.403898	0.105384	0.49899	0.390466	0.166271	-0.05222	0.458971	0.151357	0.272256	0.223256	0.167933	0.0554114
KIRP	Kidney	TCGA-5P-A9KH-01	Tumor	15.3438	-0.0632863	0.0967044	0.33037	0.234923	0.388355	0.450227	0.597765	0.338002	0.251122	0.258272	0.104469	0.335536	0.187031	0.46687	0.0690891	0.128804	0.303467	0.155892	0.496133	0.334805	0.120411	-0.0795888	0.486092	0.178311	0.227718	0.183568	0.0851921	0.189459
LIHC	Liver	TCGA-5R-AA1C-01	Tumor	2637.11	-0.172544	0.222214	0.407508	0.279308	0.415688	0.459108	0.509159	0.425442	0.218531	0.300067	0.0317939	0.400405	0.106084	0.435987	0.0677517	0.104802	0.324018	0.164721	0.54578	0.35352	0.146495	-0.0586421	0.431062	0.222984	0.222363	0.233558	0.0670892	0.245201
LIHC	Liver	TCGA-5R-AA1D-01	Tumor	27.2524	-0.00837933	0.214825	0.451928	0.327015	0.446629	0.485868	0.639065	0.522118	0.290027	0.352279	0.012124	0.465312	0.112866	0.43721	0.257744	0.181354	0.482541	0.188168	0.605339	0.464143	0.277816	0.119602	0.497963	0.344909	0.297072	0.336944	0.0703963	0.239919
LIHC	Liver	TCGA-5R-AAAM-01	Tumor	156.105	0.00568944	0.253656	0.450472	0.34051	0.418649	0.517333	0.61264	0.531216	0.233134	0.342945	0.121405	0.452422	0.12417	0.463817	0.246954	0.221396	0.512829	0.221885	0.67449	0.466181	0.261995	0.0730728	0.484329	0.406644	0.319633	0.312223	0.142294	0.241628
UCEC	Endometrial	TCGA-5S-A9Q8-01	Tumor	1464.77	-0.141151	0.228544	0.330237	0.220267	0.426923	0.436935	0.503991	0.246159	0.143789	0.239492	-0.0249009	0.319382	-0.0174765	0.362186	0.10464	0.0163665	0.304775	0.0972938	0.408583	0.324846	0.104302	-0.0266709	0.423163	0.132491	0.164548	0.161774	0.114276	0.221899
BRCA	Breast	TCGA-5T-A9QA-01	Tumor	2.40673	-0.237689	0.184015	0.285201	0.219282	0.350942	0.420283	0.543693	0.353969	0.188067	0.193376	0.0799797	0.32854	-0.0394012	0.348654	0.0822839	0.0207862	0.288038	0.173475	0.411664	0.324694	0.0757578	-0.078933	0.410632	0.13338	0.154246	0.143289	0.0815576	0.168342
OV	Ovary	TCGA-5X-AA5U-01	Tumor	15.013	-0.211824	0.224754	0.126811	0.189468	0.420899	0.417403	0.517751	0.272607	0.20063	0.0954346	0.0664393	0.311401	-0.0696058	0.372632	0.0489116	-0.06122	0.132366	0.216972	0.4336	0.380499	0.0899279	-0.256872	0.405514	0.123474	0.1665	0.127441	-0.0362143	0.215223
LUSC	Lung	TCGA-60-2695-01	Tumor	321.823	0.0913051	0.417249	0.461996	0.329922	0.409154	0.433891	0.628536	0.428439	0.266772	0.329662	0.112872	0.426072	0.170108	0.464474	0.14373	0.136584	0.478143	0.172907	0.451948	0.483705	0.178362	-0.0785786	0.491328	0.325852	0.270786	0.25617	0.0795927	0.278168
LUSC	Lung	TCGA-60-2696-01	Tumor	963.489	0.115645	0.416596	0.459014	0.372101	0.469512	0.427478	0.655233	0.478675	0.284318	0.377247	0.0643347	0.442105	0.216272	0.585049	0.244948	0.256323	0.542325	0.165318	0.496608	0.403194	0.249556	0.139377	0.501952	0.403579	0.296903	0.297072	0.109623	0.329176
LUSC	Lung	TCGA-60-2697-01	Tumor	199.73	0.489255	0.480577	0.592161	0.404684	0.456522	0.473156	0.704103	0.488579	0.350767	0.466794	0.233402	0.440573	0.459611	0.564679	0.306307	0.377277	0.639816	0.251246	0.527046	0.485218	0.289612	0.0983723	0.535608	0.473361	0.390356	0.390642	0.167717	0.30174
LUSC	Lung	TCGA-60-2698-01	Tumor	327.731	0.0339868	0.441992	0.508314	0.387458	0.487526	0.523709	0.663732	0.54395	0.314134	0.397308	0.0880568	0.485667	0.206545	0.548969	0.302364	0.292445	0.598749	0.210682	0.505942	0.439126	0.267508	0.0717323	0.521411	0.505679	0.34846	0.34372	0.128001	0.322466
LUSC	Lung	TCGA-60-2703-01	Tumor	172.021	0.0523406	0.397281	0.290553	0.309929	0.430074	0.405512	0.616493	0.478017	0.286155	0.203503	0.0105277	0.362911	0.123947	0.481552	0.141506	0.129972	0.417202	0.206078	0.433884	0.420754	0.24253	-0.00324684	0.492806	0.339681	0.221366	0.251349	0.0582187	0.310615
LUSC	Lung	TCGA-60-2704-01	Tumor	97.072	0.227024	0.485587	0.45139	0.388418	0.465513	0.45418	0.667847	0.577282	0.381513	0.39295	0.178414	0.494669	0.323943	0.523805	0.326074	0.353471	0.651125	0.244507	0.45979	0.485521	0.303391	0.0474189	0.539403	0.559885	0.368254	0.356056	0.11194	0.342526
LUSC	Lung	TCGA-60-2706-01	Tumor	209.121	0.0763154	0.437904	0.497789	0.341961	0.443029	0.487247	0.625215	0.447523	0.314765	0.344482	0.06365	0.422649	0.247374	0.523121	0.271256	0.21333	0.562336	0.209845	0.510859	0.401682	0.231172	-0.0478734	0.476832	0.43729	0.294206	0.263063	0.0928309	0.257363
LUSC	Lung	TCGA-60-2707-01	Tumor	3433.45	-0.0071172	0.369272	0.356084	0.379757	0.479919	0.487662	0.66294	0.560679	0.287785	0.361183	0.105839	0.444368	0.136953	0.567216	0.254003	0.290611	0.539336	0.206399	0.475003	0.44004	0.261224	0.278289	0.53934	0.414122	0.316048	0.30436	0.209814	0.313205
LUSC	Lung	TCGA-60-2708-01	Tumor	6.60068	-0.142272	0.284426	0.265494	0.320185	0.460931	0.501619	0.657561	0.529892	0.322743	0.282253	0.0380705	0.45761	0.00343263	0.484175	0.187519	0.167308	0.421775	0.219167	0.430109	0.391722	0.241391	-0.0284677	0.485609	0.369426	0.256927	0.262309	0.128577	0.275465
LUSC	Lung	TCGA-60-2709-01	Tumor	8.0637	0.177984	0.437628	0.529946	0.383269	0.446832	0.482267	0.69694	0.507003	0.351723	0.431383	0.145458	0.446124	0.31466	0.505577	0.318531	0.348798	0.65922	0.230117	0.483635	0.472281	0.291325	-0.0895313	0.511266	0.51354	0.375573	0.351174	0.100121	0.287694
LUSC	Lung	TCGA-60-2710-01	Tumor	133.169	0.115749	0.412776	0.390591	0.359065	0.467847	0.442074	0.641762	0.493936	0.300431	0.381072	0.0717697	0.43241	0.212139	0.50289	0.221478	0.22709	0.550947	0.237997	0.450615	0.437034	0.23534	-0.00990949	0.511428	0.408867	0.367718	0.293419	0.102571	0.330915
LUSC	Lung	TCGA-60-2711-01	Tumor	29.6579	0.0688647	0.360633	0.473771	0.33033	0.487625	0.365365	0.612964	0.450794	0.264804	0.272619	0.031985	0.409613	0.119843	0.460555	0.155055	0.135791	0.405087	0.171238	0.422712	0.357042	0.169996	-0.136483	0.475615	0.238662	0.278843	0.238701	0.114848	0.243488
LUSC	Lung	TCGA-60-2712-01	Tumor	13.796	0.367286	0.48937	0.561807	0.368876	0.439272	0.481722	0.687475	0.484814	0.308206	0.440095	0.150791	0.445073	0.388274	0.48986	0.295217	0.262796	0.655956	0.187415	0.485788	0.473975	0.273758	-0.0119204	0.546648	0.496195	0.365135	0.400441	0.135701	0.278856
LUSC	Lung	TCGA-60-2713-01	Tumor	1.61588	0.0314957	0.367575	0.483216	0.41214	0.472189	0.449056	0.661678	0.507885	0.373011	0.408718	0.0439871	0.478458	0.204292	0.497717	0.281043	0.238678	0.63675	0.185383	0.461053	0.433655	0.281874	-0.124478	0.529679	0.514254	0.384081	0.336077	0.123828	0.285444
LUSC	Lung	TCGA-60-2714-01	Tumor	95.1646	0.104062	0.422239	0.479711	0.359881	0.38428	0.521159	0.660523	0.493775	0.257962	0.396106	0.0759371	0.430466	0.204301	0.506815	0.196112	0.220105	0.531976	0.157545	0.51682	0.411643	0.251234	0.0661178	0.459507	0.429796	0.352256	0.295997	0.101484	0.23273
LUSC	Lung	TCGA-60-2715-01	Tumor	175.72	0.16025	0.396384	0.470814	0.423641	0.473513	0.470062	0.675121	0.542759	0.305952	0.438396	0.113342	0.476535	0.237201	0.539638	0.308462	0.371026	0.632144	0.220693	0.493519	0.47082	0.301517	0.0815884	0.535819	0.517458	0.377321	0.36006	0.139081	0.281998
LUSC	Lung	TCGA-60-2716-01	Tumor	120.268	-0.196031	0.154915	0.272385	0.247626	0.444136	0.436717	0.580015	0.370126	0.228503	0.171242	-0.0668513	0.345109	-0.0539421	0.472994	0.0302663	0.00908688	0.330056	0.0815503	0.449286	0.317824	0.107158	-0.0828632	0.435199	0.130525	0.162529	0.136371	0.0470795	0.155018
LUSC	Lung	TCGA-60-2719-01	Tumor	21.0984	-0.0307362	0.334848	0.366008	0.332219	0.449494	0.465429	0.596875	0.48163	0.259731	0.289454	-0.0113144	0.424192	0.104119	0.528744	0.184432	0.123772	0.485937	0.198415	0.473511	0.382986	0.177183	-0.0062343	0.503129	0.336282	0.280244	0.252108	0.0581231	0.233465
LUSC	Lung	TCGA-60-2720-01	Tumor	92.8598	0.207154	0.41261	0.509349	0.389879	0.497755	0.48165	0.649598	0.462696	0.270549	0.346329	0.0790039	0.413	0.168199	0.537437	0.268528	0.289417	0.530809	0.201725	0.4939	0.401987	0.24675	0.077949	0.514292	0.394392	0.323233	0.32807	0.145073	0.304381
LUSC	Lung	TCGA-60-2721-01	Tumor	14.3677	0.110269	0.376489	0.518723	0.363009	0.463185	0.475689	0.664634	0.48261	0.29441	0.382348	0.0181164	0.42608	0.240815	0.507483	0.213873	0.172306	0.575983	0.158397	0.456994	0.426198	0.229811	0.0199929	0.494417	0.355692	0.315879	0.312859	0.0983956	0.201759
LUSC	Lung	TCGA-60-2722-01	Tumor	220.917	-0.066787	0.336832	0.322415	0.337135	0.433571	0.411808	0.568985	0.458126	0.241324	0.25891	0.0209301	0.382032	0.0545057	0.443761	0.129844	0.119664	0.387908	0.183698	0.420557	0.324683	0.172543	-0.0167024	0.457206	0.282938	0.243858	0.199981	0.0595115	0.222991
LUSC	Lung	TCGA-60-2723-01	Tumor	11.5953	0.125959	0.475653	0.551038	0.380583	0.478772	0.454702	0.626596	0.482032	0.264092	0.38469	0.0954136	0.46122	0.244365	0.502064	0.223968	0.256195	0.555964	0.239512	0.465284	0.408534	0.267677	-0.0459853	0.487445	0.427248	0.327902	0.332331	0.103101	0.321511
LUSC	Lung	TCGA-60-2724-01	Tumor	72.4867	-0.144197	0.308626	0.287674	0.329352	0.454927	0.470176	0.647643	0.504199	0.282671	0.23062	-0.048934	0.481997	0.0246332	0.48377	0.168793	0.0949663	0.412394	0.187466	0.458582	0.379399	0.252748	0.0643877	0.498423	0.397741	0.286879	0.297095	0.138477	0.277082
LUSC	Lung	TCGA-60-2725-01	Tumor	103.894	0.179706	0.485218	0.513992	0.44146	0.453841	0.448862	0.669244	0.556727	0.360001	0.431676	0.171179	0.495936	0.257836	0.529175	0.321958	0.340851	0.618347	0.210422	0.483401	0.473772	0.294566	0.142037	0.536687	0.501612	0.39032	0.370042	0.192839	0.363209
LUSC	Lung	TCGA-60-2726-01	Tumor	35.321	0.0701234	0.457061	0.476162	0.292056	0.495047	0.477368	0.628085	0.34481	0.223829	0.284865	0.0603648	0.376818	0.0913061	0.446827	0.176833	0.0826029	0.432352	0.139946	0.420878	0.350279	0.226251	-0.162536	0.46188	0.210354	0.215195	0.258975	0.0633317	0.207606
OV	Ovary	TCGA-61-1721-01	Tumor	40.3036	0.0118551	0.0803254	0.350933	0.276788	0.470601	0.399998	0.601808	0.483661	0.25596	0.345204	0.041378	0.430337	0.156686	0.474469	0.310525	0.302288	0.460292	0.158448	0.465702	0.441898	0.244665	-0.0690617	0.526599	0.328414	0.356784	0.26917	0.0263858	0.189086
OV	Ovary	TCGA-61-1724-01	Tumor	456.719	-0.0595516	0.266187	0.312966	0.320712	0.394322	0.442547	0.574747	0.418396	0.242563	0.258084	-0.00201568	0.378836	0.0482817	0.386399	0.101265	0.00539167	0.398255	0.212037	0.434218	0.352086	0.139051	-0.119322	0.473667	0.271882	0.267442	0.228146	0.103257	0.146926
OV	Ovary	TCGA-61-1725-01	Tumor	265.099	-0.101027	0.301568	0.404293	0.303034	0.409313	0.428905	0.590472	0.411059	0.251348	0.25646	0.0470485	0.402479	0.0603637	0.451941	0.175815	0.106207	0.471685	0.184474	0.444451	0.384052	0.190885	-0.126844	0.448104	0.299108	0.26208	0.249942	0.0392435	0.228502
OV	Ovary	TCGA-61-1728-01	Tumor	308.241	-0.115594	0.211688	0.260975	0.316407	0.413339	0.461923	0.569581	0.35767	0.235284	0.206794	-0.0268385	0.356859	0.00326191	0.432846	0.12019	0.0724263	0.401965	0.149201	0.445652	0.349393	0.141138	-0.143797	0.440764	0.253106	0.255543	0.230632	0.0793806	0.14244
OV	Ovary	TCGA-61-1733-01	Tumor	83.0032	-0.0587976	0.218763	0.278628	0.275046	0.408872	0.360573	0.579238	0.398971	0.254932	0.204057	-0.0120775	0.358274	0.0185719	0.446342	0.137295	0.0142795	0.334423	0.135846	0.444434	0.385559	0.147843	-0.148483	0.419043	0.199309	0.274794	0.219266	0.0178475	0.19517
[truncated: 8,817 more rows]
