# Supplementary material for: An Integrative Pan-Cancer Analysis Revealing LCN2 as an Oncogenic Immune Protein in Tumor Microenvironment
Source: Front Oncol. 2020 Dec 23;10:605097. doi: 10.3389/fonc.2020.605097 (PMC7786136; doi:10.3389/fonc.2020.605097)
Supplement: Supplementary File 3: Text 2 — Correlation between LCN2 expression and gene markers of immune cells. [file DataSheet_2.xlsx]

## Sheet: Supplementary File 3
TCGACode	primarySite	sampleCode	siteType	TPM	ADORA2A	BTLA	BTNL2	CD160	CD200	CD200R1	CD244	CD27	CD274	CD276	CD28	CD40	CD40LG	CD44	CD48	CD70	CD80	CD86	CTLA4	HAVCR2	HHLA2	ICOS	ICOSLG	IDO1	IDO2	KIR3DL1	LAG3	LAIR1	LGALS9	NRP1	PDCD1	PDCD1LG2	TIGIT	TMIGD2	TNFRSF14	TNFRSF18	TNFRSF25	TNFRSF4	TNFRSF8	TNFRSF9	TNFSF14	TNFSF15	TNFSF18	TNFSF4	TNFSF9
GBM	Brain	TCGA-02-0047-01	Tumor	1.3052	0.248714	0.258575	0.177598	0.547121	45.646	0.42284	1.21673	0.554711	1.16352	91.4051	1.95691	19.2586	0	152.656	4.67172	0.794168	0.298641	26.5296	1.02482	32.555	0.191684	0	0.321472	0.159898	0	0.122315	1.67781	24.5499	30.6463	31.6559	0.781073	3.08668	0.870331	1.17066	10.6622	0.507472	5.58958	2.82781	2.44114	0.123542	0.36377	0.528765	2.51019	6.12874	1.56585
GBM	Brain	TCGA-02-0055-01	Tumor	2.57225	0.0996931	0.263826	0	1.03512	16.8873	0.820683	0.975413	2.02583	53.9815	133.555	0.513425	49.7635	0.191714	256.251	7.3414	122.057	1.30588	56.7417	1.44596	57.746	0	0.289738	0.17181	2.3287	0.0156771	0.024514	1.7326	41.2264	19.6302	66.2525	1.77962	41.654	0.366016	3.2019	14.1713	17.0867	3.0229	5.5055	3.00072	4.66587	0.860289	0.909607	1.70009	14.2802	34.1022
GBM	Brain	TCGA-02-2483-01	Tumor	0.327886	0.0833075	0.0944843	0.0396581	0.117286	47.9992	0.253446	0.876226	0.908367	0.807797	102.78	0.953417	11.427	0.128163	84.123	3.78755	3.11611	0.181875	18.5185	0.41192	38.2611	0	0.110053	1.29214	0.339204	0.0262007	0.184364	3.29572	13.3445	28.569	20.4839	0.743561	3.59401	0.0573483	1.10716	6.59973	0.722414	3.52161	7.03623	1.40172	0.110349	0.292431	0.20663	1.91354	1.25534	2.02802
GBM	Brain	TCGA-02-2485-01	Tumor	0.644002	0.302076	0.214127	1.18636	0.538251	46.9524	0.222994	0.471042	1.17902	5.02957	92.9469	0.275489	8.48955	0.653517	187.261	8.92212	0.568401	1.40964	12.9132	2.4645	24.1192	0.0654778	0.987663	0.409967	1.60219	0.0356268	0.0835637	6.16516	9.68078	32.0862	23.0301	2.47149	12.0501	0.298923	0.690008	8.79586	1.27123	2.84889	4.7378	0.275312	0.18756	0.248522	0.0602074	4.88853	1.52622	1.75917
GBM	Brain	TCGA-02-2486-01	Tumor	0.194379	0.0740801	0.168038	0.581879	0.273775	32.038	0.77555	0.706691	3.74504	14.7445	63.5164	2.2891	14.4123	0.341902	628.131	21.0146	12.3173	3.42058	59.943	1.72158	147.98	0.0856404	1.49731	0.402156	1.61929	0	0.0273239	5.41243	44.22	87.4258	24.6807	2.60807	38.3511	0.80319	16.3062	24.1492	1.13364	7.37301	1.6695	1.18414	0.196252	1.78778	0.206711	1.62425	3.27008	3.9177
OV	Ovary	TCGA-04-1331-01	Tumor	416.227	0.112358	0.173771	0.0875248	0.496128	34.3232	0.965156	0.194881	1.88325	1.20938	41.0359	0.526045	3.93205	0.424281	14.4452	3.50584	0.559123	0.173938	2.9193	0.424248	4.06446	0.0236167	0.404809	0.976983	9.7583	0.231299	0	5.80207	3.74639	51.6509	5.08876	0.52675	0.923581	0.225008	0.203624	4.85517	0.875333	20.2885	4.20573	0.882242	0.209713	7.9867	0.895773	0.0426582	1.62971	1.62055
OV	Ovary	TCGA-04-1332-01	Tumor	60.3308	0.333649	0.378412	0	0.367619	30.2806	1.04361	0.12774	1.59613	0.903204	94.531	0.448254	11.9629	0.234331	21.2893	3.84572	0.0794068	0.247027	3.64989	0.315605	4.55712	0.553417	0.114982	1.15501	6.5097	0.0136871	0.0214024	13.5544	5.09455	36.6401	19.9127	1.06459	2.05753	0.0898753	0.578373	11.6976	2.04232	13.8946	4.9127	5.80919	0.374696	3.43719	1.11027	0.969332	4.16614	1.13249
OV	Ovary	TCGA-04-1338-01	Tumor	448.009	0.0647668	0.881473	0.0462478	0.136775	31.4831	1.07792	0.42774	5.63358	1.47088	20.1397	0.708799	9.7257	1.23304	15.8304	9.14487	0.842	0.805963	9.07729	2.01754	12.9751	0.0935922	1.87376	0.962708	5.32975	0.0458316	0.0238887	7.55341	10.2961	17.7868	13.7174	3.1473	3.53095	1.57162	0.107594	4.46499	1.68491	2.66854	3.39262	1.67096	1.30829	1.20779	0.834771	0.135243	6.47573	4.19991
OV	Ovary	TCGA-04-1341-01	Tumor	132.013	0.0849635	0.985862	0.261346	0.0621093	65.6468	0.203512	0.0383675	6.43314	0.340215	31.1571	0.0448786	23.7277	0.015082	4.95381	1.95025	0.590295	0.154099	1.29317	0.310234	1.75057	1.11822	0.113967	0.354799	4.10934	0.00616652	0	4.56434	1.54829	65.4454	1.56261	0.803712	0.892223	0.242951	0.477724	5.62269	3.20047	7.86868	2.94581	0.175949	0.571368	0.699725	0.302212	0.0272948	1.01496	1.41546
OV	Ovary	TCGA-04-1343-01	Tumor	78.9934	0.0980628	0.532263	0.0800267	0.229278	80.8136	1.13568	0.226159	8.01941	0.815033	41.8289	0.511041	33.4841	0.258622	8.2587	7.02399	0.996886	0.431234	4.89354	1.74556	6.53177	0.0404877	0.488571	0.53235	13.3565	0.0859153	0.0103342	5.73749	6.86302	83.3806	11.8325	2.11174	1.31636	0.506293	0.418904	10.1252	3.25855	19.9172	6.39958	14.0485	0.394319	12.386	0.677564	0.234022	2.77158	1.76395
OV	Ovary	TCGA-04-1347-01	Tumor	3.59972	0.0531742	0.120616	1.48842	0.112294	39.6422	0.228383	0.0156079	0.853887	0.46676	31.8387	0.027385	34.7982	0	3.01949	1.26666	0.203749	0.23682	1.195	0.105169	1.12535	0.0491777	0.134871	0.0989708	1.16231	0.0100342	0.0156903	2.0866	0.48067	3.87077	1.21523	0.0421872	0.358243	0.117135	0.0706685	2.31599	0.976464	4.81428	5.36346	0.572608	0.119738	0.111993	0.158267	0.0444142	3.41622	0.160691
OV	Ovary	TCGA-04-1350-01	Tumor	13.2548	0.10645	0.406099	0	0.112401	112.994	0.40525	0.0710132	1.61157	0.711183	15.5147	0.224274	18.0003	0.290314	2.11418	1.25176	0.0529725	0.101411	0.791918	0.210541	1.15203	0.13425	0.076705	0.0950631	0.447952	0.0182614	0	0.876334	0.50275	4.2963	2.35953	0.403082	0.102944	0.153221	0	2.60987	0.236946	8.77199	1.39107	1.71513	0.141003	0.144372	1.11099	0	0.844066	0.487411
OV	Ovary	TCGA-04-1356-01	Tumor	1362.46	0.229841	0.119477	0	0.101121	2.52396	0.503868	0.295155	6.35078	0.791765	57.6171	0.147962	45.9075	0.243097	14.2022	5.27389	0.55043	0.200713	2.78384	0.378822	4.09574	0.232495	0.318812	0.341641	3.92809	0.0451791	0.0423876	3.06157	3.015	19.3116	5.51689	1.46261	0.628221	0.547181	0.127275	17.6401	20.3414	20.795	19.8793	0.676773	2.4546	1.50435	2.72825	0.099988	2.1901	0.385876
OV	Ovary	TCGA-04-1357-01	Tumor	192.09	0.182954	2.37142	0.037326	0.538149	32.8291	3.78862	1.30418	31.7109	5.45545	37.6404	1.31238	50.0893	3.4077	24.4688	38.7612	3.25477	0.907252	21.755	4.78161	23.1048	0.287041	5.42767	0.216206	125.401	0.14796	0.0964015	31.2702	17.0609	64.1156	5.71629	20.2434	14.944	5.47856	2.3012	41.5784	5.83943	12.7966	7.67316	0.879528	3.64374	3.27988	1.70864	0.272882	3.07195	1.61257
OV	Ovary	TCGA-04-1361-01	Tumor	650.768	0.0700519	1.25355	0.200087	0.164374	93.2828	0.902621	0.388393	3.49511	0.953352	38.7315	0.360771	23.2859	0.700507	11.0205	9.0114	0.617791	0.326262	6.74023	0.538809	8.06473	0.179964	0.505895	1.02618	23.3589	0.0660954	0.0229672	5.2009	6.37282	47.2126	12.8059	2.50099	1.26958	0.771572	1.55165	30.5058	5.74115	17.3428	4.45645	0.253199	0.201046	1.53688	2.51527	0.195038	2.16914	1.11728
OV	Ovary	TCGA-04-1362-01	Tumor	923.358	0.0458397	0.956611	0.366605	0.561468	71.2145	0.728463	0.322922	1.8539	0.95448	83.1459	0.180992	3.55965	0.29619	10.0374	4.06251	0.35129	0.432328	7.37919	0.253857	6.35634	0.158979	0.0726677	0.146939	41.0817	0.190303	0	2.40257	5.44397	62.6267	11.0466	0.945573	0.487626	0.214579	0.670132	15.8735	10.4942	40.6978	3.2388	0.812428	0.710412	3.05727	1.98321	0.134008	0.390068	2.63201
OV	Ovary	TCGA-04-1364-01	Tumor	18.2466	0.0539906	0.23269	0.616846	0.661304	38.3738	0.649292	0.0316951	0.256888	0.319625	70.5699	0.0556109	44.4523	0	1.62072	0.414873	0.236431	0.0990114	0.47479	0	0.499898	0.0873823	0.0342356	0.764844	0.180495	0	0	0.459284	0.342196	2.88426	8.45644	0.0856699	0.1723	0.371667	0.287014	1.9657	0.826214	11.0129	5.20904	0.121125	0.507761	0.161093	0.223829	0.0901923	0.643198	3.97019
OV	Ovary	TCGA-04-1365-01	Tumor	905.596	0.0866243	0.450295	0.0206185	0.327757	5.39379	1.72849	0.762791	8.90866	1.67255	43.3594	0.514277	33.6936	1.14942	15.0813	17.6486	1.48179	1.10633	12.2465	2.41287	14.7918	0.317117	1.95683	0.201538	20.0394	0.102165	0.149103	24.771	9.81431	83.2608	10.8363	8.59072	3.07159	2.42502	0.887413	10.2013	3.91054	13.5117	6.68323	0.761153	1.62073	2.18553	1.92604	1.85406	2.35725	1.59975
OV	Ovary	TCGA-04-1514-01	Tumor	13.9515	0.0639327	0.14502	0.426088	0.326283	69.7884	0.675037	0.0625528	1.10904	3.85008	66.2516	0.420717	13.2426	0.0983562	19.6092	0.559502	0.116654	0.209364	1.13225	0.0842987	1.39767	0.0862278	0.0506748	0.776775	4.02804	0.0201073	0	4.51754	1.0407	12.839	6.92161	0.866514	0.680093	0.0733514	0.0354028	4.20992	0.521791	24.3005	3.24508	0.693243	0.218769	0.233771	1.80095	0.333752	13.714	0.644012
OV	Ovary	TCGA-04-1519-01	Tumor	219.965	0.0569814	0.478234	0.358059	0.060167	77.2446	0.391577	0.100353	1.96561	0.337331	23.306	0.20542	23.6181	0.0525973	3.54928	0.496236	0.124764	0.164208	0.988264	0.0225399	1.40691	0.237145	0.0541981	0.630451	1.08435	0.0322579	0	1.43854	0.941365	26.3426	1.49301	0.361662	0.101025	0.0706061	0.151457	6.00093	0.104638	6.12248	2.41561	1.12495	0.490602	0.21002	1.36891	0	101.23	2.61165
OV	Ovary	TCGA-04-1530-01	Tumor	130.898	0.132546	0.338239	0.14197	0.47235	19.58	0.925087	0.389054	6.50362	4.22776	54.541	0.938599	28.4535	0.573504	25.4064	22.2374	1.04296	1.02003	8.98483	1.76953	11.9071	0.210691	1.31324	0.359773	10.0339	0.0468973	0.0244442	8.1837	9.53702	35.1122	9.30936	2.92473	5.43427	1.6766	0.220192	16.622	6.43997	44.1505	10.8586	2.95501	3.12733	4.12926	2.39523	0.311372	5.99188	2.04448
OV	Ovary	TCGA-04-1536-01	Tumor	2017.32	0.0449074	0.254661	0	0.154108	41.3138	0.385755	0.164768	1.16851	0.893813	15.8499	0.202366	4.13552	0.181353	5.6122	4.34221	16.9614	0.0441182	4.57989	0.0888191	6.43495	0	0.088987	0.63849	7.65081	0.0211855	0	3.17319	4.56102	28.4966	5.74434	0.356285	0.417994	0.131384	0.261109	6.91844	0.309246	8.75882	2.54381	0.491143	0.0966615	1.25124	1.42016	0.0468866	0.907568	11.818
OV	Ovary	TCGA-04-1542-01	Tumor	310.352	0	0.987609	0.337246	0.0467524	127.762	0.618053	0	1.00946	0.105451	29.1445	0.114015	28.5546	0.0681173	2.86748	0.396938	0	0	0.432633	0	0.683268	0.136498	0.0233968	0.274703	0.341589	0	0	0.405004	0.506057	15.5957	2.04098	1.05385	0	0.03048	0	1.98023	9.03425	3.23796	1.97772	0.132444	0.0586491	0.19428	0.745219	0	0.926228	0.0743358
OV	Ovary	TCGA-04-1648-01	Tumor	714.74	0.123549	0.198511	0.646965	0.706639	8.31362	1.0834	0.589303	1.7758	1.95464	20.6737	0.247444	18.7407	0.475181	10.0188	5.49847	1.04262	0.134865	5.1935	0.223996	9.03352	0.273757	0.146893	0.117108	53.5226	0.573142	0.0911405	1.14424	5.40764	38.1763	17.2164	1.00063	3.30394	0.304764	1.94984	18.3885	2.30031	14.6435	2.23251	1.21265	0.279573	3.29785	1.85508	0.0644973	0.689935	0.751914
OV	Ovary	TCGA-04-1651-01	Tumor	1739.23	0.115772	0.0729469	0	0.258071	1.90249	0.511054	0.0755155	1.62576	1.26702	33.0901	0.149058	25.7839	0.252319	22.6217	1.96868	0.193638	0.0505501	2.41169	0.470676	2.96341	0.0520483	0.214116	0.595235	62.6039	0.0182055	0.0189785	3.07102	3.20775	20.762	8.44257	5.42176	0.729802	0.296649	0.683828	20.9972	3.81889	10.903	2.14682	0.303016	0.242806	3.11565	1.29561	0.0134305	0.321542	1.92748
OV	Ovary	TCGA-04-1655-01	Tumor	86.1109	0	0.0115199	1.45058	0.1716	30.5855	0.29447	0.0298138	25.0399	0.35249	18.5818	0.226677	20.5614	0	1.84636	0.37724	3.28036	0.106439	0.905622	0.0200892	0.839689	0.493173	0.112712	0.0577657	0.0653006	0.019167	0	4.32022	0.759859	3.32424	20.1598	0.664824	0.0180081	0.0209764	0.101242	6.68386	0.559564	10.4788	1.95499	0.0797548	0.0336353	0.160444	1.1067	0.0212097	0.529392	4.42517
LUAD	Lung	TCGA-05-4244-01	Tumor	32.6998	0.322407	1.05479	0.0708369	0.392805	5.09339	1.49126	2.22027	5.42068	25.3263	44.1135	3.54434	58.4139	1.86001	96.9626	15.4681	1.0521	2.12785	18.1745	4.8806	28.2251	86.0407	3.40076	0.121812	3.69907	0.140399	0.0365899	1.56527	16.2535	61.6124	62.098	1.67248	6.13379	2.56088	0.329599	26.0515	26.1869	8.38703	5.22662	0.918037	2.04495	5.0819	2.73515	1.52772	1.78063	45.9049
LUAD	Lung	TCGA-05-4249-01	Tumor	76.5718	0.434034	2.09936	0.109387	0.687448	7.06887	6.44238	2.37937	21.2208	7.06217	78.8218	4.58016	61.3215	2.38616	76.9448	23.7387	1.2578	3.6788	28.4394	3.40853	30.1685	2.52358	4.08785	0.145201	15.4129	0.734725	0.0565023	4.04602	13.3501	166.163	103.1	5.16529	6.99353	4.13906	0.424141	21.8874	34.8509	13.0059	6.50032	1.05965	2.46877	2.09491	8.36586	1.30618	1.57511	12.8271
LUAD	Lung	TCGA-05-4250-01	Tumor	69.0969	0.17423	0.804535	0.106639	0.315378	9.07207	1.69708	3.28762	14.8774	40.7242	76.7568	1.91209	94.4105	1.40722	161.516	17.293	24.5922	2.07032	23.0129	7.01501	35.9951	99.8174	5.72126	0.0900796	88.6179	0.0587105	0.0367219	12.3795	20.4434	85.7156	108.82	25.77	9.22284	5.01172	2.64631	23.1332	6.47512	3.43617	6.21573	0.711951	3.63484	1.50714	6.40946	0.155922	5.58618	12.6302
LUAD	Lung	TCGA-05-4382-01	Tumor	116.963	0.363348	0.911871	0.331219	0.497943	21.6752	3.4283	2.01957	42.3238	12.2622	87.8406	4.98339	39.201	1.76616	129.89	26.4451	1.12142	4.04051	39.3931	6.22312	44.9757	70.5861	2.32851	0.151884	11.66	0.182354	0.136869	9.97066	34.6885	43.3357	52.8119	5.88811	23.1498	4.60338	0.590769	30.2052	16.4442	19.3515	15.8215	1.82108	3.47142	1.85889	10.0586	3.34161	8.97957	3.54329
LUAD	Lung	TCGA-05-4384-01	Tumor	113.829	0.144525	0.819577	0	0.534118	9.42119	2.14672	1.52011	8.8822	4.30255	48.0575	4.3625	27.8977	3.61307	156.857	10.211	2.2415	1.41986	17.4167	3.28724	21.5061	5.06806	1.14555	0.37361	3.84051	0.204544	0.106614	2.01602	20.31	33.6369	50.0262	2.14994	5.08199	1.3597	0.160062	34.2673	7.15104	6.39301	11.1504	1.29694	0.749796	4.37564	76.1495	0.553282	1.12734	10.1909
LUAD	Lung	TCGA-05-4389-01	Tumor	417.411	0.450206	1.79989	0.0321477	0.261456	4.95438	3.56514	3.3367	17.5383	10.523	47.9252	4.13481	49.9568	3.35051	55.5737	38.1262	2.03311	2.88966	21.4725	9.37178	29.4149	0.195173	8.68919	0.0407336	65.7747	0.57345	0.0830275	13.0336	22.5118	51.6197	14.6633	9.19747	11.454	5.16789	1.34623	30.2022	15.6391	6.37187	16.5353	2.86591	5.81431	2.43965	6.98112	4.81799	3.24436	14.4271
LUAD	Lung	TCGA-05-4390-01	Tumor	321.881	0.201213	0.431059	0.0638574	0.165248	7.77272	0.384093	0.459362	15.4243	4.49545	33.1533	1.66952	12.7612	0.464328	40.0157	7.18675	0.611898	0.790707	14.3904	4.42183	13.3566	0.129229	1.0278	0.762888	5.03066	0.126565	0.131939	2.3313	9.79124	8.69507	64.0464	1.77375	3.68629	1.18506	0.148562	19.3394	38.3866	9.47476	8.76966	1.00313	1.34743	0.765167	4.24213	0.186738	2.30671	1.91427
LUAD	Lung	TCGA-05-4395-01	Tumor	500.258	0.106919	0.32648	0.0234916	1.2245	5.3383	0.883115	2.48654	4.08447	5.40622	43.8631	1.00951	24.2368	0.778157	170.628	10.0803	0.967939	1.80993	14.2443	3.9203	18.3398	0.0570482	2.65976	0.0255134	7.47665	0.0620804	0.0242686	4.47997	9.79322	23.091	53.3387	3.11578	6.22637	1.9533	5.87513	16.0922	53.0374	4.12807	5.69083	0.498188	3.05583	1.08264	1.35512	0.29196	1.65342	3.60391
LUAD	Lung	TCGA-05-4396-01	Tumor	1672.27	0.388555	0.711876	0.0853706	0.473397	9.17618	1.47629	1.09664	7.19947	2.59312	61.7349	2.69376	11.0595	2.96584	45.9077	5.74179	0.899846	0.352364	5.47585	2.89664	5.93016	4.4919	2.08479	0.169983	4.38115	0.169204	0.220486	2.50156	6.27319	19.8053	30.847	1.89705	3.33844	2.11925	0.794447	17.7537	4.02501	5.75761	8.30153	0.637014	2.21707	2.49179	23.8289	0.811361	1.81214	3.68821
LUAD	Lung	TCGA-05-4397-01	Tumor	547.06	0.33555	0.302725	0.0217823	0.386519	2.96137	1.40025	0.82823	4.30887	4.00094	159.593	2.56597	97.1945	1.05591	53.9087	7.85248	5.96948	2.04785	17.6508	3.71047	20.5863	0.0705297	1.53535	0.68211	55.1374	0.338184	0.24753	6.11067	32.9352	206.548	16.9595	2.37478	8.91012	1.46469	1.06419	51.7823	10.4098	10.2018	7.35773	0.487601	0.747513	0.455085	1.96179	1.75169	1.86569	5.85754
LUAD	Lung	TCGA-05-4398-01	Tumor	1147.88	0.700056	1.2851	0.26798	0.259098	10.6233	3.01449	2.22431	23.4149	57.8336	54.314	3.65488	61.181	1.4989	198.059	23.9483	17.4812	3.79092	31.2661	6.20925	39.7834	0.600718	4.19881	2.14552	17.4923	1.31422	0.0958306	7.54549	26.0019	55.3217	55.0227	8.9896	14.2797	4.95824	1.17496	34.7524	44.5745	13.5472	18.744	1.53816	17.4512	1.90003	3.38324	1.83858	6.34088	64.9388
LUAD	Lung	TCGA-05-4402-01	Tumor	187.441	0.252563	0.689264	0.315607	0.225013	5.05643	1.39832	0.857168	25.6065	5.01077	72.296	6.15806	45.7182	1.49349	99.3632	18.8616	2.28977	2.37786	24.7552	3.15326	28.7699	63.742	1.90179	0.538639	32.3122	0.320213	0.046578	8.44667	18.4145	84.072	34.8285	1.94116	5.52727	2.14068	1.04893	29.2995	5.41093	12.3911	4.73041	0.725971	2.59794	1.17746	10.2062	1.30199	3.67707	1.96773
LUAD	Lung	TCGA-05-4403-01	Tumor	820.072	0.28145	0.586657	0.0217269	0.497985	5.74774	1.58455	2.05415	12.1021	4.51874	73.4993	8.84054	28.0455	2.26443	101.955	29.0602	1.0826	1.82343	21.9912	1.54962	33.0187	12.197	1.43498	0.267432	12.5977	0.0287085	0.0112228	2.3483	12.2744	78.1861	28.1193	1.25227	4.69324	1.43478	1.46586	34.8031	2.44452	1.13969	3.76218	0.657016	1.55168	0.934558	3.75189	0.683013	1.65059	5.36375
LUAD	Lung	TCGA-05-4405-01	Tumor	120.034	0.555112	0.686822	0	0.666074	15.6347	2.14037	0.92579	25.3618	9.8897	71.7992	1.51606	24.7437	2.44555	84.1702	12.8614	0.966834	1.75175	23.2986	2.34555	25.3651	0.816757	0.839994	0.0782732	2.91994	0.0238072	0	3.84284	18.8501	90.9866	114.412	2.75258	3.44463	1.61539	1.00601	24.7358	19.2292	3.80748	5.47131	0.481163	1.63771	17.9358	10.2996	0.368822	2.30815	21.9859
LUAD	Lung	TCGA-05-4410-01	Tumor	542.175	0.241615	2.41147	0.276047	1.2501	3.62423	2.25708	3.68784	65.4558	10.0865	21.9912	3.06935	42.1754	5.07382	116.802	22.8982	1.25645	1.20267	17.3816	6.16457	20.8264	21.2004	3.37059	0.66207	34.4843	0.250765	0.106941	12.1332	20.4602	74.2709	85.0515	5.27153	11.7801	4.98978	4.09411	24.0119	6.21166	19.2896	4.17952	1.46354	2.38431	3.18049	7.17858	0.605433	1.9789	5.35448
LUAD	Lung	TCGA-05-4415-01	Tumor	4.14782	0.213139	0.362601	0.152195	0.337582	2.88834	0.762861	1.64224	7.39461	6.47209	102.117	2.50026	25.6401	0.368888	87.0632	9.55382	3.25704	1.0935	10.4563	3.37242	10.9832	0.102667	2.16806	0	22.9292	0.117309	0.0786147	10.8446	5.50875	9.78827	79.1023	3.83997	4.59757	4.0838	0.472103	6.3469	2.88112	0.836363	2.25024	0.458242	2.07036	2.46273	0.868505	0.111266	4.42085	15.8342
LUAD	Lung	TCGA-05-4417-01	Tumor	458.677	0.267226	2.63444	0.058713	0.282165	22.8804	2.9797	1.84026	34.1095	7.53224	59.1452	9.38657	37.314	2.94101	71.2099	22.3243	1.4065	3.68888	21.9682	13.4165	22.6126	0.332691	10.786	0.595151	17.4707	0.0969742	0.12131	7.72782	17.1612	29.3386	69.7484	8.03196	8.05418	11.7732	1.22934	19.985	8.87071	4.92769	15.926	3.04365	5.3231	1.58744	27.7833	1.28771	5.07261	9.73203
LUAD	Lung	TCGA-05-4418-01	Tumor	138.754	0.204583	2.05115	0.0467475	0.380196	9.68234	1.14229	2.20984	35.1157	9.1879	43.414	3.71574	42.4597	2.5116	52.5386	24.0733	3.44918	1.20057	14.5926	5.61627	18.4462	0.577081	2.6075	0.220007	21.9597	0.0617689	0.0845139	7.28695	9.89289	17.8469	18.7079	6.18407	9.03881	6.01077	2.5014	23.631	9.49233	5.0094	10.0286	1.43199	3.02966	1.37164	9.12075	1.12781	4.63073	18.0528
LUAD	Lung	TCGA-05-4420-01	Tumor	2130.6	0.131261	0.192657	0.286701	0.317963	6.72183	1.12754	1.07653	8.93188	1.37918	95.6943	1.56408	8.32761	0.356359	32.7357	8.13829	0.0633979	0.485476	7.36528	0.565039	8.29806	0.0357046	0.367204	0.00798402	2.56142	0.0582812	0.0341751	2.09761	5.35107	6.51017	42.1956	1.34769	2.10815	0.531525	0.513077	13.6602	132.904	9.46962	5.92573	0.3118	0.378418	0.359122	19.9447	0.177354	1.0841	0.233335
LUAD	Lung	TCGA-05-4422-01	Tumor	2009.65	0.296145	2.32235	0.0725031	0.777286	5.31402	4.60626	4.25937	55.1044	5.23364	45.7977	3.56598	22.66	4.94	48.5766	34.3512	2.77897	1.75119	16.7005	8.18341	21.5257	23.525	3.90327	0.0262477	19.7355	0.263452	0.124835	9.71703	15.2137	41.5009	12.6246	11.3114	6.76561	7.18184	3.5422	49.0214	8.46815	15.0769	8.65825	0.901666	3.28948	5.91798	12.8349	1.90819	3.25802	2.66353
LUAD	Lung	TCGA-05-4424-01	Tumor	841.479	0.196445	1.58189	0	0.394113	10.933	1.81403	2.33529	15.7729	5.47393	62.498	11.1793	46.8728	2.58397	84.024	24.1272	0.698959	2.62471	33.6868	4.39045	40.4486	0.295232	4.92038	1.43207	20.6366	0.240955	0	5.09419	31.1272	74.9889	52.5301	3.81846	10.7969	6.08542	0.456884	14.8077	5.53139	8.55652	5.64765	1.63064	2.45899	1.20675	6.99552	2.25614	3.59401	1.87991
LUAD	Lung	TCGA-05-4425-01	Tumor	43.6966	0.378483	1.03528	0.0635912	0.164559	15.1997	4.15959	2.74468	11.3214	14.0664	72.0773	3.72643	91.4309	9.19647	226.005	38.4356	3.1686	5.27856	37.2537	3.91902	41.596	0.411808	3.52937	0.886324	23.9606	0.357106	0	3.60455	26.9958	100.165	74.7576	4.41589	20.1308	3.17252	4.43828	35.1402	10.1529	4.3364	11.6622	1.59832	8.46374	2.40316	20.5542	1.3947	4.73627	39.8077
LUAD	Lung	TCGA-05-4426-01	Tumor	471.905	0.213413	0.407075	0.11083	0.317529	6.21472	0.916608	1.75112	5.22133	28.6642	58.5824	4.70442	89.9442	3.17874	186.123	13.1813	0.477899	1.00384	9.18227	2.62849	17.1722	0.448574	1.49165	0.546673	2.39482	0.100679	0.0143119	1.49069	15.4413	28.3098	93.6586	4.2714	6.08827	1.86978	0.870215	40.4783	5.64099	4.81699	8.48468	1.21871	3.2573	5.80578	8.86806	1.25589	2.95102	29.8524
LUAD	Lung	TCGA-05-4427-01	Tumor	91.0696	0.245363	1.03723	0.127422	0.541712	9.44346	1.29334	2.84806	13.6643	39.6378	83.5202	3.42712	24.9087	2.26485	59.6115	12.5408	1.40414	4.20744	24.2469	5.55873	24.8572	0.154719	4.42003	0.242181	14.6272	0.25255	0.164546	5.57005	22.3651	34.0295	185.862	2.12362	6.48565	5.23608	0.815219	25.4009	10.923	12.8428	6.08664	0.850708	6.52966	1.40938	4.75404	1.67679	4.98246	6.34753
LUAD	Lung	TCGA-05-4430-01	Tumor	844.425	0.207506	0.817517	0.0311944	0.35749	14.9276	2.47436	2.21193	18.2848	8.13757	94.8505	5.53082	48.3303	1.03331	72.7584	28.5614	1.76358	4.22025	29.5329	5.61616	38.9436	4.79776	3.96471	0.265387	15.3768	0.11335	0.145018	7.26759	19.3704	49.1753	73.9084	3.33594	10.7077	2.87195	1.19745	22.5616	45.3922	5.87903	18.9453	1.72736	2.06146	1.03509	2.5947	1.50516	4.39114	6.2708
LUAD	Lung	TCGA-05-4432-01	Tumor	23.9392	0.366444	1.27879	0.348887	0.734175	8.36421	1.14005	2.17879	39.3974	6.23377	49.5347	3.15341	38.7582	1.7563	57.1433	21.7444	1.13152	1.52617	17.2486	5.29635	16.312	0.315005	2.18957	0.918139	39.7115	0.789012	0.138626	12.8918	12.2083	23.1806	24.561	6.26184	7.4297	4.2625	0.686801	20.158	11.6467	23.3388	9.24843	1.85499	5.56953	0.972979	1.95764	0.588607	2.42861	1.27775
LUAD	Lung	TCGA-05-4433-01	Tumor	1272.56	0.330736	1.03876	0	0.295499	4.88616	2.10345	3.65914	12.1806	6.18031	56.9756	4.3893	33.2225	5.45999	100.237	30.2692	1.25336	2.23281	22.6526	3.22038	35.1658	40.0878	3.62978	0.40776	38.2081	0.0960173	0.112606	4.15391	27.5841	64.035	32.8395	3.53229	7.26203	4.18574	1.01434	45.5415	3.58179	5.82657	4.40089	1.62667	1.78606	4.68853	7.85629	0.531251	3.05791	3.26753
LUAD	Lung	TCGA-05-4434-01	Tumor	999.614	0.276904	2.91622	0.542339	0.39263	12.7324	3.39801	4.44707	23.6446	27.2216	84.7823	5.9827	87.9933	5.29455	175.787	51.1477	1.92716	3.92771	32.7382	7.80819	41.3094	68.276	5.9699	0.601287	158.633	0.858439	0.175087	9.50903	30.9002	79.3506	34.7163	8.83464	28.0814	6.90039	2.8389	40.1395	22.1073	14.8254	12.1435	10.7915	5.16643	5.10301	10.3106	2.21374	6.31147	7.01317
LUAD	Lung	TCGA-05-5420-01	Tumor	214.283	0.432094	4.38928	0.214639	0.495924	12.7996	4.86151	6.14851	20.2798	12.5983	22.8841	4.46674	100.936	8.71398	98.8711	177.876	1.95389	6.89045	47.3141	12.7448	59.5972	0.0651552	9.82797	0.0291391	98.6047	0.265884	0	6.39254	28.9383	31.0458	18.0489	5.25399	34.5401	2.54773	5.30561	33.9967	14.6621	4.82528	16.1115	2.19164	5.44976	4.99542	4.51328	2.70683	5.91494	2.88596
LUAD	Lung	TCGA-05-5423-01	Tumor	27.7369	0.254209	2.66691	0.181522	0.357894	10.4238	4.66302	3.97955	15.3081	5.4056	48.2109	4.83672	81.7244	2.83535	88.8071	77.0231	2.14525	7.4645	43.0282	9.17577	43.7119	217.544	6.5821	0.273813	29.3904	0.219863	0.093763	2.9647	23.6617	38.9405	63.9397	3.06727	12.6195	4.43322	1.47807	24.8378	8.81764	4.08077	10.9418	0.80793	4.78428	0.762205	7.22849	4.77743	2.47862	13.3904
LUAD	Lung	TCGA-05-5425-01	Tumor	889.492	0.444414	2.05815	0	0.918966	23.7004	3.34033	5.29939	23.6783	10.055	54.9188	5.81725	53.5542	1.75198	67.1433	48.7817	2.12859	4.46307	45.3011	11.8662	47.0062	24.8748	7.42671	0.440391	95.619	0.401842	0.0819594	9.5021	22.0875	45.8601	20.034	8.59434	15.824	8.26015	2.83009	30.5627	10.4846	4.28046	13.6247	1.89018	5.01594	2.06376	12.9027	1.12134	5.12104	4.56997
LUAD	Lung	TCGA-05-5428-01	Tumor	137.839	0.23898	0.197121	0	0.06882	13.1876	2.49607	1.0522	2.0674	4.81197	22.5189	1.60371	11.7518	0.350943	42.907	30.4391	0.951381	3.58573	30.701	0.816415	25.7431	0.853935	1.10209	0	4.4416	0.0409967	0.032053	2.20583	9.94356	8.97556	32.3599	0.775641	4.15993	0.418758	0.288731	14.4867	2.12776	2.02278	7.99262	0.463028	0.820155	0.705422	0.9815	3.44781	5.38434	8.75385
LUAD	Lung	TCGA-05-5429-01	Tumor	726.064	0.0480735	0.245354	0	0.0761416	7.54801	0.800095	0.529154	8.7205	0.932296	39.9907	1.54738	28.796	1.10937	126.561	12.7137	0.921022	0.75566	4.87343	1.23606	5.43143	83.0853	1.14313	0.23612	3.67787	0	0	1.12131	2.90957	72.1589	12.2374	0.762809	2.34386	0.711509	1.2778	56.0247	2.28056	1.64633	3.04525	0.161775	0.58902	0.316407	5.14854	1.05404	3.42601	38.438
LUAD	Lung	TCGA-05-5715-01	Tumor	60.8386	0.104443	0.325751	0	0.220563	5.30756	1.00931	3.83206	4.81411	3.03821	75.385	1.36713	40.3355	1.4461	103.897	21.7025	2.78708	0.615644	17.3806	0.671352	32.695	49.5643	0.78645	0.0539986	28.3022	0.320267	0.0385229	1.28971	19.8183	124.791	28.2305	0.932203	3.84229	0.683027	0.347011	32.4274	6.15337	0.978018	8.71531	0.790802	1.17593	1.21443	6.46706	1.69021	4.47149	48.7902
GBM	Brain	TCGA-06-0125-01	Tumor	0.0847912	0.436251	0.311528	0.5538	0.801855	24.8251	0.399029	0.735105	1.77779	3.43029	97.8205	0.152555	7.80163	0.0745715	244.62	1.7175	0.574887	0.169318	7.93323	0.19174	19.0386	0.0560365	0	0.551342	0.789461	0.0304897	0	1.92869	10.3582	15.1526	33.4272	0.448663	4.03911	0.633992	0.214733	15.3493	2.57146	9.35471	3.58227	0.21749	0.139113	0.921647	0.395033	1.7207	2.8701	0.366206
GBM	Brain	TCGA-06-0125-02	Recurrent	0.150668	0.0765619	0.108542	0.109341	0.424421	30.2939	0.349386	0.786548	0.796868	6.64241	114.49	0.575017	6.16132	0.176678	655.151	3.43184	0.628637	0.300866	16.3645	0.189283	29.9167	0.177019	0.0910276	1.25678	0.713714	0.0180594	0.0564785	1.47066	18.1374	16.5456	52.2827	0.607425	7.66928	0.51387	1.1447	12.0532	2.98763	2.8063	1.30573	0.687049	0.240857	1.24298	0.183117	0.63949	2.91137	1.39785
GBM	Brain	TCGA-06-0129-01	Tumor	0.126158	0.673125	0.0908849	0.320437	1.1169	21.3441	0.258132	0.987893	2.90725	5.34919	55.3171	0.371424	9.60004	0.147937	36.5435	19.8276	0.219322	2.03637	37.6228	2.02869	101.737	0.0185278	0.58435	1.11862	0.45336	0.0151216	0	15.5247	23.3964	118.359	7.41291	0.826493	11.5079	0.264785	5.85739	12.9127	0.686718	3.44749	1.48379	0.413485	0.106145	0.534452	0.425911	17.3021	1.02284	1.25118
GBM	Brain	TCGA-06-0130-01	Tumor	0.0432243	0.247099	0.859435	0.0470521	0.99147	9.44521	3.7499	4.44849	16.9497	18.9663	176.208	2.92692	46.9048	1.74867	292.43	47.6587	61.002	2.37362	58.5697	3.38846	102.011	0.19044	3.23818	1.03055	11.2897	0.264229	0.121521	17.3133	80.489	103.161	73.9702	3.72481	39.8079	2.801	3.88601	43.416	3.93259	21.8959	6.26107	1.40436	3.10941	2.71779	1.94373	1.65113	25.9328	13.1922
GBM	Brain	TCGA-06-0132-01	Tumor	0.116687	0.0296471	0.151311	0.2117	0.125218	40.1276	0.573006	2.26256	1.9396	1.98207	33.0739	0.572566	10.0845	0.581529	109.286	7.91653	1.33885	0.233009	33.5128	0.410459	103.429	0.188505	0.187993	1.7474	2.47782	0.0139863	0.0218702	0.772873	41.8013	65.462	14.8348	0.705641	8.1472	0.214293	15.2679	11.8534	1.76938	3.60113	2.23918	2.22814	0.225805	1.31387	0.133938	1.91914	2.25474	4.7783
GBM	Brain	TCGA-06-0138-01	Tumor	0.0944424	0.0719861	0.122466	0.873849	0.209029	34.1599	1.04349	0.818776	1.44497	2.35122	57.5681	0.973172	15.9459	0.539886	175.499	15.3039	0.640322	0.518622	28.4869	0.249159	48.5607	0.0208049	0.228233	0.958363	0.41652	0.0339602	0	1.87661	24.6919	33.8339	14.0742	1.39211	5.48796	0.0371661	4.18555	12.6554	0.495719	3.98676	5.70002	0.403742	0.2503	1.54772	0.210433	4.65985	2.87136	3.76164
GBM	Brain	TCGA-06-0139-01	Tumor	2.95001	0.293291	0.22176	0.418858	0.154844	20.0781	1.10223	2.43916	5.81451	4.83964	63.2044	4.11181	32.6868	0.789615	161.939	24.1647	4.41496	1.15255	78.3307	1.54688	203.56	0	1.47231	0.328545	3.51973	0.0461209	0.0721187	2.95101	96.5002	83.0391	36.0755	2.13299	27.9926	0.437448	17.2155	31.639	2.69292	7.00991	3.21555	3.07058	0.938853	4.41838	0.727458	0.816579	4.05555	3.5699
GBM	Brain	TCGA-06-0141-01	Tumor	2.68013	0.0319196	0.132741	0.0607806	0.337041	16.7056	0.514106	1.70207	2.02499	4.43089	48.799	0.986326	34.7441	0.220978	152.909	8.43477	8.67798	0.167246	33.463	1.59933	69.8163	0.049201	0.354205	0.115521	10.1374	0.0803114	0.172675	1.32846	40.8211	42.4268	22.2407	0.717522	6.45143	0.336923	1.41404	29.082	2.31206	7.02558	1.58129	1.18156	0.775143	4.56588	0.265789	1.17753	2.77275	5.19815
GBM	Brain	TCGA-06-0152-02	Recurrent	0.400385	0.373001	1.17299	0.290561	0.537074	30.043	1.4564	1.91599	8.2687	40.3562	132.227	3.34716	33.8152	4.57766	302.148	16.9367	1.34571	1.22149	19.7969	6.67313	48.0105	0.0784016	3.73596	0.289272	41.0935	0.367931	0.125072	3.23351	30.7845	40.186	23.5015	4.10268	23.1458	2.03083	3.7179	27.9836	13.2322	11.0682	10.6574	4.146	1.52714	3.55602	0.540682	1.23913	2.01983	2.86071
GBM	Brain	TCGA-06-0156-01	Tumor	0.739837	0.0881126	0.199868	0.704684	0.595447	50.6937	1.703	0.905212	2.98709	2.01456	74.3179	0.514289	12.9244	0.365999	266.933	11.2845	4.29263	0.484759	23.8268	1.67301	43.55	0.122235	0.866022	0.282445	0.951681	0.0166272	0.0259997	1.98268	24.2062	22.0484	27.4094	1.15346	5.62385	0.30328	2.98609	22.2897	1.72593	5.43151	2.53317	0.988379	1.06209	4.82504	0.79614	2.13431	3.73017	0.931961
GBM	Brain	TCGA-06-0157-01	Tumor	0.297782	0.243188	0.202265	1.94491	0.376616	39.0921	0.80078	1.11831	2.07313	1.6879	99.0618	1.36376	11.7289	0.748258	160.732	5.19084	0.31061	0.27608	17.4255	0.384788	34.8295	0.0749702	0.25701	0.134114	0.458615	0.0611875	0	1.46814	16.8622	32.4787	23.1337	0.514507	7.09974	0.279015	0.915727	10.6139	0.843538	7.65157	10.823	0.81837	0.246963	2.04877	0.517018	1.72657	1.65551	0.653254
GBM	Brain	TCGA-06-0158-01	Tumor	0.083792	0.287407	0.181092	0.273637	0.691247	25.2936	0.22288	1.26541	2.08921	5.0359	88.6221	0.178167	13.8563	0.589542	413.602	6.58456	1.00512	0.878442	28.8042	0.726342	61.6875	0.0738349	0.253118	0.272422	0.390079	0.0150652	0.0235573	1.64307	21.6088	53.5927	15.2005	2.21688	8.97382	0.175866	0.795758	13.4675	1.7104	4.16941	3.46225	0.60896	0.0951743	1.21905	0.28854	1.7671	2.00408	3.65912
GBM	Brain	TCGA-06-0168-01	Tumor	1.72645	0.299076	0.0678403	0.512545	0.315796	24.4852	0.834948	1.9313	0.711505	3.84634	76.6174	0.308052	15.3838	0.414098	308.812	7.73713	2.45567	0.391761	21.9172	1.06474	57.7565	0.207449	0.284467	1.4535	1.76894	0	0.0882496	1.80554	33.5609	50.9161	35.4593	1.06776	15.9073	0.329411	5.56462	24.3183	2.92912	2.36851	3.35185	2.54965	0.277308	2.15216	0.286126	1.12413	1.71785	2.86204
GBM	Brain	TCGA-06-0171-02	Recurrent	14.5837	0.309597	1.12028	0.336873	0.482574	23.8502	7.18682	3.91625	6.83923	5.88367	61.3477	7.46602	27.9359	2.24539	343.717	17.8991	2.3403	1.60286	68.7847	3.00333	172.773	0.119303	1.89305	4.22271	3.65855	0.0695501	0.195758	6.49312	117.03	107.026	50.2867	4.3862	18.1136	1.88767	25.0302	23.1401	3.06825	4.81213	3.16085	4.46505	1.0057	14.7101	1.93543	2.80143	3.38719	10.0985
GBM	Brain	TCGA-06-0174-01	Tumor	0.147701	0.168872	0.0212809	1.98296	0.23775	46.2425	0.322358	0.357991	0.502184	1.28317	106.287	0.547588	11.2705	0.0432996	144.42	1.85034	0.770321	0.344098	10.7941	0.111333	31.1062	0.0650748	0.0594899	0.0873094	0.144757	0	0.0276831	2.08531	8.33447	25.2384	21.8778	0.446597	2.12906	0.0516667	2.18197	5.62961	1.09112	4.35747	5.62294	0.294665	0.0869891	0.296391	0.139619	2.23332	1.15758	0.75604
GBM	Brain	TCGA-06-0178-01	Tumor	0.0848014	0.0161594	0	0.0461555	0.102377	30.65	0.58994	1.66011	1.29746	0.725725	37.3626	0.554811	11.3687	0.0372902	97.7033	12.8725	0.530728	0.23284	18.1184	0.351566	58.7791	0	0.179317	0.267349	0.311667	0.0152467	0	3.08185	10.3007	24.795	5.29254	0.224359	3.32335	0.133488	20.1873	5.21873	0.593486	1.6083	2.44096	0.779433	0.288962	0.15599	0.0687097	8.60451	0.687532	2.93
GBM	Brain	TCGA-06-0184-01	Tumor	0.0355289	0.0541618	0.0767854	0.0773503	0.0714872	9.64285	0.465251	0.655786	1.81197	4.18765	61.7437	0.650851	13.3232	0.18748	108.735	4.92491	1.70474	0.585311	38.7983	0.615957	92.0581	0.0156535	0.0858603	3.54932	0.400438	0.0127757	0.0199772	1.18901	32.668	73.1499	26.6876	1.34284	16.9965	0.139817	5.53355	12.005	1.07748	5.0718	5.34432	0.911318	0.206259	1.17638	0.0503772	5.11768	2.37643	4.3306
GBM	Brain	TCGA-06-0187-01	Tumor	0.315994	0.172041	0.0975614	0.393116	0.363318	12.2278	0.554188	0.429236	0.767413	4.95195	102.608	0.369175	8.99213	0.0397011	376.888	3.19482	0.706301	0.450715	15.7596	0.272215	33.8118	0.0198889	0	0.480319	0.508785	0.0162324	0.0507649	0.778965	18.6263	33.9223	20.2725	0.341234	17.8436	0.142118	1.3147	23.5004	3.31724	1.87799	3.479	0.270176	1.08245	1.85702	0.347471	1.04182	1.15287	0.433254
GBM	Brain	TCGA-06-0190-01	Tumor	1.36721	0.148874	0.211059	0.425223	0.314393	14.8439	0.859212	1.28363	4.59316	6.85693	101.288	1.6612	18.6811	0.472379	367.161	10.2719	42.6304	0.585031	28.9112	0.846535	54.583	0.0860529	0.737509	0.404093	3.92415	0.0175582	0.0274555	2.91075	37.1145	34.1665	59.0665	3.10047	23.3261	0.512418	0.494634	27.0885	13.7831	5.65597	3.53644	1.25246	0.529967	1.4861	0.989079	3.84702	20.6453	5.62367
GBM	Brain	TCGA-06-0190-02	Recurrent	1.97332	0.279835	0.198361	0.0999103	0.461686	7.57615	3.3991	0.975393	3.43266	4.44504	137.088	3.88814	16.5706	0.807201	367.524	10.1915	54.0433	0.870571	42.0395	1.07234	42.7783	0.020219	0.804042	0.162764	2.4962	0.0165018	0.0774112	2.39968	45.1036	32.9324	104.477	2.32421	19.9692	1.02338	0.929752	22.0392	48.2828	6.17669	6.05082	0.941691	6.71834	1.27391	1.06901	0.913025	32.0535	5.99006
GBM	Brain	TCGA-06-0210-01	Tumor	1.35266	0.100239	0.129928	0.163605	0.468733	10.2581	0.738046	1.68129	1.3201	6.88421	125.059	0.233535	12.0942	0.363497	406.72	5.68521	2.19479	0.825335	23.3491	0.368189	62.0635	0.0165545	0.158904	0.340565	0.386662	0.0270221	0	1.19851	23.8729	25.5556	48.6567	0.568053	4.62066	0.167581	4.04411	23.5287	3.15555	6.2066	1.46532	1.22078	0.777687	1.43259	0.334884	1.13627	5.20922	1.83916
GBM	Brain	TCGA-06-0210-02	Recurrent	0.11792	0.179763	0.11893	0.513452	0.284719	19.9714	0.546893	2.02266	2.58377	3.71553	108.771	0.552902	26.3727	0.622246	352.734	8.97866	2.17301	0.490568	31.7629	0.177771	94.9615	0.0519539	0.474951	0.480193	0.731943	0.0565367	0.0442029	1.39766	41.2237	58.1734	36.0399	1.6639	7.83493	0.680612	9.55623	13.2109	0.916968	2.72539	3.13879	0.941008	1.06159	2.93159	0.501606	1.53277	3.29836	1.43355
GBM	Brain	TCGA-06-0211-01	Tumor	0.0844815	0.144886	0.146066	0.505796	0.305972	31.9111	0.293857	1.65385	0.813839	4.15718	93.0906	0.303995	10.7649	0.0742991	150.506	1.89678	0.440605	0.337398	13.1148	0.0955199	35.1877	0	0.0510403	0.665852	0.248393	0.0151892	0.0475023	0.397583	12.4949	23.2602	21.0376	0.223512	4.10998	0.011082	1.55113	5.44869	5.0256	2.37751	5.37339	0.523682	0.27721	0.734625	0.136901	0.840398	1.43837	1.09461
GBM	Brain	TCGA-06-0211-02	Recurrent	5.65762	0.247431	0.240537	0.302884	0.354572	41.624	0.77806	1.60817	2.83808	3.40943	106.251	0.864691	17.478	0.244707	252.255	7.33359	14.4148	0.717673	28.7529	1.01371	61.1702	0.0408633	0.70043	1.25184	3.79504	0.0500262	0.104301	1.18821	34.009	29.388	28.2543	0.806257	7.58289	0.255494	4.75638	14.18	6.49099	4.4259	8.3105	2.35916	0.643785	7.63079	0.50725	0.627387	2.14308	1.55777
GBM	Brain	TCGA-06-0219-01	Tumor	0.326382	0.0414627	0.0940509	0.157905	0.145936	27.1639	0.178083	1.31845	0.7809	1.76336	53.3187	0.332166	9.33362	0.127575	88.2951	13.5939	2.2318	0.525017	16.6274	0.136677	65.2787	0.0639107	0.0219096	0.728854	2.11474	0	0	1.3843	11.639	29.726	6.57871	0.137065	8.1842	0.0190284	7.43904	10.6975	0.5076	2.4553	3.50198	0.124026	0.164764	0.19406	0.190991	3.08803	2.26394	3.8286
GBM	Brain	TCGA-06-0221-02	Recurrent	0.160341	0.998091	0.11551	0.756338	0.666746	71.102	0.678015	0.717463	1.87777	2.47409	58.3925	0.489545	4.46136	0.235025	12.9424	2.24346	0.390246	0.453589	6.24451	0.0805736	11.8772	0.0941914	0.0645808	1.19003	0.261908	0	0.0300521	8.16072	5.66142	14.4987	14.6844	0.202006	2.20291	0.154242	2.9101	9.28378	1.18449	5.14454	1.09179	0.342729	0.175376	0.286004	0.40057	0.510407	1.21331	3.74462
GBM	Brain	TCGA-06-0238-01	Tumor	8.24101	0.0276717	0.188305	0.237114	0.160703	34.4669	1.14393	0.994986	1.35777	1.39809	43.0445	0.605671	11.6165	0.287355	49.9148	12.2619	1.28751	0.815564	25.4835	0.738855	59.7066	0.0959699	0.329001	0.836944	0.533705	0.0130544	0.020413	1.86039	17.9842	44.2261	10.3722	6.64112	6.27972	0.200015	5.79218	7.88256	2.32902	3.47964	2.56191	0.26384	0.155779	0.534242	0.169136	4.36259	1.00075	2.85714
GBM	Brain	TCGA-06-0644-01	Tumor	0.705553	0.0632692	0.197333	0.0451784	0.150314	20.6217	1.49458	1.41604	3.29258	18.534	330.246	1.49343	28.9486	0.693515	437.374	8.87264	57.6637	0.704451	21.019	1.28264	47.0042	0	1.0782	0.915914	2.23717	0.0298479	0.0233364	1.58426	32.2941	42.551	99.4196	1.25491	20.4715	0.925524	0.315318	27.2049	17.5245	3.16544	3.54539	1.54361	2.71322	0.541347	0.538041	0.891779	10.9359	1.79249
GBM	Brain	TCGA-06-0645-01	Tumor	0.973286	0.0806371	0.219493	0.230321	0.306522	26.339	0.987059	2.29589	1.29489	7.02889	80.2877	1.20433	24.2712	0.186082	282.33	8.1378	6.00302	1.03514	36.8347	0.956918	119.068	0.0186441	0.255661	1.90109	1.20273	0.106516	0	1.85873	54.3005	74.5572	43.3188	1.3115	6.31903	0.288652	20.1474	12.5045	2.22117	5.73011	5.61881	2.20704	0.384521	9.7513	0.411442	2.18897	2.67607	3.16789
GBM	Brain	TCGA-06-0646-01	Tumor	0.582494	0.256148	0.116206	1.51203	0.540937	36.9381	0.27504	0.90223	1.57423	4.60149	79.9224	0.205205	15.1308	0.47288	210.477	9.22909	1.02823	1.29738	22.1084	0.236422	77.8511	0.0987069	0.108283	1.40379	1.03198	0.0322241	0	3.44421	31.6358	51.9158	23.5898	1.04998	7.47809	0.858142	3.40421	21.9331	4.02434	12.354	3.28678	0.727896	0.486319	24.7415	0.444733	4.95651	2.25232	5.50454
GBM	Brain	TCGA-06-0649-01	Tumor	0.274685	0.0697904	0.296826	0.049835	0.460575	29.9871	0.711907	2.7399	3.58006	1.53154	36.4073	1.22803	11.7539	0.644207	191.831	6.77056	4.29778	0.274256	34.011	1.10427	58.8301	0.423577	0.442543	0.757738	0.628157	0	0.0257417	2.15452	32.4229	33.8134	22.3562	0.968978	5.5371	0.720648	4.23179	14.5163	1.0146	13.6307	3.40071	1.37	0.450664	0.933995	0.194741	1.74879	3.78594	2.19693
GBM	Brain	TCGA-06-0686-01	Tumor	0	0.0327539	0.0742966	0.093554	0.0691701	36.5957	0.246187	0.913338	0.584414	1.23697	83.5621	0.506053	15.5435	0	91.8222	3.10414	1.16539	0.471949	12.1615	0.323909	27.5469	0.113596	0.103847	0.440292	0.0842301	0	0.0483241	2.42677	13.2556	32.2553	15.3524	1.55917	1.91633	0.135285	2.28533	13.3384	1.90468	5.67857	4.30924	0.624594	0.173543	0.373668	0.156678	1.91506	1.25422	6.18636
GBM	Brain	TCGA-06-0743-01	Tumor	0.149952	0.214307	0.194447	0.326463	0.844808	19.2276	0.521588	0.67098	2.71914	2.97488	53.1068	0.245265	8.91359	0.560485	92.9534	5.39776	2.34619	0.224577	8.62032	0.649923	21.0395	0.231233	0.271785	1.17448	0.661335	0.0404406	0.0843152	1.72504	12.3582	24.7843	7.85089	0.538417	4.99005	0.216374	1.32913	22.5021	2.44871	10.9782	11.3477	0.352577	0.302794	4.99007	0.288557	1.28285	2.3859	0.395775
GBM	Brain	TCGA-06-0744-01	Tumor	0.0372884	0.540019	0.0644704	1.66421	0.705258	28.887	0.625623	0.792544	1.14102	0.957334	56.415	0.256156	11.1062	0.0983822	67.5143	4.4954	0.272263	0.204766	7.02961	0.084321	20.6142	0.0821434	0.0450562	0.117557	0.127908	0	0	2.3398	8.37213	19.1462	8.53309	0.507362	2.01562	0.0880449	1.08597	9.29397	1.26133	7.86278	7.34015	0.302876	0.19765	0.685909	0.188829	1.30569	1.2395	0.823121
GBM	Brain	TCGA-06-0745-01	Tumor	0.23535	0.140949	0.0435979	0.95157	0.175888	15.7176	0.275171	0.65819	1.63849	0.758562	105.796	0.428937	18.9438	0.384399	146.089	8.63179	1.26252	0.201414	13.7722	0.177401	37.1316	0.0740655	0.162502	0.748602	0.362464	0	0.0189047	1.35373	17.6006	29.0544	11.83	0.889522	1.6811	0.0617452	2.80982	11.5074	1.13729	4.84065	10.5519	0.675542	0.28005	0.494766	0.231553	1.28431	2.48055	2.06519
GBM	Brain	TCGA-06-0747-01	Tumor	0.125086	0.397266	0.180226	0.136164	0.922845	9.40074	0.273001	0.303179	2.45725	2.14096	153.781	0.109117	4.11325	0.03667	392.899	2.19792	0.260951	0.0832607	7.89926	0.345719	16.1844	0.0367408	0.0503814	0.0657257	4.00471	0	0.0234445	1.548	8.42877	22.3886	8.44289	0.441254	1.74673	0.054695	0.897543	14.2494	7.68427	8.75808	1.85834	0.160424	0.0315729	0.906428	0.211147	0.796367	6.13558	0.52023
GBM	Brain	TCGA-06-0749-01	Tumor	0.0393939	0.0600539	0.0851386	0.68612	0.237792	39.863	0.0967244	2.42375	0.803636	2.35991	43.096	0.103094	9.64077	0.311813	138.265	9.38312	0.986185	0.353991	26.8456	0.534494	69.1407	0.104138	0.119001	0.504543	0.0386087	0	0	1.56555	31.8774	83.8508	3.57319	1.25069	5.85595	0.217038	10.6748	27.1889	6.01945	6.05735	2.99943	0.623115	0.0596602	1.19895	0.103735	4.7339	1.54903	9.37656
GBM	Brain	TCGA-06-0750-01	Tumor	3.51906	0.014421	0.196269	0.247141	0.289317	23.8756	1.11489	1.18522	1.20077	5.3873	90.0244	1.03976	18.6642	0.0998359	203.48	4.65417	0.355225	0.151121	15.1124	0.684535	30.6946	0	0.114305	3.47444	19.1915	0	0.0425526	0.949748	19.0819	29.5352	19.2811	0.886701	4.8834	0.119128	1.43742	28.4689	4.19299	11.7138	13.7378	0.598526	0.200571	6.82123	0.329584	1.32498	1.93274	2.3969
GBM	Brain	TCGA-06-0878-01	Tumor	3.27032	0.0733151	0.374181	0.209407	0.464483	25.9515	0.472333	1.18359	1.41714	6.39814	165.77	1.0698	15.6321	0.253778	355.767	5.0703	2.40791	0.528196	26.5951	0.580019	54.1847	0.042378	0.290558	0.435908	4.71343	0.0691742	0	1.50889	25.4049	34.0013	48.5981	0.436249	6.49916	0.681339	1.09615	18.1905	1.57071	5.64919	3.30453	1.02799	0.53412	6.85207	0.876756	0.918556	4.05513	1.84631
GBM	Brain	TCGA-06-0882-01	Tumor	1.05854	0.119532	0.152515	0.213385	0.29976	21.5745	1.28348	1.24993	1.59957	2.65362	76.9387	0.872095	30.1968	0.724075	220.66	6.0277	3.27153	0.293579	27.7754	0.709243	68.6776	0.172732	0.165803	0.981075	0.403448	0.0140976	0.0220443	0.881525	32.4931	50.4137	16.2633	0.325992	8.79481	0.205713	11.8151	21.7698	2.6066	10.6975	3.85873	1.45814	0.653117	1.78325	0.246184	1.248	2.0025	2.48341
GBM	Brain	TCGA-06-1804-01	Tumor	0.835672	0.33365	0.103204	2.12258	0.368317	27.0011	0.716515	1.11289	4.28448	2.78635	56.5455	0.117158	8.32945	0.139991	80.6249	3.45728	0.24905	0.516513	11.4289	0.629908	21.899	0.192858	0.0480837	1.16831	0.312006	0.0286187	0.134252	0.832339	13.079	26.6872	7.59976	0.842261	11.2124	1.54514	5.34122	31.7902	1.85666	12.1079	4.65568	0.459323	0.160709	0.519053	0.177335	1.42509	4.904	1.45132
GBM	Brain	TCGA-06-2557-01	Tumor	0.0389777	0.267387	0.555977	0.127288	0.925433	31.341	1.88215	4.53467	7.55387	3.03244	71.0078	1.74682	22.7997	1.67971	109.616	27.6236	0.935108	0.836711	44.4151	2.20353	98.5873	0.017173	1.50712	1.63588	3.41897	0.0840949	0.0219164	5.36037	45.5629	87.9574	20.2341	3.59457	8.87547	1.25779	3.55358	35.7453	2.22776	6.58156	2.46105	0.783161	0.344341	2.94615	0.678999	2.32643	2.55971	1.6086
GBM	Brain	TCGA-06-2558-01	Tumor	0.0464187	0.336123	0.300962	0.0505293	0.261516	34.6953	0.721825	1.92128	0.683902	2.04041	40.8897	0.774418	18.2581	0.20412	64.2642	5.64144	0.145255	0.254904	15.5571	0.769762	41.632	0.0613541	0.112177	1.34452	0.0682402	0.0166915	0.0261003	1.5049	13.5653	22.8866	25.8673	0.280708	4.10875	0.158316	6.64184	10.0191	2.5989	5.32	7.7151	0.714386	0.187464	0.729661	0.611169	4.02654	3.08601	3.56406
GBM	Brain	TCGA-06-2559-01	Tumor	0	0.376496	0.237227	0.298715	0.57423	34.8348	0.179673	1.47348	1.55501	12.3185	117.501	2.17237	9.85657	0.193071	225.671	7.17908	0.515225	0.684963	17.4997	0.786014	36.4506	0.0241805	0.0994737	1.65456	0.376522	0.0197351	0	3.35773	15.2021	20.291	36.5669	1.74244	7.0088	0.0863924	2.36283	17.5998	0.704182	9.80443	4.28066	0.351937	0.124676	2.05582	0.233459	3.97457	1.84661	1.58023
GBM	Brain	TCGA-06-2561-01	Tumor	0.402306	0.0851796	0.135251	0.924524	0.575626	17.5773	0.329262	0.450042	2.73568	4.03411	61.3652	0.467925	13.9641	0.196565	232.123	10.2107	0.932528	0.357046	33.4998	1.24668	51.1326	0.098472	0.378088	1.02171	0.0657145	0	0	1.91669	29.7728	48.8045	13.3043	0.979904	7.58111	0.164184	2.71689	20.8586	3.12839	9.29814	1.45271	0.363082	0.564142	4.12623	0.162982	2.52572	2.41005	0.772234
GBM	Brain	TCGA-06-2562-01	Tumor	0.461723	0.111979	0.0181433	0.182768	0.304045	23.7938	0.54966	1.03302	2.14071	49.4251	242.414	0.370736	17.2003	0.110747	370.607	4.60966	0.963228	0.419092	18.7374	0.664429	49.143	0.0554803	0.0760783	1.27369	0.0617072	0	0	1.07549	21.4001	27.9854	49.2676	0.475939	15.3721	0.0220245	2.44492	17.4511	4.45539	7.00203	2.26054	0.574217	0.55093	2.21808	0.450629	1.67021	3.89659	2.49771
GBM	Brain	TCGA-06-2563-01	Tumor	0	0.330738	0.125037	0.0524819	0.582046	22.1007	0.690531	1.24046	1.52994	10.3525	126.409	0.488915	18.8112	0.381613	88.4732	4.56519	0.352026	0.433234	12.2982	0.399754	33.7217	0.0212417	0.116512	0.341993	6.5207	0.0173365	0	1.78995	12.3808	28.3284	25.65	0.546666	14.2034	0.341516	1.28202	17.3314	2.41815	8.06223	4.87957	0.350385	0.121692	0.354742	0.371106	3.60662	2.79483	1.29563
GBM	Brain	TCGA-06-2564-01	Tumor	0	0.444612	0.0747056	0.282207	0.521631	25.8319	0.212179	0.966701	1.2732	10.8747	99.7326	0.692586	10.5742	0.228002	268.662	3.69064	0.360557	0.280414	22.0233	0.195415	81.8976	0.114221	0.182732	6.66628	0.169388	0	0	1.17488	32.5428	38.1847	23.8565	0.849202	18.0718	0.13603	0.711257	21.9275	2.26795	9.63974	3.45032	0.184715	0.348996	1.30059	0.175045	2.57893	2.31206	1.40996
GBM	Brain	TCGA-06-2565-01	Tumor	0	0.449949	0.347015	2.2105	1.69137	24.1459	0.811665	0.475457	2.62256	3.06785	128.109	0.324417	12.483	0.95526	104.107	4.05679	9.45782	0.683693	14.4864	0.747536	25.1552	0.0416132	0.370908	0.120968	0.856248	0	0.0265537	4.91415	11.5662	24.1558	25.1901	0.642564	5.93513	0.185845	0.657782	22.7525	3.41523	17.9129	7.45447	0.242265	0.25032	0.647569	0.621785	1.42813	2.18241	0.498571
GBM	Brain	TCGA-06-2567-01	Tumor	19.4171	0.131266	0.558287	1.12479	0.641043	76.6433	0.546168	1.92648	3.02523	6.63209	59.4641	0.436599	29.5672	0.416508	232.798	8.72078	2.02087	0.709274	28.1371	0.778863	69.1794	0.417312	0.208089	0.483548	1.16037	0.0154814	0.363122	1.75601	21.8478	51.3167	19.5794	0.585805	18.0944	1.07305	10.5762	30.3563	3.41487	8.77993	2.07878	1.45403	0.445551	3.59981	0.427326	1.33625	3.15899	2.10737
GBM	Brain	TCGA-06-2569-01	Tumor	0.146804	1.39871	0.0423032	0.053268	2.02829	23.3207	0.400499	0.246334	1.88561	1.54187	156.508	0.720345	4.23943	0.0860731	18.2645	0.788184	0.0510427	0.0488581	1.68558	1.21722	3.45351	0	0.0295642	0.202484	0.479592	1.05577	0.0550299	10.3376	1.98618	8.26588	50.2969	0.0369903	0.760482	0.0770291	4.58527	9.40532	2.62561	12.3743	8.45132	0.376553	0.049406	0.0654646	0.76324	0.973573	8.62909	0.51662
GBM	Brain	TCGA-06-2570-01	Tumor	0.356913	0.612105	0.250693	0.0485649	0.448837	28.913	0.219083	2.07117	1.2135	2.30818	59.5354	0.612962	13.937	0.11771	62.659	3.33167	0.279217	0.467716	23.7783	0.30266	59.6547	0.0196563	0.053908	1.32741	0.0874496	0	0.100342	1.30642	19.7247	46.4517	26.9283	0.134897	3.64756	0.0468188	12.3153	8.4832	1.04078	4.87662	6.58665	0.877338	0.101349	0.626689	0.578371	3.0534	1.13939	2.56913
GBM	Brain	TCGA-06-5408-01	Tumor	0.311238	0.135561	0.115311	0.532399	0.483097	35.5374	0.673211	0.472513	0.957426	5.60383	123.307	0.218171	9.53159	0.078207	316.187	4.34032	2.41166	0.443931	13.9908	0.134059	23.9265	0.0195895	0.10745	0.516894	0.501127	0	0	1.25548	12.5006	25.4411	32.8061	0.201659	8.11154	0.0349948	0.957107	18.9881	4.56387	4.80565	6.19272	0.456187	0.168341	2.60233	0.450317	0.743064	1.42391	1.02416
GBM	Brain	TCGA-06-5410-01	Tumor	12.8737	0.040548	0.22994	0	0.313975	18.7582	4.60056	3.8681	1.48715	4.51118	86.328	1.26455	29.1997	0.311902	337.246	22.5028	2.9594	1.04457	78.5294	2.08512	161.287	0.0156252	0.428526	0.510123	1.19914	0.0255052	0.0598232	0.630519	111.723	82.4995	52.1966	1.6353	14.8571	0.195391	21.0614	27.7941	4.05395	2.43006	2.56854	6.67093	0.367015	6.83202	0.488495	2.00386	4.45675	4.62911
GBM	Brain	TCGA-06-5411-01	Tumor	0.42008	0.120073	0.0756569	2.09587	0.21131	153.832	0.544365	1.21397	0.991857	2.91415	59.4635	0.503867	14.8319	0.184724	43.1028	2.10162	1.78923	0.366996	19	0.448581	51.5731	0.0616936	0.169197	1.44853	0.137236	0	0.0393671	2.1051	16.4544	31.8766	13.7691	0.582164	3.21689	0.0918416	9.48598	6.41353	2.93995	3.8693	2.0153	0.389101	0.08836	0.702479	0.0921827	3.03662	2.29893	3.59499
GBM	Brain	TCGA-06-5412-01	Tumor	0.194247	0.103642	0.0671695	0.211449	0.156337	28.3735	1.12875	2.60755	1.40894	35.3175	95.7322	0.597303	25.5499	0.444171	181.152	11.7374	0.972555	0.736986	49.4951	1.22991	88.5851	0	0.234712	1.96731	1.75145	0	0.0873771	0.609438	39.9749	62.9289	55.2601	0.998471	17.1938	0.713462	8.46117	21.9416	1.85791	3.62855	5.12235	2.04281	0.372626	0.844557	0.558725	3.21537	9.65396	2.83375
GBM	Brain	TCGA-06-5413-01	Tumor	1.07348	0.147282	0.556804	0.420675	0.224633	66.4374	2.05587	2.13752	3.21185	2.23823	95.4098	1.51702	26.013	0.226583	117.973	15.027	1.2093	0.450157	35.3777	1.16519	55.9722	0	0.700437	0.186137	1.32562	0.0154403	0.0241439	1.59417	31.8387	33.4198	27.8588	1.29833	11.9245	0.59706	2.88169	14.8179	1.60273	2.97725	6.81783	1.56031	0.509397	1.00527	0.3914	2.39202	3.32466	1.73088
GBM	Brain	TCGA-06-5414-01	Tumor	0.119635	0.212772	0.241319	0	0.69005	13.4226	0.163189	0.468405	1.22027	9.09032	94.3691	0.769661	12.155	0.315646	578.635	7.84402	3.66046	0.398159	26.1547	0.390769	54.6624	0.0351394	0.168649	0.573607	4.12329	0.0286793	0.0224227	0.458756	29.49	40.517	16.4429	0.693322	10.0505	0.177858	1.36338	20.2786	0.930297	1.61021	5.99855	0.733063	0.281837	0.986956	0.42812	1.3329	1.60041	0.535829
GBM	Brain	TCGA-06-5416-01	Tumor	0.0628394	0.167642	0.190133	0.47883	0.177014	63.0169	0.360011	0.421774	1.21071	1.29555	60.7904	0.143894	15.0209	0.165796	132.998	3.46584	3.21178	0.125483	4.27059	0.378934	7.57618	0.0553722	0.15186	0.136201	0.492695	0.0451924	0	4.07453	2.93625	8.43548	16.7682	0.902522	1.10395	0.263779	0.954841	5.21544	0.586379	1.43527	1.22531	0.913374	0.206196	0.147116	0.127288	1.45025	2.70021	1.50777
GBM	Brain	TCGA-06-5417-01	Tumor	0	0.071771	0.3256	0.204997	0.985184	75.2591	0.92477	0.105333	0.426859	2.41745	44.2009	0.061604	5.71623	0	62.9281	1.01109	0.196433	0.188026	8.85363	0	18.5118	0	0	0.333961	0.0922832	0	0	1.67405	7.12163	10.5333	13.7121	0.284707	4.1991	0.345846	8.58454	3.67762	0.439322	1.8434	1.57375	2.17369	0.237668	0.0629836	0.190731	1.94829	3.43534	0.542226
GBM	Brain	TCGA-06-5418-01	Tumor	0.393059	0.0332887	0.169897	0.142622	0.228473	14.42	0.500413	1.70993	1.53439	6.13294	84.0701	0.228585	10.0528	0.115228	472.589	7.92969	1.77663	0.370642	25.8993	0.263358	48.3795	0.0192417	0.0791566	0.129081	0.214013	0	0	0.548087	19.1531	23.8292	21.4239	0.495197	7.40686	0.0687471	3.76046	20.6485	0.662239	3.63377	1.62207	0.504099	0.198423	1.60671	0.221162	0.973164	2.40776	1.76046
GBM	Brain	TCGA-06-5856-01	Tumor	0.312397	0.374182	0.385803	0.0971603	0.466937	41.0822	0.949658	0.599082	1.4162	7.27392	97.9529	0.744545	14.8727	0.0784983	137.334	6.51295	0.512058	0.623817	23.3495	0.605511	47.75	0.0196624	0.0539249	0.131903	0.153085	0	0.150561	3.05705	20.8531	31.8761	42.652	0.843374	6.15154	0.480043	0.22604	11.777	1.30138	2.20245	7.45893	0.438807	0.281613	1.02988	0.533354	4.19086	5.11982	1.07081
GBM	Brain	TCGA-06-5858-01	Tumor	0.180268	0.257633	0.0584396	0.294348	0.344579	14.2782	0.239749	0.252072	0.663987	3.57631	120.436	0.427532	12.9956	0.158541	356.354	4.11337	0.188034	0.832437	26.2014	0.373673	60.5064	0.635386	0.0816829	0.488402	1.23672	0.0162055	0	1.97953	20.8261	54.6241	46.7655	0.408801	12.1805	0.378353	5.07886	11.7886	0.315403	6.13928	1.59015	0.500921	0.113753	0.663196	0.319508	1.86498	3.65383	1.90315
GBM	Brain	TCGA-06-5859-01	Tumor	0.087397	0.049962	0.509985	0.0475683	0.158265	44.639	0.464939	0.439952	2.3772	3.11074	42.8154	1.50096	3.92398	1.61413	179.662	11.8161	0.41023	0.80716	44.6279	6.85127	53.7862	0.0770116	0.501616	0.284143	0.385447	0.0314267	0.0491416	1.50811	26.2415	47.1482	20.9272	1.22219	5.87578	0.263683	1.10666	10.8917	0.50971	2.03181	1.90704	0.485711	0.143389	0.862282	0.132774	4.90342	2.81659	0.671041
GBM	Brain	TCGA-08-0386-01	Tumor	1.05894	0.193014	0.139306	2.45579	0.40761	38.4226	0.282613	0.566544	0.782697	4.28045	60.6829	0.210856	7.45343	0	191.414	1.39327	0.288147	0.183876	8.50821	0.416454	17.349	0.0608549	0	0.734828	0.203055	0	0.0517759	1.22783	9.33457	14.5499	20.6762	0.487242	16.8612	0.446925	0.641291	14.7407	0.859253	4.01856	3.33454	1.37778	0.244044	0.400358	0.102587	1.13585	5.24459	1.54659
OV	Ovary	TCGA-09-0364-01	Tumor	6.49123	0.164925	0.0467631	1.21693	0.261218	12.6199	0.383693	0.0605121	1.59396	0.084169	123.106	0.495468	0.912191	0	11.3112	0.299227	0	0.0720121	0.755388	0.0543657	0.818059	1.06453	0	0.397922	0.106031	0.0129675	0	1.45201	0.81397	4.79054	9.778	0.05452	0.146201	0.0378445	0.0456638	4.42933	0.462704	7.73664	2.57834	33.7626	0.0546148	0.0241221	1.72394	0.028699	0.964847	0.449946
OV	Ovary	TCGA-09-0366-01	Tumor	14741.8	0.238318	0.0965325	0.162071	0.862769	3.15	2.83311	1.44068	3.27352	1.87649	86.2516	1.1689	19.9318	0.0654707	23.6738	26.6916	1.22687	0.587183	37.4657	0.684583	41.8613	0.0983956	0.287843	0.366709	9.49202	0.0695987	0.0334864	28.6034	37.2608	98.2161	13.104	8.80103	3.32988	0.511699	0.942633	45.0553	83.1506	38.9612	29.1007	1.24116	0.390835	2.25571	3.43506	0.853102	0.953614	3.38662
OV	Ovary	TCGA-09-0367-01	Tumor	2007.27	0.037082	0.0841141	0	0.15662	12.2891	0.390205	0.130614	2.51422	0.620728	15.8403	0.184608	12.269	0.0684578	14.7925	5.72739	0.58865	0.359446	4.90051	0.513393	4.48797	0.0857374	0.223381	1.03145	50.169	0.0349876	0.0656516	1.78075	4.29216	22.4873	2.83387	0.867891	0.394465	0.25527	0.961	16.7561	6.74146	4.32564	6.95661	0.316128	0.412596	1.05436	1.24561	0.201325	0.709976	1.19532
OV	Ovary	TCGA-09-0369-01	Tumor	10.5722	0.430221	0.0469173	0.0236313	0.157248	19.5664	1.12822	0.036427	1.35318	0.244895	172.039	1.9316	6.46589	0.114554	6.44694	2.0344	0.475525	0.281774	2.98099	0.507269	3.62045	0.0478228	0.0524623	0.560355	2.94674	0.0546433	0	2.32709	7.29403	16.1129	15.3462	0.18051	0.850765	0.0626494	0.274887	6.50416	16.6363	30.4141	30.8406	53.4003	0.0821924	0.130689	0.175894	0.259144	1.66325	0.687563
OV	Ovary	TCGA-09-1659-01	Tumor	513.001	0.0863154	0.160829	0.01761	0.188792	10.3285	0.284664	0.171921	2.58515	0.862135	37.7743	0.359857	27.4474	0.256096	8.60087	7.84861	0.961836	0.331118	5.33897	0.707257	4.9202	0.2851	0.156379	0.745899	19.1924	0.0639888	0.118251	9.14445	4.46819	60.0366	4.33251	2.27454	0.721436	0.24192	0.512113	9.75197	3.84941	4.30858	13.8796	0.463362	0.649247	5.88123	0.635719	0.347604	2.68876	2.31343
OV	Ovary	TCGA-09-1661-01	Tumor	52.3178	0	0.299884	0	0.0888337	47.2434	0.542011	0.0529165	1.42962	0.196277	25.6153	0.443592	12.8827	0.526961	5.11106	4.9409	0	0.141689	2.40741	0.0475416	2.01364	0.0555766	0.0381052	0.0434968	0.540875	0	0.0354638	0.494707	1.76701	15.2223	3.72204	0.190706	0.468782	0.0330941	0.119796	5.4778	0.662112	2.04509	2.22542	0.43141	0.143278	0.158207	0.185249	0.125483	0.562491	5.11508
OV	Ovary	TCGA-09-1662-01	Tumor	289.356	0.226217	1.0882	0.0891221	0.527147	60.1229	1.34014	1.11049	4.50022	2.10992	51.4932	0.850336	21.9389	1.92611	35.7519	13.8064	0.747241	0.347412	9.90857	0.416562	13.6884	0.00901787	0.643027	2.26656	6.20856	0.02208	0.0805611	2.42954	13.5273	48.6038	8.58998	0.69624	2.97344	0.628273	1.42546	25.3027	3.39015	8.60688	6.61378	2.61627	2.83113	6.11303	2.89805	0.407219	2.35642	0.766129
OV	Ovary	TCGA-09-1665-01	Tumor	385.755	0.0224909	0.399631	0	0.110825	4.17239	1.89978	1.32033	3.79002	1.23199	9.68229	0.392533	4.93852	0.311407	5.31989	11.464	0.800234	0.530297	5.74123	0.889665	7.12325	0.0260007	0.606116	0.100778	17.0236	0.0141471	0	7.49869	3.54426	31.0332	7.0607	1.14498	1.86084	0.505765	0.547992	12.3384	2.95992	22.9864	4.12799	0.277515	0.327705	0.519747	0.398464	0.219167	1.5231	0.84959
OV	Ovary	TCGA-09-1666-01	Tumor	390.782	0.0765321	0.471199	0.031228	0.334787	11.8783	1.79614	0.561602	5.26704	8.15751	61.733	0.581832	18.0323	0.983967	42.3374	9.81544	1.07724	0.773355	13.2868	1.27581	14.5458	0.265425	1.55987	1.00051	63.3307	0.0206313	0.0322609	12.6458	11.3485	63.3246	19.0779	2.81909	9.38177	1.44505	0.435906	8.68351	2.64349	8.12018	8.31083	0.748103	1.56406	2.85918	1.88857	0.525091	1.45366	0.881062
OV	Ovary	TCGA-09-1667-01	Tumor	120.532	0.183793	1.07005	0.244982	0.465763	51.9602	2.92075	1.52852	9.47363	6.91603	47.7237	1.44085	26.6335	2.00755	33.4045	16.4611	2.14626	1.55685	13.6484	4.3379	18.422	0.184144	3.92363	1.24798	87.0449	0.0462432	0.162697	15.0464	11.6935	67.7224	8.83767	5.56535	9.21079	3.07869	2.60545	16.6463	9.93773	17.1516	5.61228	2.50146	3.28658	2.31182	2.50076	2.43065	7.65039	3.57936
OV	Ovary	TCGA-09-1668-01	Tumor	384.667	0.138012	0.517748	0.212262	0.257826	24.4672	1.91508	0.810201	5.3354	7.8561	55.0525	1.63113	38.4193	3.30734	30.5718	10.8227	1.45282	3.58784	18.4774	9.74275	15.2126	0.171822	7.65747	1.24047	49.9472	0.0901505	0.532543	14.1583	10.446	77.5845	15.5	4.52723	11.8956	3.42755	0.952366	11.6958	12.0221	11.0434	10.372	1.88156	3.49449	1.10866	8.57672	0.975413	12.5909	2.03188
OV	Ovary	TCGA-09-1669-01	Tumor	79.9887	0.128492	0.716507	0.0305838	0.395718	42.4653	1.80508	0.392869	11.6223	2.39349	66.0737	1.08451	34.1836	1.90263	19.2811	10.614	1.23086	0.715324	8.60538	2.03308	8.69851	0.111407	2.59707	0.304481	10.4636	0.181851	0.0631908	5.89127	6.30261	17.4512	7.92187	5.0334	3.32219	1.82065	0.391337	10.3525	6.71818	12.7426	7.82633	4.76836	1.45378	1.00544	0.768298	0.134155	2.4715	0.808956
OV	Ovary	TCGA-09-1670-01	Tumor	93.847	0.0522006	1.51957	0.0745495	0.395019	98.2911	2.16729	0.408591	2.94941	2.16675	31.4111	1.17242	23.1119	0.742842	12.5105	10.4068	0.809598	0.934496	15.5354	0.326939	16.5903	0.54312	0.179295	1.66879	11.5334	0.057461	0	3.60498	10.5357	48.9224	14.7824	1.29421	2.09777	0.401269	0.289061	12.9752	0.692313	10.7074	1.52616	1.94206	0.282341	15.1324	1.97912	0.272507	2.91503	0.964024
OV	Ovary	TCGA-09-1673-01	Tumor	33.3534	0.0587945	1.12027	1.61216	0.397321	137.085	6.72974	0.569502	1.88828	1.72832	54.5185	0.474379	6.61434	0.271354	9.28546	5.39133	0.0965504	0.539106	8.30129	0.186057	8.76189	0.652507	0.20505	0.237102	9.57072	0.177516	0.0173487	17.7311	5.40639	23.2633	50.1652	0.396493	1.29256	0.186179	0.586035	6.0571	0.863739	8.78381	5.27143	3.54817	0.654182	0.835854	0.249994	0.466532	2.07627	0.651479
OV	Ovary	TCGA-09-2044-01	Tumor	102.083	0.118421	0.232801	0.0676482	0.100033	20.9395	1.89884	0.428699	5.79881	1.78889	49.6657	2.18876	26.6445	0.218619	27.846	18.897	2.98182	3.19546	20.0659	1.49898	22.0597	0.0365068	2.12757	0.526538	4.77099	0.00744881	0.0465905	14.6448	15.2245	56.4898	13.4312	2.77159	4.19905	1.16845	0.472144	10.1559	2.29543	4.7229	6.6936	2.28477	1.72022	6.10367	1.08258	1.05506	1.5955	3.08162
OV	Ovary	TCGA-09-2045-01	Tumor	5021.9	0.0846205	0.21594	0	0.469094	8.18527	0.976759	0.341525	2.83096	2.80707	53.763	0.363166	15.2344	0.34173	16.714	5.82505	0.173701	0.775912	5.917	0.292889	6.59912	0.122282	0.26829	0.864065	22.6315	0	0	5.54396	5.73698	52.3775	5.21196	0.58744	1.50027	0.407765	0.421728	19.3981	1.1007	22.3004	2.31938	0.450873	0.182142	0.946813	1.43922	0.26505	0.787575	0.106551
OV	Ovary	TCGA-09-2048-01	Tumor	8.8202	0.0537836	0.457495	0.0768102	0.0567904	32.0064	2.08863	0.0657784	1.5994	0.265333	56.026	0.346236	6.82702	0.124114	2.79922	3.44403	0.0490676	0.140903	1.83933	0.514145	2.65788	0.414511	0.156311	0.0324415	0.461034	0	0	1.52508	1.61594	4.42689	5.02362	0.888973	0.762841	1.2218	0.148914	1.48071	0.493828	2.90671	2.66442	0.110606	0.261219	0.0707979	1.40548	0.149744	5.69222	0.316037
OV	Ovary	TCGA-09-2051-01	Tumor	984.776	0.0752726	0.426857	0.0644996	0.763015	29.4302	1.71347	0.519218	3.71579	3.43431	42.2229	0.775315	20.5458	0.712182	65.7723	13.0045	1.00948	2.19878	15.0684	1.42921	15.2084	0.0696152	1.82569	1.26092	64.5173	0.127838	0.244321	22.8968	9.79194	103.739	6.44275	2.01554	4.27052	0.808347	1.52557	36.3324	25.7793	31.8357	5.48343	0.954115	0.71788	3.07823	3.42063	0.518695	3.89118	2.69176
OV	Ovary	TCGA-09-2053-01	Tumor	333.521	0.089752	0.656002	0.42726	0.463318	48.2034	1.67044	0.336623	14.0271	1.99504	36.8121	0.470787	65.1459	1.05859	14.8931	9.02958	1.14635	0.352699	7.19847	0.591714	8.66188	0.207516	0.901106	1.37663	14.5408	0.12232	0	17.596	8.13908	75.2426	8.11103	3.73838	2.29847	1.4897	0.728937	20.6013	3.84571	27.1933	7.07031	1.34236	1.35397	3.36056	1.23498	0.166592	6.01441	1.10501
OV	Ovary	TCGA-09-2054-01	Tumor	5.33134	0.198228	0.365336	0.778513	0.418619	15.1797	2.39453	0.509116	5.52639	1.4416	110.964	1.57386	14.8012	0.34308	13.7812	5.99766	0.406904	0.61669	5.56856	0.735114	6.00871	0.0286452	0.824884	0.256217	0.732784	0.023379	0.0365574	5.98354	7.11864	11.2733	15.4464	1.57269	1.53757	0.528777	0.164653	4.26009	1.97175	9.59938	6.39918	3.72447	1.52619	0.913276	0.605808	0.46567	6.95803	0.7488
OV	Ovary	TCGA-09-2056-01	Tumor	381.93	0.0386608	0.640176	0	0.130631	40.4964	0.929871	0.48796	5.03559	1.19171	50.246	0.258837	42.2358	0.249804	18.3268	12.5465	89.5385	0.678601	5.70412	0.565837	9.07684	0.0268163	0.355466	0.0839507	9.86249	0.0437727	0.057039	2.71589	4.20175	36.0523	3.25841	1.3956	1.35716	0.393884	0.693633	9.14397	139.576	4.02986	21.8337	0.563767	1.65408	0.875325	0.579459	0.661981	1.03629	38.0678
OV	Ovary	TCGA-10-0927-01	Tumor	102.834	0	0.239747	1.02642	0.223204	59.5638	0.726326	0.217165	1.50867	0.237337	39.0875	0.199586	3.47242	0.195123	11.3338	2.05749	0.578554	0.0276896	1.23928	0	0.745611	0.0733122	0.0335102	0.142077	0.761044	0	0	7.85993	1.24095	12.8903	5.60793	0.419274	0.224865	0.0291034	0.140467	4.00487	0.711664	6.78671	1.90556	0.165982	0.112001	0.315359	0.292115	0	1.19169	0.212936
OV	Ovary	TCGA-10-0928-01	Tumor	610.278	0.0443073	0.335012	0.168738	0.0779739	13.7477	0.28545	0.0650265	0.702717	0.618063	63.4131	0.304247	16.9337	0.102246	9.52579	1.04031	0.282956	0.135423	2.12857	0.0876324	2.39307	0.0853693	0.140477	0.0687228	2.3168	0.0278699	0.0435798	0.932146	1.22764	27.4737	8.01363	0.644462	0.0523695	0.0508348	0.0981409	6.88077	6.91592	7.30225	5.28951	10.8513	0.596674	2.43664	5.48699	0.0925203	1.96369	2.2316
OV	Ovary	TCGA-10-0931-01	Tumor	1876.99	0.0188086	0.826615	0	0.173776	30.5135	0.479649	0.193227	2.65678	0.484743	34.1599	0.456073	17.7656	0.0868072	14.7738	4.3479	0.27026	0.153984	3.957	0.585903	4.2345	0.0163078	0.238531	0.0340352	21.0099	0.0133097	0.0208122	6.26451	2.59917	56.94	2.80632	1.58549	0.51687	0.381957	0.843636	30.2351	5.41113	19.6305	7.93914	1.69839	0.155711	1.51027	0.914703	0.147282	0.540167	0.971003
OV	Ovary	TCGA-10-0933-01	Tumor	161.603	0.0182404	0.113782	0.0520994	0.115561	6.49496	0.705083	0.0535401	0.135606	1.62906	28.6221	0.26616	4.19183	0.210462	2.02669	1.26146	0.948536	0.0955726	1.49266	0.19842	1.41745	1.05434	0.130121	0.396084	0.750513	0.00860508	0	4.35467	0.867067	39.7066	12.4859	1.97174	0.630612	0.0376697	0.151509	2.31819	5.69428	4.73376	3.55523	0.982112	0.0422819	0.120053	0.654396	0.13331	0.921586	0.780897
OV	Ovary	TCGA-10-0936-01	Tumor	1843.22	0.10533	0.412684	0.02735	0.353877	5.83924	0.760842	0.365382	6.66317	2.27724	29.5871	0.279446	54.9737	0.464032	3.71277	4.02234	6.84015	0.539345	3.60214	1.81811	3.79967	2.75636	0.895592	3.57438	43.4126	0.207796	0	20.3245	4.05428	163.796	1.82594	7.90082	0.831857	0.738267	1.17713	20.2008	6.71118	38.9919	12.7612	0.85928	0.558077	2.92427	0.412237	0.0399899	1.12037	5.78737
OV	Ovary	TCGA-10-0937-01	Tumor	3710.62	0	0.55469	0	0.0794487	74.8117	0.504947	0.110427	3.13253	0.748791	34.071	0.452085	17.8845	0.303857	8.82289	7.90172	1.02967	0.2464	9.02912	1.41376	4.76885	0.043492	0.596391	0.0291761	9.7956	0	0	7.04589	4.67119	50.5895	2.38904	3.4698	1.03385	1.02298	0.937473	14.902	6.85099	3.92552	2.61229	0.464205	0.535701	0.643791	1.22973	0.117838	0.380158	1.1369
OV	Ovary	TCGA-10-0938-01	Tumor	50.5823	0	1.58374	0.155395	0.191488	106.141	0.798371	0	1.72573	1.12912	38.0749	0	38.0651	0	0.854382	0.603861	0.992689	0.0475101	0.398695	0.0358679	0.219884	0.0628949	0.0287486	0.206274	2.05198	0	0	6.1459	0.320327	29.5164	1.69608	0.0359697	0.0321522	0.0998719	0.120507	18.5851	3.21921	17.8358	3.57887	0.6713	0.0840752	0.0477438	1.0699	0.075737	0.790878	1.00473
GBM	Brain	TCGA-12-0616-01	Tumor	0.062905	0.0719215	0.271902	1.78037	0.43034	45.64	0.360387	0.38703	2.99428	1.00326	72.7526	0.699643	5.3702	0.221293	170.829	12.8032	7.80819	0.376841	18.4179	1.09057	34.6966	0.05543	0.684083	0.297476	1.88036	0.0226198	0.0353702	2.96041	14.5222	33.7596	7.17144	2.47264	6.03559	0.280558	2.86751	7.33833	1.9811	3.66888	2.80364	0.484056	0.0635111	0.862581	0.0891945	0.55067	1.42802	4.10541
GBM	Brain	TCGA-12-0618-01	Tumor	0.510919	0.179739	0.237828	0.171127	0.332127	54.9296	0.192995	0.417665	2.00437	1.37593	52.2193	0.35998	4.22502	0.0345645	120.387	2.58964	0.0409946	0.35316	9.60441	0.444366	17.1703	0.103894	0.0237443	0.542079	0.0385181	0	0	1.89069	6.28737	15.2558	12.3678	0.594169	2.33688	0.185596	1.64225	10.745	0.733474	10.7879	2.51799	0.23522	0.218241	0.249743	0.0636873	0.781918	0.876256	0.867558
GBM	Brain	TCGA-12-0619-01	Tumor	0.927525	0.206203	0.0668193	0.0841386	0.699848	9.60125	2.15085	0.864651	2.84699	7.15596	77.8491	0.240204	8.26043	0.0679777	203.702	4.41396	3.86994	0.578798	32.0752	3.61224	55.1339	0.102163	0.256837	1.89614	0.606025	0.0277938	0.173843	6.34553	42.7659	38.3473	44.252	2.7753	14.5973	0.395428	0.831919	33.8332	3.96692	13.8711	3.58848	1.13999	1.2096	3.38646	0.344447	1.44552	4.22998	3.30116
GBM	Brain	TCGA-12-0821-01	Tumor	0.0441899	0.067365	0.401115	1.25068	1.31593	62.3521	0.180833	0.395466	0.751228	0.911055	95.5512	0.187922	13.4692	0.116591	146.399	2.3294	0.184374	0.132362	8.7215	0.0999274	21.3108	0.0389387	0.0800931	0.0783648	0.0216545	0.0476702	0	1.34021	9.41422	11.9258	18.5456	0.668074	5.07595	0.428956	1.23101	9.20873	0.515441	3.11804	3.69284	0.245586	0.156155	1.04933	0.143218	1.37151	3.70811	0.890645
GBM	Brain	TCGA-12-1597-01	Tumor	0.0534845	0.0203836	0.0924731	0.291105	0.236754	50.2923	0.0875475	0.358985	0.545542	0.957045	59.2819	0.174961	7.3732	0.235191	80.3523	1.90568	0.278943	0.160203	24.2239	0.362837	39.2965	0.0471289	0.0323132	1.07494	0.0524184	0.0384646	0	0.419511	11.0767	32.5479	16.4676	0.727734	3.79457	0.0280638	9.75232	5.44226	0.56147	2.50864	1.58918	0.503024	0.0135	0.160991	0.0541693	0.76615	0.715488	4.31191
GBM	Brain	TCGA-12-3650-01	Tumor	0	0.029171	0.0992539	1.91636	0.123207	53.7756	0.0626448	0.770616	0.954222	1.48873	77.1138	0.701083	10.8906	3.83703	44.0753	10.7594	0.798394	0.496745	18.7052	0.807733	43.6973	0	0.231217	0.88983	0.675146	0	0	0.920556	13.0028	34.0141	14.8195	2.14078	4.39606	0.160649	2.13225	11.722	4.19617	1.77945	5.82786	0.654435	0.154559	0.179196	0.0310087	1.8274	1.05497	1.32231
GBM	Brain	TCGA-12-3652-01	Tumor	0.143637	0.0729889	0.0827813	0.052119	0.173406	15.3993	0.097965	0.21424	0.75968	2.1791	83.938	0.234935	4.23882	0.210541	79.2722	5.42165	1.74796	0.0956084	4.81395	0.14436	7.24075	0.0210947	0.057853	0.245287	1.83006	0	0.0269214	0.976412	2.9861	9.23912	11.2289	0.723847	3.39688	0.0753676	0.788144	17.0147	0.446777	0.800647	4.75691	0.12281	0.108766	0.0960786	0.0387936	0.723955	1.22277	1.01095
GBM	Brain	TCGA-12-3653-01	Tumor	0.14846	0.0565799	0.0962562	0.161607	0.627302	20.5037	0.607528	0.166076	2.35557	10.2219	97.8367	0.582779	9.29431	0.456983	29.9351	15.4706	0.38714	1.66757	21.1463	0.223811	27.7216	0.0327047	0.269081	0.848329	4.07403	0	0.0417381	4.46377	11.2579	62.9428	45.7925	0.841673	14.0939	0.0584238	1.5039	39.4827	1.29876	3.14866	4.34227	0.222134	0.0749454	0.322741	0.0902166	1.94943	2.85867	0.783674
GBM	Brain	TCGA-12-5295-01	Tumor	0.102136	0.0583877	0.154516	0.277952	0.102753	32.7136	1.0449	0.914039	2.54659	3.67508	50.6544	1.73738	7.39529	0.718605	164.195	19.118	0.852288	0.229447	47.3047	1.38577	56.6998	0	0.339385	0.160999	3.97898	0.0183633	0	0.93463	19.5043	36.0474	8.40714	0.965073	6.00404	0.227764	0.452651	13.1878	0.774369	0.708174	1.51738	0.80777	0.15468	0.187876	0.103444	0.0812815	2.17369	0.686181
GBM	Brain	TCGA-12-5299-01	Tumor	0.571138	0.0466429	0.0352671	0	0.098501	21.5343	0.23372	0.387907	0.416115	10.2833	89.6821	0.467082	8.12634	0.0358785	363.378	3.24563	0.382977	0.224025	18.173	0.215254	43.3409	0.0718955	0.024647	0.184883	6.61708	0.0146695	0	0.554638	20.8473	32.2191	35.0229	0.524244	14.4992	0.0749202	7.43862	8.10305	1.76064	1.21464	1.25004	0.680166	0.164754	0.382033	0.140481	0.259726	2.14989	1.09631
OV	Ovary	TCGA-13-0714-01	Tumor	364.735	0.117781	0.213732	0	0.273604	4.09481	0.379402	0.138286	3.08221	0.264479	23.1333	0.303288	8.63805	0.978468	8.0042	5.30961	0.967078	0.123425	2.35922	0.32613	4.80353	0.190625	0.224055	0.0974312	6.11828	0.0222257	0.069508	1.51905	3.87937	20.3972	7.30366	1.49511	0.58469	0.632419	0.939184	6.1305	2.88382	6.05028	6.71481	6.26236	0.40563	1.05427	0.951526	0.0491887	1.90426	1.77966
OV	Ovary	TCGA-13-0720-01	Tumor	3889.61	0.0413678	0.156393	0.0787717	0.291203	6.63046	0.429381	0.0202374	2.91142	2.29416	25.9463	0.142031	6.61239	0.190925	44.86	2.596	0.377405	0.180626	1.38104	0.163637	2.90308	3.02881	0.174876	0.370722	139.342	0.0780626	0.0406885	2.23252	1.41125	51.9495	14.5173	0.656406	0.537845	0.180356	0.229074	16.7719	0.759658	25.397	1.14226	0.185613	0.173519	40.3688	2.03746	0.115176	0.689362	2.50025
OV	Ovary	TCGA-13-0724-01	Tumor	341.443	0.0294607	0.167066	0.0420738	0.0933231	26.0191	0.411235	0.172949	1.88359	0.841968	20.3504	0.278161	14.4695	0.339925	6.07387	4.15032	0.483794	0.135067	3.88614	0.524414	3.60455	0	0.0700541	0.129469	6.38289	0.0972886	0	4.70913	3.18349	31.7577	2.71244	1.25632	0.940176	0.131823	0.146825	14.5597	0.991837	24.7657	5.81396	0.859215	0.536572	3.24463	0.837722	0.0922774	2.71061	1.52092
OV	Ovary	TCGA-13-0725-01	Tumor	1185.23	0.0126535	0.24397	0.0361419	0.120248	26.4661	1.1277	0.204277	4.36491	0.645768	38.4854	0.999218	15.4319	0.146	25.9557	15.0061	0.484848	0.530397	11.1274	1.02609	12.6085	0.0877689	0.621832	0.588787	11.5842	0.0596943	0	4.98271	8.68385	43.8731	12.3178	1.75683	1.90689	0.42682	0.378373	8.24979	3.29181	13.8125	11.3758	0.950982	0.360357	2.24307	1.22401	0.132112	3.5667	1.91194
OV	Ovary	TCGA-13-0726-01	Tumor	342.64	0	0.274906	0.022333	0.280706	16.4417	0.747208	0.195079	2.25541	1.68393	48.8163	0.335566	11.1445	0.0360867	7.79116	3.17434	0.1926	0.378956	3.62896	0.448471	4.44715	0	0.136345	0.545739	5.03685	0.00737732	0.230716	3.17549	3.339	30.2545	4.19129	1.00805	0.901062	0.441365	2.0523	13.8752	18.1633	5.91599	6.51505	0.456075	0.23303	4.19245	0.631675	0.0489813	1.19762	8.05344
OV	Ovary	TCGA-13-0727-01	Tumor	120.701	0.0481176	0.463872	0.103078	0.609692	107.793	0.917078	0.158892	0.858541	0.319236	48.4552	0.588544	43.9323	0.0832789	12.4932	6.19322	0.460933	0.126059	5.89168	0.142753	7.09385	0.111253	0.0762787	1.38692	0.804306	0.01135	0	3.35051	5.6245	49.9185	5.78288	0.739649	0.362566	0.0496857	0.119903	13.7554	0.883608	16.5427	7.62011	8.60895	0.868406	1.50959	0.856745	0.175834	1.03642	0.969404
OV	Ovary	TCGA-13-0730-01	Tumor	26.5026	0.280568	0.148498	0.10685	0.138251	13.6875	1.60672	0.137256	2.948	1.5846	80.6639	1.10779	4.25193	0.12949	20.4083	5.15028	0.15358	0.882039	5.43719	1.99769	5.07184	0.0216234	0.296514	0.164399	10.534	0.529442	0.0275961	7.8274	4.38248	16.2785	8.67187	1.18718	1.49229	0.206017	0.0621458	13.0776	6.64062	43.7779	10.5725	3.98644	0.631784	0.213387	1.64034	0.234347	1.45237	6.78296
OV	Ovary	TCGA-13-0762-01	Tumor	92.5017	0.10711	22.1499	1.71323	0.196036	33.6546	1.09642	0.0419192	2.65433	0.41544	30.8916	0.0612913	6.94314	0.148303	7.56186	1.4632	0.117262	0	0.968083	0.211845	1.6214	0.206374	0.147157	0.306423	0.569252	0.0538988	0	14.0103	1.53952	48.4586	2.13343	0.368241	0.417779	0.0835649	0.0948995	13.8414	21.0678	36.9331	2.22686	0.200246	0.662093	3.56557	0.406093	0.0745538	2.87863	0.863158
OV	Ovary	TCGA-13-0765-01	Tumor	2883.11	0.0173809	0.0262837	0	0.0856453	4.52391	0.54744	0.110537	2.5671	0.555869	13.777	0.372968	10.0747	0.106957	26.7734	5.83202	3.15551	0.106247	4.89675	0.836493	6.43717	0.174141	0.183687	0.233641	11.7403	0.0054664	0	1.15263	5.52311	29.1946	11.6087	0.643514	0.225978	0.315075	0.192493	26.4606	8.31625	14.3908	10.3325	0.714873	0.521845	0.757557	1.20093	0.193567	0.388239	4.93149
OV	Ovary	TCGA-13-0766-01	Tumor	332.907	0	0.0642108	0.080854	0.0298901	40.1995	0.911859	0.456993	1.17852	0.924586	55.1919	0.315869	23.8609	0	12.463	7.4682	1.08467	0.593283	5.18615	0.0559876	6.98932	0.1309	0.224374	0.0585419	14.45	0	0.0417641	3.5344	3.13242	28.9152	6.90199	0.786051	1.85694	0.292301	0.094052	4.96227	0.693102	3.33239	6.20711	1.20662	0.243724	0.347784	0.631909	0.177331	0.9033	0.712875
OV	Ovary	TCGA-13-0768-01	Tumor	400.74	0.305566	1.33491	0.161626	0.20315	46.1365	4.38685	1.87687	36.1117	5.53314	58.8672	2.36052	24.5248	2.37658	32.5242	31.4085	16.0759	1.43798	19.8494	10.3636	35.0661	1.20367	5.43605	0.807468	275.96	0.320342	0.23376	33.6801	24.9584	86.4026	15.8933	26.3754	5.37738	6.13131	3.04574	29.026	13.3354	28.4018	14.9171	1.61225	2.91571	6.75351	1.41957	0.118161	11.4119	6.12761
OV	Ovary	TCGA-13-0795-01	Tumor	654.344	0.0503794	0.428538	0	0.199484	14.5665	1.75809	0.110907	4.6443	0.98987	13.922	0.378374	28.4636	0.435967	16.1786	20.9208	1.03414	0.577431	13.1526	0.846956	15.4099	0.116482	0.658879	0.703268	3.01217	0.0356504	0.0557462	5.11512	14.3362	112.044	7.59931	1.87359	2.67959	0.390159	0.544004	30.2731	3.73912	15.3929	9.97287	0.268431	0.325319	0.552639	0.642639	0.289299	1.79517	0.570921
OV	Ovary	TCGA-13-0797-01	Tumor	1335.51	0.0693523	0.595545	0	0.407993	41.5698	1.57445	0.363511	8.6325	2.26519	21.2733	0.620792	6.37844	0.342945	36.7505	6.92791	0.488092	0.726759	5.46956	1.2345	6.6179	0.538317	0.753882	0.778593	78.8802	0.168262	0	8.02023	4.87428	36.5401	3.16559	1.57207	1.3701	0.804788	1.44838	83.859	3.94195	39.994	5.62423	0.35563	0.557744	17.6671	6.67179	0.889596	1.30675	0.349303
OV	Ovary	TCGA-13-0800-01	Tumor	104.654	0.0501379	2.03291	0.501225	0.145587	63.8732	0.9825	0.0183959	1.04369	0.921155	75.6302	0.129106	22.2125	0.0289252	5.94709	0.513691	0.0686123	0.0820947	0.704231	0.0743732	0.898057	0.565129	0	0.259221	1.38605	0.023653	0	2.16695	0.468852	54.7737	3.62635	0.34806	0.200006	0.345146	0	4.08185	0.115088	10.0875	0.885621	1.34978	0.0581108	0.0879984	1.23248	0.0785215	7.97288	0.694447
OV	Ovary	TCGA-13-0804-01	Tumor	1375.81	0.0807022	0.3112	0.184406	0.136342	36.7912	1.8544	0.426385	6.57569	0.395386	19.4531	0.55416	15.6136	0.186232	9.29993	12.0098	0.530106	0.507418	11.0002	0.287307	12.2402	0.354524	0.255867	0.550761	11.1446	0.0913729	0	5.55854	12.3346	56.1881	7.10131	1.4086	0.543704	0.57777	2.73496	40.7541	8.05206	13.5596	10.3029	0.307787	0.320693	6.92632	1.01228	0.168518	0.841239	1.26005
OV	Ovary	TCGA-13-0883-01	Tumor	509.885	0.154041	0.960893	0.175993	0.439163	105.338	1.27359	0.587793	4.4892	2.16975	100.905	2.55185	47.8989	0.746493	57.3964	10.5347	4.89059	1.81601	13.1136	1.70614	15.2814	7.53277	1.19655	0.0637134	5.86277	0	0.0227268	3.57186	14.3968	52.2684	39.784	1.71098	6.49991	0.784702	0.307081	14.2805	1.22579	12.1332	7.28086	2.52276	1.9384	10.6793	3.6679	0.868484	15.3855	7.44815
OV	Ovary	TCGA-13-0884-01	Tumor	514.247	0.0471317	1.49674	0.0336552	1.06998	75.5541	2.13818	0.968403	7.46343	2.59778	31.0413	0.414665	15.3086	0.62539	14.2465	11.8007	0.709483	0.246952	5.33923	1.32836	6.61082	0.0272434	1.19545	0.188851	22.9076	0.0222349	0.139073	8.08342	3.4892	61.0353	13.5671	2.19685	1.42055	1.30592	4.46297	18.0495	5.44546	9.92404	4.73676	1.99579	0.429209	4.12577	2.18566	0	1.81731	0.504444
OV	Ovary	TCGA-13-0885-01	Tumor	27.1777	0.137106	0.325138	0.106803	0.329025	2.37636	2.39564	0.859759	8.93279	2.48081	19.3414	1.06985	27.3204	1.92712	9.23958	20.3846	0.477594	0.489807	14.8582	2.66242	14.8929	0.0288185	2.46987	0.328654	49.9385	0.199924	0.0551679	12.4841	12.8535	54.7959	7.23472	3.43636	4.33126	1.56161	1.24237	8.00869	4.69217	5.09551	7.80443	0.71305	1.42811	5.67689	2.53727	0.390406	1.57768	0.345277
OV	Ovary	TCGA-13-0886-01	Tumor	616.081	0.0802616	0.978569	0.0859682	0.307214	30.2951	1.87444	0.957075	6.38465	2.18118	39.8203	0.749199	32.6948	1.41227	11.4067	14.2237	1.34549	0.880505	9.85201	2.38116	15.5153	0.313155	1.16102	0.0881801	46.2467	0.0851944	0.0740097	8.17666	15.0683	60.5681	11.9717	1.97003	2.79262	1.31222	1.30001	15.0573	4.29883	7.08634	7.47968	0.900313	1.2359	2.72934	1.88766	0.439945	3.0734	1.86965
OV	Ovary	TCGA-13-0887-01	Tumor	356.98	0.0882445	0.227463	0	0.177885	8.65953	0.559902	0.0470944	1.83693	1.42475	34.317	0.158374	17.5574	0.22215	5.30128	3.06166	1.05391	0.3783	4.45818	0.206266	3.44861	0.0278223	0.406953	0.895886	32.647	0.0908295	0	5.76764	3.34246	86.5478	3.15586	0.97061	1.1805	0.182241	0.319847	9.34096	2.45527	11.3498	4.59311	0.35095	0.472865	2.94977	2.02105	0.150764	1.04103	2.66673
OV	Ovary	TCGA-13-0888-01	Tumor	88.6664	0.0794633	0.788588	0.567421	0.125859	63.6636	0.66126	0	1.12245	0.162215	50.231	0.153465	8.2737	0	2.71667	0.152653	0.0543717	0.234201	0.461011	0.117874	0.613125	0.413387	0	0.0821676	0.408696	0.0187438	0	2.80747	0.495388	6.76409	5.22687	0.157611	0.211325	0	0.0660043	1.96892	3.22245	14.9884	6.38888	0.155988	0.381555	0.209202	0.485699	0	0.802968	0.550313
OV	Ovary	TCGA-13-0891-01	Tumor	642.127	0.0758733	0.705632	0	0.16023	10.3174	2.13449	0	1.12814	3.77923	19.0928	0.338651	3.1222	0.525267	47.7411	1.90455	0.332258	0.059632	2.00168	0.540232	1.773	0.0175427	0.264613	0.117683	11.5314	0.0143176	0.0447765	6.74583	1.45844	41.5682	4.38467	0.872845	0.887824	0.177584	0.403343	9.70934	1.57907	9.84129	4.73231	1.08939	0.0703509	0.0665837	2.0002	0.380243	1.16214	0.343932
OV	Ovary	TCGA-13-0893-01	Tumor	344.987	0.0610346	0.149983	0.145276	1.29968	7.77194	1.32164	0.791252	3.38804	2.51266	29.9387	0.288137	8.57448	0.774655	11.3577	7.88181	0.751717	1.02602	9.20649	1.12668	10.1587	0.0117599	0.661162	0.426004	51.2333	0.105577	0.0600324	6.19697	5.59124	32.9564	6.41535	2.27994	2.30849	1.36551	8.68607	4.58148	7.34752	6.4121	3.24668	0.821566	0.485076	2.23174	0.994822	0.148691	2.78078	1.0247
OV	Ovary	TCGA-13-0897-01	Tumor	1796.13	0.0330343	0.19982	0.0314516	0.0930163	6.93105	0.768531	0.161606	8.02262	1.65217	52.7276	0.652159	14.1783	0.45739	20.0945	5.68323	1.74799	0.620229	7.85431	1.91653	8.50837	0.0509192	1.09972	0.0797033	36.529	0.041558	0.162459	6.81384	8.66099	56.0936	28.9721	3.16688	3.96309	1.15977	1.0244	10.8542	58.5394	0.848471	8.10205	0.951087	1.69923	0.338214	1.16466	0.367896	2.54163	4.49231
OV	Ovary	TCGA-13-0900-01	Tumor	86.7563	0.0591746	0.352347	0	0.148397	21.3402	0.802178	0.0977018	3.0575	2.33291	46.3992	0.558712	11.2547	0.23897	13.23	9.54887	0.323915	1.24021	8.47421	1.09722	8.85441	0.0256533	0.96152	0.114728	37.0543	0.0488533	0.0654783	7.76387	6.54421	48.954	12.1858	2.27403	6.46526	0.74342	0.344064	7.49065	2.46761	5.59661	5.33434	0.937582	0.79362	0.954204	0.849184	0.10812	14.642	1.99315
OV	Ovary	TCGA-13-0901-01	Tumor	472.232	0.0471208	0.138951	0.161507	0	74.5258	0.637509	0.110649	1.54138	0.702198	18.46	0.258853	2.90854	0.217476	4.96252	6.04681	0.309521	0.506134	7.37821	0.260951	7.82207	0.0653688	0.209156	0.19977	1.29658	0.0889187	0.0139041	2.92228	3.5349	14.8339	12.8849	0.467307	1.65414	0.0908252	0.0939353	5.14038	0.374964	6.26317	2.93898	0.602563	0.23718	0.818759	2.41931	0.19679	3.17768	2.46823
OV	Ovary	TCGA-13-0905-01	Tumor	489.785	0.058662	0.266129	0.465429	0.0550591	40.1132	0.783856	0.133924	2.81053	2.14888	15.8348	0.475547	12.7403	0.496362	54.9127	3.1053	1.01685	0.119531	2.33256	0.451202	3.05343	0.165773	0.351312	2.20729	63.4179	0.245994	0	3.71137	1.9877	50.1496	4.30277	1.04717	0.982261	0.417286	0.0433122	6.04256	0.758057	7.01037	3.36662	2.01794	0.3842	5.92588	0.890329	3.1032	1.74712	1.36239
OV	Ovary	TCGA-13-0906-01	Tumor	535.723	0.0884492	1.13691	0.0842115	0.124525	38.087	0.585664	0.281255	3.63853	1.20372	92.1258	0.291025	9.90643	0.272146	10.2271	4.54994	0.927976	0.32827	3.29492	0.641438	4.8747	0.153378	0.817918	0.891728	24.3568	0.0695446	0	5.76447	2.58855	23.2685	5.10176	1.7251	0.967026	0.964057	0.440809	8.06061	2.84242	7.58836	4.13033	4.6962	2.2846	1.65589	2.79714	0.0923475	1.06625	0.705354
OV	Ovary	TCGA-13-0908-01	Tumor	253.085	0.103021	0.486846	0.0735641	0.299147	21.6754	0.977137	0.239394	5.76979	1.60358	63.6222	0.913751	36.0401	0.376417	12.6995	7.81739	0.916382	1.09083	10.3913	2.29228	13.428	0.0992483	2.66748	0.16423	4.54796	0.0405011	0.063331	12.1326	12.3723	49.3782	10.2756	2.4861	3.98787	1.44202	0.199668	11.7271	2.54872	8.86612	5.64746	1.64675	1.22247	30.2866	5.7813	0.573663	5.44252	1.14586
OV	Ovary	TCGA-13-0911-01	Tumor	1237.47	0.161079	0.18269	0	0.0785004	16.1369	0.239481	0.290958	3.94262	1.06235	42.5795	0.265886	75.3304	0.200154	31.4246	25.9136	1.45824	0.714146	17.1465	0.7352	15.7474	0.0286486	0.687484	0.768742	6.38872	0.0350726	0.0365617	3.57015	15.6551	108.173	10.2447	1.79406	3.09748	0.699432	0.86453	22.5477	24.536	6.33846	41.7505	2.44621	2.55216	1.14173	0.546609	0.181115	6.82706	14.7281
OV	Ovary	TCGA-13-0913-02	Recurrent	537.229	0	0.739456	0	0.199868	3.89186	0.564572	0.802534	5.00347	0.622541	9.14959	0.306891	45.6809	0.24267	8.28636	21.1173	1.09369	0.468342	4.85499	1.37271	4.17284	0	3.00066	0.271844	38.7792	0.0595316	0	4.9345	2.39286	20.835	2.98495	0.70916	1.93898	0.550168	0.768659	13.5562	3.21847	3.06108	13.9376	0.25951	1.04469	0.203024	0.435956	0.0439174	1.47648	0.529646
OV	Ovary	TCGA-13-0916-01	Tumor	251.68	0.195468	0.186689	1.21947	0.298731	9.91525	0.723548	0.445409	15.3273	3.26046	85.5263	0.653453	24.3082	0.724089	23.4471	8.33353	1.99916	0.653587	5.25859	1.51589	6.66215	0.243811	1.32101	0.263288	30.8016	0.0339736	0.00758915	23.3257	6.27997	64.5881	10.7112	8.62123	4.08568	1.11188	0.393084	8.04262	2.944	12.21	11.5299	25.867	1.08336	1.13304	1.64586	0.257789	2.84514	1.41198
OV	Ovary	TCGA-13-0920-01	Tumor	71.2114	0.0348165	0.473851	0.0497227	0.0919074	62.0842	0.934608	0.0255488	4.71089	1.03057	32.0974	0.298845	4.65052	0.241033	4.52168	3.54486	0.285873	0.296441	2.48767	0.344306	2.39856	0.181124	0.386352	0.0900035	7.54327	0	0	5.70854	1.36562	25.5743	6.18304	1.07038	0.802459	0.659105	0.173517	2.44131	0.586074	5.23507	4.11407	0.331963	0.322824	0.0916612	0.647674	0.545265	4.46253	0.263037
OV	Ovary	TCGA-13-0923-01	Tumor	720.291	0.0887688	0.143826	0.217326	0.0803413	17.1731	0.639977	0.111668	5.95834	3.85721	29.9923	0.141503	29.1428	0.263375	4.34601	3.84908	1.35361	0.232557	4.5072	0.877848	4.06761	0.0146602	0.542782	0.0590077	33.508	0.0478601	0.0187095	18.2172	3.07664	82.3085	10.9234	3.06861	3.12515	0.855509	0.547736	11.6451	1.86298	3.54212	5.25237	0.49787	0.411539	2.32588	0.323524	0.423685	1.61865	1.75645
OV	Ovary	TCGA-13-0924-01	Tumor	1429.31	0.134833	0.645675	0.0855823	0.142371	17.9568	1.49604	0.901475	13.5882	1.00924	53.7609	1.35022	32.3409	0.933445	25.5967	17.4983	9.02078	0.27474	11.9121	2.84456	12.7319	0.0346388	2.3512	0.193642	19.8219	0.042406	0.0663097	6.5983	14.1341	54.4293	16.8793	8.91449	2.52332	1.06225	1.64261	11.0403	5.273	3.6395	10.8407	6.18427	1.83561	1.94579	2.07029	0.563104	1.27483	8.0361
OV	Ovary	TCGA-13-1403-01	Tumor	1161.53	0.0723726	0.234521	0.118123	0.185588	21.5959	1.90945	0.106216	0.737893	1.79399	35.3646	0.452592	37.5699	0.214728	5.98736	1.23142	1.13189	0.555264	2.61395	0.143141	3.46445	0.65738	0.0327797	0.80181	20.1668	0.087795	0	1.23415	2.27203	36.7734	8.28497	0.902296	1.13648	0.0854071	0.480917	10.0937	5.31606	13.0009	3.22426	0.556677	0.540949	6.34209	0.57699	0.129535	3.04624	3.77533
OV	Ovary	TCGA-13-1404-01	Tumor	1232.51	0.0123803	0.238702	0.0707231	0.235304	5.11992	0.571617	0.145357	5.30153	1.26365	43.1435	0.563208	10.9697	0.257125	10.7362	4.42367	0.406612	0.43786	4.52121	0.808045	6.75495	0.0143123	0.412146	0.115215	2.48331	0	0	1.91948	5.69854	37.3478	6.20388	1.08045	1.75597	0.553965	0.205669	7.65431	1.55353	5.04798	7.96307	0.430507	0.647757	1.03213	6.63279	0.232668	3.63454	1.02886
OV	Ovary	TCGA-13-1405-01	Tumor	432.863	0.105031	0.377221	0.249998	0.536031	28.1965	0.911617	0.500975	4.50286	0.96484	67.6116	0.458276	30.1352	0.626136	23.4933	10.0997	0.479108	0.389812	8.3384	0.484712	12.5419	0	0.638255	0.0905047	41.8315	0.247747	0.0774799	4.97174	7.76645	69.096	28.4914	2.76029	2.12594	0.891733	0.843336	13.6731	2.2502	11.3434	4.60611	3.74065	0.608666	39.2036	0.390768	0.0913836	3.77051	1.23434
OV	Ovary	TCGA-13-1407-01	Tumor	7.11125	0.0136533	0.0154851	0.389975	0.172999	17.2357	0.403157	0.0400758	0.974439	0.327491	25.7731	0.123052	17.7046	0.126028	3.38412	0.952972	0.0747366	0.0983647	0.742076	0.0540078	0.933069	0.394598	0.010822	0.0282359	0.324776	0.0386464	0	4.54277	0.443318	6.54738	2.29053	0.121862	0.217858	0.169179	0.0226816	0.561528	0.229829	12.1057	4.87325	1.31711	1.38803	0.065899	0.856293	0.228081	0.914927	0.120342
OV	Ovary	TCGA-13-1408-01	Tumor	266.368	0.232412	0.162807	0.0780976	0.295929	9.4102	0.917472	0.200643	6.07793	1.25587	42.2325	0.522191	14.6995	0.441679	10.6616	4.47348	0.954147	0.340253	3.4815	1.36549	5.31193	0.0395117	1.00777	0.328674	12.3577	0.0967433	0.0100851	4.62378	5.14215	58.6077	8.05725	2.5896	2.01178	0.865831	0.567786	11.1993	2.74066	16.1451	8.59355	1.21149	0.656447	4.01913	0.468675	0.199833	6.33294	3.68386
OV	Ovary	TCGA-13-1409-01	Tumor	23.6522	0.0710571	2.29107	0.985797	0.225089	93.7216	0.795676	0.0297957	1.56971	0.455887	15.583	0.130696	17.5171	0	8.71833	0.35101	0.416742	0.0797811	0.619913	0	1.11891	0.152556	0	0.755746	1.48795	0.0574661	0.029953	1.94989	0.643379	19.5162	2.13518	0.906029	0.215966	0.0349394	0.0674536	10.095	0.217476	12.8298	2.15166	0.148026	0.0403379	5.05984	0.944171	0.148378	10.8514	0.715778
OV	Ovary	TCGA-13-1410-01	Tumor	143.843	0.0948296	0.400876	0.0246235	0.618992	6.94908	1.50884	0.278348	4.9991	2.23501	42.5719	0.887959	24.575	0.696288	8.85981	8.9761	0.755035	1.27605	7.71803	1.2788	11.6215	0.0697632	1.61262	0.548227	27.2352	0.170813	0.101752	7.81851	8.14669	92.7026	9.3333	1.57311	2.93458	0.759622	0.687429	13.508	1.97887	7.91587	6.02805	0.889661	0.725116	1.21046	0.600241	0.396036	3.8238	0.890114
OV	Ovary	TCGA-13-1411-01	Tumor	596.065	0.134933	0.21255	0	0.150392	17.5813	1.8996	1.37521	10.5665	3.6038	69.9646	1.19679	28.9442	1.17632	65.1703	32.2479	0.800159	0.932843	21.8641	1.26024	32.9357	0.0433304	1.21212	0.155028	7.13266	0.141458	0.110598	13.0315	40.5916	51.2735	20.4108	5.65001	7.72175	1.95579	0.797005	18.5893	5.00157	6.22541	9.71631	2.64876	6.92584	2.06564	1.87659	0.156533	4.28182	0.925023
OV	Ovary	TCGA-13-1477-01	Tumor	220.92	0.0731099	0.487146	0.0261027	0.154394	32.9892	0.284569	0.0536489	1.14141	0.438408	34.8201	0.125507	8.74947	0.105445	2.03462	1.02995	0.200098	0.0718252	0.982245	0.271123	1.75275	0.517678	0.101411	0.505562	1.28082	0.00862258	0.013483	2.52031	1.32461	31.0359	3.20598	0.453154	0.648097	0.144694	0.182181	3.97421	0.923006	3.74581	1.46952	0.410045	0.272365	1.34733	1.21917	0.0381661	1.66223	3.82037
OV	Ovary	TCGA-13-1483-01	Tumor	937.16	0.0165135	0.18729	0.0235835	0.113339	5.32446	0.611734	0.157531	2.3817	0.901753	42.0857	0.446489	27.6745	0.457289	13.5907	5.45639	0.429367	0.38936	5.50621	0.849184	8.13638	0.0477262	0.759166	0.879388	27.8472	0.0545329	0.0243635	3.57988	5.69646	54.2393	8.13983	1.09725	1.20038	0.488815	0.192032	11.4233	1.84475	9.73759	7.62417	0.870608	0.792921	2.18099	2.66818	0.155172	2.69622	1.45552
OV	Ovary	TCGA-13-1485-01	Tumor	549.913	0.0259781	0.559804	0.1113	0.493747	71.3063	0.376569	0.0762521	2.08582	0.795468	78.3828	0.423663	35.0227	0.179845	29.7578	1.6136	54.0364	0.170144	3.88682	0.745013	6.45711	0.645688	0.370637	0.805865	4.86009	0	0.0383273	3.31483	5.14197	43.3207	10.8671	0.59255	2.51014	0.11624	0.0431561	25.8172	4.05491	26.4114	6.171	0.655655	0.533361	10.8972	4.65307	0.0813691	17.1734	49.491
OV	Ovary	TCGA-13-1487-01	Tumor	305.701	0.0491863	0.371902	0.234149	0	40.1306	1.16191	0.0240623	1.90149	0.384898	32.3635	0.182948	19.1793	0.189175	8.55139	1.88978	0.179494	0.0644293	2.26283	0.291847	3.50598	0.037908	0.155946	0.940914	4.44815	0.0464082	0	1.61967	2.43605	18.4799	14.3435	0.617869	0.813907	0.214443	0.0544739	2.4872	0.351257	3.77244	2.99591	0.422996	0.390911	0.503582	1.12413	0	4.1157	1.69285
OV	Ovary	TCGA-13-1488-01	Tumor	1121.65	0.0649177	0.454034	0.154519	0.0685469	8.02372	0.511173	0.17467	6.43498	3.62226	16.4129	0.343616	10.8435	0.499358	14.8952	5.45952	1.06606	0.340143	5.53703	1.77615	6.51161	0.250161	1.16633	0.184599	93.3904	0.153128	0.0638517	7.49678	4.12577	71.0511	4.28782	2.94003	2.18681	1.72797	0.683016	17.7775	4.60289	11.5327	4.61311	0.424781	2.70867	3.98786	1.8977	3.97636	4.41928	3.86911
OV	Ovary	TCGA-13-1489-01	Tumor	424.757	0	0.399064	0.526429	0.123843	4.34539	0.51274	0.098361	2.16742	0.863642	59.1876	0.151007	38.8804	0.135328	3.18544	1.6952	9.40087	0.197529	1.69855	0.132555	2.55789	0.00968491	0.0398418	0.0346507	2.1867	0.0079044	0	1.36784	1.72785	22.0021	4.7072	2.45923	0.178235	0.161478	0	7.52362	0.897409	3.8552	2.04109	0.263125	0.332906	0.896926	1.62077	0.0699744	1.67527	4.51484
OV	Ovary	TCGA-13-1489-02	Recurrent	1550.68	0.143295	0.135434	0.068215	0.0168118	1.40617	1.50445	0.303772	4.30861	1.812	53.256	0.382656	72.1359	0.477643	34.9664	7.42228	98.3748	0.563109	2.35302	0.582573	4.88764	0.128844	0.66886	0.0246953	45.223	0.0751122	0.164433	4.82785	2.3119	21.3049	2.60735	2.77903	0.846847	0.586381	0.02645	27.7924	10.9155	5.85298	4.01489	0.160738	2.75222	1.27148	1.62901	0.0166234	0.863711	45.2884
OV	Ovary	TCGA-13-1492-01	Tumor	163.842	0.102715	0.0291238	0.0244484	0.3796	1.43993	0.312489	0.125622	1.45088	1.34545	58.1744	0.418781	47.3235	0.177772	44.4016	2.70767	0	0.269093	2.5718	0.727963	4.0853	0.0296859	0.203536	0.469096	5.49195	0.00807612	0.0378856	6.84687	2.76592	20.5581	6.17691	0.560255	0.773955	0.565665	0.0568784	17.2786	0.340565	33.5086	1.60578	1.51703	0.0907036	0.210324	1.74697	0.160863	1.01061	0.517337
OV	Ovary	TCGA-13-1495-01	Tumor	932.278	0.0370743	1.66091	0.211788	0.0587205	33.211	1.8312	0.24485	2.48063	0.889274	13.1203	0.159112	9.45819	0.14972	22.9848	3.2287	0.659558	0.121409	2.8188	0.054995	4.66889	0.0964346	0.0440792	0.340232	32.1774	0.0349803	0.0546983	4.12031	4.0977	27.2532	7.50819	1.21332	1.00239	0.261597	0.246359	8.39879	4.96427	8.53045	1.17425	0.499045	0.33762	0.919116	0.295575	0.135479	4.38714	2.05403
OV	Ovary	TCGA-13-1496-01	Tumor	4009.87	0.0898523	0.131023	0	0.0406609	2.01538	1.15775	0.395608	8.20683	2.71204	14.9752	0.749204	14.0571	1.03674	7.07488	15.9952	2.10789	1.24423	14.9879	1.85329	15.5069	0.103874	1.74996	0.716735	50.6196	0.448109	0.0378758	23.3708	9.93607	64.8232	3.42866	2.08768	3.16329	1.30776	0.980899	16.625	4.20358	10.1379	3.69026	0.215977	0.60359	1.38553	3.69771	0.268035	0.887468	1.13138
OV	Ovary	TCGA-13-1497-01	Tumor	599.059	0.0900111	0.465064	0.0285662	0.137285	21.3531	0.687286	0.190815	8.65471	1.88851	46.4374	0.540822	5.72522	0.576984	9.70718	8.15904	0.492711	0.668133	5.2648	0.672545	5.71042	0.0115619	0.792725	0.103416	24.9219	0.113236	0.103289	6.77879	4.10467	56.738	7.25003	1.46793	2.11006	0.667823	0.232604	6.54752	2.02023	6.72162	6.21352	0.538493	0.741864	0.500273	1.68506	1.16951	2.08506	1.38525
OV	Ovary	TCGA-13-1498-01	Tumor	700.183	0.00745426	0.557987	0.276788	0.31484	34.3802	2.14508	0.547002	5.12062	3.01297	41.3453	0.26233	69.2276	0.584862	24.3563	12.067	1.42813	0.371046	7.28359	1.04677	7.87144	0.215438	1.18169	0.184991	29.9043	0.0351662	0.164967	7.83438	6.02576	40.046	5.75906	2.23255	1.9031	1.57023	1.83274	30.9893	4.99635	15.5561	4.86725	0.501697	1.75261	2.99605	3.71233	0.14009	2.57689	1.63318
OV	Ovary	TCGA-13-1499-01	Tumor	170.326	0.124145	1.95464	0.458882	0.43181	32.8722	2.61112	0.943141	29.3821	2.14668	56.7259	2.20012	20.7324	6.25206	18.7215	42.0393	2.39843	0.698299	13.3254	3.27864	13.3298	0.236382	3.04463	0.653175	12.601	0.241156	0.0538704	11.0015	14.2572	57.269	27.2183	9.03824	3.22383	4.17248	2.4263	11.4228	8.11317	11.2304	14.5182	6.8645	1.95395	5.62028	2.77516	0.579461	3.61194	1.78386
OV	Ovary	TCGA-13-1501-01	Tumor	351.587	0.0145646	0.173445	0	0.0999622	6.55407	0.430065	0.0855012	2.96684	0.468277	38.5181	0.406295	3.51625	0.117635	7.86971	3.28289	0.219243	0.0953908	2.90848	0.331272	5.39413	0.0420935	0.24243	0.0564758	3.17425	0.0343549	0.0107441	1.17902	3.15523	14.8238	6.71539	0.274436	0.464797	0.200523	0.0483908	2.45004	2.11736	4.55915	2.85652	0.555472	0.265267	1.34204	0.476075	0.121652	4.1286	1.22872
OV	Ovary	TCGA-13-1505-01	Tumor	63.1495	0.143957	0.549183	0.0747599	0.359284	42.8203	4.04703	0.441756	9.9629	1.8033	40.3484	0.786318	6.31906	0.966407	9.8704	9.72107	0.429821	0.89142	4.47558	1.37184	7.41459	0.453877	0.788357	0.297712	1.98562	0.0123478	0.0193082	8.63687	5.4731	19.4469	6.26748	1.5834	2.48266	1.05405	0.608742	7.92356	1.64221	26.6946	5.4523	5.34351	0.632725	1.69973	0.556459	0.355258	4.59369	0.889845
OV	Ovary	TCGA-13-1506-01	Tumor	1164.6	0.0829738	0.715204	0	0.14018	38.9202	0.552378	0.219194	3.35572	1.43974	55.1557	0.413075	30.4541	0.15318	14.3979	3.50672	1.13547	0.326063	3.56726	0.82054	4.4449	0.30695	0.789208	1.09821	40.136	0.939449	0	4.05287	2.76741	28.617	3.50868	1.31659	0.647273	0.445525	0.606498	9.46555	20.6714	5.41666	10.5121	3.25758	0.703402	0.684459	1.11133	0.0693046	0.864919	0.668654
OV	Ovary	TCGA-13-1507-01	Tumor	294.237	0.156616	0.757879	0	0.132297	13.8027	1.93952	0.873442	11.3019	3.80458	35.7692	1.09336	13.5305	0.265037	15.4231	29.5517	1.20022	2.28402	15.3413	3.63451	26.5047	0.0844928	4.00552	0.0755747	26.9711	0.0492567	0.0462133	11.6181	11.033	46.982	4.43037	2.36085	7.84881	1.3872	3.05276	13.7836	6.16746	3.45274	8.62359	0.995518	1.77026	0.595575	0.677029	1.22094	9.66211	0.762523
OV	Ovary	TCGA-13-1509-01	Tumor	155.123	0.0622815	0.235458	0.0197658	0.241132	28.1819	0.869373	0.132031	7.5113	0.607448	19.3773	0.374212	18.1308	0.287448	28.8893	6.98375	1.38263	0.181295	5.6883	0.698032	7.44476	0.320003	0.745975	0.21467	1.48596	0.0130586	0.0102098	2.48765	6.40292	17.1741	9.82402	0.850997	1.25144	0.524017	0.183938	4.07319	1.29196	3.44373	5.27721	0.388125	0.394155	1.51215	0.77975	0.101152	4.8066	1.55102
OV	Ovary	TCGA-13-1510-01	Tumor	227.929	0.0258198	0.741859	0.196662	0.16358	65.0927	0.665378	0.176838	4.32538	1.46704	27.8373	0.450632	11.239	0.297916	14.9991	4.60739	1.71957	0.270572	4.23631	1.37882	5.03745	0.109447	0.968701	0.943348	7.08249	0.016241	0.0253959	3.86146	2.72747	69.7561	5.92584	1.2803	1.57168	1.09015	0.915056	8.61714	4.00387	7.27645	5.66161	5.29052	0.769517	1.00453	1.40892	0.449297	2.15134	1.64724
OV	Ovary	TCGA-13-1511-01	Tumor	214.175	0.0764633	0.95394	0	0.524797	23.3276	1.48811	0.168329	1.7338	4.82906	42.3542	0.598889	27.4365	0.463182	51.3257	2.65625	0.156957	0.676076	4.24928	0.207943	5.98406	0.0773461	0.151517	1.56154	149.859	0.108217	0.112812	3.38341	4.26037	374.862	45.5128	0.966836	3.69414	0.171069	0.317562	23.431	0.760572	18.1867	4.93677	0.761214	0.962186	24.7185	1.29541	0.0798333	3.92427	1.08314
OV	Ovary	TCGA-13-1512-01	Tumor	439.951	0.0447628	0.279226	0.223745	0.106347	4.61225	0.660881	0.213508	5.29127	1.62196	96.8509	0.384218	19.4041	0.516484	10.4558	12.2394	1.16388	0.68896	8.33754	0.708265	8.46185	0	0.603164	0.607506	21.5979	0.0844691	0.148594	8.41413	7.94736	24.808	26.7152	2.39718	2.32133	0.677916	0.148724	7.34887	15.4468	8.2396	6.70712	1.17997	2.39393	1.30613	1.87952	0.0701035	1.0951	2.6209
OV	Ovary	TCGA-13-2060-01	Tumor	154.785	0.0271928	0.616822	0.05178	0.210562	26.3542	1.31393	0.478906	11.1055	3.69148	29.6262	0.894729	21.0713	1.12953	15.158	17.1691	0.992337	0.985486	11.9677	3.6393	13.3982	0.0209576	2.31344	0.112473	43.4727	0.0342093	0.0534926	9.40214	10.6188	40.8201	8.95571	3.20017	5.39966	3.09493	0.481858	7.58419	2.91291	5.9367	4.32846	1.00659	1.26068	0.954538	2.04269	0.189276	3.83729	6.77954
OV	Ovary	TCGA-13-A5FT-01	Tumor	62.0873	0.0193793	0.483545	0.22141	0.45018	6.7375	0.43698	0.0142208	2.01703	1.24616	38.9866	0.598827	34.8086	0.223604	28.8445	3.49948	0.742562	0.621934	2.23677	0.824074	2.7983	0.100816	0.552981	4.13802	40.7284	0.109709	0.0142958	4.52022	1.7065	26.8631	4.33721	0.730318	0.669988	0.707051	0.225358	14.549	6.90986	15.2747	4.41463	0.402157	0.397881	3.85199	0.581956	0.161868	0.948211	2.22055
GBM	Brain	TCGA-14-0736-02	Recurrent	0.786791	0.0230658	0.340084	0.131764	0.608882	38.7376	0.495338	3.68985	6.37906	2.84871	38.0786	0.791933	20.2462	0.745188	95.9358	20.0578	1.83076	0.422995	24.5379	1.04926	56.061	0.373313	0.694737	0.262358	1.00837	0.021763	0	1.8672	22.4681	29.0957	7.23556	0.960743	9.40566	0.905064	6.13089	14.3851	2.18844	1.72793	2.13548	2.48385	0.672161	0.404834	0.0858161	1.54127	2.60065	2.96243
GBM	Brain	TCGA-14-0781-01	Tumor	0.728736	0.0925765	0.0599982	0.113324	0.125681	21.6177	0.298213	0.659928	1.17986	20.2213	129.228	0.238387	14.6808	0.518826	555.553	5.53856	20.1254	0.207885	21.1443	0.444673	37.1438	0.0305781	0.188688	0.745304	0.17005	0	0	0.816558	25.0299	21.9523	34.3154	0.577092	17.3746	0.118354	1.01064	26.0726	3.92626	6.52475	6.37987	1.24614	0.210216	9.47047	0.203847	0.469475	4.20613	0.965854
GBM	Brain	TCGA-14-0787-01	Tumor	0.682568	0.0520269	0.0295035	0.222904	0.49442	11.3779	0.586572	0.839915	0.773578	10.5941	126.178	0.379584	10.014	0.24012	346.019	4.79741	1.06796	0.238526	19.7306	0.308701	36.7596	0.0300729	0.164952	2.51503	0.568619	0.0490884	0	0.535378	21.5554	29.8552	14.2757	0.464366	6.87192	0.107445	0.864298	5.80538	9.39473	3.98102	1.90136	0.875397	0.241201	1.32405	0.235044	0.488879	1.24514	1.24469
GBM	Brain	TCGA-14-0789-01	Tumor	0.676432	0.171864	0.0487304	0.306806	0.317576	16.3833	0.62282	0.504463	1.34159	20.5022	110.379	2.19433	13.0109	0.495752	549.713	2.83386	2.7047	0.759798	30.6208	1.52963	63.2489	0	0.613009	1.47724	0.828687	0.0202696	0	1.00218	35.5916	50.2256	72.3159	0.852206	35.3838	0.414085	5.56743	15.3389	6.1148	2.7819	5.54811	1.87964	0.825231	3.5066	0.399637	0.358877	1.91948	1.46073
GBM	Brain	TCGA-14-0790-01	Tumor	0	0.278533	0.17231	1.66346	0.58821	21.4048	0.62534	0.260134	0.527095	1.18888	98.2215	0.217343	4.03344	0.350595	74.7648	5.09132	0.207908	0.232178	5.19571	0.150243	7.00556	0.0878179	0.280984	0.104732	2.0186	0	0.0373582	1.25072	3.97273	14.7347	10.2744	0.0502232	8.66434	0.261464	0.336519	17.26	0.387489	5.25711	3.0846	0.142017	0.0838508	0.155547	0.22879	0.845991	2.63948	0.127534
GBM	Brain	TCGA-14-0817-01	Tumor	0.075646	0.100903	0.0653948	0.0823449	0.304413	30.1498	0.711983	1.67128	1.71464	2.54535	53.6467	0.519658	22.1004	0.465699	107.522	33.4328	0.867954	0.944098	36.7788	0.627219	88.0242	0.0333284	0.319915	0.104337	2.94699	0.0408018	0.0212671	1.46356	23.7092	55.3109	15.9365	0.857727	12.0882	0.218307	4.40617	21.3911	5.5147	2.57623	7.48051	0.759961	0.219578	0.366847	0.222182	4.24412	2.2079	3.33969
GBM	Brain	TCGA-14-0871-01	Tumor	0.251384	0.287416	0	1.91552	0.202322	14.1022	0	0.140606	1.13961	1.46681	87.4893	0.575635	3.02039	0	67.1449	3.68092	0.524427	0	3.27641	0.568459	6.75855	0	0	0.643927	1.10868	0	0	2.23465	4.13109	7.31151	17.014	0.760097	1.52871	0.0659516	1.59157	8.72021	4.98474	17.6351	4.20151	2.36427	0.0634515	0.420376	0.865647	1.60044	5.40099	1.93014
GBM	Brain	TCGA-14-1034-01	Tumor	0.505759	0.0722814	0.0819789	0.481728	0.203526	16.1789	0.517415	1.62659	0.501544	18.8869	101.171	0.248169	9.5948	0.5004	422.996	5.89366	2.30802	0.0315605	34.4598	0.667148	47.1664	0	0.190974	2.29207	0.0619597	0	0	0.528928	31.5055	35.5551	48.4872	0.382309	72.1487	0.066344	0.48031	19.3961	0.589929	0.567268	1.93715	1.27025	0.28723	0.866898	0.883603	0.905605	2.28089	0.485407
GBM	Brain	TCGA-14-1034-02	Recurrent	0.143595	0.136815	0	0.781558	0.43339	8.861	0.381953	0.481901	0.732337	7.12192	110.137	0.375788	1.5891	0.063144	390.47	1.71714	0.449345	0.0716856	7.72015	0	11.0691	0	0	4.27241	0.140733	0.0258174	0	0.938586	5.44451	7.02773	96.0122	0.0542728	19.114	0.113019	0.363654	8.76315	2.26116	1.90343	0.933328	0.153468	0.199346	0.816432	0.101804	0.342827	4.07473	0.895811
GBM	Brain	TCGA-14-1402-02	Recurrent	0.34105	0.0185683	0.189535	0.318216	0.352915	14.603	1.27602	1.44432	1.43566	3.60098	46.908	0.494077	6.34686	0.0856983	197.325	19.4048	3.50661	0.535099	14.9454	0.550874	32.031	0.0429318	0.294355	0.355204	0.549129	0.0175196	0.10958	1.47765	8.6722	15.0836	10.3724	0.331463	8.65808	0.140605	0.987092	12.0059	1.1366	2.22562	0.542872	0.354084	0.27055	1.02658	0.236857	2.36517	2.29107	1.16902
GBM	Brain	TCGA-14-1823-01	Tumor	0.386429	0.0920453	0.18791	0	0.174944	17.8327	0.90927	1.67509	0.875905	2.7997	51.673	0.25282	10.9659	0.424816	366.604	11.1752	1.00769	0.217027	28.1955	0.801019	72.8468	0.0638454	0.729576	0.466371	1.53858	0.0173693	0	0.505165	20.1509	25.9369	21.2166	0.182567	13.5448	0.177417	3.54752	19.4121	0.732452	2.52175	2.06316	0.908594	0.48769	1.08239	0.215257	1.38387	5.01279	1.62259
GBM	Brain	TCGA-14-1825-01	Tumor	0.46484	0.059052	0.401847	2.69869	0.124707	63.9915	0.126814	0.173332	0.878031	2.65205	76.5332	0.202747	12.15	0	87.8201	2.04195	1.29298	0.0773523	9.30411	0.233589	26.2315	0.136534	0.187225	0.824332	0.151858	0	0	0.97227	9.05011	22.8798	11.4111	1.28839	2.408	0.284557	1.3734	7.48508	0.722934	3.22303	4.89167	0.728639	0.234659	0.155466	0.251089	1.97295	2.44967	1.18969
GBM	Brain	TCGA-14-1829-01	Tumor	0.175216	0.0333883	1.07923	0.333781	0.246784	53.1016	1.14722	1.34754	0.943244	3.06713	22.7982	0.745124	9.5012	0.231146	176.378	18.9642	2.42162	0.218677	32.318	0.858474	59.5099	0.212292	0.502826	0.129467	0.686892	0	0	0.526822	16.0448	13.1446	11.5672	0.695351	13.0822	0.114921	3.05065	11.1881	0.510939	0.893295	3.29453	0.749049	0.386977	0.703209	0.0532376	2.92823	5.13181	1.13511
GBM	Brain	TCGA-14-2554-01	Tumor	0.674494	0.060484	0.514491	0.388707	0.159664	43.6461	0.665685	1.26494	1.57382	3.735	48.2096	0.25958	8.83168	0.279152	290.622	11.8129	3.02113	0.0792282	29.6235	0.777577	43.585	0.192287	0.215736	0.648878	0.291639	0.014267	0	0.311203	19.7411	28.9827	12.3976	0.419883	16.6482	0.0936827	5.5766	10.6231	1.57349	0.873846	2.94724	1.20427	0.380555	1.63217	0.136626	0.505198	1.49579	2.09437
GBM	Brain	TCGA-15-0742-01	Tumor	0.306153	0.10001	0.0189046	0.428482	0.246402	16.8241	0.161079	0.440331	1.38789	2.92627	108.114	0.114457	8.10362	0.115394	134.784	1.75046	0.319342	0.109169	5.76142	0.461539	13.6143	0.0192694	0.0264235	0.89625	0.342914	0	0.0737758	1.8982	7.20464	16.2188	8.95313	0.49591	2.15729	0.034423	1.16299	5.1808	3.67306	5.77959	3.04577	0.149578	0.0772756	0.52659	0.150606	0.730924	0.780104	0.75557
GBM	Brain	TCGA-15-1444-01	Tumor	0.635737	0.327799	0.436435	0.325664	0.406321	37.0224	0.214246	0.564753	1.27147	3.69495	42.2801	0.171265	7.56746	0.230223	143.715	6.27892	0.234044	0.746758	42.5086	0.535578	78.5165	0.115334	0.0225933	1.1495	0.146604	0.0134472	0.0420544	2.0728	20.8058	65.6683	10.7828	0.565367	7.45412	0.18641	12.9747	5.54448	0.2181	1.8303	2.46537	0.671452	0.160466	0.437751	0.0606001	2.85702	1.75852	4.05573
GBM	Brain	TCGA-16-0846-01	Tumor	0.230278	0.140418	0.2787	0.200536	0.537473	20.2508	0.395783	0.540963	2.03565	6.32416	46.9441	0.557437	10.1934	0.688577	177.204	18.0732	0.240198	0.574795	21.6953	1.18032	62.4721	0.0811654	0.556497	4.41036	2.59541	0.0165609	0.0776883	17.2432	20.9273	101.276	8.84029	1.77551	9.42909	1.05121	4.3155	19.479	1.82649	2.78007	1.79608	0.472531	0.325495	1.94081	0.317187	6.81722	1.43758	3.22676
GBM	Brain	TCGA-16-1045-01	Tumor	0.328775	0.355017	0.426332	0.417539	0.595372	27.6949	2.04054	2.05347	2.79459	3.96467	79.727	0.860402	21.3105	0.771063	251.73	15.6727	0.914504	0.492392	39.4585	1.40432	82.4996	0.0241422	0.529686	3.47664	1.36944	0.0197038	0.0616212	1.57592	61.5908	55.4285	31.9492	0.869839	15.9577	0.488782	2.98355	31.7083	3.06793	4.22398	4.68092	1.42894	0.248957	6.08438	1.07665	1.65708	4.75359	1.31477
LUSC	Lung	TCGA-18-3406-01	Tumor	246.41	0.0278912	1.40767	0.199162	0.235604	13.294	2.30601	2.35369	21.6063	3.35926	15.5733	3.3995	40.0778	0.772357	165.415	40.4709	1.98475	2.28342	21.8021	5.95771	16.6629	0.112853	3.73614	0.144202	90.0149	0.342106	0.0205749	2.00908	7.17973	11.2977	13.5806	1.38301	4.79659	3.78242	0.834017	11.518	13.5301	10.9396	2.20848	0.594437	2.29979	0.501764	1.38606	3.72742	10.3538	9.79832
LUSC	Lung	TCGA-18-3407-01	Tumor	353.892	0.116962	0.580363	0.083519	0.231565	17.6264	0.737833	0.81537	17.9996	51.8568	56.9558	2.07062	24.2592	0.607294	331.257	12.2456	0.760284	1.14907	14.7141	2.77598	11.6514	0.388742	1.34426	0.302357	10.9973	0.165534	0.0215703	3.61077	7.22328	61.5604	18.6963	2.20389	7.5689	2.89858	0.194304	13.9975	5.14587	9.54436	4.77315	1.0824	1.69452	1.09057	2.26904	18.165	4.99194	7.10599
LUSC	Lung	TCGA-18-3408-01	Tumor	36.1755	0.0203047	1.08236	0.289978	0.879034	24.8496	3.22673	3.63556	6.09851	38.8176	58.1769	4.75795	19.2377	1.40568	621.385	29.6187	0.111146	2.12778	22.171	3.57417	23.2092	0.915459	3.28319	0.0209957	29.789	0.172421	0.119828	4.12316	7.93254	19.2655	24.5172	0.241639	18.6475	2.59984	0.80955	2.24515	2.36148	1.71666	0.0989397	0.113881	2.60886	0.641472	2.8167	19.6308	5.20502	4.60203
LUSC	Lung	TCGA-18-3409-01	Tumor	12.2227	0.0763638	0.606263	1.19964	0.302374	39.6361	2.31638	1.00866	7.89129	5.5535	131.252	4.26051	28.1611	2.5552	276.472	22.347	0.992767	2.12562	24.4132	1.88793	38.0882	1.39042	1.78558	0.0394813	12.3227	0.0180127	0.0844986	2.80274	20.2824	32.7674	64.3958	3.93805	19.1913	1.70847	0.507438	15.5746	3.15519	1.92051	5.20942	1.07074	3.11039	1.05547	1.68437	1.475	7.06668	2.01924
LUSC	Lung	TCGA-18-3410-01	Tumor	4.39413	0.727512	1.24546	1.52907	0.188423	199.281	4.37749	4.19027	30.6964	187.561	77.5166	4.57148	190.775	1.80555	136.83	43.5976	327.114	1.95988	49.7767	12.6786	27.9155	0.285637	9.72683	1.32712	19.15	2.22763	0.0202519	16.4795	11.6452	66.3796	11.0846	9.01182	25.383	7.95633	0.592889	44.3029	34.9956	27.4852	76.3509	2.04787	105.284	0.987773	2.18871	1.49049	6.5411	36.7113
LUSC	Lung	TCGA-18-3411-01	Tumor	230.223	0.0694058	0.511664	0	0.073286	6.09735	0.521672	1.27327	7.39586	4.35678	56.1785	1.35034	23.3974	0.186858	204.449	22.2812	1.07644	4.06086	21.5318	4.94182	33.1259	0.120355	3.88758	0.316975	17.8335	0.120057	0.44373	5.76133	12.8484	25.3635	21.7342	2.38615	8.47009	2.03855	0.999271	13.0636	141.438	1.70838	5.94663	0.726638	1.41732	0.121816	0.288965	2.00486	2.33779	11.4776
LUSC	Lung	TCGA-18-3412-01	Tumor	1303.49	0.0466399	0.370281	0.432952	0.110807	6.55467	0.976554	1.59146	9.04991	7.83102	25.442	1.62134	21.5141	0.403607	83.9647	19.1589	0.382953	1.61899	12.219	2.19084	14.3047	0.0808773	1.66356	0.771635	18.9204	0.0880114	0	2.03176	6.51184	26.7553	11.6349	1.41074	7.2767	1.45282	0.542365	15.4399	45.8927	6.40141	6.36341	0.444695	1.62942	0.306971	0.935789	2.97043	3.50988	2.70145
LUSC	Lung	TCGA-18-3414-01	Tumor	314.353	0.148172	0.519429	0.153897	0.213348	5.06076	3.90517	1.68037	10.4949	4.53712	104.95	3.53797	29.9723	0.683856	312.284	20.1666	1.54842	1.71152	12.1746	3.22364	11.9523	0.872042	2.75462	0.828749	32.7174	0.216059	0.0397469	5.56301	6.70402	22.3292	22.196	2.91218	5.30174	3.48655	0.447546	26.9369	53.0173	16.4626	6.49802	1.52609	3.14027	0.768359	8.58409	6.89127	2.7796	12.6869
LUSC	Lung	TCGA-18-3415-01	Tumor	161.575	0.0884999	0.722688	0.151668	0.355101	13.8457	1.4254	4.494	10.4218	72.8249	112.851	1.56484	41.5868	0.490144	379.618	38.6268	1.25954	2.01712	12.5819	5.5662	17.4029	0.204621	2.6656	0.054907	56.0774	0.283905	0.104456	10.8798	9.15861	32.9127	15.7166	4.14262	16.0984	3.75284	1.70544	14.6308	92.4179	4.64087	4.05363	0.833888	2.60243	0.403854	1.58047	9.16612	5.79871	13.194
LUSC	Lung	TCGA-18-3416-01	Tumor	243.126	0.511218	2.547	0.417193	4.49189	5.45175	2.90144	10.7718	30.1333	119.901	45.7091	2.61713	46.7448	1.47464	135.145	51.3951	5.74661	5.16584	24.998	12.2777	34.1317	0.253283	5.41238	0.179352	488.603	1.53316	0.942794	68.4885	21.1804	98.6745	18.1454	22.1987	25.7664	19.544	3.1544	89.3694	151.433	21.3173	6.13862	1.43361	14.317	2.69176	11.3149	2.24937	3.96174	14.9891
LUSC	Lung	TCGA-18-3417-01	Tumor	25.2086	0.0305965	0.138806	0	0.064614	13.4253	0.492795	0.673561	9.09865	4.6532	116.277	1.20806	55.7942	0.564848	134.746	13.8714	0.837409	1.68329	13.9016	2.42059	12.3772	0.0707422	2.18264	0.348015	8.06491	0.0288684	0	3.23246	5.21366	19.8476	17.392	0.788923	4.17692	1.83243	0.914912	9.94312	22.1934	0.949576	1.49089	0.514811	2.06692	0.161102	0.829363	0.31945	5.53259	3.00501
LUSC	Lung	TCGA-18-3419-01	Tumor	595.039	0.0992746	1.201	0.189036	0.314474	7.492	3.39331	2.62256	27.3569	8.15696	92.3349	2.45693	209.996	1.45091	104.068	16.274	2.76238	1.97227	13.4186	5.07233	15.7939	0.076511	2.04588	0.136871	146.688	0.234169	0	8.96717	7.88231	21.1626	7.32781	6.33379	6.57096	5.07993	2.4738	33.489	9.92538	12.3064	5.80488	1.09503	2.12589	1.42296	2.28646	8.1538	3.74865	11.0419
LUSC	Lung	TCGA-18-3421-01	Tumor	1061.34	0.109056	0.401984	0.0389367	0.359853	5.27446	1.24418	3.82127	5.83752	17.0726	31.5808	1.2754	42.5922	0.471869	175.819	42.6685	0.932752	0.624982	8.95764	2.12998	14.41	0.047278	1.23178	0.0140959	600.074	0.797449	0.0603368	5.51764	6.31717	14.6949	4.99063	1.89268	8.55573	1.58593	0.815264	12.1689	38.0504	3.51591	3.52055	0.642237	1.9682	0.346926	1.09406	0.967833	2.407	0.720925
LUSC	Lung	TCGA-18-4083-01	Tumor	5.31195	0.230977	2.0649	0.232846	0.459087	59.2935	1.85279	1.9741	24.4849	107.546	52.1589	2.97386	47.0953	0.564368	108.535	9.01354	1.04122	1.81534	9.55858	4.83706	13.3439	3.39274	2.21848	0.168591	13.7664	0.141014	0.0801827	12.9748	6.78329	21.8846	12.544	4.63519	19.8973	4.85426	0.812564	21.3717	46.1996	21.9998	7.84534	4.32836	3.03251	0.894251	3.0691	0.482314	8.09312	3.49004
LUSC	Lung	TCGA-18-4086-01	Tumor	170.828	0.184293	0.933613	0.175463	0.285407	11.4021	1.18731	1.19008	31.2384	23.2248	87.6477	2.18297	29.7435	0.992326	315.908	20.7228	0.975171	1.81859	14.4809	4.10669	16.8063	0.0994242	2.88255	0.044465	8.16735	0.115922	0.0725066	6.03491	9.37639	27.4619	14.464	3.9965	8.62592	2.56269	0.93888	13.8585	47.0788	5.50923	4.37032	1.08875	2.83984	0.668478	3.0169	46.6414	6.56037	12.1287
LUSC	Lung	TCGA-18-4721-01	Tumor	165.95	0.270424	2.53032	0.193101	0.856627	13.8845	1.99628	5.70516	49.6579	60.4138	75.3437	5.88995	26.1934	2.73019	400.291	39.8281	1.20272	4.07364	28.8179	5.95024	32.4532	0.468937	5.84092	0.646638	30.1206	0.0318938	0.49872	16.9286	19.8968	63.3273	19.3623	5.6319	36.6776	8.86578	2.47084	13.2187	5.89705	1.37467	3.6237	2.04755	4.5223	1.27557	3.91665	3.88221	5.78882	5.27786
LUSC	Lung	TCGA-18-5592-01	Tumor	96.254	0.0755842	0.300037	0.179907	0.133016	4.46795	1.10917	1.34964	9.66507	6.37758	82.4812	0.486578	8.31921	0.174422	526.773	4.56575	0.482696	0.825066	5.03128	3.68748	8.73403	0.145632	0.778831	0.0586173	22.6444	0.0713151	0	11.7879	2.91231	15.9183	11.6809	4.49751	3.08214	4.09315	0.920805	6.98161	38.7095	5.87796	1.99497	0.240223	2.03574	0.530639	2.77863	0.526103	2.5057	11.6428
LUSC	Lung	TCGA-18-5595-01	Tumor	33.4311	0.357115	0.261308	0.0658075	0.145966	5.73302	0.296867	0.490297	2.29524	11.0527	73.2037	0.860253	5.98289	0.292422	340.497	2.58185	0.189175	0.543236	2.88438	0.820235	3.74587	0.372891	0.438286	0.97082	9.46503	0.0326076	0.0339921	2.29185	2.88464	27.3129	9.66726	0.639771	2.34876	1.26883	0.229649	7.72813	11.5645	13.253	5.52913	0.193831	0.923177	0.34372	1.27966	0.865985	1.87476	12.2425
GBM	Brain	TCGA-19-0957-02	Recurrent	0.26016	0.115675	0.224904	0.991196	0.436221	28.1234	0.692006	0.436544	1.27768	3.33965	44.4592	1.34749	9.21298	0.152536	175.776	2.26449	0.22614	0.2814	14.9155	0.588305	38.3058	0.133726	0.314356	3.52	0.0212479	0.0155917	0	1.06564	21.6255	33.4078	21.6852	1.08162	3.39855	0.466403	2.14127	7.94393	2.27593	4.10289	0.966266	0.778532	0.164167	4.27801	0.237142	1.48379	1.86318	4.41121
GBM	Brain	TCGA-19-1389-02	Recurrent	2.02302	0.0717206	0.203357	0	0.283988	25.3369	2.07927	0.105259	0.693159	11.182	108.078	2.00073	25.6157	0.082753	534.588	6.24596	180.248	0.375788	28.4256	0.177314	54.8245	0	0.0852716	2.15068	1.86742	0.0169174	0.0529072	1.05785	43.8828	45.5376	106.24	0.320071	18.4059	0.271546	0	20.5996	0.548767	2.3602	1.39791	0.824619	2.06626	4.57884	0.495553	0.336967	12.7972	19.958
GBM	Brain	TCGA-19-1390-01	Tumor	0.317469	0.423469	0.0857648	0.172792	0.638776	22.1346	0.211111	0.199766	1.43919	1.68261	71.4014	0.584166	3.58855	0.0349007	37.8772	0.929718	4.80162	0.23773	8.42325	0.35895	21.705	0.08742	0.0479505	0.148567	0.563944	0	0	2.84286	7.2678	20.4649	12.1303	0.659943	1.31387	0.0624671	1.90947	8.77953	0.324016	9.79218	1.17912	0.237507	0.140231	0.676881	0.160767	0.505295	0.72391	0.914083
GBM	Brain	TCGA-19-1787-01	Tumor	0.659576	0.153616	0.142548	0.83765	0.250679	16.5232	0.239921	0.143469	1.5781	4.83213	105.986	0.443513	20.5304	0.418946	334.595	11.4464	0.343996	1.13416	20.8774	0.745757	54.2918	0.0322888	0.376351	0.37545	1.04147	0.0131764	0.0206037	6.49555	16.1208	73.6814	37.0128	1.13566	9.58185	0.394153	6.31029	14.34	0.59838	1.83827	1.42902	0.46995	0.453203	0.281871	0.304321	0.583224	1.64883	1.05506
GBM	Brain	TCGA-19-2619-01	Tumor	2.67658	0.123645	0.0525878	0.882911	0.212156	21.3635	0.116169	0.204148	0.689422	2.27167	103.511	0.132663	7.23197	0	281.312	1.18764	1.73435	0.141718	9.60853	0.397393	13.663	0	0.0735036	0.351597	0.0993647	0	0.0456057	0.869447	7.53965	17.035	18.9209	0.367865	4.11029	0.138314	0.205406	11.2542	2.69629	4.79674	5.08353	0.416088	0.153544	0.623914	0.106791	13.4904	25.8598	1.20659
GBM	Brain	TCGA-19-2620-01	Tumor	0.26475	0.0504496	0.200263	0.936634	0.452795	21.9951	0.270852	0.370205	1.12519	4.71165	61.0139	0.303121	4.72961	0	238.984	1.29221	4.00426	0.264336	11.1529	0.249452	24.2454	0	0.0399877	0.247791	0.0973023	0	0.0372159	1.419	11.0079	25.8588	13.0901	0.300192	3.35415	0.0694583	0.335238	9.9662	0.386013	3.05047	2.33537	0.198067	0.150357	3.36473	0.0938488	0.579404	1.60986	1.8422
GBM	Brain	TCGA-19-2624-01	Tumor	0.039507	0.572149	0.119536	5.33269	0.906203	50.6366	0.129336	0.552434	1.79098	1.29092	76.1869	0.284321	6.54556	0.0347453	105.266	0.887012	0.288463	0.138058	4.8549	1.04228	12.9451	0	0.0238685	0.108983	0.503353	0.0142062	0	4.89605	5.27209	18.7607	20.9144	0.895915	1.17455	0.248756	0.750382	11.6641	5.66807	15.7589	3.15477	0.135114	0.129635	0.55495	0.0480153	1.22617	1.26521	1.93378
GBM	Brain	TCGA-19-2625-01	Tumor	0.210612	0.0535112	0.106208	0.152842	0.847541	15.7908	0.172373	0.235603	0.835429	3.91887	173.219	0.137793	4.08434	0	354.423	2.77553	0.183071	0.227807	7.12397	0.079377	13.4924	0.0773271	0.0424144	0.0760819	0.275219	0	0	1.54183	16.2768	23.4523	18.8259	0.610284	4.05578	0.0736734	0.977851	14.1338	0.655102	3.52192	0.880019	0.390161	0.132901	10.108	0.120875	0.307283	2.26251	1.51603
GBM	Brain	TCGA-19-2629-01	Tumor	0	0.0755089	0.0342557	0.0862694	0.398651	8.87055	0.129724	0.332456	1.25745	1.63391	76.8956	0.337025	9.44689	0.139398	228.461	10.8889	0.247996	0.237382	29.9363	0.686981	72.7434	0.0698337	0.143641	1.08529	0.64079	0.0142488	0	2.79726	23.2779	98.2739	7.18841	0.718884	6.15814	0.38465	16.2569	6.39428	0.693304	1.32526	1.98685	1.13498	0.230043	0.344572	0.120399	1.32446	2.16855	1.29306
GBM	Brain	TCGA-19-4065-01	Tumor	0.205017	0.0520896	0.280621	0.185977	0.192506	10.5883	1.21651	1.45251	2.09118	17.7845	108.684	1.7549	14.0451	0.27046	360.889	21.7311	3.24339	1.41582	43.2307	0.360586	73.4499	0.0752729	0.309658	0.653081	0.753491	0.0245738	0	1.69741	39.0021	46.9008	51.6743	0.697389	35.5554	0.358581	0.86534	28.2541	1.31525	3.56773	1.20564	0.525871	0.465734	1.07423	0.941311	1.8491	3.36594	3.54181
GBM	Brain	TCGA-19-4065-02	Recurrent	0.265782	0.101293	0.153177	0.0964397	0.374344	23.8086	0.58007	0.569861	1.4559	17.5071	270.425	1.86929	9.63618	0.155832	208.792	3.0053	108.074	0.597076	28.4343	0.500849	22.2558	0.0780664	0.0802874	1.4489	0.586091	0	0.0747221	1.85306	22.1104	27.9728	63.7031	0.334847	25.4413	0.197566	0.953545	14.6604	7.13034	7.46169	4.52443	1.09835	1.56534	3.18525	0.421723	0.352523	37.62	24.9985
GBM	Brain	TCGA-19-5960-01	Tumor	0	0.139937	0.17855	0.349735	0.66492	29.0337	0.319297	0.28239	2.08069	7.65938	95.7501	0.270256	2.46707	0.242194	99.7519	2.50903	0.1915	0.366607	6.40936	0.588139	18.5289	0.161774	0.360483	0.949589	0.0899655	0	0	2.06401	6.84281	14.235	11.9164	1.21431	2.38796	0.734528	2.49906	6.23882	0.856577	2.69566	0.767112	0.176592	0.0810948	0.445163	0.111565	1.64367	1.80477	0.969115
OV	Ovary	TCGA-20-0987-01	Tumor	3283.77	0.100786	0.320063	0	0.297978	1.83676	1.58	0.621249	13.2474	2.55122	30.1964	0.38064	59.0331	0.837286	79.7795	21.1686	1.48957	0.97695	26.2938	3.50835	30.7949	0.0466057	0.702997	0.89626	33.7715	0.3043	0.565049	25.9975	31.9605	165.37	23.7229	6.8767	3.46655	0.74931	6.3624	28.6624	108.086	8.04639	11.8848	1.26621	1.80226	0.4953	2.22842	0.126274	0.600341	1.31982
OV	Ovary	TCGA-20-0991-01	Tumor	199.762	0.279484	1.44226	0.0399141	0.0885326	55.8904	1.38044	1.55867	37.8574	5.84798	36.222	1.3434	50.1074	2.45082	64.4375	31.4266	2.56253	2.06845	28.3667	8.45742	30.8218	0.0323098	2.81339	0.570766	100.19	0.0263699	0.0618514	31.5402	22.3529	85.5323	5.79734	14.0248	14.6423	2.40494	0.696441	26.7483	68.7729	10.7228	27.9521	1.7086	1.7307	0.515057	0.393646	0.175081	1.33776	3.90626
OV	Ovary	TCGA-20-1682-01	Tumor	99.0439	0.183459	0.606879	0	0.258288	7.80132	1.82215	0.448749	6.86501	1.43562	62.2877	1.14166	15.7532	1.2348	71.0706	12.5114	61.8024	0.740968	8.81356	1.48164	13.9869	0.0530221	1.42991	1.46229	20.1688	0.0721239	0	5.66362	9.98369	26.8127	10.059	3.39622	3.82183	1.26292	0.406363	9.6068	19.699	4.66298	7.18886	1.0804	1.69094	3.28703	0.747565	1.40466	4.14674	34.7662
OV	Ovary	TCGA-20-1683-01	Tumor	13.1887	0.223196	0.435402	1.50452	1.70628	23.3668	1.50505	0.170335	39.8769	1.6676	28.4304	0.743324	5.52554	0.679876	63.3262	4.60784	1.07514	0.409311	4.56889	0.812256	5.6191	0.0206421	0.63688	0.0646217	2.02038	0.0168472	0.0526874	8.43989	7.09171	11.2683	6.00081	1.04476	2.34262	0.454793	0.207639	10.576	3.57949	9.55447	5.11161	2.91424	0.402075	8.00711	0.294199	0.484708	4.42527	0.337247
OV	Ovary	TCGA-20-1686-01	Tumor	843.071	0.0515687	0.631663	0	0.217807	31.9823	0.586943	0.18164	2.85236	0.726373	23.9325	0.371814	6.5202	0.380808	10.0449	3.4739	0.112913	0.04053	1.71319	0.0815953	2.27369	1.16847	0.147149	0.29328	2.70533	0.0681185	0	2.60379	1.59672	44.131	8.73017	0.12274	0.841139	0.553792	0.102802	5.0693	12.3739	8.59833	4.39742	0.150399	0.116123	1.00466	0.838707	0.172293	0.449788	0.233759
OV	Ovary	TCGA-20-1687-01	Tumor	1365.67	0.0458585	0.208044	0	0.121055	17.647	1.00943	0.504772	3.4093	2.5627	25.8745	0.364101	12.4601	0.767233	11.964	7.62032	0.407914	0.285333	7.28138	0.340126	9.07336	0.0132537	0.381661	0.900963	22.9521	0	0.0338291	1.66739	5.59271	42.6196	6.02871	0.545746	1.46348	0.410392	0.647551	19.9659	3.54393	7.2757	2.1787	0.501545	0.485951	1.14695	5.0149	1.29275	2.99987	1.99214
LUSC	Lung	TCGA-21-1070-01	Tumor	364.629	0.186356	2.76391	0.204724	0.590323	10.6709	2.75522	2.67189	25.0233	39.5494	36.4741	4.28193	50.9256	2.1833	361.514	26.3633	3.13874	2.51619	15.25	12.4183	19.1034	0.497163	9.15807	0.326104	222.364	0.365186	0.592187	19.1571	11.3124	31.5367	22.6666	9.61029	9.68319	9.13792	1.66699	33.2574	78.49	28.8108	6.42631	1.17384	4.85147	2.28955	4.87621	5.32821	8.20333	7.43666
LUSC	Lung	TCGA-21-1071-01	Tumor	28.5489	0.118081	0.650482	0.0481815	0.391858	9.50639	2.409	1.28736	5.6183	16.9078	97.6595	3.6053	27.4861	0.350343	373.64	11.3635	0.831036	1.67932	13.495	6.1055	16.3253	0.214512	2.08581	0.31397	24.7047	0.0954956	0.0248875	5.9482	9.04396	46.283	29.957	2.97777	11.3049	3.91334	0.672555	15.934	11.4098	9.92897	4.60302	1.04071	2.92708	2.25011	4.39319	1.90211	3.96535	8.49614
LUSC	Lung	TCGA-21-1072-01	Tumor	207.404	0.0415001	0.345165	0.632189	0.292135	10.0066	1.17343	0.609065	2.63278	14.1196	105.509	1.4011	10.5815	0.351148	496.388	6.14757	0.605779	1.19595	9.10684	1.94256	9.74346	0.271866	1.05261	0.650839	19.7791	0.0522082	0.061228	3.0558	4.0317	11.6636	40.0113	1.2347	5.42018	1.67601	0.32173	4.23436	45.7676	6.35105	1.11221	0.341379	1.33762	0.35205	4.59527	4.88175	3.19298	13.2728
LUSC	Lung	TCGA-21-1075-01	Tumor	191.237	0.0655538	0.416353	0	0.0692186	43.7986	0.154855	0.0384833	1.83245	28.0086	64.0795	0.708972	4.37264	0.0907652	465.998	1.99812	0.215301	0.103043	4.1154	0.570479	2.32669	1.28832	0.37411	0.128791	2.12409	0.0742216	0	0.341785	1.2737	7.21562	8.91255	0.0780134	7.74045	0.333938	0	2.97894	7.5438	4.12511	2.52348	0.117653	0.225764	0.448716	1.24037	5.09216	2.30102	2.7074
LUSC	Lung	TCGA-21-1076-01	Tumor	131.868	0.243196	3.50296	0.104195	0.333829	46.7925	3.13358	1.92737	32.942	16.7678	86.2033	8.10974	50.7439	6.84677	354.773	72.8816	3.12838	10.2737	61.9466	31.7941	88.8502	1.06836	16.3656	0.477797	32.8962	0.550704	0.0538205	20.4545	47.979	128.687	31.135	10.2503	24.3612	11.878	1.81804	53.8554	18.943	21.4198	20.6788	2.53702	8.15808	5.30348	4.01994	2.03131	7.76042	5.20578
LUSC	Lung	TCGA-21-1077-01	Tumor	135.437	0.200307	0.908725	0.107275	0.29082	15.3741	0.470489	0.937048	21.0717	12.561	127.065	2.66495	81.9283	0.866699	240.423	13.3718	0.548231	1.26272	11.3151	3.46652	10.6256	0.419713	2.322	0.362468	9.98028	0.094497	0.0738819	2.55938	9.37864	30.0774	12.3556	1.61403	7.21364	2.00803	0.915093	15.3706	157.058	7.34206	4.66673	0.702155	1.63341	1.19752	1.62357	0.862685	1.97082	5.20202
LUSC	Lung	TCGA-21-1078-01	Tumor	4.0755	0.0559719	0.0476109	0	0.339831	1.60854	0.165275	0.431264	1.87253	1.79959	50.8594	0.336301	74.2752	0.226036	96.6635	1.32613	0.0765959	0.128306	1.76035	0.359784	2.91512	0.129413	0.310554	0.209803	2.9867	0.0132026	0.0206448	0.307186	1.861	57.5943	5.01583	0.471822	0.620217	0.269714	0.883342	31.6241	2.26981	13.5824	4.80699	0.0470887	0.166815	0.221035	2.57329	1.02268	0.654893	0.211432
LUSC	Lung	TCGA-21-1079-01	Tumor	31.7818	0.111123	0.19805	0.0453425	0.134098	7.90029	0.511365	0.768838	4.90959	26.4598	174.526	1.36259	22.7319	0.0366333	547.248	2.78531	1.26	1.31004	18.2257	3.98748	8.01412	0	2.0384	0.00820749	3.77617	0.0299562	0.0234211	3.57208	4.65139	16.5417	23.2582	1.35392	31.1283	0.863316	0.210975	10.9172	4.76142	8.86823	4.02238	0.694475	1.20908	0.794072	1.01249	0.397785	4.96434	3.11825
LUSC	Lung	TCGA-21-1080-01	Tumor	153.352	0.055529	0.5983	0	0.205217	3.97007	1.38627	1.60954	9.61881	4.77512	43.8295	1.27498	23.9098	0.704778	148.608	11.6985	1.10185	1.09106	23.9242	2.55347	12.5934	1.58881	1.05633	0.00717734	49.1405	0.248865	0.0204814	7.33317	7.16875	15.1072	24.9363	4.62582	3.44573	2.73314	1.47596	8.18978	219.067	20.9627	3.1793	1.10561	1.65495	0.950239	1.35025	0.231905	2.58408	6.25782
LUSC	Lung	TCGA-21-1081-01	Tumor	221.985	0.213411	0.167568	0.0703338	0.355347	12.7725	1.28677	0.37344	4.17394	1.95207	61.4495	1.10612	9.15236	0.208356	129.912	1.71348	1.9994	0.365563	6.56654	2.12669	4.57803	0.0854012	0.845778	1.23917	1.12928	0.0619562	0.01211	1.89202	5.86759	18.8105	24.5654	0.9117	2.50303	1.97764	0.0272715	16.1762	14.4952	31.0699	4.95952	5.05478	0.80456	1.45504	1.51383	22.2988	8.59107	6.3459
LUSC	Lung	TCGA-21-1082-01	Tumor	166.047	0.279962	0.683895	0.123023	0.341093	11.9402	1.05213	1.5645	29.7153	3.17628	48.7094	2.40303	43.4162	1.4412	102.146	17.1413	0.913595	1.70667	10.5081	6.53813	13.8747	0.560165	3.2091	0.0556711	11.7823	0.243831	0.190637	5.80618	11.1209	20.702	10.8818	3.33174	3.6654	4.57349	0.53664	23.0211	16.2142	33.6257	8.29005	1.17161	2.34625	1.40796	0.681045	0.674541	5.62362	2.9286
LUSC	Lung	TCGA-21-1083-01	Tumor	2.39015	0.224771	1.00629	0.439267	0.224845	10.2822	1.71484	1.47577	18.8915	67.148	68.2381	2.69087	83.9154	0.409494	62.7921	11.257	1.29513	3.08374	17.3677	8.75078	24.3844	0.888949	5.7011	0.318048	36.6283	0.200914	0.052361	24.0226	11.8923	83.9541	27.3158	6.28841	17.7439	10.0086	0.353748	28.706	7.13274	16.0407	7.26324	4.7374	4.21523	0.550225	2.06864	2.74202	8.75797	16.6834
LUSC	Lung	TCGA-21-5782-01	Tumor	264.853	0.692498	1.1624	1.66149	1.0237	7.92167	2.17123	2.19526	41.5159	2.85558	95.0626	1.75942	39.2055	0.830982	120.407	7.76906	2.8809	2.0682	7.40924	2.6845	5.86224	2.40169	2.23948	0.214819	12.4658	1.48972	1.06256	7.79119	4.70569	19.1069	19.9288	3.40636	4.3217	4.44294	3.31319	16.4348	102.242	11.2944	11.8778	2.5168	1.96297	1.92037	1.75198	2.14014	6.51147	14.7188
LUSC	Lung	TCGA-21-5783-01	Tumor	76.2603	0.198071	0.419337	1.65952	0.125487	16.8824	0.623859	0.562008	5.57602	3.92209	192.697	1.06541	28.593	0.518023	315.353	2.94256	22.0097	1.36646	7.09633	2.19381	6.98644	0.244246	1.63277	1.87744	6.75752	0.0249179	0	2.33718	5.0833	15.7653	27.8039	2.22622	5.82939	1.48168	0.438728	16.2212	39.6464	13.3685	4.53621	2.16256	1.65289	1.04292	3.50916	0.468749	5.42158	4.72203
LUSC	Lung	TCGA-21-5784-01	Tumor	906.36	0.111495	1.28983	0.0318461	0.553324	5.67378	3.77113	1.37452	37.4663	3.03852	42.0514	1.11013	43.6235	2.00688	129.289	23.632	1.28166	0.832475	12.828	1.80826	15.3744	2.12676	0.954443	0.0518804	27.4393	0.052599	0.0657988	4.89529	7.80808	38.5275	12.7769	2.47682	2.58954	1.72693	3.6674	15.9066	83.5699	4.40295	7.44306	1.81347	1.34394	0.704479	0.592598	1.07097	1.16223	19.0089
LUSC	Lung	TCGA-21-5786-01	Tumor	34.3295	0.20802	0.422188	0.406531	0.254331	4.94215	0.517259	1.31759	27.2836	2.74904	132.51	1.34384	48.2866	0.631629	82.9125	13.5869	0.958888	0.530631	4.94772	2.81504	6.29951	0.113913	1.71825	1.33588	6.81352	0.0516503	0.016153	5.19756	4.81762	12.1797	9.09609	2.60587	3.24162	1.84652	0.836653	8.11987	5.52892	3.62052	3.94782	1.22811	1.59524	0.576477	1.16964	0.342929	3.61012	0.965007
LUSC	Lung	TCGA-21-5787-01	Tumor	93.1573	0.109849	1.58226	0.0941277	0.61475	11.2724	1.439	5.78771	39.4938	5.7743	48.0794	1.65947	59.8395	0.709783	144.71	20.3006	3.39736	1.30942	23.3318	14.1873	39.6182	0.0888941	4.8759	0.272611	47.5288	0.062187	0.599653	46.1503	12.6749	24.3035	37.2732	28.9127	16.9633	22.3002	7.51848	23.6039	28.8798	3.04479	9.07279	2.11939	7.36986	2.32324	1.30198	0.114691	7.06905	1.46617
LUSC	Lung	TCGA-21-A5DI-01	Tumor	329.521	0.173185	0.16836	0	0.287363	2.11569	0.451612	0.980373	4.56153	7.24751	97.5608	0.934385	95.856	0.171279	268.984	3.48539	1.08342	0.680568	9.54885	3.96357	2.48164	0.314617	1.21583	0.741899	15.874	0.163404	0.0365017	9.57268	1.8123	10.2031	9.30958	1.03051	2.50024	2.11189	0.575409	49.6754	29.3041	43.7934	4.64138	0.444036	1.70411	0.868463	2.20915	0.309974	0.86843	2.99064
LUSC	Lung	TCGA-22-0940-01	Tumor	68.7696	0.144371	1.41068	0.0951604	1.03191	12.2991	2.76648	6.06309	22.2918	12.14	91.5087	2.87875	96.2261	1.89643	276.752	40.3356	2.61397	3.9568	23.0995	13.4863	36.3806	1.46359	7.4293	0.149284	299.182	0.419128	0.262154	24.8825	15.6063	54.3559	15.9595	11.1897	13.8613	11.4215	12.1025	24.3196	15.9409	6.52483	5.73609	1.22081	6.90644	2.33898	2.91586	0.533366	6.74498	3.66369
LUSC	Lung	TCGA-22-0944-01	Tumor	1115.33	0.0861053	0.282121	0	0.0303063	4.3321	0.369823	0.238699	7.65324	3.72055	72.3483	0.66517	14.5413	0.198701	293.896	3.49203	5.34175	0.513819	3.49389	1.87332	3.1215	0.210145	1.51665	0.237428	2.37421	0.0361076	0	2.55973	1.675	22.5571	6.27044	0.68314	1.30609	0.731049	0.190723	6.42467	21.4925	14.0988	16.8061	0.4722	0.760363	0.688462	1.47465	26.9501	1.09905	14.697
LUSC	Lung	TCGA-22-1000-01	Tumor	235.569	0.405069	1.36432	0.175301	0.272182	14.4029	3.07096	1.74744	43.2918	7.0913	70.293	5.73158	67.8844	2.91758	241.743	25.2311	2.85562	4.82365	29.6396	12.0416	39.0883	1.29132	5.4679	0.717129	58.7758	0.463261	0.0543297	8.50507	23.4544	44.5776	29.7276	7.30392	13.3622	7.54575	0.489397	32.0446	19.9862	12.7686	15.4016	2.56102	6.13782	1.228	2.6031	1.38411	8.99585	6.67697
LUSC	Lung	TCGA-22-1002-01	Tumor	9.90479	0.315765	1.12322	0.204979	0.530438	13.9439	1.95726	4.59211	17.329	7.41287	59.02	1.84796	35.5805	2.25227	119.478	15.1098	0.942799	0.789642	15.2339	2.89555	10.062	0.315263	1.61547	0.126152	220.87	1.44903	0.889389	3.09181	10.2975	23.4451	19.2841	2.61908	4.78402	4.11028	1.52601	22.4703	7.29212	8.47893	3.98649	1.7227	0.589367	3.32525	3.25741	0.929104	2.04576	2.56632
LUSC	Lung	TCGA-22-1005-01	Tumor	412.752	0.324527	3.37148	0.14831	0.863527	12.9568	1.78412	2.45762	127.311	5.11437	29.0416	4.52373	45.2754	6.59027	86.7399	34.3967	2.34488	1.24129	13.2705	10.3981	16.4119	29.2182	4.30086	0.181208	80.3675	0.416428	0.172367	14.9788	10.5878	40.3126	15.8725	13.2856	6.07586	10.1961	2.71717	40.855	15.9713	7.80741	10.5633	2.91223	4.01495	2.46061	1.48338	0.948723	4.50128	2.25564
LUSC	Lung	TCGA-22-1011-01	Tumor	68.9306	0.428452	2.16588	0.27972	0.310221	9.12966	1.9585	1.32948	98.216	6.69721	43.1134	5.52689	59.2909	4.23736	156.573	25.1469	1.90975	1.1866	14.7721	6.8761	9.41834	0.297188	4.23049	0.73417	66.8956	0.369603	0.0541822	6.56724	8.05766	22.6191	15.8726	6.65281	5.55608	9.69943	0.691431	21.7315	49.0806	10.402	9.06676	1.79884	5.24555	1.67586	3.2792	0.715737	2.50002	5.61069
LUSC	Lung	TCGA-22-1012-01	Tumor	91.5522	0.200911	0.81652	0.0478213	0.141429	15.9837	0.952802	11.2293	10.7045	5.81027	38.787	1.56642	47.0882	0.811357	321.098	17.4325	4.76565	1.11849	10.7153	2.71535	10.4638	1.54842	2.07022	0.0173124	4.47775	0.0947818	0	4.73218	5.81028	18.2446	10.2482	2.4906	2.22627	2.54713	0.556273	9.56116	76.8632	18.2403	4.89495	1.4461	2.0403	1.57212	0.836476	0.174805	3.18775	39.0853
LUSC	Lung	TCGA-22-1016-01	Tumor	219.112	0.642583	1.08472	0.213417	1.02565	16.529	1.82924	1.93	8.57678	10.4331	67.114	4.0533	41.7564	1.17249	143.998	19.215	1.22701	2.29027	33.9488	2.63051	45.2814	1.41662	1.51614	0.0927142	8.35842	0.366594	0.0881905	3.21908	42.3888	47.011	45.0721	3.20114	10.4388	2.4895	0.496508	32.7856	4.02483	12.6182	7.17251	3.30227	1.7716	5.49482	4.11428	0.748917	3.71951	5.64499
LUSC	Lung	TCGA-22-1017-01	Tumor	48.6635	0.178991	0.936945	0	0.42161	5.32727	1.80365	2.42484	8.31169	47.88	64.0754	1.47726	31.2988	1.20737	102.208	14.3535	1.54503	1.44283	11.183	4.43878	21.4292	5.02981	2.31362	0.740329	38.5053	0.1429	0.0203137	8.82218	13.2186	37.4335	45.3454	10.0497	4.63804	3.66804	4.84907	25.3799	12.2205	20.6436	6.17233	1.85334	4.49559	2.39239	16.4508	0.345009	1.65491	15.6031
LUSC	Lung	TCGA-22-4591-01	Tumor	134.161	0.134819	0.484206	0.41717	0.142356	3.63824	0.675558	1.53345	5.24537	5.35528	24.2171	1.98655	44.3491	1.16668	426.948	8.84896	0.52274	0.853568	9.64667	1.62212	9.06497	0.402634	1.31796	0.331093	40.1163	0.81623	0.11603	3.17548	6.28031	16.8514	8.75356	1.5153	3.78459	1.46174	0.783891	11.9607	8.66515	1.87567	4.24274	0.40328	1.12357	0.818329	2.93194	0.586506	1.93595	1.98052
LUSC	Lung	TCGA-22-4593-01	Tumor	10.6507	0.3078	0.196366	0.741791	0.223443	10.9357	0.929535	0.381151	5.83519	3.7504	126.343	1.29622	68.3417	0.266361	165.104	5.99921	9.37207	0.340191	4.21759	1.36975	5.89493	0.0333594	0.93014	0.865312	1.02653	0.0272265	0	2.34915	4.84218	9.56408	31.4685	0.515113	6.87255	1.47659	0.319584	5.16222	16.7214	5.27047	4.0308	2.35213	1.15943	0.709051	1.47747	0.883757	6.54798	7.75139
LUSC	Lung	TCGA-22-4594-01	Tumor	891.141	0.425129	2.48501	0.0622709	0.230203	17.0388	2.35265	1.93578	95.8223	3.82745	29.8307	3.92976	25.0691	2.13819	55.3327	33.98	1.87959	1.31366	17.0818	4.74317	18.4077	0.0378055	2.45383	0.428326	61.7274	0.267412	0	6.2817	13.4159	20.9736	17.3751	8.97273	5.75926	4.57744	2.46281	17.367	25.2222	11.0476	15.7225	2.5678	4.86597	0.774855	1.18192	1.86652	6.23802	2.30593
LUSC	Lung	TCGA-22-4595-01	Tumor	26.3213	0.341352	0.561991	0.0943542	0.209285	8.61359	1.86811	2.63417	12.3777	5.58589	50.9777	2.43849	23.8253	1.44839	252.816	13.9612	3.46581	1.31257	19.017	3.33213	21.2647	0.496459	2.30417	0.119554	6.81021	0.135063	0.308671	5.49939	16.0462	19.5623	20.4446	3.55999	8.62894	3.41865	0.731706	16.7266	24.1638	9.85163	5.82164	1.17341	1.85966	1.48813	1.18221	1.97743	4.57959	3.60492
LUSC	Lung	TCGA-22-4596-01	Tumor	899.945	0.506459	4.30805	0.114204	0.675502	20.5337	7.32714	3.26657	34.8382	40.8245	61.6213	10.1243	73.7745	5.72062	139.673	42.5188	2.95469	5.8485	41.8029	18.1359	49.7724	1.84892	16.2264	0.413443	30.4182	0.653905	0.157308	8.64954	33.4845	45.8982	65.4046	10.3625	20.2268	9.19315	4.29534	36.8515	35.6106	14.7055	29.8415	3.57309	11.6516	2.0819	4.94446	0.807086	6.32272	5.20239
LUSC	Lung	TCGA-22-4599-01	Tumor	81.2278	0.157301	1.21315	0.359435	1.32876	15.0833	2.66866	7.34131	23.0145	17.7575	37.2031	2.56534	51.4705	2.17797	236.202	46.657	1.98041	4.36824	32.6996	8.77344	37.833	0.872871	4.28903	0	51.5353	0.504616	0.0928309	21.9279	18.5505	62.9783	14.8033	4.24317	21.6415	5.19768	7.21234	20.1082	12.1321	4.17488	3.67914	1.12927	4.31305	1.57368	2.458	0.722629	3.78136	3.48598
LUSC	Lung	TCGA-22-4601-01	Tumor	41.4426	0.29522	0.334827	0.505935	0.249379	26.0318	2.02875	0.693234	7.72562	12.8064	101.807	1.44438	84.6464	1.36253	262.772	7.07022	1.7776	1.23747	8.94227	2.45236	10.0226	1.46754	1.63799	0.106843	20.3462	0.0835636	0.0435558	7.048	7.00904	30.1557	14.1383	2.10798	4.71066	3.57679	0.0980868	27.8264	30.9012	17.3767	4.02789	0.298039	1.25135	1.26946	3.42062	0.986339	2.26092	9.81363
LUSC	Lung	TCGA-22-4604-01	Tumor	25.5627	0.229005	0.973982	0.190779	0.161205	24.1311	1.41389	1.58244	17.8196	32.2273	93.0127	6.0853	49.5561	1.32116	189.296	27.5688	2.11536	3.67468	26.3619	5.75601	28.7867	0.430204	4.18998	0.202265	25.1881	0.135044	0	11.7304	24.5378	58.5851	28.998	6.66186	23.0242	5.32709	0.602354	24.5754	47.2807	15.6646	9.06654	3.56421	5.83926	2.55395	4.56434	20.7417	20.2481	5.02215
LUSC	Lung	TCGA-22-4605-01	Tumor	735.762	0.202332	0.573694	0.180598	0.226996	13.8276	1.52078	1.74457	8.83728	14.7532	97.9149	4.92789	54.4925	1.42992	326.667	11.5473	0.622994	1.19266	23.5232	5.10228	25.9125	3.23083	2.22519	0.176528	8.53647	0.0477261	0.1306	4.68468	16.9497	33.0818	25.3936	1.85608	6.16554	2.38524	0.462172	13.8464	41.0256	5.58927	5.36091	1.4185	1.8258	2.37486	2.25161	2.5614	2.91886	8.56659
LUSC	Lung	TCGA-22-4607-01	Tumor	194.021	0.17317	0.368256	0.0309138	0.0799975	9.84706	0.987817	0.984827	14.8053	2.14314	61.857	1.95089	50.374	0.399617	105.866	12.9602	0.473958	1.04912	12.4921	1.45563	9.54394	0.763239	1.13239	0.352532	18.6758	0.0102118	0	2.01959	6.06136	30.7044	13.0331	2.81219	6.54337	0.961124	0.539399	15.8642	18.252	7.0771	8.14809	1.08051	0.795663	0.512892	1.89257	7.70671	5.36473	1.33555
LUSC	Lung	TCGA-22-4609-01	Tumor	180.574	0.474294	2.08611	0.0660835	0.537454	71.2254	1.97499	1.96941	32.268	16.5423	75.1473	7.02011	48.4477	2.88309	292.281	25.0675	3.73604	2.63665	23.9489	8.41978	34.1985	0.855896	5.31816	1.14236	32.6046	0.283784	0.0682692	10.1423	25.3314	42.8772	26.888	8.58135	13.9055	7.99528	0.730269	24.7947	14.2329	6.8462	8.2862	3.32192	3.3864	3.47191	3.63374	2.00495	4.24513	5.36034
LUSC	Lung	TCGA-22-4613-01	Tumor	20.8352	0.171378	1.84652	0.244751	0.211119	42.4042	2.39223	2.09599	25.3969	7.66751	68.5481	2.25555	33.1758	1.77966	149.798	30.8374	1.40716	2.76869	22.6761	7.40056	26.0687	3.96244	6.11276	0.132908	21.5217	0.242548	0.126423	15.0098	15.2692	34.6886	9.23026	4.53225	11.2422	5.97742	0.569404	12.3636	33.7439	10.821	6.26312	1.47383	3.6321	0.802108	1.36631	8.82728	4.9826	3.7404
LUSC	Lung	TCGA-22-5471-01	Tumor	45.1143	0.213654	0.88	0	0.249346	8.4968	1.75077	3.54823	32.2025	11.8679	64.7272	1.74702	126.262	1.03798	189.51	23.7911	9.51005	1.73812	13.8031	7.51734	24.9633	1.19598	6.41741	0.168601	51.8782	0.381954	0.033181	37.2912	8.90309	60.3859	5.57765	19.4712	10.2474	9.50589	1.56918	32.4645	121.592	10.0847	14.1368	2.06865	12.698	2.22034	3.54418	1.6202	23.2761	7.3911
LUSC	Lung	TCGA-22-5472-01	Tumor	882.356	0.1575	0.35726	0.163586	0.377965	5.33921	1.47592	2.16441	2.55472	4.03358	60.0685	1.29044	51.1268	1.61902	418.288	9.57202	0.705384	1.23786	13.6056	0.764609	19.9331	4.9492	0.930614	1.03638	15.2805	0.0810567	0.190121	2.31814	16.8482	57.0415	22.1917	1.90275	3.88393	0.739238	0.570865	28.8354	26.9943	13.1319	4.32566	2.08793	1.0526	1.0429	4.84002	3.37852	1.78189	8.32932
LUSC	Lung	TCGA-22-5473-01	Tumor	57.0982	0.0560845	0.254436	0	0.379008	5.18914	1.04784	1.0865	7.17162	67.7781	125.898	2.46475	27.6946	0.673002	328.367	11.1189	0.307	1.14606	8.22006	1.17581	11.857	0.881778	0.995773	0.672721	7.90365	0.0317501	0.0330982	4.72479	6.23526	79.784	18.0791	1.55737	14.0998	2.51725	0.782632	17.3262	4.39427	3.20512	3.19744	2.25222	1.53779	0.433116	2.33702	5.19981	3.78216	7.76813
LUSC	Lung	TCGA-22-5474-01	Tumor	208.763	0.381592	1.93724	0.155704	1.41983	9.61625	3.15106	5.37366	70.6255	53.2671	107.633	3.15059	44.9851	1.90793	226.574	34.4187	2.98399	2.39213	25.9112	7.8707	31.9166	0.0945301	5.67474	0.239566	91.6234	0.18002	0.174259	25.8542	18.9416	76.9046	19.7355	10.9565	22.1325	9.33784	2.11307	19.2408	52.5831	5.5228	7.85819	1.86503	5.36143	3.14939	2.46277	2.1628	5.79842	15.9704
LUSC	Lung	TCGA-22-5477-01	Tumor	15.1473	0.368939	0.652269	0.0619876	0.549974	38.1059	1.94579	1.44921	9.19658	69.7546	127.564	1.55544	10.1909	0.676098	484.798	9.13035	0.712776	0.938121	9.05206	3.0261	9.52079	2.38345	1.8234	0.0617124	17.008	0.112621	0.384227	8.3226	7.64985	25.7195	11.9256	2.45358	18.9883	2.93565	0.468689	12.6496	7.53886	3.9948	3.56906	3.94372	1.71762	0.990348	2.34732	2.99096	2.44692	7.81542
LUSC	Lung	TCGA-22-5478-01	Tumor	259.183	0.252117	1.0008	0.150024	0.122014	10.6031	1.28588	0.847947	19.8055	2.73417	80.5674	2.17305	124.838	1.79388	201.45	15.929	0.89129	0.976987	11.9837	3.15809	11.6023	0.935103	1.31558	0.124917	60.6203	0.336993	0.077493	4.51136	9.17396	17.9302	15.4979	2.35445	5.08449	3.45665	0.628246	22.1687	6.78388	2.00111	7.19187	1.10766	2.20548	0.709841	0.753751	0.372908	5.76566	0.925913
LUSC	Lung	TCGA-22-5479-01	Tumor	145.036	0.243502	0.383571	0.115918	0.199978	15.2474	0.610075	0.5162	14.1203	18.5163	68.2061	1.0102	18.5184	0.593135	134.088	12.0929	0.851577	0.956892	7.68305	3.93311	9.87125	1.42314	1.77995	0.0419648	31.9879	0.0893467	0.0399173	8.11116	5.50287	27.7358	16.807	3.21982	5.70822	3.06381	1.07871	14.0005	81.8128	9.48269	6.49292	0.698029	1.66646	0.985341	0.697436	4.57621	2.01449	7.32452
LUSC	Lung	TCGA-22-5480-01	Tumor	6.42159	0.252087	2.90672	0.300011	0.654358	144.715	1.20677	1.46446	31.4851	21.7314	66.8492	7.02322	105.128	4.75078	455.568	28.5854	146.988	2.28395	14.8302	15.3107	18.8254	0.558565	10.4235	1.53684	106.221	1.08023	0.387418	21.3579	9.36928	154.77	12.1934	11.2292	16.369	11.8727	3.55963	72.9637	36.5835	16.1081	87.1364	6.16206	10.2608	1.69604	11.2881	1.55725	24.6352	12.1148
LUSC	Lung	TCGA-22-5481-01	Tumor	0.725517	0.500338	0.776531	3.94883	0.305864	3.28555	1.88034	1.12079	43.3445	36.5278	21.7267	1.32229	20.4273	1.39768	154.075	11.5003	223.14	1.19006	6.85079	2.55209	10.2318	0.0456645	1.23149	0.0476521	31.2526	0.0496925	0	23.3588	6.00582	167.181	12.9276	6.37221	6.18614	3.96094	0.481214	26.8984	4.87607	82.6576	4.84397	1.19633	3.41837	0.543071	0.706813	0.357425	3.45928	21.6191
LUSC	Lung	TCGA-22-5482-01	Tumor	117.294	0.0830701	0.105992	0.771128	0.186392	3.49361	0.412534	1.082	5.49642	3.0524	96.757	0.784328	12.4742	0.11981	411.1	3.28471	0.397877	0.720891	7.12758	0.718806	5.7228	0.228079	0.674897	0.0322114	4.41933	0.0195946	0.0306398	1.7239	2.96698	8.86174	14.3442	0.659059	4.36311	0.972142	0.379501	11.6846	107.386	8.39	2.88405	0.361079	1.25851	0.282485	1.08172	3.16569	2.69496	16.0297
LUSC	Lung	TCGA-22-5483-01	Tumor	21.4186	0.103985	0.570026	0.0742525	0.201298	22.4492	0.856018	1.44981	9.48298	5.02382	110.675	1.16775	26.8732	0.43993	81.3429	12.9511	0.83009	2.19072	21.9508	58.4947	21.3478	0.200354	1.57975	0.112004	27.6991	0.0245281	0	5.24326	15.5943	38.5217	38.5637	2.81874	10.3549	2.13555	0.259119	13.5896	6.04687	2.01239	4.39136	1.14699	3.21964	0.646381	1.15603	0.778074	8.12958	5.67382
LUSC	Lung	TCGA-22-5485-01	Tumor	24.2934	0.228471	0.209766	0	0.287195	27.9412	1.01633	1.22947	2.78237	13.8808	100.702	1.07391	88.7628	0.753187	416.291	7.09211	0.297768	0.883573	10.0857	1.0759	10.9488	0.591135	1.34526	0.123748	6.42093	0.0513254	0.0481541	4.82154	8.94725	32.6767	20.0415	1.25158	4.89935	0.936176	0.325326	16.5337	154.901	2.65465	3.39286	0.85427	1.13847	0.668326	1.49766	3.24869	1.82842	14.521
LUSC	Lung	TCGA-22-5489-01	Tumor	15.7812	0.437094	2.00277	0.149815	0.387685	76.7407	2.3091	1.87315	80.2763	18.1489	106.591	4.68219	133.724	2.46113	239.114	31.4599	50.1968	3.48111	24.2692	12.0511	25.188	0.212227	8.17628	3.40784	31.7764	0.404158	0.0386925	17.0679	17.1125	95.3509	21.7122	7.69852	16.3667	8.71383	1.24893	23.5995	28.0395	3.91993	13.7375	28.8197	9.18827	1.18142	5.38042	2.79291	13.3526	4.53505
LUSC	Lung	TCGA-22-5491-01	Tumor	626.69	0.105371	0.499762	0.0547216	0.131492	14.3554	1.38857	1.19499	7.23551	7.2744	58.4438	0.846891	35.6834	0.353688	236.796	8.86981	0.445702	1.00383	11.3957	2.21669	8.2253	2.31448	1.59448	0.0495261	9.82894	0.0451909	0.0282658	3.12808	4.3694	45.276	13.6651	1.86198	5.14596	1.8332	0.350097	5.9806	12.1963	2.9217	2.47389	0.365338	1.40209	0.193347	5.48338	42.0859	1.7831	7.04406
LUSC	Lung	TCGA-22-5492-01	Tumor	269.966	0.524987	2.20656	0	0.728246	23.118	5.65917	3.11215	28.7136	11.1163	73.3648	6.63558	42.2398	3.65822	457.089	25.3647	2.00034	1.87427	39.6795	9.81329	27.4586	0.119002	5.82567	0.537532	40.6209	0.174824	0.364494	16.6943	22.6801	48.3818	20.6221	11.5358	15.3486	8.51055	3.04393	29.4966	12.3186	5.22177	12.4145	1.69739	2.35207	2.35775	7.92775	0.795319	2.34315	1.06285
LUSC	Lung	TCGA-22-A5C4-01	Tumor	45.7044	0.172198	0.420647	0.908017	0.475541	5.62646	6.61364	1.20529	6.14489	3.01497	95.487	1.25065	88.2448	0.397372	58.0421	6.02225	9.96972	1.09311	14.0105	2.33165	9.06692	0.321574	0.944922	0.123271	169.874	4.23677	0.234513	5.47044	5.29185	10.0894	14.519	2.4959	1.45603	2.06988	0.484108	126.281	7.6216	5.14578	3.48539	1.04008	2.33356	0.836942	3.04138	0.857446	1.69073	4.67006
OV	Ovary	TCGA-23-1021-01	Tumor	225.26	0.0412208	0.0311674	0	0.0435252	26.0231	0.280319	0.0201655	1.18495	0.448786	27.0392	0.30664	20.2683	0.380493	4.14753	3.09709	0.300851	0.0539952	2.51731	0.0543518	2.62015	0.158845	0.0435636	0.603835	2.9151	0	0	2.50737	1.89164	60.0731	2.47012	4.63302	0.511573	0.0567522	0.593477	15.5543	2.01855	5.22016	2.94592	0.0616511	0.263904	2.25484	1.35835	0.200842	1.27152	0.726649
OV	Ovary	TCGA-23-1022-01	Tumor	225.616	0.160606	0.0796923	0.0286709	0	18.8281	0.463463	0.0294637	0.298503	0.245894	87.6865	0.137855	20.1034	0.0694919	5.70002	1.00273	0.137366	0.157784	1.49573	0	1.63753	0.150856	0	0.0311385	2.36194	0	0.0296192	0.495812	1.34543	17.251	6.49489	0.358373	0.142373	0	0.166755	5.17736	0.860211	3.10457	2.29887	0.180156	0.199442	0.0792801	1.2751	0.104803	0.330988	0.707802
OV	Ovary	TCGA-23-1023-01	Tumor	1038.74	0.152342	0.213436	0.0255959	0.189246	19.4469	0.981468	1.13106	2.77148	1.42689	101.429	0.384594	20.4007	0.330873	16.5065	7.31068	0.662219	0.234769	5.65866	0.443099	5.11665	0.0621585	0.241502	3.63702	203.21	0.0760966	0.0925488	8.01662	7.66766	39.3043	8.41699	2.52395	2.7486	0.400979	0.655028	18.3494	2.9621	5.4377	4.97795	1.64855	0.178052	0.904375	3.13878	0.318113	1.53464	1.19608
OV	Ovary	TCGA-23-1024-01	Tumor	159.973	0.0726583	0.0164813	0	0.0767203	6.48833	0.912799	0.138626	2.29032	1.194	44.0768	0.318065	29.1033	0.217971	5.84351	2.72646	0.318179	0.228421	1.94348	0.359265	3.31566	0.243591	0.207328	1.16077	7.84763	0.0411327	0.0428791	4.09731	1.94775	44.6374	28.1996	2.04641	0.528157	0.40014	0.241408	16.9988	4.2474	11.9281	6.07188	23.1467	0.206922	0.15303	2.1124	0.0606885	1.34475	0.256167
OV	Ovary	TCGA-23-1026-01	Tumor	2060.39	0	0.634362	0.108925	0.16107	22.8814	1.22844	0.429093	5.63249	2.67282	40.1824	0.425533	27.4414	0.674694	30.2199	10.5495	1.32208	0.716006	7.763	1.68451	14.6843	0.0146956	1.20909	0.223456	40.7642	0.0479755	0.150037	5.63356	11.5041	57.0973	7.00839	1.91621	2.11851	1.33011	2.49188	19.901	6.80849	15.1277	6.6897	2.70924	1.48175	2.54344	0.533751	0.265442	2.29861	10.1159
OV	Ovary	TCGA-23-1027-01	Tumor	1343.08	0.0706766	0.208413	0.0269162	0.054727	30.5429	0.318734	0.304265	2.14379	0.764673	92.4868	0.368032	21.9455	0.108731	12.8809	11.1635	0.851127	1.03072	9.82356	0.838718	12.5322	0.0108941	0.500447	1.29842	10.5598	0.0489021	0.0486612	5.12659	9.52452	90.906	5.61898	1.69154	1.79604	0.275702	0.344407	16.0301	3.14373	16.1713	4.59186	3.36674	1.00483	2.01369	1.84567	0.275488	1.17276	1.77986
OV	Ovary	TCGA-23-1028-01	Tumor	2207.07	0.0365051	0.607241	0.0695123	0.205579	49.5891	0.522633	0.214303	2.64157	1.68914	42.6902	0.344673	10.8222	1.62866	28.9228	4.45703	0.965822	0.207212	2.2442	0.625742	2.74961	0.0562691	0.67515	0.0817862	60.4723	0.0459244	0.0718114	1.35235	1.61202	42.8071	3.0909	0.4103	0.776657	0.443961	0.202147	12.372	3.94769	3.21655	3.55761	0.60058	1.61987	1.78331	2.48998	1.32129	1.3202	0.919316
OV	Ovary	TCGA-23-1029-01	Tumor	154.575	0.0720679	1.64641	0.176439	0.228291	137.891	1.37078	0.166208	2.51052	5.22269	82.4193	0.963231	21.5758	0.308857	16.1738	2.95351	0.253602	0.768701	6.03581	0.447977	5.99186	2.10666	0.522267	0.175655	31.8106	0.0388557	0.0303791	9.52083	4.42865	60.8471	14.7467	0.755553	5.58546	0.269317	0.10262	13.5566	1.07134	13.431	2.2826	0.485041	0.15001	0.460779	6.74698	0.300977	2.93485	0.700032
OV	Ovary	TCGA-23-1030-01	Tumor	785.708	0.0118789	0.175143	0.203575	0.0627147	40.316	0.535708	0.13947	3.88573	1.01847	35.0058	0.611767	19.2176	0.438596	8.35499	4.18363	0.5527	0.700207	5.41171	0.963269	5.63025	0.205989	0.998044	0.165822	4.01702	0.0224159	0.105154	4.61246	4.40626	83.6991	13.1977	0.730392	1.03196	0.588767	0.236805	4.85346	1.45425	18.8147	10.3899	4.49045	1.47119	3.48177	2.48125	0.0992192	8.62986	0.867528
OV	Ovary	TCGA-23-1107-01	Tumor	363.791	0.0195164	0.0442696	0	0.16486	7.96163	0.356249	0.0859284	2.90186	0.677289	9.37633	0.0837589	8.74347	0	29.1218	2.99936	0.534154	0.102259	2.76509	0.193001	4.64664	0	0.0928156	0.201806	19.8998	0.53401	0.0863819	3.85598	3.78187	129.866	2.13068	0.348388	0.553623	0.2687	0.324217	9.0267	5.91344	6.20323	3.32846	0.525409	0.0904797	14.301	0.0622379	0	1.16251	2.16254
OV	Ovary	TCGA-23-1109-01	Tumor	272.247	0.117999	0.468405	1.14592	0.149515	40.8421	1.25435	0.31172	5.47405	1.04783	83.0002	0.587444	17.3277	0.38122	16.043	8.20586	0.613618	0.293678	6.25488	0.793499	8.85747	0.0409239	0.149647	1.24455	4.20274	0.0445337	0.0174092	3.01136	8.67425	35.5015	6.22649	1.5681	2.76151	0.609222	0.588078	9.42759	2.70859	19.864	15.1507	1.12508	3.4855	1.39795	1.44248	2.53791	2.84913	1.15892
OV	Ovary	TCGA-23-1110-01	Tumor	18.0051	0.0361156	3.3588	0.103156	0.0762693	171.735	1.27971	0.106008	0.859193	0.479218	50.004	0.340995	49.1392	0.0833422	3.76436	0.416278	0.691925	0.0473079	1.01455	0	1.23407	0	0	0.597515	0.789438	0	0	3.02271	0.600402	8.34815	2.91773	0	0.960461	0.0248617	0	1.8993	0	5.17917	8.9751	0.324094	0.215273	0.0316937	0.153563	0.0754147	0.88355	0.181901
OV	Ovary	TCGA-23-1111-01	Tumor	117.901	0.028742	0.0760623	0.027365	0.485582	4.82169	0.812694	0.0140608	1.13962	1.32993	38.4683	0.279599	45.2906	0.132653	19.1971	1.17791	0.104887	0.112948	0.936132	0.227387	1.81639	0.0553788	0.167066	0.416082	27.9268	0.0180791	0	1.74831	1.23935	73.0038	7.2973	8.64624	1.206	0.105524	0.0318318	29.9011	1.23154	37.9366	10.4339	0.408381	0.209393	10.3582	0.667068	0.0200059	1.88528	1.49589
OV	Ovary	TCGA-23-1113-01	Tumor	230.982	0.0497718	0.188165	0	0.227736	30.6772	0.409727	0.0243488	0.444028	0.321744	49.5813	0.754742	17.6733	0.0382853	8.15516	1.78479	0.0454076	0.0651963	2.9382	0.0328134	3.38313	0.0767184	0	1.10651	0.703964	0.0156536	0	0.523554	3.08562	21.2321	6.42997	0.0329066	0.441212	0.0342626	0.0551224	16.8794	0.863209	18.9269	2.66778	1.09799	0.626311	0.495017	0.934698	0	0.829409	0.417805
OV	Ovary	TCGA-23-1114-01	Tumor	79.1908	0.163777	0.577889	0.207907	0.499585	71.6974	1.358	0.0667676	0.865839	0.733673	68.6126	0.281154	4.42352	0.18897	6.25924	1.09536	0.0249027	0.143022	2.02257	0.161962	2.15627	0.157779	0.0576953	0.286956	0.584959	0	0	8.177	2.24056	16.8054	10.8837	0.433124	0.758181	0.281858	0	3.39856	1.75439	14.0315	3.41386	1.19413	0.656841	1.08592	1.19932	0.246994	8.66189	6.39287
OV	Ovary	TCGA-23-1116-01	Tumor	1958.52	0.0569555	0.080746	0	0.120279	10.8588	0.795029	0.585124	3.30275	2.6451	49.7602	0.769975	25.4455	0.164292	39.3532	16.1568	1.4809	0.857971	14.1911	2.92886	11.5358	0.0329218	1.6252	0.198767	16.7705	0.0268693	0.0210076	7.63878	12.3905	38.0122	11.0526	0.903744	5.98298	0.725343	0.520396	14.1123	240.165	12.1602	7.97898	2.66734	1.38626	1.02463	1.49846	0.118931	5.01316	4.41054
OV	Ovary	TCGA-23-1118-01	Tumor	662.851	0.112154	0.932805	0.213561	0.236848	65.5804	0.709171	0.237755	4.33574	1.72984	44.8406	0.320888	10.8762	0.115027	17.9505	10.9003	0.613918	1.15896	9.63443	1.50345	12.2661	0.100843	0.493868	0.405897	50.4246	0.141092	0.0735415	6.5656	8.32549	40.3818	5.64596	1.68074	2.07679	1.03799	0.414035	16.9382	2.25023	20.2177	4.94884	0.391395	1.64239	5.96001	1.43726	0.33828	1.78942	1.78878
OV	Ovary	TCGA-23-1119-01	Tumor	281.662	0.0484917	0.311653	0	0.0853378	23.8154	1.50997	0.427006	5.96038	1.17138	14.4185	1.10993	12.4983	1.64123	10.4658	11.5512	0.486637	0.232905	7.50207	0.415603	11.5988	0.0747453	0.384359	0.359351	11.1192	0.0305019	0.0715432	3.88111	9.85853	19.7846	9.8763	1.53889	2.34993	0.489593	0.161114	9.72111	8.60796	8.58003	5.39524	1.05162	0.428212	2.1561	0.987978	0.202516	2.11475	0.854824
OV	Ovary	TCGA-23-1120-01	Tumor	333.135	0.101279	1.02423	0.192853	0.222794	122.02	0.797489	0.433532	4.66828	5.00505	46.1162	0.38395	42.4327	0.740102	16.2709	13.1761	0.692988	2.34376	15.4831	3.205	14.829	0.0878128	3.01037	0.370904	44.1896	0.0796322	0.149424	27.4794	12.3428	66.1136	7.2147	5.45727	6.49414	1.60936	0.757125	13.5261	2.97057	12.4194	5.40802	1.07927	1.39743	2.7108	1.96479	0.387723	3.58195	1.16899
OV	Ovary	TCGA-23-1122-01	Tumor	346.797	0.123242	0.0698883	0.4023	0.158017	7.00952	1.0492	0.167954	2.35602	2.31817	68.1475	0.725375	21.019	0.264085	8.95524	5.86247	0.313214	0.565023	7.27899	0.348217	8.4515	0.315479	0.348875	1.11962	12.032	0.830581	0	7.27108	6.68615	51.5101	16.2547	0.62857	1.43586	0.290877	0.409473	14.102	1.42794	32.5115	3.43159	1.38244	1.05527	3.42999	1.79198	0.202202	1.58244	0.820245
OV	Ovary	TCGA-23-1123-01	Tumor	965.962	0.335182	1.05205	0.133587	0.164614	38.6615	5.05537	0.686402	13.6532	5.51366	52.0104	1.98714	50.5848	3.32778	8.83646	24.7877	1.34406	2.15444	21.4975	1.9888	24.2296	0.153193	3.70709	0.38286	39.5999	0.595728	0.333512	45.914	16.6154	90.6565	37.9093	10.0341	5.85966	2.50591	0.647468	26.8926	8.13526	9.14289	5.96329	1.37277	0.955074	1.32707	2.39051	0.553417	2.06452	1.29559
OV	Ovary	TCGA-23-1809-01	Tumor	47.2516	0.327421	0.180048	0.623467	0.178101	67.9601	1.7898	0.276669	2.24239	2.14695	47.0372	0.826084	36.4987	0.274754	9.76249	3.91371	0.353022	0.35091	3.85363	0.627959	4.81204	0.298224	0.644875	2.61104	1.64572	0.0280843	0.0146384	3.81173	2.81438	14.0956	21.8735	3.06999	1.03786	0.334676	0.395584	11.5328	2.15603	20.5569	6.09168	3.76179	3.95586	1.38442	0.991409	0.227901	1.37197	0.674632
OV	Ovary	TCGA-23-2077-01	Tumor	1393.76	0.150127	0.227024	2.11542	0.0951116	37.0547	1.55825	0.176263	4.01796	1.74685	45.5698	0.420942	6.06148	0.993127	14.0956	13.292	0.766991	0.773495	13.0187	0.712619	14.1429	0.185124	0.745698	0.0879669	4.43976	0.0377726	0.0147661	8.82976	11.2882	60.0617	11.3017	1.05211	2.98105	0.344487	0.199518	9.97344	2.26674	14.9953	11.6313	2.39128	0.702627	0.421586	1.61712	0.271688	1.62879	1.66349
OV	Ovary	TCGA-23-2078-01	Tumor	73.6956	0.363744	2.70119	0.197895	1.01507	41.0609	1.86916	1.0931	15.0406	2.35138	97.2713	3.40465	19.7448	4.21695	21.6359	22.5935	1.65924	1.11176	6.81213	2.89482	9.94714	0.130157	2.49872	0.859709	17.3718	0.392228	0.0255551	10.5638	13.1964	33.276	11.7148	5.72019	5.46626	1.88395	1.20854	15.5964	2.65064	20.6408	6.96313	3.68189	2.28287	2.84247	2.27853	0.253184	4.25595	4.10029
OV	Ovary	TCGA-23-2084-01	Tumor	401.702	0.0233326	0.211704	0	0.254583	27.4977	0.952031	0.194047	2.15095	4.00099	56.1605	0.534063	28.3784	0.448696	12.7339	9.91087	0.787608	2.2617	12.4061	1.04602	17.5744	0	1.01101	0.394069	48.6518	0.0807209	0.045899	10.4898	11.2287	89.9406	10.2515	0.941005	5.5708	0.396196	0.646023	26.2243	3.1183	16.2973	2.99394	1.45695	0.412083	2.87345	1.87673	2.04632	4.4342	2.05656
OV	Ovary	TCGA-24-0966-01	Tumor	699.019	0.0262157	0.30724	0.399355	0.0830439	4.09162	0.835092	0.192374	4.80749	1.82847	32.145	0.202518	18.8207	0.322649	4.43756	3.45816	0.980597	0.30906	3.45809	0.725903	3.81435	0.454601	0.263204	0.460834	15.8204	0.03298	0	2.32602	3.53651	42.7199	1.65046	0.710631	0.821126	0.258669	0.174204	13.0267	13.6935	4.80689	6.94068	0.166638	0.202563	1.57207	1.2819	0	0.762189	0.814241
OV	Ovary	TCGA-24-0968-01	Tumor	667.101	0.0202299	0.252384	0.144455	0.170887	5.72868	1.61828	0.771938	4.6924	1.75512	38.8994	0.599065	17.8577	0.886989	11.9388	14.5864	1.32884	0.529985	13.0955	1.02029	13.5687	0.280642	0.849845	0.13597	10.9379	0.085893	0.0746166	9.75644	11.6868	75.1897	8.72388	2.46768	3.13831	0.912162	1.00821	6.23326	2.4147	4.60059	3.94302	2.18981	0.716805	1.67766	0.704269	0.443552	2.8619	3.28598
OV	Ovary	TCGA-24-0970-01	Tumor	100.808	0.033984	0.0578151	0	0.412665	7.59878	0.729808	0.11222	1.89488	0.572339	104.442	0.889683	9.89627	0.0980291	4.97677	3.5145	0.186025	0.389513	4.1715	0.235251	5.31922	0.0785746	0.121215	1.4188	5.16714	0.0881776	0.0250695	1.36387	4.14014	43.074	5.48795	2.4266	0.82846	0.169609	0.0846841	15.4662	3.92642	20.5032	7.576	0.724293	1.9469	0.685933	1.75658	0.0177409	4.3016	5.39171
OV	Ovary	TCGA-24-0979-01	Tumor	380.244	0.00756342	0.840659	0.388857	0.239588	147.02	1.77855	0.188704	0.809704	1.76014	33.7048	0.350568	18.4232	0.13963	11.2291	2.15039	0.227707	0.198147	2.15241	0.17951	3.40978	0.0961808	0.251789	1.53288	18.2539	0.0285449	0	3.23776	1.82713	28.1946	6.95537	1.56017	0.630246	0.197851	0.351813	8.2101	0.625009	14.6426	3.5749	0.424203	0.410757	0.331869	2.83407	0.0631741	0.611421	1.90471
OV	Ovary	TCGA-24-0982-01	Tumor	68.8253	0.107887	1.2848	0.269636	0.441435	130.448	0.810909	0.0989612	3.48904	1.17002	27.7222	0.358841	25.2412	0.560174	7.99533	2.78069	1.66096	0.229648	1.87774	0.426766	2.9284	0.0779521	0.384815	0.0906416	3.84953	0.0254484	0	6.56871	1.78656	26.6206	7.38117	0.882702	0.549923	0.362061	0.492877	5.38278	1.03187	14.9087	4.27138	1.07405	0.580559	1.86989	0.609259	0.168963	2.22341	0.645275
OV	Ovary	TCGA-24-1103-01	Tumor	413.002	0.0110962	0.604076	0	0.128882	82.5218	0.262121	0.146566	2.5738	1.15523	31.5493	0.485742	20.9341	0.0512124	35.9138	1.8332	0.121479	0.14535	1.2604	0.219464	2.27495	0.0384834	0.228674	0.384374	92.1255	0.136103	0.032742	1.8574	1.26822	54.7178	3.01239	0.68227	0.314766	0.16041	0.25807	12.1946	1.22259	14.7369	2.9738	0.211597	0.161678	19.0955	0.89644	0.0695116	0.542926	0.447101
OV	Ovary	TCGA-24-1104-01	Tumor	788.516	0.0837652	0.358902	0.026584	0.678102	9.34206	1.62897	1.09276	7.36222	0.731486	16.7241	0.543238	7.47457	1.37458	10.6828	8.7491	0.687782	0.195065	8.43483	0.754734	8.15591	0.161395	0.604929	0.567815	57.0001	0.201976	0.151048	4.38013	7.96365	41.4977	5.61907	1.43991	1.76563	0.929021	2.56664	20.3629	4.47224	13.865	3.7642	0.595089	0.369849	1.68255	0.875583	0.660787	1.58398	1.21881
OV	Ovary	TCGA-24-1105-01	Tumor	272.721	0.0783677	0.226244	0.081396	0.28586	6.84137	0.527834	0.355499	5.67786	1.67977	34.0551	0.556475	21.1601	1.06863	11.2664	5.46534	0.233987	0.335959	5.17741	0.845443	5.64622	0.0576527	0.293641	0.187853	8.41848	0.0134439	0.021022	6.75451	4.69681	15.8249	9.75349	4.01312	2.87987	0.716034	0.473413	10.1112	3.18347	26.0144	5.81478	2.65319	0.679453	3.63245	0.371085	0.238027	5.13786	0.610006
OV	Ovary	TCGA-24-1413-01	Tumor	301.684	0.0986186	0.607183	0.241441	0.342148	49.3752	0.9379	0.0620293	3.14216	7.01738	51.5472	0.931133	22.4649	0.32511	9.70347	4.49269	0.462709	0.830448	6.91732	0.863797	7.76453	4.1043	0.714677	0.182098	54.3808	0.039878	0	5.14179	5.4381	89.684	9.88986	0.782418	2.19805	0.34914	0.374469	21.3341	1.1642	12.7553	3.39813	0.474097	0.317243	13.1671	1.47513	0.117674	2.053	0.745059
OV	Ovary	TCGA-24-1416-01	Tumor	1082.42	0	0.271097	0.265506	0.196305	21.8552	1.18348	0.233869	2.05346	1.82981	53.9724	0.592708	13.9256	0.796747	36.4965	3.84354	0.799588	0.104368	6.00109	0.105057	6.73317	1.51981	0.0210512	0.219701	13.5743	0.137823	0	3.11562	5.21551	46.9688	8.46176	0.869183	0.635675	0.164546	1.23538	17.1455	1.82892	14.1688	1.97356	1.81728	0.105539	3.49605	2.96435	0.637773	0.423747	1.80585
OV	Ovary	TCGA-24-1417-01	Tumor	95.5536	0.164462	1.09251	0.167767	0.607797	31.1413	2.35875	1.15512	7.75525	9.5563	56.0644	1.89564	40.2315	2.08736	28.6418	27.1105	2.18631	4.58556	32.785	4.57712	29.212	0.0271609	5.21428	0.321897	85.568	0.133005	0.22531	30.2211	16.5083	126.511	16.5185	3.93771	13.9751	2.75758	5.54231	19.872	8.37717	10.8746	11.1049	2.17424	2.77753	10.2781	1.58589	1.34915	8.7217	6.12376
OV	Ovary	TCGA-24-1418-01	Tumor	696.703	0.0352073	0.585652	0.268164	0.272621	20.3183	1.46175	0.223908	3.69933	1.82075	65.4302	1.34982	13.9037	1.13745	12.2714	6.17731	0.417562	0.799381	7.23858	0.974876	7.67097	0.271343	0.744167	0.218433	5.28145	0.0221458	0.0692583	2.94669	5.77376	28.0057	13.2394	1.35008	3.62038	0.75133	0.428913	4.73169	0.754284	14.2299	4.37468	1.42174	0.917161	0.607634	1.129	0.220554	6.35385	1.30039
OV	Ovary	TCGA-24-1419-01	Tumor	86.0887	0.0427874	0.0582335	0	0.081323	2.61524	0.781032	0.163269	0.432614	0.593949	68.6423	0.617	1.47672	0	55.3832	0.821965	0	0.0784663	1.28559	0.0338505	1.90538	3.37348	0.0135658	0.150428	0.0770226	0.00807415	0	1.92558	1.24925	17.8403	8.7228	1.0184	0.758594	0.0176727	0.0284323	6.57741	0.680963	4.95454	2.08492	9.66631	1.51325	0.135175	0.523054	0.107216	2.312	0.624963
OV	Ovary	TCGA-24-1422-01	Tumor	134.783	0.104938	1.03715	0.406778	1.26634	61.7966	2.43061	0.825051	4.50259	1.13995	50.1151	2.63784	32.1752	0.812967	26.0507	10.6075	1.00523	0.77566	11.9564	0.859849	17.8378	0.14731	0.808003	0.794443	8.92463	0.396044	0.740936	5.68724	15.5334	58.0121	19.7324	1.10016	4.82398	0.681107	2.31608	19.5831	3.57877	31.7659	3.92634	2.15244	1.02761	15.675	1.6573	0.359993	6.05139	1.54785
OV	Ovary	TCGA-24-1423-01	Tumor	1382.98	0.110116	1.20429	0.269588	0.224238	53.1467	1.14014	0.36939	3.9061	2.27999	85.2697	0.425326	10.1144	0.254108	7.63086	4.05949	3.42282	0.525448	4.13086	1.01117	4.56894	0.154578	1.2344	0.10573	13.9969	0.0667904	0.116044	7.03622	3.99629	53.5212	14.5635	2.46489	2.11962	0.633494	0.18293	14.8803	2.50356	10.0504	3.23855	0.326443	0.510504	0.496972	3.01829	0.427027	3.64767	9.44821
OV	Ovary	TCGA-24-1424-01	Tumor	478.368	0.195403	0.99201	0.691011	0.245628	58.7777	1.55862	0.355059	3.54184	3.41908	59.5371	0.990364	23.6224	0.236198	12.8216	6.14906	0.483874	0.792256	8.23952	1.06741	8.56414	0.118327	0.457271	0.615782	4.95322	0.0790144	0.0137282	8.94958	8.40156	35.028	12.6203	1.47646	3.74483	0.563679	0.185494	11.7316	1.73719	17.8448	2.7431	2.26495	0.474522	0.710413	1.726	0.252591	3.65214	1.03104
OV	Ovary	TCGA-24-1425-01	Tumor	301.135	0.404303	0.216536	0.160389	0.747086	22.4351	1.54354	0.576883	4.34164	2.15505	100.324	1.82191	13.5475	0.621994	46.8045	7.20591	0.952868	1.11804	10.0545	1.93247	15.7338	0.0389496	1.51329	1.13225	40.8663	0.105963	0.165694	3.66736	15.4672	32.8494	33.0146	1.91568	4.87826	1.24471	2.05226	11.8123	4.36529	11.6223	9.82298	4.3462	0.929753	4.34632	3.98138	0.37522	11.3604	1.55553
OV	Ovary	TCGA-24-1426-01	Tumor	131.7	0.133118	0.0556231	0.0600346	0.162753	24.0044	1.07578	0.0308473	1.35426	1.06552	36.8351	0.505151	19.7745	0.129343	5.88882	2.00093	0.268458	0.220258	3.93632	0.0692852	4.37102	0.50217	0.0222132	0.637527	2.88274	0.178483	0	0.797868	4.72812	47.5049	4.78822	1.32016	0.472018	0.024115	0.256059	6.39122	0.343088	11.4344	2.50924	0.440104	0.816671	1.80762	1.21395	0.0292599	1.7811	1.79967
OV	Ovary	TCGA-24-1427-01	Tumor	94.1401	0.078059	0.509057	0.250827	0.370903	21.3933	1.63441	0.701687	8.93695	1.53373	90.4257	3.09043	27.1672	1.10331	22.8178	11.2841	0.747751	1.03528	15.457	1.64037	17.4879	0.0338401	1.26837	1.99771	2.57194	0.0184125	0.0719786	4.63213	13.2303	31.175	12.8185	2.01273	2.87167	1.54489	0.194513	8.72988	1.67234	6.69347	6.87028	4.55315	0.846558	2.76576	1.99144	0.203748	8.74921	1.99035
OV	Ovary	TCGA-24-1428-01	Tumor	256.262	0.150081	0.403656	0.0122478	0.547859	29.6596	0.511076	0.774066	10.01	3.01559	19.3942	1.17043	24.5896	0.395811	19.9105	11.0877	1.02104	1.45478	14.6593	2.01	16.4909	0.0545291	1.48188	0.525425	75.4366	0.157788	0.0695908	11.8492	14.5914	61.1103	7.67283	2.5175	3.72519	1.17189	3.53326	67.3712	10.4991	36.1797	12.2964	1.52477	2.03909	1.36974	1.22159	0.761094	1.83811	0.658717
OV	Ovary	TCGA-24-1430-01	Tumor	73.8932	0.126379	0.931676	0.992676	0.222408	60.7833	0.429717	0.0772822	2.41152	0.601974	45.9359	0.442947	4.7357	0.291639	23.601	0.971122	0.0864734	0.124159	1.36349	0.104149	1.76451	0.194801	0.0667812	0.217801	0.771869	0.109305	0.015538	0.852547	1.48273	14.6218	7.5387	0.355111	0.933595	0.0434993	0.0349913	4.2249	0.290096	8.3404	1.79613	1.45307	0.251102	0.452866	3.68878	0.329873	3.37186	0.185654
OV	Ovary	TCGA-24-1431-01	Tumor	136.675	0.0432358	0.294219	0.0308733	0.42229	52.1559	1.06776	0.253816	2.57146	0.264783	17.1491	0.380389	3.22832	0.324263	9.58084	4.78967	0.355002	0.0991108	5.61079	0.12827	8.34	0.137453	0.257024	0.642666	4.5586	0.0101985	0.079736	1.11229	6.00287	15.3003	2.98554	0.450218	0.383272	0.200902	0.287302	57.762	0.694716	2.55645	3.02849	0.303116	0.164651	0.360451	0.746844	0.428843	2.70184	0.68051
OV	Ovary	TCGA-24-1434-01	Tumor	871.014	0.11407	0.328412	0.100251	0.528116	47.8998	2.05395	0.798427	5.03608	3.02719	101.713	2.59841	18.6508	0.344229	37.981	15.5979	0.576377	1.67811	25.5926	2.79411	31.6079	0.121727	1.85004	0.317564	5.28018	0.0662323	0.168296	4.23783	21.5391	40.1467	20.4652	0.905008	9.78529	1.26848	0.670537	8.14052	2.47071	7.96316	5.43009	4.08472	2.57446	2.03288	3.02209	1.39253	23.128	2.36441
OV	Ovary	TCGA-24-1435-01	Tumor	310.604	0.199154	0.25097	0.094806	0.198605	7.97237	1.94833	0.324758	4.01404	3.19593	63.1336	0.522323	36.7719	0.638301	43.0013	9.98967	2.57395	1.6377	14.9189	1.0285	16.4883	0.166279	0.964668	2.03643	40.0753	0.156588	0.0163236	5.20693	13.3927	47.0981	12.0227	1.47032	10.2984	0.944439	0.441126	10.2496	3.58943	7.76748	4.77126	0.794294	2.51341	12.0688	0.876203	0.785518	9.94445	3.39927
OV	Ovary	TCGA-24-1464-01	Tumor	96.8909	0.0192776	1.92403	0.468027	0.213731	68.8185	1.10742	0.679014	8.14042	0.659162	23.1394	0.289568	45.8213	0.200187	5.03536	9.73971	2.69085	0.328273	6.69863	0.209703	7.18214	0.278574	0.580638	0.084718	5.81259	0	0.0142208	12.1141	5.92887	26.2552	3.95316	5.56334	1.60637	0.95548	0.576449	14.5441	2.77303	14.2661	7.37389	0.345986	0.714979	1.04042	1.7572	0.181145	1.32258	1.79624
OV	Ovary	TCGA-24-1467-01	Tumor	339.096	0.0473094	3.86327	0	0.316377	123.977	0.89744	0.300873	7.78466	2.17297	76.0375	0.906903	4.7623	0.181956	10.0266	3.43337	0.43161	0.722991	4.95005	0.842129	5.16258	0.565151	0.524982	0.0244597	3.14291	0	0.0465325	4.73851	3.65391	29.8212	8.94109	1.62648	1.64957	0.705627	0.10479	20.882	12.5971	25.6356	13.9853	0.336097	0.302884	0.498204	1.49193	0.0329296	0.805147	1.54882
OV	Ovary	TCGA-24-1469-01	Tumor	73.5663	0.23804	0.281714	0.886833	0.437126	69.2213	0.666771	0.303785	5.32443	2.18669	50.8971	0.577425	36.6296	0.334364	19.9222	6.50803	1.303	0.650732	6.00435	1.43288	6.54814	0.346974	1.32894	0.390615	6.68035	0.0976501	0	9.95431	4.51109	78.1411	4.97533	1.478	2.44043	1.36792	1.16914	16.3632	2.91416	10.1456	2.89977	1.13771	2.13174	1.88006	1.67224	0.0648342	1.19993	1.98082
OV	Ovary	TCGA-24-1470-01	Tumor	6811.7	0.146873	0.947409	0.131096	0.862652	6.02247	4.66214	0.983463	17.7981	4.4505	28.1346	1.71766	19.5114	3.07156	22.8252	25.0877	1.70842	1.39482	17.4678	7.24407	22.0679	0.774677	5.41331	0.469851	55.6278	0.138577	0.0812592	11.3605	14.4116	64.6526	12.2297	5.82627	4.55693	3.48816	1.86044	68.0921	33.4327	29.0491	17.78	2.27561	2.27984	8.63563	4.60082	0.517542	3.01708	1.96494
OV	Ovary	TCGA-24-1471-01	Tumor	82.9466	0	1.88563	0.0821584	0.328021	86.3978	0.450931	0.177303	2.0358	1.47971	7.4167	0.133324	10.1756	0.318613	12.1508	5.26787	0.173198	0.617925	7.20208	0.580286	7.92008	0.0665059	0.419508	0.0832808	4.24589	0.0379955	0.0933634	1.03401	4.74305	28.892	3.91491	0.627575	0.662964	0.293056	0.363163	15.061	0.528212	11.5314	1.49972	0.412999	0.365769	7.46672	3.54074	0.504538	1.52979	0.6954
OV	Ovary	TCGA-24-1474-01	Tumor	174.104	0.0664418	0.200949	1.13865	0.210469	17.0762	5.75492	0.503809	1.15256	1.27721	60.9092	1.55881	6.0635	0.332203	34.4556	10.4096	0.181848	1.49405	20.0983	0.635151	27.5612	0.0896118	0.298427	0.641227	3.27485	0.0208964	0.0490131	3.88957	12.9498	57.9625	14.2172	0.900521	3.25906	0.243936	0.33113	4.55433	0.982861	3.12863	2.69795	7.57714	0.0953424	2.15736	1.95403	0.832441	2.00238	1.97997
OV	Ovary	TCGA-24-1544-01	Tumor	34.2098	0.165035	0.140382	0.883843	0.239609	13.7658	0.908181	0.0908282	1.77905	1.45288	38.0519	0.247898	0.992665	0.142816	4.51545	4.72916	0	0.10809	2.54482	0.0816026	2.61497	0.310031	0.163514	0.447959	3.60743	0.0194642	0	2.97198	3.35449	34.4088	2.65007	0.450088	1.06066	0.12781	0	6.24504	1.70472	19.8475	3.66903	0.485948	0.273255	0.25345	0.877158	0.129231	1.14103	0.519512
OV	Ovary	TCGA-24-1546-01	Tumor	110.498	0.130068	0.839722	0	0.169034	46.9453	0.590874	0.205575	4.49274	1.12335	78.908	0.472336	47.5135	0.50795	22.4798	9.09772	0.903667	0.904308	10.0572	0.573872	17.3477	0.0115666	0.237913	0.636264	20.3907	0.0472008	0.0147614	1.11195	11.5705	41.6584	11.4329	0.575501	2.83819	0.399478	0.166213	15.4209	2.41913	11.1679	6.02101	0.931519	1.01385	1.18533	0.861482	0.188032	4.98061	1.68816
OV	Ovary	TCGA-24-1549-01	Tumor	269.676	0.140464	0.441164	0.555512	0.102681	90.5951	1.77508	0.840452	6.42626	3.90409	106.788	0.695575	33.7951	1.57084	13.0055	7.79071	1.62649	0.750132	6.71725	3.54748	10.7784	0.487152	2.79196	0.21228	36.6637	0.0101947	0.542004	15.8182	7.19066	68.8061	26.8048	4.60766	6.9155	1.86695	1.75907	24.9	54.0024	14.4542	4.34361	1.4423	1.71746	1.46971	1.06242	0.0676869	1.58602	1.68704
OV	Ovary	TCGA-24-1550-01	Tumor	15.4431	0.460079	0.344588	0.396712	0.229151	4.45396	5.4248	0.586042	4.90474	2.31255	83.6465	7.02633	34.4538	0.600963	40.7269	13.8745	0.784037	1.53507	19.7206	1.73407	15.8262	0.0602123	2.13298	0.53857	6.9649	0.073714	0.0640365	9.06385	17.1371	21.3651	48.4595	7.6619	6.55632	1.03381	0.403785	5.48989	2.73652	4.29199	15.0585	17.4202	0.879631	0.502781	4.13859	0.76132	1.56046	3.5196
OV	Ovary	TCGA-24-1551-01	Tumor	650.867	0.142573	0.377302	0.067871	0.401449	10.9595	2.24529	0.90672	4.45176	4.41419	53.7545	1.0504	84.4942	1.45312	43.8434	13.4662	0.975535	0.91822	14.9612	1.31593	16.9332	0.0137351	1.13007	3.84533	64.0094	0.10089	0.525869	8.24855	10.6103	182.338	29.5609	1.9088	3.70733	1.14504	1.46057	18.7285	5.99989	19.0725	4.54463	1.25276	1.58163	7.25677	5.15918	0.124047	3.04565	1.13697
OV	Ovary	TCGA-24-1552-01	Tumor	1512.76	0.0338935	0.358781	0.0322697	0.298236	65.3482	2.38982	0.149229	1.20949	0.703429	40.508	0.475173	6.5612	0.104286	9.58554	1.76523	0.216451	0.16279	3.51874	0.357524	6.28885	0.14367	0.28656	1.15655	1.13309	0.0213195	0	0.744061	4.34335	39.5291	5.49698	0.537808	1.04158	0.894396	0.150149	3.96099	1.17565	10.8576	2.50485	0.392865	0.359161	0.198292	2.51001	0.165141	2.03091	0.483677
OV	Ovary	TCGA-24-1553-01	Tumor	808.871	0.178186	1.1933	0.363533	0.14335	15.7727	3.71722	1.78076	33.3321	3.1005	46.671	2.67289	37.7741	2.15386	25.86	43.4779	3.78537	1.34486	21.2451	3.94376	22.671	0.156946	5.16517	0.465012	37.0288	0.0640464	0.08763	18.2662	16.6803	121.708	22.365	14.5744	8.75529	5.08171	2.17075	29.6911	2.85661	9.54371	9.11668	1.60852	3.74266	2.07003	5.09156	0.425233	2.78882	2.17954
OV	Ovary	TCGA-24-1557-01	Tumor	496.564	0.184206	0.36086	0.717464	0.265232	11.3857	1.22271	0.0983071	1.34456	1.29903	75.7525	1.58111	17.033	0.0772877	24.8691	5.98357	0.366662	0.460647	6.64729	0.264965	9.59838	0.0387184	0.530933	1.31601	10.5076	0	0	4.27361	5.31556	60.3237	6.14282	2.19217	1.45479	0.357362	0.222554	22.6488	4.56147	11.9177	4.81433	1.65302	0.521267	0.543739	4.24553	0.734329	2.01278	0.885605
OV	Ovary	TCGA-24-1558-01	Tumor	308.137	0.139009	1.24025	0.0529395	0.352272	26.3857	1.57222	0.081605	1.62596	1.50398	77.3576	0.485223	19.2366	0.0855423	11.7535	4.37949	0.228276	0.631239	4.62941	0.0733162	6.04724	1.24276	0.0587638	0.287479	0.560045	0.00874383	0.0136726	3.71283	5.74848	38.4972	6.20872	0.459527	0.887235	0.0510361	0	8.88495	0.283632	11.455	5.73494	1.17467	0.804035	1.00844	1.91604	1.08368	2.79948	1.47029
OV	Ovary	TCGA-24-1560-01	Tumor	219.581	0.0397364	0.428142	0.25537	0.241258	74.9516	1.76002	0.0437386	2.95416	1.55137	48.1024	0.59688	15.4615	0.229244	6.06768	1.85749	0.625349	0.273267	3.65213	0.530495	4.56614	0.26414	0.440946	0.112994	6.71875	0.018746	0	2.16719	2.45659	38.3004	6.58318	1.00489	0.96869	0.328251	0.231043	5.66635	0.638487	12.3005	2.71076	0.980611	0.302649	3.26918	2.32319	0.0414877	1.76463	1.85127
OV	Ovary	TCGA-24-1562-01	Tumor	703.392	0.0528374	0.509373	0.0503059	0.232464	54.7511	0.79428	0.452349	4.26858	1.79769	56.9326	0.49132	32.1318	0.975443	15.9161	10.139	0.843577	0.126889	6.50724	0.783776	10.0562	0.142527	0.572366	2.03973	12.9196	0.149559	0.129925	2.39236	8.50486	52.0653	8.12392	1.06547	1.87355	0.660774	0.526658	21.6536	2.3718	14.3061	5.29946	2.58808	1.42309	9.70642	5.80852	0.349386	3.60628	0.93143
OV	Ovary	TCGA-24-1563-01	Tumor	174.663	0.0797037	0.451985	0	0.294559	24.0043	1.28373	0.721346	3.00225	4.09476	78.3534	2.30324	26.5383	1.83928	21.6551	11.3645	9.96195	1.07884	9.42659	0.604289	14.5252	0.0460708	0.863397	0.0412081	34.7589	0	0.195987	8.6575	9.31663	34.8001	14.7105	1.00122	5.15781	0.521241	0.750312	22.364	1.99218	12.1692	4.56342	1.38579	1.60122	1.02586	2.23815	0.97086	8.32245	14.3514
OV	Ovary	TCGA-24-1565-01	Tumor	2130.02	0.0237284	0.269119	0.112958	0.626374	3.74777	1.69856	0.68488	4.16319	2.02636	20.4899	0.441287	32.1014	0.438055	9.49392	9.846	0.865912	0.113967	8.51088	0.0312872	12.1708	9.49122	0.100308	0.278074	3.40696	0.0522392	0.0350082	7.44463	9.43446	99.7545	6.17983	0.86284	1.61265	0.370248	2.23374	17.1342	3.63114	9.84437	0.963522	0.248423	0.0680994	11.2237	7.83183	0.0330323	0.46272	0.83658
OV	Ovary	TCGA-24-1567-01	Tumor	65.6452	0.121388	0.0413022	0	0.0640873	49.1964	0.430125	0.160337	0.685861	2.25498	148.598	0.645995	22.6393	0.0560243	48.2917	1.44579	0.0332233	0.143106	1.39366	2.68896	2.90349	0.0140331	0.0577294	0.470698	2.24757	0	0	1.98196	1.96756	9.73602	5.64995	4.69495	0.408907	0.058494	0.0806626	6.80933	9.32513	8.6519	2.21811	0.721669	0.0803951	0.276968	2.42587	0.076043	1.03294	1.52847
OV	Ovary	TCGA-24-1603-01	Tumor	767.838	0.0474051	0.564534	0.112835	0.158508	50.3736	0.678684	0.324673	1.90311	1.8548	29.0993	1.07828	25.6164	0.437578	16.0387	3.84507	1.4272	0.424323	4.17843	0.421917	7.00188	0.0274014	0.325647	1.11108	11.3374	0.0149092	0.0116567	1.36589	3.35346	31.36	25.8223	0.814887	2.64746	0.250189	0.157504	5.73712	0.531987	8.94582	3.2724	3.5982	1.03084	11.1699	2.24243	0.197978	1.66398	0.577009
OV	Ovary	TCGA-24-1604-01	Tumor	285.817	0.082431	2.69044	0.0523211	0.396513	103.244	1.04246	0.215071	5.99206	2.98218	52.8657	0.597478	35.729	0.380444	4.6587	6.22858	0.200541	0.887808	7.03639	0.887632	7.75343	0.127059	1.33578	0.0615595	18.1125	0.0345668	0	10.4806	4.62024	79.7243	25.6513	1.47148	1.86741	0.668329	0.334739	22.9595	2.66303	11.1447	3.43647	0.698622	0.181979	1.35836	1.71841	0.420758	2.97137	0.784219
OV	Ovary	TCGA-24-1616-01	Tumor	252.751	0.0159533	0.497576	0.0227835	0.0926487	193.04	0.822236	0.0351202	0.593017	1.02586	41.165	0.725751	13.6855	0.128852	14.1241	1.65494	0.240149	0.125384	2.13362	0.063106	3.69279	3.31972	0.0758703	0.144342	14.9641	0.0903137	0	0.612888	1.97254	15.3944	7.64019	0.142391	1.76777	0.126295	0.21202	9.59446	0.561505	4.74632	1.18548	0.214743	0.158488	0.490002	2.64127	0.0832823	0.907849	0.462019
OV	Ovary	TCGA-24-1842-01	Tumor	219.617	0.132031	0.320882	0	0.398322	14.5561	4.43534	1.30104	12.6202	6.44939	48.6694	1.78896	51.9682	2.5898	122.491	17.5977	1.47126	1.29711	16.6444	3.63725	21.0815	0	2.51164	0.731382	17.8012	0.0533889	0.306107	20.4834	14.1447	87.6751	27.051	6.19152	6.82187	3.7784	2.53805	20.5443	7.70664	20.5388	8.06493	3.59678	3.47902	13.1011	1.28319	1.02403	8.45639	1.25874
OV	Ovary	TCGA-24-1843-01	Tumor	264.627	0.109162	0.224402	0	0.172897	36.4693	1.66296	0.280366	19.0918	1.25349	44.0156	0.579759	25.8564	1.19656	22.0308	19.424	0.914986	0.706023	12.0162	1.16049	18.7331	1.58535	0.713831	0.790141	3.06162	0.0386238	0.0402637	16.6814	14.9966	42.4454	8.7992	1.42089	2.66115	0.727981	0.340024	8.27538	7.914	12.6827	8.4941	3.87247	1.78485	0.940006	1.26193	0.142467	2.48917	1.23707
OV	Ovary	TCGA-24-1844-01	Tumor	138.002	0.116316	1.0004	0.110743	0.133054	70.1975	1.16568	0.184934	1.9889	1.08829	42.8796	0.807032	7.97738	0.0447362	18.521	1.45242	0.0265293	0.114272	3.12546	0.0191711	3.85701	0.0672338	0.0307318	0.666522	6.40613	0.0182911	0	1.38313	2.68904	69.4641	7.42167	0.134579	0.515554	0.0200178	0	13.3385	2.96663	19.2322	2.8339	0.521898	0.166911	0.102075	1.11795	0.91082	2.59817	3.1489
OV	Ovary	TCGA-24-1845-01	Tumor	249.698	0.0268234	0.539993	0.0383075	0.396522	54.2518	0.360021	0.127942	1.75486	1.64271	18.6453	0.345355	9.85843	0.201172	33.2788	6.04607	0.201889	0.641234	5.10262	0.358102	4.98933	0.0620186	0.308284	0.343237	89.5265	0.139196	0.0197872	5.76891	4.75537	51.5212	2.09626	0.412322	1.4148	0.198499	0.0445605	13.2427	1.23143	17.5538	3.0552	0.10531	0.20874	1.78899	0.841142	0.210042	0.699019	0.236425
OV	Ovary	TCGA-24-1846-01	Tumor	153.29	0.294242	0.515747	0.0764031	0.433086	28.8243	0.344665	0.274805	4.1629	33.1729	58.2049	0.880134	61.5909	0.20576	17.8662	10.6199	0.878536	1.45996	12.8833	4.109	18.3886	0.103079	2.00714	0.465603	12.68	0.0168256	0.15786	4.89353	9.51919	56.5968	6.41497	1.98075	9.95921	1.7125	0.799871	37.6331	5.53976	15.0195	4.7575	1.18021	2.30307	1.94836	7.00909	0.0930941	3.96438	4.49088
OV	Ovary	TCGA-24-1847-01	Tumor	646.999	0.252427	1.99212	0	0.410914	55.7787	3.91884	4.98587	14.9193	5.883	64.7988	1.38126	40.6281	2.91256	32.9892	27.5867	3.62711	1.46039	18.8068	2.76672	28.9485	0.231023	4.55183	0.647105	47.6307	0.148856	0.0310352	25.5139	20.3648	76.1464	18.2612	9.95089	9.47286	2.15039	1.88705	37.4635	4.69982	23.9865	8.50758	1.69892	2.86995	4.07044	1.28015	0.131776	1.63337	10.5154
OV	Ovary	TCGA-24-1850-01	Tumor	209.851	0.189269	0.286215	0.300334	0.399699	10.7311	2.05485	0.55555	8.56766	3.21975	80.6841	0.956692	26.1359	0.388236	29.8545	9.48036	2.18719	1.04679	9.99163	1.62214	14.7195	3.91416	0.43339	0.1196	19.8745	3.37315	0.186161	6.17478	12.3237	27.8084	8.59434	3.79575	6.67395	0.897561	0	18.0213	2.70327	8.07962	5.3286	0.731279	1.43458	0.387555	1.19598	0.13174	5.59222	8.36765
OV	Ovary	TCGA-24-1923-01	Tumor	435.921	0.0460717	0.522528	0.921151	0.194589	27.0618	0.346287	0.360618	1.50707	1.14427	23.7494	0.342725	20.462	0.354391	11.0768	5.212	0.378287	0.362097	5.45829	0.485984	4.19806	0.461597	0.267796	0.0476396	2.15235	0.0434695	0	15.9718	3.89341	36.6365	12.8707	0.213221	1.0891	0.200864	0.0510244	11.5657	0.658029	10.7157	2.02046	6.80449	0.498381	11.7788	3.39554	0.224477	2.80963	1.5083
OV	Ovary	TCGA-24-1924-01	Tumor	151.438	0.0429808	0.838451	0	0.145228	77.7994	2.15985	0.984041	10.2763	3.92199	21.2542	1.6085	33.3479	1.19021	20.3209	29.2951	1.85865	2.90511	19.9064	5.47456	22.551	0.188814	4.45606	0.191107	77.8128	0.0648851	0.0380475	15.7927	17.9973	51.7252	14.9562	6.17209	7.72691	1.76934	0.628336	13.6142	5.99851	11.4994	6.30398	1.2246	1.77628	4.39796	0.589382	1.02315	3.27337	3.26882
OV	Ovary	TCGA-24-1928-01	Tumor	268.318	0.0915973	0.280493	0	0.435231	9.6691	2.09491	0.416734	6.48284	1.28085	61.186	1.32085	21.3084	0.380474	18.0443	5.1733	10.9554	0.503931	8.01026	1.70294	13.4585	0.0953021	0.900271	0.0284143	6.92522	0.0518543	0	6.09531	9.95501	30.3947	18.9067	5.12332	2.72826	0.826019	0.273899	16.2853	1.90632	18.8015	5.19975	6.07233	3.91893	1.24593	1.35828	0.153015	2.93263	34.4161
OV	Ovary	TCGA-24-1930-01	Tumor	528.486	0.146638	1.11527	0.0246376	0.373429	13.9061	1.88944	0.987434	10.2604	4.3405	54.1801	1.08837	12.5521	1.57252	27.2671	21.0777	1.79423	2.25979	23.5466	2.30315	23.3038	0.468677	2.1605	0.0579757	13.1096	0.203465	0.0636311	25.4217	20.7212	95.9203	12.983	4.07189	9.1605	1.93576	0.458547	18.3369	2.85119	9.98818	11.2434	0.532166	1.70242	1.98326	1.00861	0.432286	10.6981	1.58574
OV	Ovary	TCGA-24-2020-01	Tumor	4.16629	0.356623	0.048151	0	0.663463	3.2139	0.911725	0.211848	0.732257	1.27401	60.67	0.597632	3.21229	0.117566	38.5518	1.8269	0.0232395	0.233571	1.4208	0.0671752	2.55509	0.245401	0.107683	0.29852	0.447629	0.00801144	0	1.67762	2.02474	4.56095	24.8528	0.11789	0.843027	0.0818322	0	22.3384	0.467775	8.55995	2.75141	0.342885	0.140589	1.11771	1.79616	0.159575	1.66183	0.491811
OV	Ovary	TCGA-24-2023-01	Tumor	800.196	0.0508414	0.518962	0	0.125262	66.4741	2.52938	0.37308	2.9734	2.09303	48.1785	1.28736	21.5399	0.567067	16.6361	5.2307	0.579792	0.788068	5.40241	0.620093	8.12587	0.0489794	0.698504	0.0788575	76.823	0.0959397	0.0125016	4.32495	5.91648	27.8007	6.66066	1.39497	1.98305	0.583314	0.844604	38.7747	40.4053	17.0394	3.15865	0.370695	0.650994	2.11185	0.49991	0.0884703	0.92835	1.42972
OV	Ovary	TCGA-24-2024-01	Tumor	542.309	0.0641889	3.17593	0.206258	0.135555	92.5716	1.09415	0.412147	6.29911	0.745256	50.3613	1.71486	40.3929	0.370314	18.566	3.5246	0.285482	0.273264	4.27275	0.269779	6.17319	0.0834813	0.114475	0.59736	8.16056	0.0151409	0.0710267	2.75221	5.91493	25.7474	8.602	0.827547	2.11958	0.243029	0.479852	11.2576	3.0205	14.5202	4.02699	1.08003	1.15314	1.34487	2.51608	0.0335089	4.27578	0.525356
OV	Ovary	TCGA-24-2026-01	Tumor	583.29	0.0982882	0.579669	0.0561474	0.373619	24.9946	1.18202	0.72125	9.17776	4.34394	47.2877	0.413388	42.941	0.294859	11.7035	8.03097	0.914632	1.31323	10.084	2.70212	12.0256	0.147714	1.65161	0.147368	14.2682	0.120558	0.0870068	10.5053	8.51716	47.5087	8.35905	2.22242	6.25589	1.82008	1.01234	12.6639	2.8277	2.36671	3.73568	0.474084	0.846247	1.22481	2.2411	0.328384	1.52638	1.68314
OV	Ovary	TCGA-24-2027-01	Tumor	75.806	0.1076	0.695603	0.0922001	0.931644	85.0895	1.25934	0.0947495	1.66387	1.25202	70.1985	0.480258	24.424	0.248303	9.27723	1.59851	6.41998	0.521497	4.21859	0.106407	3.68855	0.223904	0.0852865	0.155766	1.99227	0.0203045	0.0158749	3.08552	2.30306	11.9148	27.0848	3.05188	0.553226	0.133328	0.143	19.203	17.3551	26.2662	6.97328	0.772461	0.712629	0.103868	3.73446	0.0449368	1.60231	3.44132
OV	Ovary	TCGA-24-2033-01	Tumor	143.611	0.0406022	0.168848	0.038657	0.271524	43.1637	1.13352	0.0794517	3.05878	0.759777	36.484	0.859648	33.5954	0.124928	23.592	2.79062	0.222252	0.124098	5.78559	0.107072	8.83151	0.954412	0.107275	0.412843	0.295837	0.0127697	0.0199678	5.38516	8.45144	18.3434	21.5922	0.483194	1.82363	0.139751	0.44967	7.61938	0.3728	18.4961	6.2321	16.8515	0.47507	0.534466	0.453182	0.113045	2.90796	0.647579
OV	Ovary	TCGA-24-2035-01	Tumor	247.453	0.188346	0.442487	0.153704	0.497188	11.3536	4.20363	1.22415	8.52143	1.63406	71.1378	2.70211	18.5278	2.11109	30.6699	13.3529	1.84104	0.334827	11.7157	2.42135	14.1913	0.046658	1.77013	0.146066	17.0214	0.0380802	0.317576	5.81446	17.6406	29.9028	31.5192	1.89455	4.15021	1.14838	2.36902	16.8349	3.49986	6.86762	7.73541	4.48197	1.06029	2.07787	3.24628	0.505663	3.31989	4.4721
OV	Ovary	TCGA-24-2036-01	Tumor	533.074	0.167719	1.93788	1.70662	0.254575	85.0257	0.675333	0.0769215	3.42895	0.620563	48.418	0.80078	15.9497	0.0967594	17.5689	1.23509	7.402	0.288351	3.89213	0.145128	4.19425	0.109064	0.0332347	1.23025	4.28612	0.118685	0	2.25805	3.95364	30.6532	17.6506	4.94834	0.724805	0.0288642	0	21.0612	5.67859	19.9684	15.5023	3.72742	0.187447	1.28786	7.78885	0.0218889	1.34914	5.22684
OV	Ovary	TCGA-24-2038-01	Tumor	1768.67	0.0294328	0.389451	0.280226	0.145032	95.3266	0.368707	0.215981	0.846084	1.16162	21.1253	0.193686	36.3023	0.498084	73.341	2.52553	0.725003	0.0899595	3.96633	0.0194043	5.4828	2.6767	0.0466585	0.0862309	1.08488	0	0.144747	0.538445	3.3028	41.4612	9.73626	0.525404	0.330489	0.101307	0.488952	24.5408	0.450407	7.57017	1.21906	0.891416	0.207928	1.21397	1.91894	0.06146	0.605266	1.45771
OV	Ovary	TCGA-24-2254-01	Tumor	195.649	0.23946	2.17269	0.473512	0.641842	145.742	1.40427	0.351437	3.99869	1.56049	70.5874	3.81037	13.2342	0.425069	40.211	7.71406	1.86534	0.530825	12.8013	0.400748	13.908	0.0851778	0.0876011	0.952343	4.879	0.104278	0	5.73702	15.6269	56.1758	42.5992	1.16912	1.69819	0.126802	0.306002	23.6586	2.08591	24.03	8.39218	0.97112	1.89092	1.43866	2.99581	0.115391	2.78218	5.47371
OV	Ovary	TCGA-24-2261-01	Tumor	266.11	0.291584	0.818057	0.0219169	0.388908	22.0948	2.88372	1.45273	18.734	4.19797	32.1798	1.99565	29.1183	1.66448	29.8226	20.7942	1.97412	2.21127	23.3737	2.86835	27.0993	2.94507	3.0167	1.74557	8.77115	0.0941184	0.12453	16.8872	20.5378	76.1613	75.85	12.7844	6.99258	3.37534	1.27472	27.9731	7.77343	39.7043	6.6928	3.82163	3.2423	3.16488	1.5253	1.50615	6.04793	1.56522
OV	Ovary	TCGA-24-2262-01	Tumor	2510.89	0.187858	0.213061	0	0.476064	27.1516	0.524452	0.744401	9.21761	6.46179	34.4098	0.773981	12.8424	0.606913	33.9057	10.5378	1.38822	0.442935	6.79159	3.56688	8.71757	0.108587	0.863626	1.0101	25.121	0.33677	0.110864	6.70152	7.46599	41.7968	21.9926	3.24166	4.22986	2.12084	0.811405	22.2792	4.48464	26.1557	5.90422	0.6111	2.07777	17.5243	0.778801	1.25528	2.11808	15.4226
OV	Ovary	TCGA-24-2267-01	Tumor	428.087	0.18123	1.35975	0.0398185	0.750726	35.3145	2.51478	0.92069	22.8425	8.22448	49.8469	1.41198	37.2419	2.31627	28.5497	21.6032	2.02222	1.80784	22.0159	3.63956	21.2517	0.435138	3.22655	0.259473	192.157	0.526135	0	29.5137	20.6264	123.362	10.5269	6.88503	8.1316	3.27248	1.62114	34.4011	3.84002	18.5297	11.6839	1.42303	2.68678	2.8505	2.23767	0.582207	2.506	1.96601
OV	Ovary	TCGA-24-2271-01	Tumor	761.705	0.0555765	1.17661	0.0529137	0.919375	33.7095	1.29297	0.761276	11.0732	1.73961	39.8198	1.63782	24.7141	3.67653	13.8332	9.89354	1.36899	0.776531	5.86031	3.88387	8.06587	0.342663	2.76056	0.80455	8.67052	0.122354	0.13666	13.7003	8.42122	41.6663	7.96864	4.11536	2.4305	2.0277	3.016	20.5716	4.6493	13.3626	7.17647	15.0451	1.19013	45.4229	2.30403	0.309472	4.13806	2.14604
OV	Ovary	TCGA-24-2280-01	Tumor	17.7222	0.28821	1.59175	4.08024	0.661572	102.063	5.12638	0.441375	7.26645	1.04879	69.6357	1.97907	9.52285	0.722923	17.366	5.66504	0.583038	0.2298	6.58115	0.793087	8.13545	0.101405	0.675398	0.855185	0.741163	0.0709388	0	4.77967	11.8156	16.6987	22.6457	1.24272	2.97701	0.81086	0.166536	9.53005	0.345167	10.4467	5.7091	7.87146	1.0457	9.1932	0.779239	0.444828	8.42378	3.02945
OV	Ovary	TCGA-24-2281-01	Tumor	324.349	0.110804	0.552947	0.0316486	0.163798	16.2012	1.58238	0.585427	9.39088	5.11197	36.9116	0.817926	38.0212	1.76431	38.214	14.1764	1.91057	2.032	12.3695	4.14196	18.2103	0.333047	2.14296	0.870769	12.0674	0.073182	0.163477	17.6202	15.5251	55.0545	6.51216	6.87891	6.16849	2.57052	0.404961	25.983	11.3268	20.8466	10.2585	1.80223	2.48776	2.46983	1.26029	0.416475	3.57114	1.53472
OV	Ovary	TCGA-24-2288-01	Tumor	212.86	0.338199	1.15072	0.293996	0.434737	9.27609	1.34204	0.971116	22.1259	3.79716	28.1909	1.22427	9.857	1.49302	19.0293	14.6699	1.5293	1.71425	11.0092	3.37358	9.61132	0.101993	2.05128	0.38772	26.6397	0.180359	0.0216943	14.8287	12.6121	51.3289	11.0821	5.65803	4.4058	2.16618	0.732826	20.4327	3.6453	27.633	6.80678	1.4185	1.33419	3.97442	0.765901	1.16678	8.88383	3.03647
OV	Ovary	TCGA-24-2289-01	Tumor	223.433	0.0939486	0.46617	0.0670856	0.409204	19.13	2.25713	0.758347	5.93684	2.09765	102.027	1.60272	11.8279	0.487801	31.5852	13.0547	1.22138	3.56885	23.8387	3.01948	25.423	0.624505	1.74996	0.710379	3.44278	0.0110803	0.173261	10.2155	16.6495	40.5974	28.6718	1.25781	4.01838	1.2288	0.273127	11.1245	7.36815	25.651	6.3232	2.52922	2.04554	1.86534	5.57384	0.809237	9.91812	6.5063
OV	Omentum	TCGA-24-2290-01	Tumor	1355.67	0.164328	0.114692	0	0.133473	3.52639	0.800802	0.371034	2.7065	4.06419	24.4545	1.8445	19.4013	0.145851	28.3431	10.7494	0.691935	3.21226	22.0006	1.27505	24.0628	0.058453	0.921778	1.83645	23.8274	0.369728	0	8.65449	16.273	77.3792	17.2641	1.10317	3.07032	0.513402	0.0839972	20.7697	2.78552	14.8942	7.20658	0.666427	1.77483	3.23915	3.99751	0.369538	1.90926	2.26016
OV	Omentum	TCGA-24-2293-01	Tumor	144.894	0.382741	0.738879	0.162819	0.412737	40.7667	1.62639	1.45808	8.11257	2.77619	88.1608	2.87283	45.6038	0.977194	36.2912	17.4795	1.35958	1.54673	18.8481	1.24019	24.6935	0.141213	1.07148	0.412608	25.6012	0.184404	0.108131	5.7207	19.5667	67.9263	20.5874	1.97055	8.96588	1.21648	1.54223	30.2197	13.9323	18.624	19.5825	9.7741	2.90163	7.19641	1.84816	0.221061	10.377	2.27636
OV	Ovary	TCGA-24-2297-01	Tumor	876.481	0.122126	0.346276	0.239816	0.76566	11.2674	1.44246	0.201639	3.31395	1.56595	35.2212	0.438958	5.28133	0.457963	11.9942	1.84755	0.167126	0.339943	2.33066	0.34722	2.54926	0.838279	0.266201	0.0907652	18.7749	0.381693	0	3.97963	2.1532	33.4497	9.33305	0.575296	0.866086	0.304756	0.101441	9.21181	1.35494	29.9298	3.32878	0.154115	0.227485	1.42005	1.53349	0.191263	0.949908	1.07643
OV	Ovary	TCGA-24-2298-01	Tumor	165.64	0.11069	0.115883	0.02432	0.251737	18.5014	0.329133	0.149955	3.74742	2.60724	53.8941	0.343497	7.88349	0.31438	28.4279	2.93335	0.466081	1.24917	4.40942	0.926225	6.09107	0.127963	0.674892	0.0352175	27.3046	0.120506	0.062811	7.74551	3.90149	54.1587	7.02757	0.574201	3.86455	0.351684	0.282898	14.0534	14.8019	34.1345	4.14896	0.592164	0.248125	1.2852	6.60272	0.551173	10.5058	1.80117
OV	Ovary	TCGA-25-1312-01	Tumor	136.867	0.0715196	0.135191	0.272372	0.23914	30.563	1.3823	0.17494	1.91414	0.875993	34.0357	1.80072	15.2295	0.495127	11.3756	5.41936	0.0978726	0.780698	6.7116	0.282907	7.93588	0.0689003	0.188961	0.480698	2.65151	0.0562334	0.0527589	4.53028	5.79006	69.9497	10.5365	0.591063	0.972132	0.262579	0.118812	8.71179	1.89706	31.5853	7.02802	0.481351	0.252625	0.345197	1.18473	0.373359	1.97791	0.840509
OV	Ovary	TCGA-25-1313-01	Tumor	387.217	0.0407716	1.09824	0.0582273	0.258306	79.762	3.09733	0.403902	3.06143	3.31881	49.5175	1.83729	20.3124	0.564519	15.9872	11.4614	0.948511	1.52209	20.2801	0.806393	23.2007	0.40064	0.468592	0.289844	35.5698	0.0865548	0.0451149	17.943	17.9248	88.8435	12.6377	0.849115	6.55991	0.196468	0.203196	18.4246	1.12306	7.51583	3.22838	0.834653	0.243026	1.11811	5.69923	0.595959	2.63458	2.07919
OV	Ovary	TCGA-25-1315-01	Tumor	21.6072	0.0888934	0.384948	0.276985	0.093863	44.6016	1.32761	0.0593009	6.10402	1.67443	92.6414	0.686708	7.16041	0	3.22437	0.962512	0.420239	0.201127	1.87535	0.0319666	2.23581	2.96151	0.0768648	0.543156	1.78723	0.0152496	0.0238456	7.50649	1.16713	11.4391	8.51084	0.512917	0.530118	0.0222522	0.0536998	2.89863	0.593598	5.06798	2.81551	2.60162	0.262256	0.0354589	1.37875	0.337496	2.14035	1.09896
OV	Ovary	TCGA-25-1316-01	Tumor	8.3804	0.0873702	0.649603	0.0277281	0.604781	12.5612	0.781783	0.726617	6.46658	1.4863	62.5556	1.72485	19.3296	0.649664	26.7777	3.85415	1.00965	0.241609	3.04723	0.230405	3.06035	0.101005	0.738689	1.2347	7.82641	0.0274785	0.0143226	6.52662	4.11537	24.3488	4.33473	7.27834	2.92593	5.11233	0.354796	16.7231	7.21991	4.33229	20.3169	0.2069	0.964417	0.65598	0.815231	0.141899	6.49501	3.716
OV	Ovary	TCGA-25-1317-01	Tumor	75.557	0.228915	1.28732	0.844547	0.191356	63.4064	0.368697	0.195977	5.33245	1.08064	51.7706	0.548528	23.3915	0.33016	51.4979	1.96669	0.261054	0.162422	2.53963	0.603674	2.69146	0.077186	0.362889	1.70132	7.39528	0.161989	0	2.83985	3.73126	24.3572	8.49365	0.794571	1.36975	0.288903	0.158452	18.5658	0.758999	13.719	2.53299	1.14481	0.423244	2.02562	2.47392	0.119502	6.14815	0.432361
OV	Ovary	TCGA-25-1318-01	Tumor	421.83	0.0622393	0.691777	0.0355544	1.13036	35.2496	1.2163	0.109613	1.36963	1.42301	27.0764	0.747916	12.5579	0.201077	14.4225	5.10142	0.953935	0.978329	10.0496	0.393916	12.8838	0.0287807	0.434127	0.630703	5.00972	0.0939584	0	3.50122	9.04064	26.3162	8.28071	0.395034	2.42762	0.445589	0.0827161	6.80644	9.9435	9.17855	2.66883	0.558522	0.469918	2.08644	1.18427	0.805782	4.54148	10.9717
OV	Ovary	TCGA-25-1319-01	Tumor	216.218	0.119582	1.01103	0.341559	0.344366	50.0479	2.20617	0.54246	2.74789	4.24979	39.9156	0.923782	14.0698	1.25434	12.1152	7.3929	0.892609	0.569604	9.08199	0.494528	13.4088	0.904865	0.861674	0.196719	15.9909	0.0410284	0.128311	6.78667	8.87818	107.957	11.7774	1.33686	2.13939	0.531335	0.288955	7.15366	1.53051	12.9837	2.96644	3.63392	0.388795	1.39285	1.7854	0.431309	14.0032	2.73769
OV	Ovary	TCGA-25-1320-01	Tumor	65.1209	0.0612798	0.393841	0.816814	0.517646	29.5232	1.55725	0.224839	4.46467	2.23087	68.8188	1.13965	25.8268	0.612787	28.4446	4.72193	2.32012	1.57866	9.49297	1.11101	12.7325	0.106264	0.550484	0.0897675	5.84387	0.0481823	0.0452052	4.17594	9.44461	72.9603	12.6704	1.35725	5.14255	0.660892	0.0339337	18.4064	3.71978	19.1496	7.16643	1.39769	2.58394	1.93597	1.66651	0.27725	7.62626	5.91568
OV	Ovary	TCGA-25-1321-01	Tumor	288.909	0.0607066	2.09996	0.130046	0.192301	120.591	1.58885	0.0445472	3.81363	0.5809	50.4308	0.709958	14.8198	0.227645	6.86217	3.14874	0.332301	0.586458	5.53313	0.120067	6.20632	0.508804	0.132324	0.404098	1.01474	0.0501181	0	2.13438	4.41137	26.4332	9.12118	0.647193	0.847578	0.846246	0	7.12179	0.418044	18.2965	2.36646	0.229824	0.31662	0.186459	2.10129	0.919041	1.84837	0.630623
OV	Ovary	TCGA-25-1322-01	Tumor	636.195	0.136384	0.120308	0.12985	0.520033	9.86772	3.3031	0.211281	1.82509	3.57297	43.2295	0.96253	34.4856	0.122394	21.497	5.94839	0.539178	1.36965	11.5586	0.569462	15.576	0.105112	0.384363	0.493591	19.3289	0.0571917	0	12.7038	12.364	72.5973	15.6727	1.51787	3.04938	0.29209	0.855927	39.2285	4.56839	28.0076	3.26746	2.89823	1.43018	2.63974	5.40843	0.363899	2.21632	3.4346
OV	Ovary	TCGA-25-1323-01	Tumor	103.952	0.125503	0.343991	0.0896177	0.265039	90.7408	1.40374	0.0613972	1.49287	1.46248	57.4867	1.25679	30.1608	0.144809	11.0581	2.85299	0.114499	0.328794	3.56393	0.0827414	4.72652	0.132998	0.0663182	0.308214	3.29468	0.0592074	0.0462909	9.87265	3.72188	27.8359	7.84801	3.58872	0.927123	0.107994	0.104246	12.8618	2.84884	32.4588	4.43371	0.480998	0.131607	0.541507	1.40636	0.305748	3.20387	0.763805
OV	Ovary	TCGA-25-1326-01	Tumor	273.668	0.135908	0.372509	0.0646982	0.430518	12.4953	2.49299	1.08042	7.17379	1.87272	50.8475	1.20544	32.9055	0.548849	24.8893	13.5909	1.23991	1.3797	18.3563	1.56802	23.2324	0.432071	1.14906	0.702666	11.4899	0.0748018	0.0835476	6.15361	19.1048	22.8965	20.8138	1.70725	7.67044	0.93558	0.526814	18.7617	4.36755	21.9019	5.9878	2.37569	1.90524	19.1624	1.39052	0.165547	5.44515	2.56694
OV	Ovary	TCGA-25-1328-01	Tumor	195.25	0.257125	0.738774	0.244806	0.524899	132.768	0.773047	0.553465	5.86214	2.08206	61.9406	0.456115	34.6149	0.751582	24.6206	3.81987	5.25457	0.628709	8.08148	0.678066	10.2786	0.0594499	0.543478	0.797626	4.0555	0.0808674	0.0758708	4.98609	9.33279	72.5919	30.292	1.25798	3.49498	0.60181	1.99336	32.765	3.14781	28.8197	3.34108	0.980637	0.760642	6.88965	2.30503	0.143177	6.29043	3.41028
OV	Ovary	TCGA-25-1329-01	Tumor	196.448	0.166923	0.144242	0.0908144	0.352509	6.21782	1.11807	0.244979	4.23111	1.61452	49.5844	3.09068	12.2395	0.58697	16.5335	5.7618	13.5099	1.05161	10.6404	0.298702	15.4203	0.0183782	0.277216	0.110959	42.6295	0.0824972	0.117273	4.74413	10.5673	25.577	31.2115	1.08784	2.18434	0.399443	0.158457	8.70334	4.08704	16.4858	3.66017	1.11453	0.405358	1.70899	0.430922	0.132784	1.71633	24.6013
OV	Ovary	TCGA-25-1623-01	Tumor	208.676	0.31013	0.527606	0.0553633	0.276301	20.1621	3.50693	1.18055	20.4048	6.42985	69.2554	2.95313	21.3395	1.58789	42.6206	24.3522	2.14855	5.54771	28.5274	8.8749	29.249	0.0448157	8.40388	1.36792	20.9975	0.146307	0.0857917	27.818	20.9401	60.5354	12.3335	5.92058	16.3749	4.37657	1.44901	18.5181	7.83072	14.0641	9.32684	2.57648	2.32356	2.50896	1.25686	0.667834	18.8236	6.02838
OV	Ovary	TCGA-25-1626-01	Tumor	356.336	0.261641	0.64744	0.169845	0.452075	34.1279	2.9243	1.93741	15.3136	4.11507	128.391	4.02198	28.0807	1.89366	46.2022	21.1864	1.69259	2.24329	22.4421	4.30451	28.6561	0.0274973	3.14847	0.24595	12.9062	0.123432	0.122824	11.406	23.7995	60.4523	23.6694	5.54333	9.17205	3.11102	1.81763	19.7172	3.89468	19.0658	10.2862	3.90874	2.88282	4.03899	2.79388	7.79783	13.7253	6.43921
OV	Ovary	TCGA-25-1627-01	Tumor	393.668	0.143518	0.626048	0	0.0815991	33.5065	0.900906	0.259237	2.92185	0.540876	200.019	1.2982	10.0017	0.458569	7.98119	5.34441	0.0906462	0.274761	5.66321	0.196514	7.24041	0.0255252	0.140007	0.114155	1.50467	0.0312489	0	2.2115	4.10651	20.2286	7.27976	0.853978	1.09608	0.379987	0.403478	6.4608	5.10203	3.66256	2.90489	0.85447	1.20642	0.610353	0.704119	0.161369	1.40913	1.5569
OV	Ovary	TCGA-25-1628-01	Tumor	167.94	0.162627	1.08361	0.841915	0.440028	40.253	3.18682	1.73039	14.055	4.66851	123.533	2.30322	29.4297	1.7826	27.6297	17.6123	1.22403	1.611	17.8642	2.95514	25.1632	0.0705018	4.25378	2.29645	77.0946	0.0767207	0.209943	17.4462	18.5977	59.5941	19.0603	4.55617	9.33458	2.82676	0.506557	10.8756	2.95529	20.3628	7.75104	3.56863	2.22819	2.93458	3.19273	0.509382	15.1143	1.5102
OV	Ovary	TCGA-25-1630-01	Tumor	905.966	0.144868	0.702027	0.0376166	0.152967	26.6228	2.43228	1.19836	3.60308	1.54587	98.4754	0.926947	27.5122	1.00292	90.8346	24.4059	0.720903	0.931566	15.7315	0.677241	25.3605	0.137025	0.417551	0.177035	13.1576	0.099408	0.0777215	2.52976	14.7854	66.7409	16.9133	1.48893	2.31158	0.262915	0.70011	27.2865	3.22459	7.15986	16.1075	1.95002	3.95122	3.18984	2.47092	0.165003	0.798479	1.39297
OV	Ovary	TCGA-25-1631-01	Tumor	881.095	0.0895799	0.474125	0.199005	0.189176	29.9019	1.7848	0.102254	1.53914	2.42807	34.8589	1.26442	60.5783	0.137813	10.1337	2.10329	0.463109	0.143417	3.45253	0.177174	5.0577	0.115066	0.11045	0.982891	27.9892	0.112694	0.0293697	0.764764	4.2453	28.2806	14.4668	4.59985	0.988211	0.260368	0.0992098	8.57636	14.5308	7.96765	2.3765	0.156308	0.25709	3.29297	0.327992	0.083136	1.65158	1.65433
OV	Ovary	TCGA-25-1632-01	Tumor	199.727	0.0232885	0.211303	0.831475	0.221314	39.079	0.900216	0.051268	1.62747	0.225818	123.109	0.249868	10.955	0.0806124	5.61695	0.611421	0.127478	0.213539	1.33687	0.0690909	1.64288	0.148075	0.0369181	2.00474	1.54213	0.0219731	0	0.926638	1.90554	13.4066	3.41117	0.831444	0.371601	0.112221	0.038688	1.19332	1.46116	5.63261	3.14904	0.339601	0.323901	0.418961	2.228	0.0729446	5.12766	4.31061
OV	Ovary	TCGA-25-1633-01	Tumor	72.8283	0.0938145	0.653606	0.0765598	0.183967	63.5034	3.6408	2.20295	8.44916	3.80287	110.179	3.60061	11.0967	1.57729	37.4037	17.9707	0.806976	2.79131	20.4286	3.52543	22.9418	1.25497	5.12022	0.277163	6.47939	0.0126451	0.039546	11.4376	15.3525	58.4765	23.9909	5.05063	9.07672	4.22546	1.2468	8.56613	2.66618	15.9922	10.1223	11.5306	1.35805	1.79946	4.50186	0.335826	9.75071	3.03756
OV	Ovary	TCGA-25-1634-01	Tumor	22.1534	0.0640424	0.435807	0.426818	0.0788931	123.402	0.687656	0.015665	1.20616	0.185208	30.663	0.0458085	2.24926	0.0246312	2.08711	0.984226	0	0.0139816	0.912568	0	0.647088	0.148073	0	0.314554	0.315659	0.0201417	0	0.922631	0.560061	7.48004	1.56926	0.190537	0.227086	0.0367386	0.0354635	0.957133	0.424682	6.23691	2.34047	0.011973	0.127245	0.0562013	0.941732	0	4.29157	0.295678
OV	Ovary	TCGA-25-1635-01	Tumor	1178.24	0.138678	1.25827	0.0609388	0.25907	31.4793	1.0767	0.673206	7.51829	1.16505	107.085	1.41009	10.7796	2.63402	24.128	15.5746	0.729913	1.17377	13.9933	1.41361	21.9647	0.0246645	1.36977	0.0441224	6.24094	0.0402602	0.0472157	6.63032	13.1122	57.7235	29.853	1.92542	3.10172	1.22636	0.637974	10.8748	118.287	12.7634	25.0025	1.53165	0.579337	2.03144	1.46848	0.222754	5.01528	1.07457
OV	Ovary	TCGA-25-1870-01	Tumor	203.282	0.0801641	0.480573	0.13084	0.471598	58.0843	1.58626	0.252109	4.32505	0.57276	43.5995	1.10093	11.8763	0.184991	9.73067	5.2213	0.188061	0.570039	7.76294	0.226502	9.6693	0.992935	0.199698	0.47367	0.883502	0.0972468	0	1.69698	7.62724	42.119	7.44321	3.38445	1.48217	0.134019	0.266346	35.9809	0.841197	13.6898	2.84594	0.732222	0.348893	1.12559	1.71037	0.8848	1.69319	1.09591
OV	Ovary	TCGA-25-1877-01	Tumor	12.6298	0.0740515	0.117581	1.01525	0.109468	9.38449	0.85874	0.434719	4.62444	1.26981	40.6751	0.533917	13.1719	0.615186	13.0041	33.1931	0.608025	0.679002	4.52226	1.49391	5.12599	0.0513644	0.986081	0	15.5773	0.0279476	0	3.29193	3.37004	6.08607	14.1802	2.96692	3.01964	0.49957	1.3778	5.31227	3.30896	7.06902	7.54144	0.43194	0.608147	0.207952	0.448685	0.185557	1.40205	0.186485
OV	Ovary	TCGA-25-2042-01	Tumor	235.03	0.173398	0.15452	0.0707531	0.379263	45.9078	0.957532	0.545322	6.51923	2.66743	114.53	2.84913	7.68614	1.11468	31.3084	4.31452	1.93223	1.28169	16.0654	1.34731	10.2664	0.0286368	0.922814	0.140878	1.84735	0.0233721	0.0913667	2.83795	13.9757	19.9042	22.1487	2.06356	5.22622	1.01461	0.617268	7.87468	2.88094	9.18567	7.33276	14.1433	1.3945	2.40208	1.0796	1.29315	11.1059	8.35915
OV	Ovary	TCGA-25-2391-01	Tumor	1915.88	0.0358406	0.518276	0.537445	0.179761	132.33	0.68309	0.407654	2.5846	1.75595	80.3395	1.55356	58.652	0.516923	84.991	8.00972	0.367852	1.22064	10.6155	0.513929	13.2443	0.145018	0.75282	0.778268	24.5397	0.0507245	0	3.72503	8.6349	52.0022	8.35069	2.20373	1.20732	0.462608	0.446553	23.1437	2.74233	7.12468	2.96892	0.572897	1.2284	6.4163	12.9678	0.168391	0.69574	1.35387
OV	Ovary	TCGA-25-2392-01	Tumor	343.467	0.124708	0.959769	0.0508858	0.19752	6.0065	3.91196	0.588295	7.52301	2.21846	40.6727	1.30745	19.7319	1.00724	8.7164	28.0526	1.31652	2.9054	42.1046	1.92036	42.1319	0.0411913	1.03084	0.640157	2.87485	0.0336185	0	24.1994	24.6425	84.6817	14.6263	1.7138	5.3222	0.950464	1.00626	11.6813	3.08071	13.6321	5.79459	1.00919	0.920333	0.742626	4.83389	2.88311	2.20766	3.20785
OV	Ovary	TCGA-25-2393-01	Tumor	113.68	0.0718488	0.139694	0.117268	0.130055	19.4251	1.53193	0.39166	3.63224	0.880025	39.8846	0.440506	18.2062	0.260546	14.0962	5.06091	1.29225	0.389905	3.1341	1.29924	4.20871	0.0474634	0.406781	0.238802	36.597	0.232425	0.0302867	6.02749	4.67648	10.9966	4.8334	1.48616	1.20104	0.501668	0.341026	5.66082	1.03667	8.57893	4.70136	1.95729	1.51593	1.13493	1.11835	0.0857319	7.4786	1.11148
OV	Ovary	TCGA-25-2396-01	Tumor	423.149	0.0644338	0.182696	0.0306734	0.215447	68.8751	1.4875	0.520105	6.48282	4.11044	37.2204	1.5117	45.367	0.892144	18.2048	10.1087	1.0875	0.801819	9.01094	2.16646	7.777	0.136563	1.6343	0.216536	8.57488	0.0303973	0.253503	24.1645	6.33222	103.272	6.0262	1.91701	4.39813	1.13846	1.39153	20.9539	2.33359	6.09114	5.67762	1.0962	0.889048	0.772778	1.81507	0.627887	3.07272	0.567927
OV	Ovary	TCGA-25-2398-01	Tumor	173.113	0.0941833	0.49849	1.56924	0.265196	93.2153	0.505648	0.460752	2.84746	2.08286	110.746	0.754521	19.196	0.144895	34.5225	9.26766	0.816286	0.740226	10.1613	0.838254	13.0287	0	0.622103	0.470711	7.64955	0.0592425	0.0231592	1.8953	14.1488	34.4412	14.9951	0.965171	6.5401	0.561904	0.0521541	13.5786	2.69039	12.1793	11.5498	2.78205	5.94664	1.12958	1.20974	0.131112	14.1254	4.70414
OV	Ovary	TCGA-25-2399-01	Tumor	525.847	0.0889261	1.18507	0.412745	0.469488	102.972	1.33678	0.880943	5.52029	3.44911	77.3134	1.58383	38.3639	1.12866	21.9579	9.89396	0.486772	1.13572	15.4637	1.58293	17.6068	0.0899528	0.916309	0.321834	23.1398	0.167807	0.754394	15.8767	17.1107	73.6158	15.4606	2.05042	5.77432	0.734593	0.923304	21.187	4.55878	27.6462	3.92691	2.39401	1.22944	1.70709	2.505	1.0213	5.58071	1.37166
OV	Ovary	TCGA-25-2400-01	Tumor	156.179	0.024093	1.0247	0.550528	0.267119	64.3419	1.06066	0.176797	1.03888	1.06973	51.6775	2.00596	15.1913	0.250192	20.2707	3.76441	0.329706	0.56807	7.97463	0.357389	8.73717	1.28123	0.0954838	0.0373694	7.54333	0.0340983	0	3.76848	5.74514	27.0765	5.54559	0.453977	1.55911	0.157562	0.560343	11.184	4.57179	16.1666	4.31441	0.756718	0.0558484	0.348861	1.64549	0.226394	0.730371	0.97078
OV	Ovary	TCGA-25-2401-01	Tumor	563.342	0.117682	0.233573	0.252098	0.326185	11.9195	3.74345	0.863564	8.66146	3.22814	94.6793	2.39902	25.7265	0.746815	37.2828	25.0752	1.12731	2.31228	33.9932	2.24027	35.3963	0.0170058	2.47187	1.84812	60.9992	0.0555176	0	13.0586	33.3505	76.4578	31.0702	3.20947	10.5104	1.83288	1.12412	15.0357	3.19656	9.99664	11.7913	6.50133	2.56229	2.56893	2.7912	0.399323	13.0495	3.0377
OV	Ovary	TCGA-25-2404-01	Tumor	1344.52	0.0197605	0.481851	0.112883	0.312979	9.12773	3.82983	0.319011	4.17218	3.32795	61.5066	0.407071	33.067	0.319203	13.7956	6.4407	8.16661	1.39776	10.5591	1.19203	11.1738	0.125643	0.924102	0.163464	22.2448	0.00932223	0.0437311	7.84908	8.55148	56.5883	56.2524	2.09687	5.18506	0.890997	0.525236	7.68739	8.28559	9.48466	3.65895	6.38376	0.889939	1.44798	1.54915	0.0825258	5.92729	29.4848
OV	Ovary	TCGA-25-2409-01	Tumor	2149.07	0.0279655	0.412326	0	0.96461	6.1681	1.71159	1.13552	6.653	1.49381	57.6704	0.832136	30.966	1.1186	13.1635	8.44046	0.433726	0.53727	11.0895	1.10622	11.1793	0.280189	0.472879	0.939809	49.4423	0.140725	0.0687657	5.15439	13.2596	41.1385	13.169	1.60857	3.76816	0.782883	1.6415	27.3209	9.47203	21.4885	5.11007	1.16067	0.450688	1.94696	1.52104	0.0389307	4.09505	0.798161
GBM	Brain	TCGA-26-1442-01	Tumor	0.09585	0.401825	0.110481	0.0347794	0.565719	25.0757	0.0915218	0.196576	3.58479	2.10041	31.0464	0.188129	6.78862	0.0842974	65.1946	0.576993	0.233285	0.0797502	10.7674	0.842907	17.2603	0.0703834	0.0579086	0.62325	0.0156566	0	0.0179648	1.65398	8.14772	14.6449	8.64524	0.144909	1.835	0.234702	8.45541	3.96528	0.559008	5.49915	0.889996	0.273173	0.0725801	0.096171	0.0388309	0.228837	1.86506	1.31857
GBM	Brain	TCGA-26-5132-01	Tumor	0	0.249243	0.2073	0.522064	0.315813	20.8014	0.553092	0.317022	2.76711	4.59617	81.9919	0.798694	13.1238	0.460133	498.641	4.93703	0.227388	0.34825	13.4148	1.05165	24.8723	0.0768368	0.605841	0.120272	0.299112	0.0313554	0.0490301	2.41663	13.5269	28.6052	18.0438	1.45012	10.6643	0.537608	0.772904	14.0038	1.32224	4.39227	4.08881	0.242304	0.143063	1.13738	0.229619	1.11031	3.11066	1.00428
GBM	Brain	TCGA-26-5133-01	Tumor	0.0471975	0.0899376	0.285611	0	0.227917	31.3185	0.386282	0.131994	1.28377	4.62664	110.751	0.247031	6.08865	0.207544	77.7165	1.93507	3.39693	0.164933	5.22877	0.106729	11.8763	0.0207945	0.0285148	0.195297	0.185027	0	0.0530765	1.15995	5.8031	13.4634	20.9926	0.677867	1.94534	0.173355	6.87281	15.681	0.825785	3.19551	3.0677	0.544779	0.0476523	0.157852	0.114724	0.262924	1.89415	2.31021
GBM	Brain	TCGA-26-5134-01	Tumor	0	0.103423	0.175949	1.47703	0.873643	28.3449	0.222102	0.607147	0.768891	1.26676	48.7881	3.15143	8.83784	0.596663	78.4994	2.51663	22.6451	0.406424	8.84236	0.102277	20.1779	0.119563	0	0.160415	0.864384	0	0	2.6252	10.746	19.1631	13.5682	0.410269	2.017	0.320382	0.171812	9.69255	3.32363	16.8238	2.2678	0.290031	0.102746	2.17826	0.357302	1.1878	1.48512	1.43249
GBM	Brain	TCGA-26-5135-01	Tumor	0.391657	0.554412	0.0725531	0.609057	0.202641	40.2657	0.0686886	0.532014	1.45845	3.37354	150.941	0.603995	31.5959	0.147622	179.61	5.10678	0.525252	0.670363	10.5479	0.0421743	46.7497	0.0246511	0.0338033	0.562255	0.38385	0.0402383	0.0629202	1.60914	20.4941	54.7974	26.4458	0.718999	1.47441	0.748628	3.96746	17.8417	1.76209	7.09709	14.3388	0.0478382	0.240083	1.16019	0.487338	2.31539	1.15675	2.41648
GBM	Brain	TCGA-26-5136-01	Tumor	0.104	0.0792712	0.0899065	0.22642	0.376663	15.7802	0.893735	0.930723	2.4752	3.51965	38.2044	0.37423	16.9678	0.457326	328.699	14.9238	2.06113	0.519188	24.3503	1.17589	61.776	0.0916417	0.816823	0.307384	0.458672	0.037397	0.116954	6.79778	21.6414	53.9237	19.2992	1.10061	15.53	1.52795	8.16475	26.6966	3.39663	6.91407	4.44209	0.444602	0.262505	3.96524	0.526658	2.06913	2.99331	1.89649
GBM	Brain	TCGA-26-5139-01	Tumor	0.299001	0.170929	0.236942	0.922192	0.381024	18.7703	0.611785	0.752579	1.07308	5.09828	99.6502	0.423845	12.3217	0.394444	417.847	2.11611	1.14357	0.273656	18.5109	0.488321	46.7672	0.109779	0.150537	0.373131	0.854704	0.0537583	0.0560408	0.469048	16.803	27.9012	22.4415	0.263689	13.132	0.235333	1.70374	14.8025	2.09257	5.54877	1.34189	0.916067	0.201255	2.58335	0.232169	1.18975	2.06054	1.5305
GBM	Brain	TCGA-27-1830-01	Tumor	0.365784	0.104553	0.237161	1.89134	0.386395	22.694	0.336793	1.35543	1.55458	3.25486	76.0977	0.179485	10.409	0.562969	378.266	3.68228	1.3354	0.182606	18.8995	0.654831	40.6047	0.100724	0.248616	1.3604	0.313681	0.0164414	0	3.84932	25.9816	30.1136	25.8158	1.58988	8.3415	0.479825	1.56321	12.5946	0.799986	9.64135	5.64654	1.05552	0.807862	14.2828	0.33342	4.51201	3.39192	1.88697
GBM	Brain	TCGA-27-1831-01	Tumor	0.102975	0	0.222552	0.448378	0.0828783	30.8368	0.88493	2.70706	0.933644	21.1702	35.1409	0.202114	8.40031	0.815076	186.006	28.5734	0.966706	0.231333	23.4154	0.271671	47.8437	0.0453694	0.279961	0.0913066	2.2203	0.0185143	0.0289505	0.942313	11.2646	17.9703	16.9811	0.389202	39.3818	0.13508	3.71617	14.725	0.480452	2.14198	3.20313	0.132066	0.246923	0.361621	0.229446	3.64676	4.63358	1.48248
GBM	Brain	TCGA-27-1832-01	Tumor	2.37988	0.0812239	0.30707	0.695991	0.41453	31.7495	0.784929	1.15233	3.30105	4.89137	79.0693	0.278871	27.6959	0.562309	578.4	15.7075	29.3073	0.301454	26.6201	3.23972	42.0343	0.125199	0.386282	0.188973	0.66144	0.0638636	0	2.5632	36.3316	42.9738	55.8358	1.71843	18.3366	0.419354	0.989511	33.871	3.2317	6.43244	2.20979	1.26036	0.277937	14.5053	0.215852	1.52647	10.8715	4.73869
GBM	Brain	TCGA-27-1834-01	Tumor	0.0504855	0.192406	0.240042	1.42886	0.629804	29.4274	0.661108	0.875376	2.74641	9.15164	50.688	0.677115	16.8886	1.59842	492.518	12.986	0.473944	1.15935	30.4561	1.52219	66.4239	0.155702	0.457519	1.15393	1.50912	0.0181539	0	3.0887	22.9303	55.544	8.03817	1.41202	18.9665	5.9338	7.09589	31.8085	2.11995	7.49515	1.68758	0.474817	0.267603	0.742933	0.429507	1.88833	2.94706	0.387632
GBM	Brain	TCGA-27-1835-01	Tumor	0.0490562	0.112175	0.296859	0.0534004	0.888349	17.4554	0.160598	0.246947	0.667165	19.6552	38.6726	0.0962848	9.02732	0.474579	10.102	1.5324	0.204678	0.0244898	3.0827	0.147909	5.0489	0.12968	0.118551	0.309314	0.192314	0	0.0551667	0.743902	2.86527	16.9296	13.3284	0.0741645	7.52429	0.128701	0.124234	17.7481	0.915525	5.74233	9.74774	0.146801	0.123822	0.196882	0.228548	0.936954	1.37216	0.329575
GBM	Brain	TCGA-27-1837-01	Tumor	0	0.255577	0.165638	1.04285	0.346969	27.0762	0.0392037	0.750181	1.3029	9.61474	100.495	0.0626778	12.177	0.252764	172.895	1.30927	0.599571	0.191303	16.7673	0	48.9777	0.0422086	0.115758	0.490796	24.1771	0	0	2.0539	13.2776	52.1376	13.7386	0.217252	8.1562	0.125669	10.4325	16.8377	1.45268	4.41532	2.13491	0.409552	0.0483622	3.4604	0.232867	1.75353	1.66994	1.37919
GBM	Brain	TCGA-27-2519-01	Tumor	0.457979	0.0952041	0.23395	1.35964	0.368597	45.9561	1.39708	1.02464	2.45365	8.11403	41.2852	0.572024	13.0325	0.256314	359.253	5.62899	1.95426	0.519617	28.2561	1.25532	48.5521	0.183435	0.226384	1.05827	0.979309	0	0.0468204	1.26271	39.3124	46.5862	20.1986	0.62944	13.2501	0.415073	3.2686	10.0777	1.31121	2.63206	2.55148	1.86887	1.58684	6.1129	0.278305	2.1868	3.03798	0.199795
GBM	Brain	TCGA-27-2521-01	Tumor	0.166254	0.095042	0.125759	0.769152	0.150533	36.0849	0.323163	0.139486	0.376843	0.436538	88.8057	0.217543	7.04399	0.0731079	94.9025	1.23749	0.260125	0.124496	5.41718	0.062659	14.2475	0.0183122	0.025111	0.0163794	0.0203675	0	0	1.30403	6.21311	11.1356	9.78235	0.157092	1.62887	0.218087	9.31543	19.085	0.339365	1.49179	4.97849	0.639665	0.052455	0.0695045	0.067353	0.992308	1.34791	0.438801
GBM	Brain	TCGA-27-2523-01	Tumor	0	0.0980554	0.0556054	1.16697	0.276099	37.4353	0.122835	0.527664	0.631785	26.3055	120.728	0.22444	12.3111	0.339416	99.063	3.36971	0.35783	0.14985	8.28361	0.193937	26.12	0	0.0259071	0.067595	0.609386	0	0.0241113	1.63687	9.97598	20.483	12.067	0.518633	5.65	0.0450004	2.00904	9.72938	0.750267	2.09876	4.26038	0.183318	0.0649418	0.186441	0.182407	1.0579	1.66878	0.617337
GBM	Brain	TCGA-27-2524-01	Tumor	0.471219	0.0489782	0.0370329	0	0.0517164	11.7411	0.192832	0.43129	0.631148	4.18264	109.489	0.504481	17.4457	0.0753498	239.345	7.44352	30.7423	0.556025	18.2056	0.161451	52.0973	0	0.077643	3.03026	0.608771	0.015404	0.024087	0.896011	17.5061	33.3291	54.1309	0.323819	7.84413	0.08991	6.88892	19.6263	8.59438	1.53754	2.14793	0.970607	3.12487	0.45847	0.303706	2.79548	5.24442	5.38597
GBM	Brain	TCGA-27-2526-01	Tumor	0.0421531	0.12852	0.163983	0.183544	0	19.0529	0.155249	0.848786	3.53524	3.57464	30.2163	0.427468	10.9025	0.519014	311.137	21.1299	1.1432	0.336698	18.0125	1.58869	29.944	0.018572	1.01869	0.0249176	1.81777	0.0151577	0	1.82949	9.45603	24.1433	5.71764	2.32608	9.42764	0.409185	1.44115	7.39786	2.06507	0.498586	5.00997	0.144164	0.117038	0.0422942	0.0426927	2.28114	2.64863	2.02284
GBM	Brain	TCGA-27-2528-01	Tumor	0.604209	0.0493438	0.130582	1.08053	0.451554	14.6187	0.229593	0.265533	0.489122	7.62187	88.1677	0.508246	11.3261	0	139.715	1.41134	0.225085	0.0861808	5.5647	0.0325312	10.1527	0.0190147	0	0.688811	0.0422975	0.0155189	0.0485335	0.406214	5.51148	11.7197	28.1683	0.260988	6.32797	0.0226453	0.218593	5.41172	0.906125	3.74931	2.04374	0.20295	0.054467	0.129907	0.174841	0.686914	1.18967	0.787001
GBM	Brain	TCGA-28-1747-01	Tumor	0.0927532	0.159072	0.220505	0.252417	0.391918	35.3328	0.0189782	0.596613	1.73448	5.64663	74.083	0.303418	9.76595	0.897311	232.985	15.7093	0.773992	1.1113	35.9647	0.629234	97.6051	0.0612984	0.224151	0.740184	8.49956	0.0166764	0	3.61334	25.3521	115.938	8.26515	1.08676	17.6422	0.231175	12.9193	18.1968	0.757326	3.04535	1.46411	0.218087	0.0936468	1.50453	0.206669	12.2163	1.2408	1.24629
GBM	Brain	TCGA-28-1753-01	Tumor	0	0.1418	0.321648	0.202509	0.598909	31.0105	0.913546	2.08109	3.90052	3.11178	106.881	3.80352	18.8228	0.736255	117.382	17.57	3.88098	0.835848	24.5066	1.19194	55.7992	0.040982	0.449578	1.46626	3.73769	0	0.0523018	2.86972	39.6513	74.9191	33.1805	1.54689	9.49044	0.683297	2.0023	34.2504	0.976478	6.8668	3.80025	0.95436	0.939135	1.49326	0.452199	3.25709	4.33632	1.69621
GBM	Brain	TCGA-28-2499-01	Tumor	0.241709	0.015353	0.400495	0.438523	0.194536	26.0643	0.511045	0.0901298	1.27837	9.3554	52.4805	0.158138	10.725	0.0708588	157.197	5.36788	0.462224	0.723995	15.7891	0.151828	27.1107	0.0354978	0.0486769	0.103191	1.10549	0.0144859	0	1.32711	10.2413	45.831	22.98	0.487229	15.1071	0.28536	0.612125	18.4876	0.704838	7.11446	4.11463	0.292771	0.081346	0.0673663	0.163202	0.961781	2.62923	1.00526
GBM	Brain	TCGA-28-2509-01	Tumor	0.237458	0.0723985	0.205279	0.0516974	0.210226	4.92243	0.408125	0.690649	0.807359	7.07559	138.076	0.217499	4.20453	0.0417676	517.342	8.55347	15.2081	0.331923	25.1572	0.608566	39.7015	0.0418482	0.0860776	0.739266	0.0465451	0.0170773	0.0267036	1.21685	18.1102	20.7593	72.7828	1.40008	16.7828	0.137056	0.902041	14.1679	11.5776	4.35825	1.808	0.873019	0.299683	0.412973	0.230879	0.982662	6.69973	1.32184
GBM	NA	TCGA-28-2510-01	Tumor	0.701559	0.0835537	0.0568581	0.572764	0.282319	65.0784	0.520353	1.12815	0.894487	3.63304	49.5484	0.674146	7.76379	0.231375	43.4538	1.73351	0.228682	0.131337	10.2663	0.66102	20.6484	0.231822	0.0264908	1.8921	0.0859469	0.0157669	0.0739636	0.779554	10.956	18.5655	14.0659	0.364593	3.28861	0.149546	5.77424	13.892	5.21675	14.5036	2.84995	0.224938	0.0221349	0.923879	0.275334	2.02388	1.86635	3.36664
GBM	Brain	TCGA-28-2513-01	Tumor	0.469583	0.107378	0.446542	0.613401	0.283453	16.2824	1.69103	1.02434	2.39487	7.94599	122.904	0.568364	19.0642	0.619477	348.388	9.05331	7.20025	0.421964	30.2955	0.743314	67.8589	0.103445	0.595776	0.48114	50.4174	0.0337711	0.0264037	1.27685	39.0491	48.4985	29.2485	1.49085	9.23317	0.628305	2.37843	19.2334	3.56026	3.02609	6.32232	2.18815	0.296317	1.38206	0.285357	1.23322	4.20692	0.901374
GBM	Brain	TCGA-28-2514-01	Tumor	0.231536	0.317668	0.260207	2.11714	0.857203	53.5138	0.132649	1.65766	0.209926	6.50283	87.6451	0.196927	5.03673	0	123.511	1.83076	0.531324	0.369879	9.54895	0.209431	26.7867	0.0204022	0	0.319354	0.975761	0	0.156226	0.702215	10.1404	22.8058	21.1233	0.805097	4.38049	0.0850423	3.57681	16.4085	1.83647	3.98514	5.63269	0.950227	0.198702	0.247799	0.21574	2.46909	1.50175	3.59995
GBM	Brain	TCGA-28-5204-01	Tumor	0.0510713	0.0778555	0.110376	0.111188	0.226072	15.8258	0.606081	0.399919	1.38914	9.97303	98.0168	0.284013	13.5966	0.359326	128.338	11.0179	1.91778	0.433428	19.6601	0.61594	44.2172	0.0450025	0.154276	1.4189	1.22631	0	0.0574328	2.75067	12.8015	59.7164	21.0582	0.965137	11.0426	0.147387	2.84543	22.5847	1.07227	1.79138	4.17307	0.56766	0.232035	0.187889	0.165521	4.63335	1.88399	1.42147
GBM	Brain	TCGA-28-5207-01	Tumor	0	0.13933	0.338622	0.454817	0.735599	66.6332	0.683915	1.25612	1.71653	3.31154	44.7865	0.444203	14.4328	0.229661	53.8164	6.50032	1.30745	0.130364	22.2687	0.669246	43.2872	0.115052	0.410195	0.257272	0.255931	0.0187801	0.23493	0.873916	18.8095	41.4374	27.8293	0.513229	9.84569	1.3565	0.925852	18.7612	1.21838	4.43069	4.89794	0.379562	0.421843	0.296945	0.232741	3.11724	3.53568	2.25565
GBM	Brain	TCGA-28-5208-01	Tumor	0.179337	0.119608	0.368206	0.439242	0.162379	32.0978	0.49537	0.777389	0.660558	2.40678	119.038	0.395992	20.4417	0.157722	128.273	5.60207	4.53628	0.402878	21.9965	0.473129	51.568	0.0592599	0.189609	0.918754	0.68108	0.0644871	0.0252094	1.33631	20.6742	39.1202	22.1365	0.372799	7.57349	0.14115	6.69899	10.8637	7.3737	1.57261	2.45617	0.364168	0.169748	0.329886	0.336021	2.74735	3.25329	0.731512
GBM	Brain	TCGA-28-5209-01	Tumor	0	0.155832	0.0589131	0.247277	0.347371	10.7772	0.167325	0.254115	0.720857	3.4639	161.511	0.430996	13.4169	0.159825	300.884	3.39276	0.0473894	0.294848	8.33226	0.479438	19.5625	0	0.0274482	0.635591	8.81626	0.0163368	0.0255456	0.641432	8.42854	18.1819	47.4468	0.309085	5.09586	0.0595966	0.345169	12.6896	2.75564	1.4824	2.278	0.174801	0.0802723	0.592596	0.368111	1.59085	3.11251	0.654059
GBM	Brain	TCGA-28-5213-01	Tumor	8.13861	0.0352468	0.519682	0.805393	0.260521	42.148	2.42216	1.44841	2.93483	2.15856	55.9478	1.21015	17.3113	0.650697	257.519	20.7194	5.98104	1.10808	57.5575	1.39424	113.445	0.162988	0.670501	2.04099	2.31134	0	0	0.870489	52.1869	49.4788	23.242	1.25838	15.9975	0.630854	2.57636	24.4771	1.72601	1.35794	5.06658	2.53037	0.396845	5.50577	0.262271	1.91361	5.73613	3.19545
GBM	Brain	TCGA-28-5215-01	Tumor	0.286331	0.140302	0.194487	2.27086	0.279831	46.9205	0.43521	0.503337	3.3378	2.8641	89.7563	1.19089	11.9763	0.179871	222.75	4.75165	6.01599	0.408405	23.9336	1.14081	52.7011	0.126153	0.222415	0.668966	0.922048	0.0294173	0	1.66835	31.3989	43.7903	32.2458	1.94797	7.49005	0.643886	1.81282	9.20725	1.57449	1.71838	2.73463	1.59129	0.784671	1.35436	0.497137	2.50653	6.30106	8.87239
GBM	Brain	TCGA-28-5216-01	Tumor	0.618888	0.107212	0.194552	1.2249	0.339616	40.7906	0.43745	0.786731	0.637642	2.25425	98.3922	0.588954	9.28606	0.148444	198.329	4.91553	0.586864	0.280873	17.023	0.212046	35.4761	0.0495768	0	2.25046	0.49627	0.141619	0.0316353	0.67666	16.0967	27.1737	25.5552	1.23336	4.29579	0.132847	1.42484	8.16816	2.69066	2.45536	1.82845	3.39138	0.142012	0.545693	0.216535	0.940268	1.64215	0.701981
GBM	Brain	TCGA-28-5218-01	Tumor	0.455516	0.405072	0.37191	0.165285	0.957274	13.4123	2.09189	2.40628	14.3403	0.630025	233.459	2.8312	30.9499	1.11282	82.3431	14.3034	2.05894	0.480072	15.1487	179.346	31.3397	0.0445985	2.3851	6.33273	2.03377	0.163797	0.0853759	2.67305	35.785	51.5794	37.7232	3.71112	2.2913	1.61998	3.33259	12.368	11.8663	2.80745	50.4263	47.6232	0.332154	1.30342	0.666392	0.604179	9.66368	4.17756
GBM	Brain	TCGA-28-5220-01	Tumor	0.0923354	0.0703801	0.0997782	0.0502561	0.501625	24.6907	0.358961	1.4719	1.46505	2.17305	41.2144	0.0906153	6.33533	0.243619	35.4832	13.2274	0.14447	0.368765	27.1207	0.5568	56.612	0.0610223	0.0278926	0.35478	1.26693	0	0.0519184	0.89323	16.3804	41.7685	5.41698	0.314089	13.0707	0.375481	10.7566	15.4931	0.215404	3.69068	1.45752	0.394735	0.0466125	0.169848	0.168332	0.808303	3.59335	0.354479
OV	Ovary	TCGA-29-1688-01	Tumor	260.494	0.0851331	0.386219	0.0347375	0.654931	68.4021	1.89353	0.785358	3.36348	2.83028	32.1132	0.428001	21.7136	0.785829	71.1756	24.4071	0.699014	1.81612	16.3843	1.37108	23.768	0.0421792	0.925424	0.176061	79.0176	0.0688497	0.251205	9.49476	15.3723	93.2434	14.5345	1.27849	4.13995	0.778609	1.45468	11.1846	2.12168	7.87437	4.68168	0.532048	1.07934	27.4185	1.16999	0.736477	2.32853	0.704431
OV	Ovary	TCGA-29-1690-01	Tumor	4377.15	0.0829505	0.240425	0.105302	0.126516	16.6031	3.0877	1.13624	6.63281	1.48637	55.6604	1.78791	9.45115	0.638069	73.1145	14.1882	4.31359	1.25559	18.3604	2.55208	21.6493	0.841746	2.25007	1.21989	14.624	0.0347846	0.217569	2.1245	15.5378	73.531	15.5126	3.49164	5.80094	1.19915	0.796188	19.587	15.5711	4.991	8.82497	2.57431	1.23305	3.08163	1.81741	1.19324	8.09776	6.56861
OV	Ovary	TCGA-29-1691-01	Tumor	517.827	0.0972934	0.33104	0.0555792	0.277378	10.0931	1.01335	0.399812	3.90591	1.01293	49.5842	1.30277	6.55434	0.47149	38.3329	6.42953	0.372801	0.73918	7.75975	1.27004	11.046	0.0899809	0.724904	0.719322	6.79293	0.0826184	0.0430631	4.0448	7.3695	134.187	9.20917	1.96835	3.15666	1.37301	0.258606	13.1195	4.34751	22.9277	7.37204	2.7284	1.88801	0.324448	2.33735	0.365693	2.82523	0.416527
OV	Ovary	TCGA-29-1693-01	Tumor	166.176	0.0883388	0.375715	0.0210266	0.202101	59.9384	1.53347	0.226884	1.817	1.43515	37.3334	0.524455	63.4564	0.186867	9.49921	8.47571	0.463409	1.00287	5.90727	0.800796	8.64991	0.0680828	0.816897	0.076121	47.3654	0.0416747	0.0977493	5.83807	5.10563	24.1524	6.29021	0.335829	4.58111	0.197638	0.538094	8.68089	1.50956	8.38247	4.84259	0.528489	0.706953	0.820451	2.3163	0.15372	9.20843	1.1494
OV	Ovary	TCGA-29-1694-01	Tumor	1787.88	0.0623428	0.30303	0.0508765	0.206888	13.2344	0.707659	0.261417	3.39004	1.33629	76.7554	0.810317	15.6792	0.534357	21.5995	3.7754	1.43816	0.641639	5.96101	1.12735	7.9124	0.0926634	0.705924	0.11972	17.6124	0.0336124	0.0919787	3.56815	4.81193	67.4586	12.3711	1.76648	2.00533	0.484342	0.828537	24.9256	41.6774	12.8195	4.68691	1.14887	0.896571	5.2287	2.72182	0.111584	2.72828	12.5599
OV	Ovary	TCGA-29-1695-01	Tumor	160.316	0.0974612	0.431094	0	0.339602	110.532	1.03603	0.643663	5.47771	2.96444	58.5183	0.794722	22.3005	0.787172	66.0788	23.4284	0.426793	1.39155	16.5581	0.481904	26.685	0.033801	0.525303	0.96243	9.44881	0.0827608	0.0575165	5.76342	29.9947	53.3239	18.7374	1.8171	7.86207	0.644079	0.161908	12.6164	1.16332	7.64533	17.1678	1.70546	4.77657	1.15463	1.36753	1.60775	6.73834	0.613595
OV	Ovary	TCGA-29-1696-01	Tumor	1533.12	0.0132006	0.479092	0.16967	0.104539	24.3996	0.928407	0.213108	1.41319	1.00379	15.8949	0.322923	15.6172	0.533091	6.60437	5.28311	0.343228	0.259373	3.21653	0.665768	3.89226	0.175497	0.324358	0.685904	25.2479	0	0.00973788	0.968989	1.76248	21.7274	4.06887	2.76227	0.91275	0.29079	0.307013	9.71897	36.321	4.66902	9.06957	0.0296148	0.305995	0.880412	4.89724	0.165389	0.716097	1.19676
OV	Ovary	TCGA-29-1697-01	Tumor	147.595	0.0816168	0.05554	0.629422	0.37919	25.7437	1.1568	0.62287	1.52906	4.8817	64.4733	1.68833	10.0485	0.13184	18.5078	2.53999	0.603128	0.224511	3.49895	0.0968544	4.43517	0.226448	0.258767	2.67952	35.7541	1.29372	0.0361245	5.67752	2.75607	38.6718	3.51367	0.744658	1.30231	0.162935	0.271172	9.26121	2.29811	20.2292	3.73836	0.448602	0.470274	0.32947	2.98449	0.255642	4.332	1.29488
OV	Ovary	TCGA-29-1701-01	Tumor	352.933	0.0105578	0.395152	0.120624	0.256405	12.1958	1.76849	0.418363	5.18041	0.786668	23.117	1.18715	13.5767	0.38982	18.6372	21.9317	1.47371	0.926592	11.0769	1.16937	16.6765	0.15867	1.03768	0.0272928	3.6789	0.019923	0.0155767	5.60605	8.41938	31.0286	8.48725	1.08892	4.09932	0.690453	0.912039	7.27494	1.58334	5.87541	5.60757	1.03034	0.98593	0.796804	0.566759	1.27868	9.73647	2.6588
OV	Ovary	TCGA-29-1703-01	Tumor	135.696	0.0114313	0.168544	1.14278	0.0362111	12.4356	1.49747	0.218099	2.75351	2.53192	34.2231	0.569093	11.4755	0.369312	8.35952	3.49896	0.563163	0.673825	4.03501	0.949584	6.42613	0.237873	0.507402	0.265957	9.84791	0.0215713	0	4.47004	3.68201	249.052	5.37887	1.7005	1.45922	0.574453	0.417786	17.3105	3.77853	12.0257	5.54233	1.17969	0.719236	1.76558	0.413149	0.0238702	2.68717	6.30449
OV	Ovary	TCGA-29-1705-01	Tumor	432.83	0.0677161	0.965499	0.0276308	0.173647	37.3072	0.945234	0.553698	2.56029	0.71092	141.615	1.00471	16.7898	0.580413	18.5164	6.46712	0.608959	0.177403	9.31046	0.38266	12.433	0.156567	0.506066	0.280082	0.65924	0.00912735	0.0570893	1.7122	11.6846	36.6506	14.423	0.748305	2.45258	0.406219	0.257128	7.88541	4.76677	10.8186	8.3905	10.07	0.666315	0.976271	1.34195	0.181802	5.19629	1.33988
OV	Ovary	TCGA-29-1707-02	Recurrent	6142.79	0.219175	0.382431	0	0.213626	35.9135	0.316803	0.34641	1.70464	6.4962	33.6051	0.955108	127.369	1.14773	124.483	20.4909	0.253791	1.00484	4.62291	2.06742	7.05252	2.48505	0.788441	0.387893	446.711	5.38465	0.0746225	2.82215	4.20861	70.5563	6.4514	0.986484	3.13856	0.382999	0.672194	15.4537	3.97322	23.9791	7.88666	0.425516	1.01053	20.3585	3.13183	0.0880135	0.824924	0.530724
OV	Ovary	TCGA-29-1710-01	Tumor	951	0.289136	0.846265	0.0532807	0.945446	41.4615	6.01893	4.20236	17.7511	3.45575	47.0115	1.60115	46.5365	2.49671	39.0691	30.209	1.63375	0.830785	21.3938	3.17291	28.344	0.258779	3.38591	0.178421	10.2297	0.440009	0.316497	8.29253	23.7042	76.1627	9.8941	4.0514	8.92952	3.32588	10.1024	27.7762	15.3577	12.2974	9.58953	1.37056	4.42907	4.32169	1.06086	0.331094	5.95251	1.57372
OV	Ovary	TCGA-29-1711-01	Tumor	194.519	0.096822	0.329436	0.0921832	0.630449	6.92234	1.43815	1.70518	7.39008	4.15067	53.0238	0.429383	70.6346	2.08536	30.9685	16.6573	2.69413	1.69103	17.1275	1.59581	18.9256	0.167897	2.63487	1.30152	74.4266	0	0.0952322	19.6832	9.73313	62.0022	8.84392	5.76123	6.20835	2.47722	1.17954	20.4978	8.14913	24.3329	6.60505	0.597341	2.07337	2.63399	0.291612	0.505447	4.85755	12.5165
OV	Ovary	TCGA-29-1761-01	Tumor	46.4662	0.0534317	0.545402	0	0.096718	43.68	0.704861	0.772974	3.47295	1.35564	40.3853	0.183451	16.9084	0.510821	12.6501	18.0068	0.772981	0.329955	8.12027	1.02659	12.1241	0.0529456	1.36735	0.359126	13.3872	0.0720198	0.0112616	3.75982	5.50016	29.1041	3.34723	1.24147	2.11115	0.362565	0.304332	9.34076	1.84558	5.83257	3.29169	0.15412	0.444873	0.254544	0.742429	0.191269	1.03113	3.55618
OV	Ovary	TCGA-29-1762-01	Tumor	70.2946	0.205026	0.13952	0.331845	0.165974	81.9531	1.26218	0.240721	0.304849	1.10912	70.5485	2.0414	16.8624	0.0157709	17.3012	4.65635	0.130934	0.25066	4.74119	0.0811013	7.37487	0.0158014	0.0108339	0.162536	0.281198	0	0	2.1098	6.28432	17.9287	10.948	0.962423	0.920863	0.00470461	0.20436	10.3629	0.230083	10.3638	8.07557	0.973592	0.280629	0.353849	0.889932	0.371041	3.02405	0.963798
OV	Ovary	TCGA-29-1763-01	Tumor	171.274	0.0631206	0.420586	0.428187	0.416559	60.503	1.5419	0.266332	2.79212	3.12469	72.5297	0.684011	7.09578	0.983207	12.0957	6.1033	0.691031	1.2609	11.1209	0.405736	7.82723	0.155063	0.550343	0.310027	38.5513	0.163778	0.0814855	22.8204	6.86994	56.3351	19.2923	1.45541	3.18941	0.434518	0.314578	11.7618	1.03837	12.2267	5.42094	1.11516	0.538234	20.6406	2.05066	0.609599	2.01419	1.82802
OV	Peritoneum ovary	TCGA-29-1766-01	Tumor	158.199	0.0173351	0.373555	0.396109	0.256259	55.0187	1.61938	0.508827	4.22713	1.02624	39.0841	0.580297	33.7686	0.160013	16.7387	11.7443	0.379561	0.681218	5.48373	0.582859	7.75775	1.08217	0.961818	0.0717001	13.1508	0.0981358	0	7.53974	4.53893	60.4868	9.62038	0.618896	2.73533	1.74227	0.287979	4.81534	0.954998	11.6505	3.50548	1.32227	1.53845	2.85997	0.948999	0.687765	8.42655	1.17869
OV	Ovary	TCGA-29-1768-01	Tumor	33.344	0.0434206	0.738691	0	0.0305654	44.8613	1.19666	0.785943	7.2739	2.54096	82.5119	0.633586	23.4873	0.901797	37.4492	23.8376	1.22801	1.09962	18.2964	0.887413	19.8942	0	1.00955	0	35.3778	0	0	6.0767	9.93288	55.8657	9.91269	1.57891	9.44314	1.5543	1.87545	11.3002	3.23372	1.34758	6.48839	0.714353	0.996921	2.23546	1.91548	0.151114	5.9887	1.49441
OV	Ovary	TCGA-29-1769-01	Tumor	333.993	0.0195949	0.822281	0	0.144833	15.6164	1.66217	0.373853	2.91353	0.860015	14.3138	0.39525	7.49435	0.226091	7.11162	12.2464	1.26031	0.770023	11.9305	0.736353	10.3242	0.0113264	0.838699	0.359646	9.14585	0.101685	0	6.94985	5.31387	41.8644	6.05051	0.855039	2.55343	0.492348	0.553385	6.55283	1.13947	11.4812	3.07926	0.846232	0.44124	1.87434	0.791516	0.163668	5.29401	1.89983
OV	Ovary	TCGA-29-1770-01	Tumor	324.999	0.0696287	0.148069	0.0745793	0.303275	47.5607	0.542038	0.140509	0.957648	0.461951	42.8355	0.993597	13.9073	0.180763	15.2697	4.14655	0.452604	0.410431	5.41087	0.0344284	9.04679	0.0201236	0.179366	0.242994	1.62271	0	0.038523	1.19418	4.58946	38.1419	14.1739	0.310735	2.28378	0.185736	0.491601	6.93031	0.586037	4.87147	8.48208	1.64995	0.639844	1.56578	1.27676	0.617929	7.69321	2.01649
OV	Ovary	TCGA-29-1774-01	Tumor	43.3509	0.251498	0.0219416	0.110515	0.183848	13.5603	0.207728	0.198749	0.287652	0.197463	48.1555	0.797064	24.7174	0	44.0636	1.85823	0.105898	0.202731	1.41773	0.0382632	1.7486	0.424935	0	0.0400088	2.08951	0.0182534	0	0.955578	1.15581	6.06184	36.37	0.0383718	0.274395	0.0266353	0.128555	5.25656	0.651312	4.26501	5.04336	0.347214	0.345946	0.0679095	0.565533	0.242384	2.40761	0.389756
OV	Ovary	TCGA-29-1776-01	Tumor	160.929	0.128638	1.54002	0	0.105646	142.144	0.583198	0.587356	4.08043	1.94033	112.552	1.45994	32.5388	0.329836	8.80168	8.31056	0.312957	1.17953	5.86569	1.21559	7.76711	0.0660946	0.906333	0.36949	13.1588	0.0404576	0.0210877	3.21621	5.10132	33.2695	8.29113	3.00507	2.43273	0.531323	0.284935	8.88513	3.76211	2.35564	5.64141	1.52313	0.473316	0.51427	2.23346	0.984926	3.11667	0.935863
OV	Ovary	TCGA-29-1777-01	Tumor	49.3112	0.0451395	0.767933	0	0.222427	40.8576	0.937059	0.463734	5.86155	1.65864	25.9441	0.477856	8.33876	0.451386	10.6645	13.8744	0.823628	0.985472	6.65265	0.297594	9.23793	0.0695781	0.930249	0.0544549	24.0868	0.0993766	0.0443983	2.14704	3.58794	24.2688	4.9609	0.805784	2.77436	0.538611	0.399936	14.02	2.44071	3.62308	5.13224	0.438828	0.807184	1.62412	0.671765	0.596967	9.26663	0.909405
OV	Ovary	TCGA-29-1778-01	Tumor	759.596	0.0799772	1.2699	0	0.206429	81.2355	3.89303	0.508631	12.9487	2.93875	31.1221	1.07548	6.57624	2.41978	17.0353	7.72751	0.778287	0.547092	6.72924	1.93333	7.24836	0.862939	1.18332	0.615648	37.1576	0.07546	0.0917746	12.8144	6.42629	29.3832	17.8509	1.78018	4.1278	1.60885	0.885748	8.89123	4.65076	64.3452	9.24475	3.75794	0.900466	1.32572	2.95193	0.055668	0.850696	0.693739
OV	Ovary	TCGA-29-1781-01	Tumor	173.667	0.334979	0.738735	0.053155	0.26528	6.07869	3.06731	1.84359	32.2918	7.87344	55.9118	1.5175	28.2081	3.26384	37.2817	36.0604	3.59088	3.03497	19.5136	2.20844	27.0772	0.0430281	3.42218	0.904435	37.1015	0.105353	0.0274566	20.2228	17.8861	41.1325	10.1654	6.95787	11.713	1.82556	1.02022	14.8434	3.21809	12.6069	8.38805	2.00402	4.22142	2.60486	0.801186	1.10752	3.07811	2.99941
OV	Ovary	TCGA-29-1783-01	Tumor	212.645	0.0240218	0.281528	0.0457418	0.338197	42.2179	2.90606	0.270288	4.97664	1.49565	69.0755	1.38147	29.0306	0.739119	19.3829	9.50627	0.657464	0.482482	12.9388	1.55203	13.0185	0.101825	0.812388	1.5773	6.92905	0.0831051	0	6.86651	12.8707	27.9513	14.1355	2.01701	2.72571	0.777212	0.212833	19.3813	2.30365	19.2552	7.10117	2.71254	1.43186	0.730796	2.24709	0.217365	2.90434	0.604946
OV	Ovary	TCGA-29-1784-01	Tumor	193.573	0.216026	0.998879	0.0474636	0.16669	22.1656	1.34714	0.682864	12.3046	3.02757	29.0549	1.1696	27.049	1.39967	22.5408	22.7715	1.68279	1.56723	21.524	3.45096	21.2198	0	2.01522	0.154646	25.7788	0.109752	0.0490335	8.80077	13.2991	25.6745	4.82874	3.06524	7.02658	1.41847	0.69014	13.383	4.85702	16.2543	7.26725	0.652402	1.69486	0.539563	0.538759	0.589891	2.015	1.8413
OV	Ovary	TCGA-29-1785-01	Tumor	1129.07	0.0905851	0.539376	0.0646838	0.406509	4.28587	2.40733	1.27959	9.86598	3.35165	133.284	1.04966	30.0048	2.61298	16.4239	16.9232	2.51025	1.94302	17.4948	2.66503	18.472	0.117811	2.88996	0.181482	29.8757	0.0747852	0.0668232	27.9647	13.5122	45.2345	3.88575	5.52486	8.85317	2.74376	1.35436	12.6883	6.0647	6.51943	8.55209	0.939905	2.47476	1.69919	2.0462	0.212799	2.80628	4.53393
OV	Ovary	TCGA-29-2414-01	Tumor	8.31296	0.0396021	0.568926	1.09344	0.111509	126.079	0.481925	0.0968682	2.04129	0.821904	57.2881	0.396575	26.0872	0.0304626	14.7884	2.2147	0.144518	0.190208	2.40234	0.0783262	4.35063	0	0.104632	0.0955495	0.746833	0.0373653	0.0389518	3.27828	2.0711	21.9794	4.01606	0.314194	1.49786	0.318054	0.0877187	4.84172	0.646429	5.48137	2.37997	0.459033	0.865534	2.88453	1.6488	0.303215	7.06273	2.12759
OV	Ovary	TCGA-29-2414-02	Recurrent	12.7655	0.266755	1.71441	1.34243	0.308493	84.1935	1.97772	1.0067	18.8117	5.45845	37.7313	1.55915	48.5196	1.20184	20.8451	16.805	2.05121	0.998351	7.71081	4.74836	9.22704	0.0587395	3.38299	0.0722419	23.9932	0.347569	0.206151	12.9669	6.39461	37.0336	3.03245	6.77743	5.58519	2.85067	0.506453	19.4326	5.36508	20.9486	9.06785	1.04016	2.37244	11.3368	2.09969	1.11405	6.48548	2.81505
OV	Ovary	TCGA-29-2425-01	Tumor	40.5481	0.0360498	1.02216	0.0343226	0.101507	139.415	0.916102	0.158723	5.53884	1.54542	52.6949	0.526032	19.1613	0.360491	13.6072	4.2937	1.05244	0.55092	5.15157	0.760537	5.39089	0.222269	0.876271	0.0186383	4.94431	0.0113379	0.15956	3.98996	3.15261	24.9723	3.86572	0.643525	2.32221	0.521145	0.0798504	5.46067	2.02278	8.7191	6.49948	0.660485	0.98686	0.253088	3.0529	0.0752773	1.69997	0.332878
OV	Ovary	TCGA-29-2427-01	Tumor	972.685	0.228254	1.07533	0	0.945517	27.9369	1.86644	2.34493	12.8444	2.63443	43.2664	0.693254	63.1907	1.33708	19.1134	34.1569	2.06637	1.17296	24.9834	1.14598	29.2044	0.142085	1.8927	0.0635443	70.6857	0.0331326	0.051809	18.5256	20.7882	56.2913	10.2169	5.95512	10.5839	1.42624	6.12532	21.4505	17.5722	3.04404	8.72667	0.61055	1.44194	6.02462	1.47446	0.549954	1.28864	0.663248
OV	Ovary	TCGA-29-2428-01	Tumor	158.858	0.247112	0.427774	0.185742	0.45319	11.9788	1.50823	0.648985	20.4985	4.61971	52.064	1.32846	17.5449	1.3806	23.7559	19.6049	4.48516	1.03923	11.5803	3.29261	12.6873	0.0150355	2.55659	0.268971	26.1548	0.0981707	0.0575656	10.8497	10.3649	22.6095	5.87367	7.27462	8.25501	2.39945	0.432122	18.3709	6.80678	22.3675	9.91812	1.48808	2.60997	0.730466	0.387108	0.977698	2.6008	20.7654
OV	Omentum	TCGA-29-A5NZ-01	Tumor	71.195	1.70142	0.622072	1.66254	0.981007	96.3644	1.20191	0.16428	6.45768	1.65665	155.853	2.08492	5.94345	0.387463	35.4122	3.21117	0.275726	1.27564	4.27922	2.41315	5.40415	0.271747	1.73898	2.67371	3.555	0.0528068	0	5.54431	6.4549	29.0364	16.8194	1.30991	3.21498	1.03255	0.0371907	8.61111	2.53516	20.6163	5.29072	1.93364	2.01646	1.11001	1.12443	0.0934954	129.934	0.479213
PRAD	Prostate	TCGA-2A-A8VL-01	Tumor	3.40113	0.265134	0.167058	0.504861	0.264403	3.92332	0.0790799	0.367499	1.8397	1.00731	36.3302	0.543652	26.4447	0.509863	28.4396	1.69778	0.0806284	0.0385888	0.773591	0.611787	0.681908	0.0510847	0.186802	0.0913855	0.833334	0.0416931	0.0217317	2.08162	1.05601	2.30227	8.00829	1.1394	0.261147	0.43601	0.244696	46.686	1.98358	3.08965	1.50725	0.247839	0.048777	0.10341	2.54436	0.153788	4.38691	0.556409
PRAD	Prostate	TCGA-2A-A8VO-01	Tumor	483.81	0.0711707	0.141259	0	0.131512	10.077	0.171944	0.313355	2.48682	0.944363	21.2156	3.20716	5.40271	0.780126	48.7523	3.48641	0.19479	0.186453	1.91238	0.844581	2.03967	0.102846	0.592325	0.0183982	4.11801	0.0503632	0	3.5154	1.91341	4.7395	9.62182	0.599943	0.94636	0.722653	0.236465	48.5848	2.12378	2.17073	1.38719	0.339294	0.200328	0.515269	9.79724	0.260076	1.6276	1.7923
PRAD	Prostate	TCGA-2A-A8VT-01	Tumor	12.0634	0.257322	0.408584	0.0489988	0.706441	8.29686	0.497341	0.679774	3.16289	1.99612	245.019	0.854033	13.663	0.59381	92.3284	4.43796	0.140855	0.494365	3.05908	1.56075	4.25455	0.0396637	0.62548	0.150778	3.63952	0.0161859	0.0506194	2.44789	3.70747	8.16988	121.461	1.02077	0.760361	1.09826	0.398979	73.8617	18.1138	5.61782	1.83901	0.115458	0.488548	0.451634	5.01478	0.250753	2.73707	0.172805
PRAD	Prostate	TCGA-2A-A8VV-01	Tumor	5.32623	0.156145	0.123966	0.0445992	0.0824372	1.86061	0.0670644	0.114581	1.57875	0.494065	66.8774	0.428883	4.71541	0.324295	100.645	1.65979	0.042736	0.0818139	0.514924	0.370594	1.08431	0.0902559	0.0742589	0.185678	1.38532	0.0441978	0.0230372	1.0712	1.07889	2.85307	19.4165	1.08397	0.304519	0.257974	0	45.3532	2.96295	1.50394	1.25541	0.157636	0.0620486	0.0411082	1.07058	0.0652108	3.07261	0.196611
PRAD	Prostate	TCGA-2A-A8VX-01	Tumor	0.365829	0.139422	0.0431255	0.144809	0.173983	7.58707	0.108876	0.0558051	0.527681	0.323424	29.2672	2.31728	1.74556	0.0877463	69.3998	1.07134	0.0693799	0.0166026	0.49538	3.68506	0.544862	0.131874	0.0602779	0.176932	0.195566	0.0358765	0	5.33885	0.566283	1.45093	6.18534	0.57821	0.269658	0.148328	0.126335	22.0049	4.81021	0.718909	0.586726	0.028435	0.0335777	0.144597	1.79194	0.105867	3.12776	0.28727
PRAD	Prostate	TCGA-2A-A8W1-01	Tumor	1.44923	0.134348	0.0507908	0	0.0630483	1.63227	0.144256	0.10954	0.754645	0.746584	48.5302	0.397201	1.80813	0.310028	10.2752	1.68235	0	0.234643	1.20333	0.50191	1.66186	0.034514	0.212976	0.424478	0.825336	0	0	5.52998	1.03142	2.05935	27.732	0.503335	0.264656	0.15414	0	37.2286	1.46198	0.511209	0.836488	0.0502337	0.0988646	0.0523995	0.523643	0.124684	1.34963	0.150369
PRAD	Prostate	TCGA-2A-A8W3-01	Tumor	13.4552	0.207328	0.109734	0.35531	0.306486	7.22743	0.311666	0.527418	2.09625	1.01577	60.0884	0.510147	10.5039	0.15948	63.1876	2.99157	0.226978	0.0905265	2.11022	0.355385	2.62047	0.351533	0.175289	0.57169	0.657571	0.0521648	0.0407847	1.23268	2.75019	7.62727	116.68	1.06918	0.637138	0.313991	0.183693	31.1349	2.32666	2.98799	2.45829	0.155043	0.137313	0.254721	2.62998	0.404069	7.71852	0.417694
PRAD	Prostate	TCGA-2A-AAYF-01	Tumor	406.524	0.11414	0.0323634	0.0407519	0.120521	3.88024	0.183837	0.0837574	1.6547	0.961141	37.3817	2.86566	5.37396	0.29632	97.0195	3.12458	0.0780989	0.0934454	1.65548	0.395062	1.03795	0.08247	0.203559	0.656512	1.15575	0	0	1.50734	1.5788	3.85284	9.02912	0.367885	1.18889	0.35358	0.0948078	37.8335	1.48468	1.03829	1.63377	0.192051	0.132291	0.225372	9.08465	0.297927	2.47369	1.1857
PRAD	Prostate	TCGA-2A-AAYO-01	Tumor	574.4	0.123997	1.64072	0.0393522	0.305502	9.65713	0.739679	0.525724	16.3884	1.57501	31.8657	4.55293	12.4134	3.52909	65.4317	13.9394	0.339374	0.162424	4.57709	2.17996	4.58628	0.557462	0.80811	0.334789	7.68836	0.18199	0	4.66915	4.86001	11.1211	11.9679	3.41586	2.90677	4.10671	0.869739	29.6508	4.72272	3.81883	5.6057	0.417272	0.711733	0.737528	4.75245	0.0287694	2.34476	0.728618
PRAD	Prostate	TCGA-2A-AAYU-01	Tumor	1.50597	0.0521765	0.0591766	1.04321	0.0918224	13.288	0.168074	0.127626	1.24128	0.497057	128.376	0.477709	6.55087	0.40135	89.0085	1.73738	0.238007	0.136692	1.44449	0.447184	1.72536	0.16085	0.055142	0.386657	0.916878	0.0328197	0	1.38405	1.88841	4.19889	68.5455	0.620935	0.770881	0.478906	0.173357	42.144	1.43721	0.967871	1.44071	0.156073	0.149744	0.122102	1.96896	0.14527	4.5879	0.262794
UCEC	Endometrial	TCGA-2E-A9G8-01	Tumor	453.101	0.0640394	1.12578	0	0.101429	26.3041	0.670433	0.798878	8.28404	2.09166	47.4459	0.659612	18.9407	0.591122	13.4966	6.41767	0.569635	0.356513	3.40242	3.35646	6.88234	0.314639	1.90348	0.554582	25.6289	0.120845	0.0472409	8.28133	3.00256	97.5924	8.65188	2.92142	1.30569	2.55689	1.01066	24.5569	7.25192	24.758	6.24095	0.610592	1.19817	0.505788	0.595646	0.568325	1.00473	1.00795
BLCA	Bladder	TCGA-2F-A9KO-01	Tumor	62.7871	0.108275	1.08475	0	0.83841	9.58796	1.82142	2.11877	18.1385	8.98862	50.8994	3.39221	124.055	1.6241	30.4938	14.4908	2.6671	1.48922	15.9797	9.60108	12.5315	0.146034	6.92298	0.429181	269.137	0.425667	0.0266244	14.6084	6.65633	61.1	6.23877	6.26378	3.42339	8.77041	3.65741	46.5752	11.4328	16.3191	9.76058	0.991883	2.60548	2.24877	1.09342	0.30146	3.60865	7.08947
BLCA	Bladder	TCGA-2F-A9KP-01	Tumor	6.10189	0.110738	0.107653	0	0.384195	4.90117	0.407675	0.0696522	2.30516	0.694323	53.633	0.176524	9.21352	0.146026	78.6395	1.07379	0.216489	0.227945	2.29931	0.531908	1.06369	0.0182884	0.175548	0.368057	0.691595	21.2102	0	0.368994	0.797202	7.03487	7.33441	0.627551	0.168284	0.250474	2.10244	27.6784	4.01866	28.9674	1.85005	0.124217	0.15716	0.0416485	14.5546	0.16517	0.302886	1.51389
BLCA	Bladder	TCGA-2F-A9KQ-01	Tumor	3.83729	0.0670842	0.0608676	0.0383221	0.0708346	8.31345	0.201689	0.137836	0.438883	0.438223	58.1348	0.207292	28.0728	0	108.922	0.41239	0	0.0702991	1.13071	0.185754	1.28663	0	0.127615	0.0208102	0.086257	0	0	0.497034	0.662173	3.34745	11.518	0.0798347	0.26166	0.101597	2.94212	31.5433	1.10871	10.1802	3.36691	0	0.115517	0.0706448	4.01478	0.196114	0.656473	1.115
BLCA	Bladder	TCGA-2F-A9KR-01	Tumor	86.4593	0.0337436	0.0956768	0.0481904	0.409746	2.36521	1.77538	0.420945	1.55535	1.46378	73.0029	0.159299	85.2729	0.506145	82.3078	1.27485	1.89326	0.243105	1.95765	1.23467	2.6036	0	0.320953	0.340197	55.6446	0.684511	0.0497843	1.59728	1.21835	87.4327	6.7784	1.27164	0.239301	0.91754	1.62564	70.6866	26.9548	39.4524	2.713	0.20818	0.357572	0.266509	1.49755	0.0352308	0.376868	35.6904
BLCA	Bladder	TCGA-2F-A9KT-01	Tumor	7.95405	0.0455846	0.0775506	0	0.288798	3.45081	0.293679	1.00352	2.16892	0.488542	138.765	0.195636	263.522	0.210387	149.059	1.05084	1.24763	0.268701	1.78164	0.270476	2.46206	0.0790473	0.0722633	0.05892	0.146532	0	0	0.469085	2.40371	10.0352	7.48156	0.316451	0.848597	0.345181	0.60582	35.1754	1.67419	45.7351	3.49843	0.409067	0.377382	0.880075	0.896444	0.0475937	1.06672	18.4823
BLCA	Bladder	TCGA-2F-A9KW-01	Tumor	89.309	0.0733549	0.187192	0.104761	0.154912	40.6452	0.137839	0.296058	0.818024	20.8895	64.4069	1.00742	32.407	0.211597	17.1573	3.64038	0.25096	1.15305	6.13721	1.1244	9.68253	0	1.04658	0.369775	1.36764	0.0519088	0.0270564	2.81811	7.16448	20.4145	43.8195	0.218243	2.24343	0.782703	19.3759	6.7386	2.13283	5.67188	4.468	0.329135	0.655867	0.434522	3.71362	0.842467	1.18989	2.35532
TGCT	Testes	TCGA-2G-AAEW-01	Tumor	0.0367064	0.335742	3.39534	0	0.635166	4.70667	2.59863	1.43716	18.4707	18.5908	69.2515	9.26982	60.8852	14.8821	76.2533	77.164	1.2635	7.8429	34.2749	10.0989	24.3633	0.0323446	7.98354	0.0361633	56.6602	0.646756	0.144475	37.1788	20.5019	75.1432	14.514	9.62816	24.0332	5.28692	2.50988	30.3612	12.5877	39.5387	32.5833	2.62057	4.15073	2.65171	4.14145	1.46058	0.877918	4.61504
TGCT	Testes	TCGA-2G-AAEX-01	Tumor	0.244954	0.684601	4.34105	0.355528	0.870734	25.8035	1.85443	4.27013	58.8542	3.85909	55.4687	5.79609	13.5022	3.41097	20.2263	28.2757	3.32159	1.44705	14.0437	8.46265	12.5196	0.0179871	9.3481	3.78887	13.8041	0.132123	1.79052	44.233	7.88918	29.594	16.5788	19.0719	5.10329	12.3817	2.73985	12.7982	12.8098	19.7816	15.1631	10.3845	5.03902	1.25618	0.49618	0.454856	1.82048	5.52477
TGCT	Testes	TCGA-2G-AAF1-01	Tumor	0.0940635	0.501881	6.26137	0.102393	1.41948	5.70397	3.29112	3.99854	46.9063	16.0998	75.8077	14.7852	42.6493	14.0221	45.0926	85.395	2.64913	6.05762	38.8591	16.5912	18.7497	0.0207215	15.4292	0.389221	59.623	1.23457	0.5289	103.39	25.3658	69.7508	15.1266	17.3138	12.0124	13.2397	5.89581	30.1884	16.7868	34.8928	25.2852	3.39794	3.2171	3.17741	1.86725	0.935717	1.65871	3.88197
TGCT	Testes	TCGA-2G-AAF4-01	Tumor	0	0.631283	5.88949	0.174495	5.71964	18.242	3.06122	8.87633	44.4492	5.34183	114.089	7.58599	22.7403	3.61845	20.6227	44.3882	4.01292	1.68051	17.51	8.01501	13.9841	0.0235418	5.13285	0.157927	12.8825	0.230565	1.14169	68.7056	13.2559	36.895	16.9779	25.1634	7.69016	13.4436	3.72126	17.2035	7.41675	21.3356	7.73982	3.12945	4.27537	2.78783	0.638583	0.680367	1.94945	7.17961
TGCT	Testes	TCGA-2G-AAF6-01	Tumor	0.130062	0.470896	2.26278	0.106185	0.785087	3.54389	2.30193	4.18296	36.5929	8.49973	72.2391	6.87123	32.7961	4.03209	39.7977	43.2786	6.54583	2.04527	21.2954	9.04393	20.4205	0.0286516	4.16463	1.08917	9.76734	0.175381	0.255959	36.4364	13.9765	33.5637	3.84669	12.5844	13.9731	9.84427	1.72924	21.0629	9.25413	21.4576	18.4169	2.04336	4.59602	1.67472	2.48964	0.155258	1.21266	12.4828
TGCT	Testes	TCGA-2G-AAF8-01	Tumor	0	0.651559	3.12481	0.0531722	1.12043	18.3985	2.07885	3.9889	51.3182	3.13519	51.2679	4.39419	15.5063	3.17898	12.9228	25.558	4.89129	1.68257	11.505	7.25339	9.8084	0.021521	5.51857	0.413865	6.6304	0.158081	0.521844	41.7359	7.52425	25.0672	10.1009	15.5818	3.56454	8.12478	1.7937	15.5511	11.1673	15.7389	6.98475	4.11375	1.60281	0.914856	0.375987	1.59379	3.0296	10.4076
TGCT	Testes	TCGA-2G-AAFE-01	Tumor	0.146503	0.223337	2.34303	0.199347	0.221083	2.48515	2.11331	1.43401	20.0905	8.12099	69.0362	4.80446	54.4286	6.98988	40.4465	35.8069	5.84517	2.01128	12.5308	7.03994	12.7857	0.129094	4.20429	0.887665	11.2892	0.237063	0.020594	11.0123	11.8275	33.2486	5.92799	8.05662	7.05307	4.81409	2.458	28.8923	14.9097	40.3184	23.9418	5.16701	2.36664	1.98442	2.55212	0.378917	1.49958	13.8147
TGCT	Testes	TCGA-2G-AAFG-01	Tumor	0.0365014	0.862489	6.12166	0.0397338	0.910707	18.702	2.85298	5.20615	52.455	13.0346	49.4883	9.36134	49.835	8.50702	57.5869	70.2303	3.5028	3.37111	22.6147	12.4087	29.0726	0.0804098	7.8728	3.14302	24.2368	0.31501	0.20524	44.6631	17.923	56.8797	8.515	18.0727	14.3295	14.2974	2.54208	31.289	11.1124	26.2616	26.4363	3.97912	9.17643	3.05197	3.3124	0.464775	1.71644	9.80913
TGCT	Testes	TCGA-2G-AAFG-05	NewTumor	0.0433853	0.777128	7.65122	0	1.11738	21.2787	3.23125	4.75626	65.7895	11.6787	51.8409	11.0842	58.5201	12.0955	68.4336	85.8469	4.70646	2.70735	23.0426	15.6319	27.0649	0.0191149	8.46636	2.8809	35.2495	0.358817	0.365921	39.361	18.331	61.346	10.175	20.0053	13.3676	15.8214	5.76832	39.1743	14.4226	35.9035	35.7324	3.33851	8.51975	3.99031	2.53099	0.828643	2.67329	10.1184
TGCT	Testes	TCGA-2G-AAFH-01	Tumor	0.086714	0.793144	3.86059	0.094393	1.88434	39.9584	2.34201	5.74743	77.3431	9.37735	63.2086	6.19802	26.3484	1.86843	28.287	33.1186	3.84411	1.90473	18.5875	13.334	17.1754	0.0382048	5.21271	0.128146	7.30876	0.249449	1.38959	48.3812	16.5077	34.6544	12.3692	15.3711	8.17352	9.29329	2.14112	24.2646	15.8292	18.055	12.7216	5.93125	2.99857	1.85609	1.49301	0.759093	1.56426	8.19762
TGCT	Testes	TCGA-2G-AAFI-01	Tumor	0	1.49676	3.55492	0	0.111561	44.039	0.831938	1.75735	8.9544	7.58475	72.822	2.46367	15.6025	1.17843	14.9916	9.13347	33.9292	1.45316	8.00071	3.34345	10.4618	0.468209	3.01479	3.90567	8.62648	0.0664577	0.129899	16.2842	5.49802	20.2224	24.4278	4.26103	3.6527	2.94562	0.351036	5.28322	5.71274	11.0997	7.03594	108.065	3.98853	0.50995	1.74081	0.330932	1.72318	51.3072
TGCT	Testes	TCGA-2G-AAFJ-01	Tumor	26.0347	0.291828	0.212773	0.297692	0.968447	31.881	0.738611	0.52007	3.22335	0.702112	133.028	1.69974	12.0364	0.336718	12.9144	4.48491	0.171153	0.163828	2.41865	0.742095	2.96396	6.48228	0.429577	0.420307	1.28651	0.0983375	0.0615076	6.66386	3.27041	14.4549	64.4177	0.413445	0.739132	0.48788	2.21622	11.5103	5.61417	15.504	18.5876	0.724846	0.317525	0.384146	9.07371	0.957595	2.94889	0.997384
TGCT	Testes	TCGA-2G-AAFL-01	Tumor	0.238226	0.472112	1.66814	0.0518645	0.11504	17.3351	0.721401	3.91745	24.1911	3.05809	45.2811	0.935154	25.8209	0.963761	23.287	16.1623	15.456	0.975202	11.7322	3.84277	11.4686	0.146942	1.72712	2.66621	10.9268	0.291253	0.0535799	16.4681	12.254	43.4784	9.4428	5.69047	3.41249	3.29998	1.32727	15.7808	14.3382	11.2904	12.7854	54.4855	1.53934	0.876421	0.386042	0.227501	2.89715	33.6558
TGCT	Testes	TCGA-2G-AAFM-01	Tumor	0	0.183015	12.5659	0.0402107	0.252707	27.9852	0.891865	1.6529	24.6165	4.19585	36.1504	2.11466	28.6854	1.68934	22.7677	40.6931	61.9962	1.91785	23.2816	12.5577	22.7334	0.03255	7.8557	0.145572	37.9591	0.45162	0.373866	45.4503	16.1853	65.7236	4.83629	8.62823	6.61428	7.93713	3.32099	18.8317	29.7301	20.1284	28.9144	84.7856	2.52677	0.753619	0.389089	0.587942	1.75201	29.7097
TGCT	Testes	TCGA-2G-AAFN-01	Tumor	0.160699	0.428709	10.8359	0.23324	0.194004	58.6114	0.789132	1.10856	9.77406	1.2919	50.723	1.26164	10.3654	0.70665	8.41775	9.02004	30.9542	0.320896	4.78736	3.14939	4.11793	0.0944019	2.29774	2.16372	12.4947	0.154093	0.180715	13.5289	4.14684	15.385	4.30149	4.77799	1.62873	2.57176	1.76353	6.4003	22.2432	20.1872	20.3925	118.414	1.04109	0.358304	0.206158	0.170516	0.434292	45.807
TGCT	Testes	TCGA-2G-AAFO-01	Tumor	0.233576	0.462896	6.17883	0	0.263186	35.5409	0.802902	2.63904	22.7658	2.78032	43.0502	2.16999	26.1145	2.54725	31.7398	25.4916	13.3514	1.07277	14.3952	6.86647	15.1892	0.020582	2.48366	1.98823	17.4666	0.35276	0.341471	28.8979	13.1155	32.8443	12.1999	7.62752	4.29282	5.07395	1.47882	17.5734	19.1804	23.7595	16.6565	92.5846	1.7687	1.29678	0.492058	0.594827	2.27247	38.8274
TGCT	Testes	TCGA-2G-AAFV-01	Tumor	11.0791	0.234576	0.859538	0.154618	0.400115	25.8523	1.10438	5.69368	12.61	2.0812	101.053	2.50909	17.2158	2.082	22.1781	10.6996	0.543249	1.84363	7.2949	5.67448	8.81106	0.166881	2.48862	0.419814	5.56834	0.391578	0.079866	18.3703	9.43052	20.7753	19.1809	2.86319	4.83071	2.8818	1.259	13.1392	6.95849	11.7024	7.20988	1.45733	1.26677	1.50433	3.18406	1.28109	10.729	0.36353
TGCT	Testes	TCGA-2G-AAFY-01	Tumor	0.0472965	0.919287	8.19786	0.0514849	0.190329	45.8634	1.08386	2.72479	33.8769	8.86793	56.3644	4.2238	45.8802	2.57895	53.9662	30.7259	16.9709	2.62085	28.9286	15.2586	27.3192	0.0416762	8.14376	4.87401	29.4578	0.748315	0.930786	38.1114	27.2035	72.445	16.4318	16.2314	12.5913	8.58664	1.617	24.4155	26.1495	21.1809	26.8767	134.681	4.5484	1.50274	1.52328	1.46793	4.94662	23.7861
TGCT	Testes	TCGA-2G-AAFZ-01	Tumor	15.6673	0.405173	1.01581	0.670006	0.157619	56.7702	0.984599	1.37706	6.722	1.43657	108.276	1.3545	6.58142	0.787366	15.1945	8.54825	3.61863	0.838006	3.82874	0.84354	4.77164	10.0829	0.980357	0.154354	3.18067	0.0804818	0	8.25102	3.54515	11.5016	26.3776	2.36862	1.43669	1.92307	1.34619	11.2434	4.56866	7.30293	6.70225	6.76954	1.10163	0.580133	8.28528	0.0890591	2.67656	5.6388
TGCT	Testes	TCGA-2G-AAG0-01	Tumor	0.0442112	0.842469	8.80968	0.0481263	0.195705	70.7912	0.940787	1.731	8.46791	6.0881	49.6407	1.90905	22.7018	1.43865	19.2482	21.7732	26.1477	2.6706	19.4271	8.43128	17.4581	0.077915	4.99488	0.365879	42.6583	0.715397	1.19324	25.7306	14.8372	37.9707	9.7862	4.37799	6.03433	4.29163	1.51152	13.3483	11.964	34.5133	11.6586	191.045	1.77433	0.694961	0.528371	0.985152	1.82807	31.4422
TGCT	Testes	TCGA-2G-AAG3-01	Tumor	359.31	0.590478	0.892931	0.408864	0.226723	11.2126	1.15278	1.23425	15.431	3.01348	86.2899	3.71677	24.227	2.84911	36.771	11.5267	2.25275	0.796907	8.34842	3.96366	7.55393	0.682623	1.64519	0.610573	7.77643	0.0506479	0.0527984	12.7908	8.90539	19.551	39.6816	5.35904	4.53649	2.52511	0.356703	16.9018	8.76222	18.2109	19.0073	1.22435	1.00731	1.77438	2.10177	0.149455	1.18002	4.14561
TGCT	Testes	TCGA-2G-AAG5-01	Tumor	82.1075	0.310909	0.477076	0.574614	0.579336	17.8701	0.726591	0.966277	9.1913	1.77338	126.36	2.4175	20.2713	3.0809	67.5272	7.37805	5.45604	0.670783	10.6327	2.49587	9.93839	21.4388	1.36264	0.179656	2.58673	0.103535	0	2.86063	12.5987	35.3228	50.3623	1.63236	2.26974	1.92625	2.36982	29.4335	3.13456	16.069	14.0359	2.46179	1.16281	2.11854	4.47142	1.75672	6.10833	4.55964
TGCT	Testes	TCGA-2G-AAG6-01	Tumor	104.719	0.126697	1.00587	1.01327	0.214049	26.4289	0.897874	1.41317	11.5291	1.47424	116.275	2.54474	11.184	2.92373	52.4533	10.9039	0.693527	0.365115	7.39684	3.00703	7.8206	0.878812	2.32983	1.08738	4.46367	0.0956331	0.112155	3.23334	6.08187	16.3445	50.5975	2.56323	3.77373	2.65141	1.17867	9.08894	6.35939	6.10155	7.53184	2.61499	0.855894	1.57883	7.23227	0.21165	1.59022	2.93539
TGCT	Testes	TCGA-2G-AAG7-01	Tumor	0.485029	0.523742	4.43759	0.175994	0.0325307	101.581	0.496207	0.316505	3.2982	0.534579	56.8044	1.48087	5.82764	0.639854	12.8704	4.57691	23.4412	0.403559	5.23039	0.609336	5.05986	0.035616	0.488391	2.22998	4.714	0	0	6.08698	5.74593	8.18392	8.43108	1.52766	1.5294	1.12404	1.22833	3.61428	4.52599	11.309	3.90315	32.4503	0.591723	0.459617	1.47372	0.578991	1.01587	28.241
TGCT	Testes	TCGA-2G-AAG8-01	Tumor	0.15772	0.420762	22.6062	0	0.279265	46.2615	0.658328	1.65848	14.9434	2.22096	63.1683	1.45495	23.7774	1.19291	25.973	14.4725	16.8463	1.52749	8.44282	4.11343	9.96485	0.069489	1.92482	1.06284	11.114	0.215513	0.798145	9.40188	7.99422	19.9812	5.69171	4.95966	2.89869	2.30892	1.0385	12.2634	10.3758	12.5182	11.8037	48.0069	0.84397	0.82289	0.338647	0.326342	1.54726	48.5908
TGCT	Testes	TCGA-2G-AAG9-01	Tumor	0	0.556474	2.29011	0.272475	0.419702	9.62872	1.10967	3.40678	48.1789	9.08781	56.6934	4.43527	48.3042	4.25603	47.9658	47.3826	3.35068	2.64496	27.0313	11.4778	25.7444	0	2.52044	0.295926	10.5487	0.24002	0.187658	28.4245	24.664	39.178	8.25074	15.1685	18.0969	6.03065	1.95454	34.0992	14.9876	27.6327	16.2306	3.24589	3.48544	1.29759	1.79994	0.166	1.40366	6.6065
TGCT	Testes	TCGA-2G-AAGA-01	Tumor	0.154355	0.86279	4.37009	0.14002	0.103526	39.8867	0.442156	0.863353	2.56573	0.550402	42.7048	0.496518	5.53122	0.113126	9.71646	2.82521	28.8468	0.192643	1.84414	0.833835	2.10737	0.0453377	0.419648	4.70408	2.24397	0.0185014	0.0289303	6.25528	2.09345	5.89958	6.19041	0.972327	0.973429	0.708677	0.521204	3.43079	3.60088	16.4734	6.25847	76.5891	0.253244	0.180684	0.213653	0.102366	0.792582	42.8877
TGCT	Testes	TCGA-2G-AAGC-01	Tumor	0.257748	1.17877	9.74833	0.0935243	0.207444	53.2466	3.18184	3.77233	25.3166	8.05447	70.7526	3.85041	19.1787	1.17119	29.4601	19.7512	38.9387	3.13103	19.4963	11.8837	22.756	0.11356	11.705	6.00131	21.2403	0.494307	0.531397	40.5457	14.7313	30.455	24.7968	11.6576	8.73687	13.637	1.08791	13.29	13.4287	14.4372	9.7725	89.9681	11.3634	1.47983	3.61986	1.12816	8.324	55.7421
TGCT	Testes	TCGA-2G-AAGE-01	Tumor	0.0565329	0.797177	1.906	0.123078	0.272998	38.0568	0.69403	1.01185	6.34299	2.81486	103.445	1.59042	12.2264	0.795505	14.1927	9.85071	12.6192	1.778	8.47344	3.53688	8.90571	0.049815	2.86901	5.44711	5.09735	0.101642	0.317873	12.0019	6.80541	19.6205	15.3833	2.5213	3.70526	2.15059	0.572675	6.28992	5.86877	11.5288	10.236	97.6866	1.26998	0.302518	1.03062	0.494888	0.802101	41.8329
TGCT	Testes	TCGA-2G-AAGF-01	Tumor	0.68172	0.665766	10.4976	0.0463806	0.08573	37.5376	0.139486	0.905599	3.86308	1.14362	61.4157	1.26835	10.3464	0.374721	22.1856	9.10874	12.3552	0.872089	6.96139	1.54159	7.42797	0.131405	1.18412	0.176304	3.73736	0.0612842	0.0239573	7.84245	6.11608	16.3365	18.5433	2.15791	2.67741	1.63203	0.647418	5.63832	5.71531	22.9215	11.9874	150.162	0.419426	0.555752	2.0023	0.237354	0.932695	33.982
TGCT	Testes	TCGA-2G-AAGG-01	Tumor	217.578	0.351972	1.34274	0.319876	0.439222	23.8187	1.5289	3.45158	15.1769	2.53111	57.2297	2.60915	23.9979	2.8428	25.7738	16.0638	2.93377	1.25741	10.0634	4.68313	9.20535	15.2217	3.01809	1.33173	9.44218	0.256617	0.0708121	12.9512	7.73807	59.7803	19.4401	7.61582	3.29031	5.56177	2.44517	54.5593	5.63103	49.6186	16.527	7.1964	2.00263	1.85327	3.22276	0.801785	2.65472	4.31102
TGCT	Testes	TCGA-2G-AAGI-01	Tumor	51.6842	0.645817	2.46595	1.10678	0.386422	39.4432	1.82608	2.49592	24.1343	6.32813	87.2994	3.52925	18.5742	1.49032	25.7319	15.4943	7.36486	2.36868	14.54	4.12999	13.905	4.05652	3.6515	2.22599	14.698	0.528095	0.127043	18.8443	10.7028	32.9208	44.1996	8.02724	6.06847	4.68286	3.07555	12.6854	8.8946	9.44567	8.2344	24.5581	2.80871	1.22795	9.34788	0.943993	5.26653	11.493
TGCT	Testes	TCGA-2G-AAGI-05	NewTumor	0	0.59773	9.15197	0.365845	2.5847	17.8362	2.73535	7.14326	57.9806	5.37467	53.9128	12.6798	25.4562	11.3632	34.3195	68.1123	4.05094	2.98274	24.4569	10.3021	10.4632	0.148073	9.70116	2.0676	12.9192	0.268557	1.67976	47.5083	12.5764	34.5153	13.1342	32.5466	7.87235	21.3574	3.26265	20.6492	10.4973	43.2244	10.1594	4.99673	4.55256	2.74762	0.786669	0.832099	1.42296	8.49405
TGCT	Testes	TCGA-2G-AAGJ-01	Tumor	0.566104	0.984353	1.71286	0.0770294	0.199334	16.6538	0.723938	1.86025	12.8317	7.70744	62.416	2.74307	23.9404	3.36064	42.4286	23.4689	16.3123	1.62501	13.6367	6.82742	14.5659	0	2.672	2.21697	20.8751	0.52163	0.298414	17.6131	13.0929	33.5735	7.63545	6.31189	9.34756	3.31385	0.761627	14.019	9.16189	10.7509	10.0529	140.82	2.87565	1.19517	1.0177	0.422358	1.07572	31.9203
TGCT	Testes	TCGA-2G-AAGK-01	Tumor	11.4577	1.56059	11.5388	0.0428603	0.507027	46.8263	1.434	2.64273	17.6708	7.62746	118.05	4.23753	27.4383	2.90874	28.0217	20.6014	8.50145	3.61671	14.3139	7.36033	13.6787	0.555116	5.8756	7.52544	27.1665	0.396429	1.57187	33.6007	8.38815	25.8106	9.38705	8.21458	6.75746	7.70604	1.29627	11.1188	11.9408	12.4617	16.2324	153.241	3.96535	1.63289	3.42948	0.752019	2.69744	46.4806
TGCT	Testes	TCGA-2G-AAGM-01	Tumor	0.231206	0.352461	0.53966	0.302017	0.372165	30.7086	0.908293	2.63813	4.6642	0.845422	163.32	2.90431	8.94792	0.244007	13.321	6.02613	5.98093	0.738704	4.36946	0.627397	5.3225	0.876046	0.251433	1.22093	2.10736	0.0498831	0.0260005	10.349	5.97849	11.3931	25.0117	0.768995	1.03107	0.740026	6.79211	6.40434	4.90825	7.39312	4.723	8.06542	1.16717	0.371168	3.02543	0.183998	5.58606	10.6513
TGCT	Testes	TCGA-2G-AAGN-01	Tumor	0.151585	0.673993	38.6359	0	0.0610005	74.5353	0.227449	1.27179	6.07014	3.8328	112.783	1.33885	13.7396	0.755451	15.0859	25.1555	15.3372	3.83416	11.6895	4.41809	12.8206	0.022262	2.77797	1.16487	11.8356	0.109016	0.340933	11.2292	11.0847	30.2544	7.10595	3.0938	4.19939	2.37288	0.575831	7.98485	9.66575	11.9324	13.7936	104.57	1.40292	0.371782	0.511753	0.60317	1.24947	47.6707
TGCT	Testes	TCGA-2G-AAGO-01	Tumor	0.344519	1.16857	3.38039	0	0.110912	31.6225	0.394755	0.539558	3.59219	1.21955	45.2195	0.822713	4.793	0.393893	10.5324	4.80925	6.64819	0.945948	6.63921	0.908913	4.83388	0.0455369	1.04072	1.3509	5.67255	0.111496	0.154973	4.75599	3.03545	10.0685	5.28944	0.468768	2.23476	1.04848	0.436245	3.55873	2.89336	18.7167	2.81509	199.995	0.260879	0.33415	0.265187	0.383844	0.418981	24.8653
TGCT	Testes	TCGA-2G-AAGP-01	Tumor	45.6013	0.885563	5.16833	0.368871	0.409093	45.5197	2.13947	4.14271	55.0281	6.96746	82.4245	4.65571	35.1737	3.78912	58.4201	26.5813	5.60489	2.5375	18.4099	12.4429	24.4437	3.58315	7.92586	0.476927	20.8042	0.574438	0.46273	29.4901	21.1916	61.22	33.019	18.8454	11.2193	12.6495	1.59374	33.3363	18.9724	20.4155	30.2059	27.069	5.85283	3.20569	4.81463	1.27132	5.71057	9.19928
TGCT	Testes	TCGA-2G-AAGS-01	Tumor	0.256731	0.900157	1.59797	0.111787	0.185964	69.2951	0.756427	0.890301	1.513	0.459391	64.196	3.34252	7.50053	0.0903151	24.0843	4.23539	12.9075	0.58956	4.80405	0.812772	7.54941	0.407202	0.155106	0.212463	4.68002	0.406195	0.028871	3.78574	5.33725	8.24247	40.99	0.310506	0.659186	0.188593	0.650169	3.93171	1.19783	11.0156	3.90948	43.7914	0.388807	0.446491	1.61211	0.0408622	3.47604	19.9584
TGCT	Testes	TCGA-2G-AAGT-01	Tumor	7.78853	1.08085	0.347631	0.0921549	0.221441	5.13362	1.45503	3.43299	7.86754	1.94297	111.312	1.67546	26.5267	1.41463	20.2784	8.67731	0.309068	1.24675	9.00444	2.58442	10.7935	3.80449	2.30161	0.0500432	11.1388	0.273976	0.0476015	13.8338	8.95911	18.4553	9.49872	2.46377	3.23193	2.23214	0.214395	15.0859	7.01103	6.69856	12.8523	1.2486	2.12616	0.877728	7.5367	5.0866	7.87608	5.60634
TGCT	Testes	TCGA-2G-AAGV-01	Tumor	315.234	0.145822	0.310099	0.208253	0.404182	32.6312	0.763311	2.30063	3.08968	0.706987	68.6647	0.641471	9.19446	0.757139	45.0503	5.27579	0.997767	0.14326	2.02594	0.576822	1.4466	0.126433	0.202269	0.414658	1.28905	0.171982	0.0268927	1.45055	2.12119	7.54392	12.1788	0.506152	2.22985	0.81561	0.605618	10.5076	9.03759	8.87575	3.686	0.736073	0.193155	0.255936	1.79229	0.190311	2.11333	4.03949
TGCT	Testes	TCGA-2G-AAGW-01	Tumor	0	0.477745	3.77282	0.202158	0	70.5953	0.322987	0.207748	0.526185	0.252845	33.4948	0.182253	2.61302	0	4.24186	2.28876	150.418	0.185422	0.7564	0.209977	0.877666	0.0613664	0.1122	0.741005	0.659788	0.0166949	0	1.40809	0.652662	3.5447	3.40632	0.807198	0.188225	0.304515	1.05821	1.50317	11.0476	9.18406	5.73361	42.316	0.117188	0.0621114	0.0564269	0.0369482	0.282314	131.763
TGCT	Testes	TCGA-2G-AAGX-01	Tumor	20.1581	0.502396	0.712249	4.84305	0.397862	43.3728	0.876604	0.675884	2.92576	0.705088	110.104	1.95849	6.80786	0.289839	28.155	4.85244	1.54691	0.164523	4.7044	0.579632	4.26866	7.16315	0.0995533	1.3312	3.39141	0.138256	0.0308842	5.54324	3.33865	12.4578	55.915	0.747356	1.59587	0.57641	2.08652	6.26646	2.94712	11.2236	6.68114	9.43945	0.20796	0.330664	6.39743	0.437116	2.18207	6.53683
TGCT	Testes	TCGA-2G-AAGY-01	Tumor	34.111	0.909366	1.16211	8.12142	1.08192	80.044	1.23773	2.12409	19.2724	1.81714	142.797	2.35263	12.5387	1.92116	17.1359	14.7628	0.736149	0.822083	7.66527	2.98917	7.82122	2.04332	2.39586	0.0132439	3.93597	0.169184	0.774756	14.2167	8.17102	21.5699	42.056	5.28401	2.95201	3.95879	2.55327	19.7924	4.27279	22.5616	9.82958	1.04879	1.16213	0.977864	2.09669	0.133725	2.19338	2.99967
TGCT	Testes	TCGA-2G-AAGY-05	NewTumor	0.242975	0.601904	1.3128	0.462861	0.415555	2.10948	1.1683	2.75203	14.3193	2.2684	79.9739	3.83506	14.2895	2.45743	8.78318	12.2151	6.08263	0.576165	4.46748	4.85343	4.54212	0.0802884	3.19281	0.071814	4.10778	0.131056	0.990496	12.7053	3.98089	8.27309	6.04889	6.4743	2.54472	4.46219	1.61525	7.92907	5.38483	68.9242	4.5686	9.94577	1.59456	0.467262	0.406042	0.0966819	0.689478	10.0858
TGCT	Testes	TCGA-2G-AAGZ-01	Tumor	0.207743	0.950079	2.17754	0.33921	0.585196	16.9816	0.743859	2.58537	30.8429	3.91936	51.6799	2.61637	29.8868	4.70463	34.5771	32.6752	4.87559	0.725965	14.2392	4.97177	14.2031	0.0457642	2.72984	0.593541	8.16954	0.130728	0.292025	26.5601	14.3344	39.7683	12.699	7.18438	7.19393	4.95971	2.82782	28.2783	12.237	13.2603	12.5864	64.4986	1.25847	1.65014	0.620688	0.165325	0.947413	24.2749
TGCT	Testes	TCGA-2G-AAH0-01	Tumor	0.0423502	0.322803	4.10044	0.276603	0.221552	22.7395	2.58224	1.70551	23.3745	5.04107	39.0032	5.56921	24.3439	4.13428	28.9625	27.4919	5.69853	1.92392	15.7312	13.4393	16.4207	0.0932941	8.80166	0.116826	18.4702	0.41117	0.0238126	19.4434	12.2421	35.2827	8.3405	11.7808	6.12371	8.75527	2.68128	19.7509	16.8942	34.1487	22.9649	1.88289	2.50135	1.24643	1.10662	0.438139	2.28332	6.38142
TGCT	Testes	TCGA-2G-AAH2-01	Tumor	0.519136	0.737436	1.61155	0.924723	0.64572	23.1973	2.91622	2.16456	13.8531	9.47293	137.537	4.02941	21.458	1.74325	31.4203	32.9169	10.2393	2.75655	28.2948	7.82622	17.1491	0.374274	9.97947	1.40417	34.1813	0.271526	0.318436	49.7757	16.782	67.4312	54.772	7.99113	11.0334	6.95845	2.80869	14.1762	11.6152	8.68115	13.8475	7.46496	3.16865	1.86252	6.58662	1.99057	3.78803	16.125
TGCT	Testes	TCGA-2G-AAH3-01	Tumor	0.227975	0.312782	2.54235	0.248164	0.550447	13.3737	1.51133	1.0201	18.3444	5.83525	38.0475	3.4305	24.3638	3.80946	28.0229	27.2394	1.33166	2.54933	11.3122	13.1631	12.4308	0	3.60861	1.15895	9.62988	0.24593	0.0769115	3.79086	11.0858	23.3731	18.1615	5.8592	6.9318	3.74412	0.923751	17.5269	8.56248	30.8515	11.0498	1.61783	2.30172	1.57067	1.88409	0.0362853	1.60804	2.27553
TGCT	Testes	TCGA-2G-AAH4-01	Tumor	0.840287	0.480364	0.766771	2.84573	0.507219	33.0968	1.06979	2.24554	12.7506	2.9055	151.526	2.97784	45.9047	2.58653	28.4317	19.6181	1.99644	1.39829	11.7559	4.1522	12.1782	0.43192	2.53833	1.78448	9.05891	0.201437	0.104995	16.4039	11.5166	19.8965	39.0216	5.54021	3.9744	2.40049	5.73382	20.1281	12.3061	21.1344	35.5005	1.79612	1.80281	1.13975	8.48208	0.594413	5.67723	6.18296
TGCT	Testes	TCGA-2G-AAH8-01	Tumor	0	0.456209	0.960913	0.0930753	0.533325	4.56819	1.45207	2.58252	16.5706	7.06787	62.77	2.64319	22.5742	1.16557	13.4366	19.2807	12.397	1.60069	11.761	3.54476	8.97966	0.075343	2.40208	0.614939	26.8576	0.445815	0.0961538	25.3954	5.92517	20.9112	8.34251	5.81698	3.78417	4.80049	0.378939	7.88741	4.63759	31.8918	11.3928	2.83284	2.71931	0.786406	0.562888	0.306203	1.78505	21.9108
TGCT	Testes	TCGA-2G-AAHA-01	Tumor	0	0.366289	2.88616	0.0550642	0.549616	5.62137	2.93943	4.44207	26.2568	35.0649	72.5787	9.21693	114.07	16.8609	146.622	114.906	3.06031	10.0254	47.328	14.2604	47.9396	0.178295	6.50953	0.767477	117.273	0.563875	0.142214	55.362	28.8644	108.746	24.3092	16.251	39.819	6.26396	3.20263	42.7503	12.3317	30.9473	36.3073	2.14088	7.73741	4.17875	10.6358	0.523329	0.738213	3.34989
TGCT	Testes	TCGA-2G-AAHC-01	Tumor	0.136933	0.539262	8.56255	0.0993726	1.8368	14.8025	3.45552	4.77413	61.921	26.9706	72.1104	14.7521	86.9674	17.6227	93.2903	99.3171	4.61823	6.85873	29.4053	15.8953	35.7603	0.221212	10.0378	1.05227	57.7969	0.902717	0.975264	59.5259	24.3734	86.9683	12.9648	19.2527	25.8758	16.7051	4.73933	45.3306	18.4212	25.8211	32.8885	6.20513	8.64076	4.6713	9.19949	0.690165	1.81331	8.23581
TGCT	Testes	TCGA-2G-AAHG-01	Tumor	0.144567	0.592284	2.81196	0.157369	0.261794	13.6325	0.976134	0.747959	18.1456	1.72926	63.1528	3.5705	7.3136	1.97071	8.95291	13.001	6.2203	0.54128	6.88075	6.70171	7.01436	0.398088	2.90411	2.1293	4.10888	0.0909725	0.0406436	13.059	4.90173	11.8562	8.41105	6.42021	3.6875	5.50901	1.55599	6.31502	2.82449	21.0941	3.22164	1.57597	1.87011	0.652731	0.285515	0.316385	0.717903	11.0306
TGCT	Testes	TCGA-2G-AAHL-01	Tumor	0	0.0621381	1.23331	0.0443708	0.180433	2.11241	0.834011	1.02595	18.0164	3.9957	53.865	2.81346	39.3859	3.72822	21.1529	35.7116	5.65478	1.97383	10.6252	6.66725	9.99989	0.0538762	3.15215	0.746939	16.8783	0.263828	0.0229192	26.7494	7.94936	44.3437	5.62494	10.7533	3.41518	4.07436	2.47745	16.8837	16.1177	40.3486	29.5971	2.40471	1.75933	0.74979	1.07336	0.551453	0.710518	9.78022
TGCT	Testes	TCGA-2G-AAHN-01	Tumor	0.0525031	0.220105	3.29064	0.114305	0.338051	4.29177	2.17001	3.87637	48.4359	17.7481	85.7621	8.03791	102.36	15.0531	101.586	113.831	3.17637	4.58685	36.2679	15.2366	36.8772	0.0693962	7.64457	0.0724168	56.9367	0.585261	0.0885644	48.7312	30.4165	124.528	10.9808	21.5108	22.8818	6.4051	7.77837	72.0954	38.398	50.1944	64.2047	4.35436	6.70564	2.8271	6.44485	0.250697	0.936479	6.75231
TGCT	Testes	TCGA-2G-AAHP-01	Tumor	0.651854	0.289834	4.06203	0.591317	0.633934	36.3648	2.22293	1.97492	16.8685	0.570531	94.5585	0.977337	7.11068	0.525514	5.19606	9.09414	2.83307	0.189827	1.51713	4.54499	2.53296	0.167532	0.886103	1.14527	2.60868	0.0195331	0.335981	23.2636	1.83914	13.8244	5.5826	7.84286	0.660674	2.56525	3.50798	6.88133	1.96421	14.4897	7.16232	1.20756	0.822669	0.290683	0.29709	0.0432297	1.40932	7.14254
TGCT	Testes	TCGA-2G-AAHP-05	NewTumor	0.117486	0.313426	4.11337	0.25578	0.969206	6.4966	1.41828	2.4971	32.0227	5.18714	67.1259	7.5904	32.1695	5.88955	32.3233	50.5482	2.20585	1.84751	12.8516	9.34284	7.69921	0	6.84958	0.844956	24.7272	0.464709	0.42939	52.9868	7.67625	42.9435	18.1681	9.01412	5.47747	8.29136	4.98365	17.3433	15.4853	47.0554	14.6179	2.76239	2.03133	1.70925	0.844829	0.934972	1.14303	3.04447
TGCT	Testes	TCGA-2G-AAHT-01	Tumor	0	0.176505	2.75811	0.112033	0.289913	4.89377	2.12687	1.43913	21.4036	15.0331	70.5544	7.35626	63.6182	10.8617	53.7283	51.6398	1.77131	4.44427	21.2227	12.5675	21.9847	0.0226721	6.00028	1.41954	37.0939	0.555121	0.376149	24.648	17.8198	50.1249	12.818	11.7474	13.2823	6.41276	2.54124	28.6007	13.025	36.6664	34.2115	2.57387	3.41604	1.92758	2.10557	0.163808	0.792697	3.0127
TGCT	Testes	TCGA-2G-AAKD-01	Tumor	0.0674816	0.51436	12.1632	0.0734575	0.108623	53.1066	0.414221	1.43428	8.7951	1.96876	60.8448	1.03752	9.81487	0.771526	17.7027	11.0009	15.5559	0.741138	9.8632	4.22186	9.35482	0	2.65002	0.252636	8.89536	0.169858	0.455322	11.9974	5.95895	25.2887	7.73062	3.06061	2.41661	2.53168	1.70896	6.76248	7.7925	13.5138	8.52158	83.9779	1.78846	0.54166	0.328058	0.590733	1.80547	94.7528
TGCT	Testes	TCGA-2G-AAKG-01	Tumor	2.28416	0.486466	12.9512	0.146261	0.216279	47.558	1.53954	2.66792	21.0143	3.42346	69.349	3.05474	23.1109	1.8316	28.1385	22.822	43.1664	2.1129	10.6636	6.38056	12.0789	0.207193	5.31704	0.939856	12.3125	0.314046	0.113324	21.4992	9.31096	31.4889	14.8893	8.07451	2.90518	6.29221	2.72217	16.2958	16.5343	19.1804	21.6457	162.641	4.37493	1.05603	3.25237	0.320783	3.43145	82.596
TGCT	Testes	TCGA-2G-AAKG-05	NewTumor	0.075643	0.403598	2.09255	0	0.487041	3.2331	0.464319	4.61171	142.224	2.85422	48.2027	3.19206	31.1402	3.45935	18.9303	43.5661	10.7306	1.01959	13.6617	10.4342	11.0582	0.0333272	4.84424	0.327905	9.11864	0.108801	0.340261	126.692	10.0644	88.9976	4.9098	25.2162	6.43999	7.46182	8.33308	41.6531	78.0852	13.5748	83.7223	3.07206	2.92122	0.784262	0.137901	0.120396	0.45996	7.40511
TGCT	Testes	TCGA-2G-AAKH-01	Tumor	0.0865898	0.627007	8.72067	0.188516	0.313607	44.0648	1.00987	2.00993	23.258	5.00195	68.6235	3.78146	19.5756	1.94191	21.8212	22.4419	11.4707	2.11814	16.6867	7.57121	12.2038	0.0763002	5.67607	1.80001	28.7264	0.467047	0.925066	29.3856	11.3409	34.9801	10.3039	8.05088	5.14867	7.17863	1.31573	14.0061	10.3525	11.0894	12.5426	109.33	2.76479	0.723998	0.570039	1.03364	2.75547	54.3094
TGCT	Testes	TCGA-2G-AAKL-01	Tumor	0	0.370143	1.88911	0	0.177653	30.7562	0.32518	2.00008	7.80508	3.57194	59.2932	0.823156	16.6943	1.12594	23.7164	9.97641	15.7024	2.02756	8.95951	3.95989	10.7562	0.0194502	2.40043	1.60925	6.85773	0.14287	0.297871	7.27158	8.82807	18.1859	9.01876	2.30259	3.54967	2.33956	0.503101	9.59669	6.53966	7.68839	13.7731	99.9872	2.07259	0.369118	0.420289	0.456721	1.12745	44.6579
TGCT	Testes	TCGA-2G-AAKM-01	Tumor	0.0508366	1.16246	5.6033	0	0.143203	48.5901	1.68507	0.767727	2.41982	1.56225	81.6034	2.44459	4.62925	0.178837	21.43	10.4214	28.6874	1.19279	11.7844	1.80101	11.5107	0.0447957	1.07497	2.86483	2.88975	0.0731205	0	3.48234	8.40451	21.7807	18.8392	1.57555	2.95407	1.42708	0.193115	13.9379	4.32868	12.3576	9.81829	101.057	0.911044	1.37719	3.06865	0.606849	1.23648	66.99
TGCT	NA	TCGA-2G-AAKO-01	Tumor	0.0928298	0.742948	12.7397	0.252626	5.06178	11.6303	4.6345	5.32204	87.9005	15.0942	50.8972	18.0531	59.3485	18.3693	58.5506	121.27	4.84145	6.30257	39.3649	18.4028	19.7321	0.163597	12.9554	1.19808	40.5086	0.667606	0.939534	100.068	20.3922	69.9134	13.763	27.2264	14.5206	22.1746	6.05358	42.363	14.6176	54.2179	27.7549	4.32565	5.62345	4.28447	1.85216	0.738755	2.16379	5.65749
TGCT	NA	TCGA-2G-AAKO-05	NewTumor	0.0603823	0.851458	7.80384	0.230053	3.2439	5.69397	5.69556	8.10564	94.609	23.4885	67.5802	16.2069	77.8381	13.3292	104.814	119.096	5.03869	6.11923	38.7172	21.7332	45.2016	0.0399053	11.2725	1.8739	31.4091	0.455965	1.12041	67.2216	27.8617	79.925	21.0744	37.6333	32.1092	18.2653	3.47887	73.1013	18.5587	44.6868	41.0129	3.2525	9.4723	5.58387	8.69629	0.21624	2.23971	6.69352
TGCT	Testes	TCGA-2G-AAL5-01	Tumor	22.8248	0.587379	0.095169	0.719019	0.516847	44.9161	0.405449	0.431025	3.6598	0.713729	109.016	1.72859	6.82238	0.032273	13.6965	3.33141	0.612428	0.457982	3.77496	0.138302	5.05623	1.61676	0.243871	0.108459	1.78024	0.0659766	0.165067	8.86508	3.32034	11.4016	39.0764	0.74895	1.28934	0.173292	2.55563	12.3522	1.66931	22.1659	18.2973	0.611814	0.287133	0.245458	1.3008	0.438048	4.70072	2.07793
TGCT	Testes	TCGA-2G-AAL7-01	Tumor	0	0.225624	4.22225	0	0.0714712	28.0554	0.460302	1.09273	7.11208	1.51993	71.3542	1.06514	9.09727	0.208264	9.48204	7.77291	10.4361	0.768418	5.51145	3.48072	8.03289	0.0521666	2.7183	0.361619	4.49667	0.0638641	0.166439	8.97748	5.13401	16.5731	3.76052	2.50607	1.68007	1.78616	0.224891	5.97836	7.45784	7.36454	9.45491	87.796	1.13567	0.296999	0.239838	0.141341	0.743969	38.1826
TGCT	NA	TCGA-2G-AALF-01	Tumor	0.888403	0.983496	0.438864	0	0.425606	3.25472	0.311616	1.77467	27.0413	1.36589	77.9109	0.470524	14.0182	0.409266	12.8458	8.17682	1.45621	0.443508	6.0455	2.00897	9.88102	0.0559167	1.02236	0.541826	3.54497	0.197759	1.18936	18.5378	7.25368	22.5975	4.78773	5.05266	2.62981	2.10879	0.749957	13.0228	11.0534	3.50267	15.9482	0.795758	0.843573	1.03287	0.805515	0.168335	2.58957	10.3131
TGCT	NA	TCGA-2G-AALG-01	Tumor	184.307	0.316784	0.215571	0.180964	0.200696	8.73378	0.317471	1.42575	42.4546	0.94846	96.7965	0.525691	17.3459	1.16964	15.937	20.1229	0.693616	0.193646	4.87511	0.668315	6.09899	11.011	0.836972	0.0327565	2.30816	0.199261	0.0623165	7.04125	5.74911	28.2516	13.3189	2.05252	1.4977	1.32297	2.52604	44.8383	7.43317	16.7701	14.3556	2.84275	0.685363	0.630129	4.31029	0.220497	2.76303	3.19105
TGCT	NA	TCGA-2G-AALN-01	Tumor	30.0549	0.523895	2.67382	1.29233	0.100579	35.5199	0.536963	2.09695	3.54077	1.82296	130.839	2.57545	8.69288	0.219812	26.7669	11.8026	17.9886	0.686252	8.20204	2.16655	9.47574	1.59671	1.43451	1.95759	7.56297	0.224684	0.105401	9.6713	10.2188	23.5382	18.5972	2.3144	1.77323	1.13112	3.40217	12.0417	7.87136	11.2643	10.7914	34.138	1.37212	0.313467	2.20229	0.298355	4.00209	32.3237
TGCT	NA	TCGA-2G-AALO-01	Tumor	194.745	0.343344	0.843717	0.0817235	0.513597	14.4798	1.3825	3.19136	8.50852	1.16816	74.9001	2.43133	23.6902	2.2449	43.8153	11.3594	0.391547	0.562184	9.64514	1.92405	9.68213	22.6908	1.13393	0.0887572	2.83278	0.26996	0.0422133	2.19841	10.0186	66.3258	30.9348	1.36201	2.232	1.33935	2.18646	50.2335	4.2909	33.2536	16.7303	1.31588	0.966431	2.28491	12.622	0.29873	2.19123	1.87341
TGCT	Testes	TCGA-2G-AALP-01	Tumor	2.3365	0.359611	2.64136	0.0978233	0.0180817	63.0401	0.312584	1.05555	10.1338	1.73039	71.6857	0.881912	11.7634	0.90889	11.1591	7.47849	4.78057	0.762661	3.86933	2.67565	4.53011	0.257356	1.30303	2.13371	5.5927	0.0807857	0	7.47157	3.62081	11.3723	6.58074	3.29462	1.27514	2.07473	1.13791	7.96649	26.4149	16.9518	8.26081	40.3192	0.9867	0.525969	1.10129	0.0715162	0.89252	21.2604
TGCT	NA	TCGA-2G-AALQ-01	Tumor	6.11551	0.629287	1.24239	0.0665708	0.0738297	7.80892	0.775801	1.81291	13.6539	0.808831	128.726	2.82075	8.74003	2.68921	17.4618	15.5812	1.97748	0.641126	5.77872	2.85802	6.13998	2.18246	1.66263	0.0602502	3.53623	0.0659716	0.103159	11.9279	8.052	14.7427	26.8445	4.06806	1.65287	2.23016	4.41393	16.0126	6.70528	20.4032	16.1835	1.30719	0.941601	0.613599	3.02258	0.0973365	2.62784	7.51286
TGCT	NA	TCGA-2G-AALR-01	Tumor	1.43826	0.725478	0.0182847	2.3024	0.153207	41.8789	0.761672	1.86919	2.30122	2.12273	122.072	1.67439	9.95117	0.297626	12.4684	4.72817	1.98559	0.950306	4.0563	1.24356	5.17117	0.689589	0.306685	0.0833519	0.891362	0.0304223	0	8.14012	4.29661	8.26939	20.1411	0.799413	1.71497	0.599296	5.08863	13.3479	8.68417	13.285	8.7984	0.524439	0.245579	1.28745	2.00507	1.38025	7.51093	9.21612
TGCT	NA	TCGA-2G-AALS-01	Tumor	11.8184	0.960592	10.5315	0.182914	0.157779	34.9525	2.22332	2.25566	67.7959	6.68897	77.9905	8.08026	43.6726	12.118	54.0577	59.5156	3.97284	2.54453	25.2379	15.4946	26.4941	0.148066	8.9675	0.320058	17.3467	0.281972	0.251952	25.8911	23.4993	63.691	24.6409	30.6962	10.4833	16.899	5.60298	32.1812	23.0624	14.8948	40.9303	43.2444	7.29506	2.45401	2.83641	0.312022	2.24786	9.40752
TGCT	NA	TCGA-2G-AALT-01	Tumor	153.644	0.277368	0.83888	0.0880262	0.162708	21.0834	0.761106	1.76398	14.7552	2.42214	101.452	3.22726	20.6592	2.2758	32.8292	20.1688	2.61482	0.484433	12.384	3.96201	11.346	9.83331	3.6153	0.239006	5.78549	0.465248	0.181875	11.1209	10.8873	77.1174	30.8869	3.30086	4.20725	2.41855	3.89101	60.549	17.1668	22.3287	43.775	3.38786	0.796032	1.4334	5.19249	0.257415	1.57349	6.82978
TGCT	NA	TCGA-2G-AALW-01	Tumor	447.048	0.87695	1.05677	1.40895	0.578735	19.4779	1.88325	4.46439	18.8253	4.4475	103.235	2.96385	37.1507	1.70749	36.6878	19.6193	0.525036	2.36923	14.0915	5.36598	13.563	21.765	3.25826	2.60703	9.54922	0.465423	0.283024	14.8523	13.0127	33.121	64.9635	4.2941	3.78977	4.50878	3.64209	33.554	13.7554	16.0132	60.6922	1.72147	2.01465	2.54923	8.69565	2.17455	4.285	5.038
TGCT	NA	TCGA-2G-AALX-01	Tumor	244.149	0.518683	1.53371	3.70375	0.880201	21.9956	1.21333	2.41963	19.611	2.19329	170.959	2.01933	13.5858	2.73586	42.0145	17.2475	2.58571	0.65516	4.52507	10.735	9.80099	2.56982	1.82069	0.325632	8.71765	0.104869	0.109321	10.1412	7.61234	30.2046	31.4952	10.2511	4.43376	3.83837	0.615474	19.6836	17.8024	27.8338	15.2547	1.95325	2.57642	1.65815	4.7161	0.0773634	2.44329	8.16381
TGCT	NA	TCGA-2G-AALY-01	Tumor	11.8154	0.734699	6.18232	0.270774	0.125125	61.5647	1.11971	1.66957	18.3243	1.86266	104.484	1.91221	16.6738	1.69543	21.3629	11.2001	24.0002	1.21074	6.97615	6.37494	10.6062	0.109594	3.90733	0.71069	13.5302	0.201252	0.209797	19.0554	8.74186	28.2783	16.7665	8.97845	3.57158	4.66606	1.02366	12.208	17.9163	17.8812	15.8213	67.233	1.82078	0.998316	2.58229	0.197956	1.99151	49.8959
TGCT	NA	TCGA-2G-AALZ-01	Tumor	1.52925	0.291407	1.1949	1.4726	0.307698	39.6889	2.69575	1.97389	19.198	2.24222	125.382	7.90786	27.3378	1.96567	31.411	17.4832	15.7673	0.64598	17.9602	3.05911	17.3699	0.466452	2.09656	1.00828	7.49384	0.274948	0.132287	14.8243	27.227	56.0256	48.9773	11.0263	7.86893	3.70343	0.670294	36.0907	9.19319	17.992	50.3538	10.5104	1.45491	1.6524	3.94356	0.327655	3.60033	11.0078
TGCT	NA	TCGA-2G-AAM2-01	Tumor	0.39594	1.32789	2.90941	0.0862005	0.175266	89.2269	0.550889	1.63881	7.71819	1.24756	42.1161	1.2434	10.5911	0.313396	19.3708	6.26141	98.3346	0.731344	3.24373	2.35775	5.1728	0	2.05721	1.59153	9.33255	0.128137	0.601098	18.9027	2.06174	8.30476	4.39856	3.38204	1.55168	3.81227	2.40651	3.44894	4.52597	26.5164	6.8749	107.551	2.22863	0.278086	0.425069	0.126038	2.26312	69.8073
TGCT	NA	TCGA-2G-AAM3-01	Tumor	795.712	0.132929	0.35178	0.822641	0.421081	27.766	0.975339	0.975447	4.87535	0.70101	92.2079	2.26295	13.7854	0.715758	35.9037	16.4851	2.18291	0.174124	6.71074	1.09546	5.47016	1.6904	0.807784	0.251997	1.56677	0.188131	0.163433	5.44117	6.49149	32.3849	28.549	1.05463	1.37477	0.869319	1.5458	25.3038	9.49293	20.9121	44.4234	0.770398	0.176077	1.61371	4.16845	0.416363	1.48462	6.19301
TGCT	NA	TCGA-2G-AAM4-01	Tumor	1.75927	0.556839	1.77864	0.746552	0.143992	44.1447	0.268448	0.533701	3.78492	0.869939	33.5489	1.0437	7.12762	0.681831	13.5884	3.85678	15.1782	0.357259	2.70657	1.43847	3.34448	0.0262749	1.35112	1.96238	10.2137	0.139389	0.0502985	7.67132	3.2648	8.2807	5.64499	1.93844	1.26931	1.48636	2.3787	2.67401	3.72153	11.0915	2.87946	74.4953	0.504267	0.199454	0.314079	0.261028	0.604382	17.2282
ESCA	Esophagus	TCGA-2H-A9GF-01	Tumor	316.996	0.53639	0.228133	0.0957546	0.24779	7.40984	0.287975	0.951222	2.16002	1.15201	138.632	0.53714	44.6865	0.30945	242.661	2.51883	1.43749	0.541602	4.92717	1.2598	6.93477	0.155024	0.86803	0.670195	1.30754	0.0105436	0.0164869	1.22659	6.11315	84.0356	24.8025	1.66234	1.70385	0.600026	0.111385	29.8811	5.23281	9.71082	2.94041	0.238165	1.30258	0.588396	10.0554	1.61009	5.13489	26.3969
ESCA	Esophagus	TCGA-2H-A9GG-01	Tumor	79.5729	0.737706	0.736641	0.0229031	2.14211	30.0246	0.731843	0.576642	9.25194	2.12796	15.6946	1.97532	9.88562	1.3878	27.7579	6.01782	0.197517	0.735246	3.16336	3.77452	3.88895	1.57587	1.93214	0.228014	14.1663	0.12105	0.0236606	5.93001	4.34904	31.7212	16.4986	2.81507	1.25104	2.30732	0.825891	23.4255	3.77938	27.3059	4.02445	0.683588	0.982471	1.12589	6.12428	1.54044	3.7784	0.969276
ESCA	Esophagus	TCGA-2H-A9GH-01	Tumor	7034.24	0.113894	0.258348	0	0.654754	4.89637	3.88621	0.334306	3.95141	1.20125	68.3044	1.05363	3.0237	0.759277	45.0104	4.48934	0.761984	0.547029	8.16097	2.80326	10.0014	150.086	1.38422	1.43941	2.24548	0.119401	0.0560117	2.50029	7.67887	73.538	25.071	1.73191	1.27887	1.1325	1.05114	23.5915	2.05275	7.58412	1.91158	0.241319	0.854889	1.17718	3.61861	0.369953	3.54014	9.30573
ESCA	Esophagus	TCGA-2H-A9GI-01	Tumor	17805.5	0.131964	1.07409	0	0.270487	4.75551	1.00855	0.284814	9.18747	1.66387	34.3927	1.08606	3.31024	2.20334	66.6733	4.67252	1.72091	0.366057	2.81588	1.71955	1.65994	10.9662	0.984456	0.196656	2.16591	0.0659174	0	1.64021	2.01236	48.1849	7.60465	3.18711	0.825756	0.70537	1.44431	12.4039	2.92224	9.19634	3.34753	0.296054	0.488408	1.02183	7.28619	0.534912	0.751375	6.41197
ESCA	Esophagus	TCGA-2H-A9GJ-01	Tumor	1061.15	0.115539	0.163801	0	0.406662	3.76584	1.00282	0.113046	3.17817	0.678098	34.7477	0.578505	1.88517	0.266625	75.2112	0.838502	0.237169	0.17657	0.846706	0.91407	0.944547	19.2785	0.351056	2.58357	0.779944	0.0454224	0.0142053	1.53242	0.490199	45.9389	7.1829	1.03125	0.682814	0.583268	0.38388	47.6355	1.11979	18.9904	1.85319	0.583215	0.299709	0.29573	2.88111	0.442316	0.471102	0.290965
ESCA	Esophagus	TCGA-2H-A9GK-01	Tumor	3597.95	0.518632	0.845556	0.0308615	0.296631	29.1882	1.55463	0.745298	29.7533	7.74193	116.368	3.68187	19.9003	3.66526	125.404	11.4576	6.21016	4.30259	14.147	9.97984	11.7906	67.6884	9.74606	0.575386	43.957	0.367004	0.0956466	11.2817	8.2964	56.1907	50.2708	7.07215	3.75463	2.1347	4.81048	31.1793	15.4433	14.3152	33.1163	0.812041	3.94296	3.7264	10.8768	0.564052	0.815989	2.06796
ESCA	Esophagus	TCGA-2H-A9GL-01	Tumor	263.514	2.21207	2.24793	0.101092	0.952981	16.2246	1.53914	0.831101	15.3666	4.63309	27.1863	5.47589	10.6002	1.98062	71.3943	13.0658	1.11399	2.79328	7.7379	4.5851	8.09509	0.184123	4.23609	0.430022	19.3639	0.267153	0.104436	11.7033	5.98045	54.937	30.9023	2.70271	2.50999	3.59374	0.617368	23.1649	3.33095	23.5786	9.24826	0.893279	2.54332	0.986146	4.14322	5.80163	5.53407	1.96089
ESCA	Esophagus	TCGA-2H-A9GM-01	Tumor	1274.87	0.159215	0.308041	0.0802518	1.70094	16.9237	0.623491	0.604787	4.90177	2.15086	43.7552	1.31034	7.44372	1.66416	41.9954	3.09457	8.30512	0.809688	2.47081	3.37128	4.28418	18.5035	1.81131	1.21538	14.7518	0.141386	0.0138177	2.17167	3.1918	23.1125	25.5858	1.57897	2.25823	1.51509	0.591227	51.7221	3.86966	19.4746	5.38506	0.97702	1.91046	0.616417	5.73443	1.58409	1.73337	5.63694
ESCA	Esophagus	TCGA-2H-A9GN-01	Tumor	2599.89	0.331495	0.486548	0	0.710349	7.3534	1.09923	0.186018	1.68163	6.17993	79.5861	1.74069	7.34468	0.899969	207.182	2.93435	1.41429	2.32438	5.38254	3.37462	5.24447	4.26056	4.1422	0.584735	4.81396	0.0183983	0.0287692	2.11362	3.78369	11.4902	13.6992	2.30125	2.85217	0.610766	0.42112	15.1652	2.47674	18.1346	4.84587	0.382782	4.06809	4.03848	12.4369	1.93411	3.77491	4.07583
ESCA	Esophagus	TCGA-2H-A9GO-01	Tumor	567.946	0.117971	0.148665	0.131039	0.179929	6.15582	1.31598	0.37513	0.935513	0.374615	44.6822	0.236272	6.00291	0.166366	30.9537	0.663096	0.574009	0.446422	0.736448	1.06293	1.06195	25.3668	0.706498	1.31135	0.615177	0.0680215	0	0.629466	0.810359	9.67163	5.27337	0.155993	0.45317	0.243631	0.566163	17.556	3.79113	10.8085	3.32132	0.220551	0.32989	0.224309	5.5038	0.602167	0.306735	0.924276
ESCA	Esophagus	TCGA-2H-A9GQ-01	Tumor	47.8978	0.32458	0.0147251	1.11251	0.0822542	4.36819	0.278815	0	0.579134	1.97453	71.0393	0.63521	24.6018	0	14.1171	0.432316	0.533015	0.255101	1.56989	0.744679	2.26112	0	0.288144	0.0939754	0.383958	0.0244998	0.019155	2.92144	1.50413	2.75337	15.9508	0.489278	0.920737	0.330689	0.301957	4.27175	5.44386	10.0318	1.61323	0.800996	0.283758	0.0683616	5.17543	0.0542217	4.46059	2.3868
ESCA	Esophagus	TCGA-2H-A9GR-01	Tumor	1706.82	0.328431	0.821398	0.360803	0.773613	7.22503	1.22072	0.519091	16.5784	1.18619	34.7881	1.38785	6.4417	1.43807	80.3888	6.95642	1.68255	0.750115	3.73368	3.2479	4.35348	14.9147	1.76219	1.12767	10.5358	0.341664	0	2.36867	3.84562	43.3812	13.2913	2.1046	1.50798	2.2551	0.671516	25.3913	6.44353	13.9602	5.41661	0.944638	1.68995	1.27112	20.0208	1.5123	2.06023	3.85977
PAAD	Pancreas	TCGA-2J-AAB1-01	Tumor	1309.95	0.139629	0.827001	0	0.180198	9.11287	0.716316	0.979074	10.1499	3.65796	46.2004	1.79774	24.0178	3.93818	90.4654	13.5507	2.03817	0.751923	9.09546	5.98351	14.4844	23.0649	1.2789	0.0641692	44.8837	0.146381	0	4.44888	11.7836	77.0509	22.1656	4.70808	3.10817	2.22143	1.59794	61.1394	6.31522	5.69491	5.97219	1.80989	1.42824	0.871347	2.8778	0.323962	3.87801	4.6884
PAAD	Pancreas	TCGA-2J-AAB4-01	Tumor	4389.6	0.185925	0.924581	0	0.226522	10.8869	1.18247	1.07048	6.67729	5.24063	70.9834	1.60815	67.2534	2.50829	195.163	10.0557	18.4366	1.79848	14.6732	3.19641	17.404	31.5795	0.997577	0.088732	14.2702	0.431813	0.126604	3.51252	9.64422	116.934	44.2812	4.25506	2.43422	1.64417	1.99577	61.723	5.12136	10.3161	6.1327	0.737969	1.87548	4.50576	3.80074	5.19643	5.24834	61.7328
PAAD	Pancreas	TCGA-2J-AAB6-01	Tumor	851.822	0.189382	0.150353	0.108185	0.19997	12.6108	0.508374	0.555884	1.85849	14.9228	84.1651	0.601453	36.3574	0.262217	169.341	4.07469	1.71049	2.00939	11.5191	0.936415	14.9464	2.25504	0.570417	0.0979137	5.9903	0.0357372	0	3.27402	8.77611	51.0718	40.2485	1.65277	3.55909	0.651847	0.188767	37.9483	5.91213	21.1998	5.21389	1.55077	0.96579	1.1966	0.53348	1.81911	5.23746	15.2616
PAAD	Pancreas	TCGA-2J-AAB8-01	Tumor	2897.26	0.137833	0.429893	0	0.109154	27.7276	0.591993	0.505717	9.42727	3.02472	114.632	2.09996	26.2437	0.874692	98.6687	8.38479	6.31878	1.67007	8.96444	5.86111	13.5216	19.7584	2.23963	0.534463	3.67743	0.032512	0	3.3095	9.11188	75.0483	29.807	1.6403	3.29898	2.89393	0.114488	36.7307	6.85504	13.9025	8.05949	1.12092	1.43776	1.66316	7.60052	1.07931	22.3579	57.2726
PAAD	Pancreas	TCGA-2J-AAB9-01	Tumor	702.644	0.0920647	0.835331	0	0.162019	15.3155	0.659031	0.630543	8.66964	2.09866	83.8645	1.18534	38.7504	0.708177	176.259	10.14	1.0079	0.442185	8.9582	2.60993	15.7293	4.57656	0.778379	0.111064	2.01241	0.0868648	0	1.76845	13.2964	60.0367	38.4955	3.16516	2.23074	1.64779	2.34512	23.3599	6.6686	6.66697	6.95343	1.61791	0.955262	3.63567	1.82681	1.85837	6.00617	3.24588
PAAD	Pancreas	TCGA-2J-AABA-01	Tumor	8506.66	0.310117	0.502461	0.316349	0.444402	20.2777	0.547052	0.292587	17.522	1.85398	87.0645	1.95837	42.7094	2.04469	63.6593	10.2979	1.51567	0.348191	5.43806	4.95068	9.2294	12.3686	1.12369	0.664246	2.87669	0.0418002	0.0326812	1.70199	6.35234	57.1682	26.9321	3.0755	2.78836	2.85151	1.76634	41.3547	6.1016	7.23032	6.85401	0.89451	0.704192	0.971955	6.88741	0.231275	4.47671	18.5202
PAAD	Pancreas	TCGA-2J-AABE-01	Tumor	5222.07	0.203309	0.207527	0	0.17174	13.0251	0.392946	0.77579	3.86939	2.36568	88.0469	0.61078	37.4454	0.844498	108.973	4.86905	10.8507	1.38484	10.7025	2.45287	14.9474	8.95485	1.12804	0.683241	2.03904	0.0767303	0	0.920538	17.9768	75.0577	25.3848	0.927479	3.4964	1.87541	0.270198	67.0437	6.84468	13.4464	13.2255	0.72978	1.57541	1.57007	4.80861	1.01889	8.52041	74.0859
PAAD	Pancreas	TCGA-2J-AABF-01	Tumor	1338.64	0.277329	1.5012	0.0360057	0.705462	18.0959	1.39416	1.49855	11.5459	5.01801	61.5354	2.52109	46.2467	3.05444	131.907	20.2449	3.03614	1.88242	22.2326	3.44065	29.5268	30.239	1.75855	0.332389	16.5814	0.273559	0	8.0945	25.1086	124.62	44.0531	3.25039	5.8779	2.09135	1.25649	80.4277	6.4045	17.2545	9.2752	2.85634	4.67534	5.01129	5.07191	3.52727	5.65839	6.41261
PAAD	Pancreas	TCGA-2J-AABH-01	Tumor	1672.77	0.0998521	0.314579	0.0316894	0.175724	8.52322	0.321649	0.586181	2.37549	1.1211	45.135	0.72375	13.8621	0.512053	118.999	4.37635	0.334021	0.828379	7.331	0.987453	13.7823	15.9171	0.158291	0.17782	1.61201	0.10468	0.0327375	0.6089	9.45847	65.6849	19.065	0.704182	1.19988	0.51935	0.51607	30.3401	2.41089	2.93273	2.97339	0.448026	0.661317	2.07383	1.89878	1.71438	3.09189	1.00584
PAAD	Pancreas	TCGA-2J-AABI-01	Tumor	2616.11	0.274457	1.92181	0.238585	0.2142	7.77871	0.550958	0.437825	18.6299	2.19237	107.644	1.90511	48.6685	1.07394	151.87	9.06248	37.3954	1.45368	10.0856	6.11272	13.3636	0.137951	2.68617	0.104882	9.31341	0.0562946	0	5.40296	7.50117	34.2817	22.6333	6.39042	2.94073	3.37617	0.753295	66.5359	35.0243	13.243	10.8733	1.21807	1.95997	2.75411	4.21131	0.4236	11.7534	3.546
PAAD	Pancreas	TCGA-2J-AABK-01	Tumor	834.113	0.13935	0.243147	0.0918511	0.3056	15.3877	0.748137	0.550613	3.57016	2.63679	26.8604	0.772865	20.8277	1.11313	93.7797	7.75637	1.11484	0.730141	3.23379	1.73847	5.47053	17.0018	0.798658	0.188429	3.39057	0.171935	0.0158148	1.91196	3.73666	77.9904	21.4548	1.3607	0.912219	1.36512	0.427377	46.2394	2.03404	6.48146	2.68996	0.480961	0.660237	2.97255	1.78325	0.20145	1.2998	9.2861
PAAD	Pancreas	TCGA-2J-AABO-01	Tumor	304.81	0.281647	0.871182	0.146265	0.351464	13.6756	0.412389	0.450929	7.00496	1.3067	125.491	1.49445	15.5919	1.89074	127.15	10.2637	6.16682	0.436008	5.75415	2.73461	8.749	49.195	0.649429	0.542751	3.78603	0.120791	0	1.33496	6.43806	84.7935	24.077	1.42197	1.31645	0.951793	1.27605	36.5976	2.03746	7.94641	4.0548	0.746743	1.17008	1.75261	3.38856	0.855448	9.23252	3.73982
PAAD	Pancreas	TCGA-2J-AABP-01	Tumor	0.0958967	0.310652	1.26424	0.0521945	1.27349	14.7556	2.41343	1.60913	23.6929	8.76633	360.627	1.72536	98.2707	1.60243	167.452	24.3625	16.8047	1.50801	29.0371	9.79454	36.9008	0	2.69406	0.188956	20.6063	0.172416	0.107842	23.167	60.3592	60.3826	58.5467	10.4023	25.5621	4.75503	0.910715	32.477	11.8568	5.49531	30.8534	4.20209	7.37047	0.60938	2.47667	0.19079	5.83116	13.1154
PAAD	Pancreas	TCGA-2J-AABR-01	Tumor	2469.72	0.21282	2.09994	0.121574	0.314605	16.2897	1.85098	0.905786	22.4038	3.21491	78.9465	6.59448	34.5713	9.38029	240.058	26.3836	1.68918	2.17444	16.1159	13.4274	23.7164	11.7849	6.91617	0.80323	9.82384	0.38152	0.188393	5.11002	17.7233	78.6316	59.573	7.26041	2.82988	4.99578	4.03045	43.6492	8.2722	7.69822	13.8442	1.52784	2.2552	5.39746	2.12654	4.39956	8.53419	4.82354
PAAD	Pancreas	TCGA-2J-AABT-01	Tumor	1332.55	0.267053	1.09503	0.0586749	0.45551	9.53213	0.683784	0.90446	9.28544	1.80321	39.6792	3.50887	33.5063	2.51246	101.02	13.6805	1.1807	1.29162	14.728	8.04466	21.9865	7.33819	2.63777	0.456695	4.19976	0.135676	0.0303078	7.07455	19.7754	60.1315	23.3316	4.11523	2.6587	4.22825	1.2968	48.5867	5.78423	12.5311	6.80669	1.95865	2.95233	1.85682	3.6358	1.37266	5.89964	5.01806
PAAD	Pancreas	TCGA-2J-AABU-01	Tumor	1737.7	0.078041	0.619579	0	0.494424	7.49414	0.418983	0.801744	7.42641	5.37677	89.7185	1.20575	55.8757	2.07105	232.982	8.39554	15.806	1.07337	8.8169	2.54681	12.3441	2.16527	1.42272	0.0806969	3.91347	0.11045	0.115139	3.90829	6.99374	60.6176	31.8791	3.79235	3.38987	1.71913	4.01902	45.5138	8.00151	10.3146	5.1337	0.569013	1.26631	1.43821	1.11993	0.244442	4.8976	10.6127
PAAD	Pancreas	TCGA-2J-AABV-01	Tumor	170.809	0.0206756	0.0117247	0	0.0109157	0.710121	0.0111002	0.15172	0.707069	0.284896	10.16	0.097607	7.75329	0.071568	28.7568	1.8403	0.198058	0.054166	1.50254	0.204464	2.29038	0.800719	0.0655522	0.0160344	0.332309	0.00975391	0	0.695017	1.58434	13.89	3.46861	0.533115	0.128298	0.113863	0.103042	6.9212	0.854272	0.752311	1.00747	0.0347884	0.109547	0.254018	0.236265	0.0431737	0.153945	0.390508
KIRP	Kidney	TCGA-2K-A9WE-01	Tumor	59.0843	0.230764	0.743847	0	1.29527	33.9166	3.16902	5.18707	12.7857	5.72731	29.2581	5.86926	25.2917	2.10206	55.7973	35.2624	3.22443	1.27275	35.35	1.39326	65.2372	3.90334	0.442835	0.0565147	3.82609	0.022919	0.0358381	2.03304	37.7891	69.9542	34.0155	4.14346	3.94057	1.30429	3.26863	76.434	2.49054	4.30232	4.2315	0.77656	1.12615	4.31667	1.26524	0.634039	1.53734	11.164
PAAD	Pancreas	TCGA-2L-AAQA-01	Tumor	2503.66	0.16889	0.127699	0	0.118888	5.34689	0.317356	0.33049	2.34378	2.09735	71.8337	0.906036	14.7825	1.00683	113.508	3.10026	2.96606	1.14302	5.26013	1.2248	6.63975	32.4759	0.736269	0.669446	3.25739	0	0	1.1007	5.59349	93.8591	19.2272	0.865377	1.49716	0.494117	0.514377	33.6391	2.92912	7.57621	5.4864	0.315747	1.54733	0.679305	1.63821	0.911059	8.20375	25.2356
PAAD	Pancreas	TCGA-2L-AAQE-01	Tumor	2752.78	0.194284	1.28537	0.0462438	0.239336	10.8263	0.504146	0.926689	11.3625	1.73516	90.7187	2.76546	54.4269	2.01752	181.693	14.6803	0.753303	0.827101	4.05377	3.39429	5.35378	0.35562	1.89927	0.13393	2.3732	0.0305517	0	2.15476	4.63451	84.9465	29.3355	2.47266	1.52133	2.99808	0.914469	44.4604	7.38321	9.20046	7.92857	3.30531	1.10445	1.09402	2.91714	0.540923	4.40862	5.78967
PAAD	Pancreas	TCGA-2L-AAQI-01	Tumor	1036.22	0.235864	0.160505	0.0898253	0.182636	10.7792	0.287027	0.900013	3.08617	2.64818	64.2186	0.823303	59.0437	1.08858	149.603	6.70595	1.20502	0.659111	6.62582	0.497598	9.72337	7.12579	0.124635	0.105686	1.67812	0.0890167	0.0231991	1.22975	5.84081	97.2245	39.4435	2.12079	1.08725	0.378856	0.888145	28.9531	0.72188	3.0122	4.13749	0.70553	0.728988	3.03579	2.48216	1.14921	1.95688	7.16735
PAAD	Pancreas	TCGA-2L-AAQJ-01	Tumor	3732.59	0.229445	0.704147	0	0.285026	11.8065	0.550703	0.534821	10.1544	1.19852	72.675	1.73773	16.9306	1.55729	62.6299	12.2034	2.25334	0.724858	6.85763	2.18893	8.77741	21.4541	1.81865	1.36072	2.62048	0.0254689	0.0398254	1.03703	6.45082	105.152	26.9404	3.3998	1.26823	2.3971	0.941705	26.6626	6.77451	3.24992	10.6542	0.681284	1.81459	1.42131	5.12907	0.479115	2.42619	19.4078
PAAD	Pancreas	TCGA-2L-AAQL-01	Tumor	2148.64	0.0517738	0.23488	0	0.109336	10.0645	1.26009	0.810501	5.59398	0.880751	72.702	0.399957	42.1232	0.796506	52.3382	10.0344	4.10936	0.474731	9.0216	0.989865	17.577	23.7817	0.574523	0.20522	4.46025	0.0488496	0.0254618	1.89431	14.0224	120.638	19.7518	1.23229	1.1627	0.855377	1.49083	61.8322	5.44039	9.67789	8.70369	1.02601	1.06298	0.696667	0.834705	0.432445	3.41437	12.3429
PAAD	Pancreas	TCGA-2L-AAQM-01	Tumor	0.759492	0.418096	0.547141	0	0.407511	76.4207	0.362598	1.03841	1.14768	2.44559	20.8532	0.220843	8.45827	0.816386	44.4166	3.72759	0.0880236	0.10532	1.51232	0.0954142	1.61298	0.836551	0.152951	0.0748255	49.5202	0.31862	0.142349	6.55286	2.27232	2.59603	13.1552	0.350845	1.76762	0.121768	0.961703	36.0386	0.836674	45.8456	17.3169	0.505064	0.426006	0.550359	0.0683748	0.134315	1.5223	0.202481
LIHC	Liver	TCGA-2V-A95S-01	Tumor	4102.69	0.914459	1.03715	0	0.98067	3.54541	0.920533	3.27133	30.4656	7.45246	28.626	2.79627	130.61	1.71458	13.2071	21.5564	2.85479	0.89839	10.4361	14.4692	19.939	0.0825908	6.61404	0.214233	22.4874	0.175258	0.29513	34.7588	7.06674	43.9217	23.7888	25.9314	4.66118	13.0426	2.51609	88.6966	20.2474	7.76799	17.8933	1.37838	3.1607	10.771	0.42528	5.78825	2.31013	1.97905
CESC	Cervical	TCGA-2W-A8YY-01	Tumor	41.5359	0.26117	0.559506	0.0414428	0.306412	6.20381	0.436227	1.04342	6.1701	3.0656	91.5205	0.784605	76.0536	0.770102	138.759	10.7219	0.555961	1.04533	8.73672	2.09489	8.04457	0.0335473	0.690034	0.65264	16.3429	0.0410698	0.128441	7.70429	6.87452	15.0764	8.36906	5.20893	4.11589	2.07754	0.915945	22.363	14.7432	4.06829	8.37804	1.04164	1.49909	1.0823	10.0253	0.181787	0.478432	6.50401
TGCT	Testes	TCGA-2X-A9D5-01	Tumor	0.16437	0.501147	2.94848	0.313121	2.21587	5.02758	2.06835	4.94161	46.6181	10.9976	71.9458	5.99529	40.1479	4.44519	40.5997	44.7868	3.04326	3.26176	18.3819	8.45604	15.6052	0.0181047	5.31286	0.437233	13.6527	0.236421	0.323477	31.5867	15.6863	32.9479	13.1765	12.8288	9.57917	8.10717	1.92523	33.6302	14.8587	26.0619	19.9173	3.33775	3.27759	1.8691	3.84556	0.45783	0.716295	5.87641
TGCT	Testes	TCGA-2X-A9D6-01	Tumor	0.0891515	0.50965	5.49124	0.291139	1.18391	12.9556	2.28015	6.83149	50.2666	13.8198	77.8257	10.3239	46.8773	7.6446	50.706	51.9119	2.83626	3.51598	18.3008	14.1792	14.5123	0.117836	8.05232	0.0526994	19.6811	0.593066	1.8798	37.201	16.5305	39.0193	30.1509	13.0064	12.0176	13.3202	3.44307	37.3742	14.0904	52.1968	17.8804	2.11524	5.54689	2.16171	2.5282	0.709482	1.51788	3.50812
LIHC	Liver	TCGA-2Y-A9GS-01	Tumor	14.0607	2.18523	0.205219	0	0.249846	4.89757	0.851877	0.633249	1.49007	1.10812	34.9619	1.6009	31.1782	1.70233	32.7233	6.77373	0.266663	0.546964	6.85101	1.40397	6.3516	0.0804536	0.926716	0.136727	0.984317	0.774821	0	1.83333	7.4985	16.7709	22.6667	0.386497	1.75207	0.699451	0.369959	41.5913	1.70397	3.29193	5.86663	0.312258	0.331859	13.3993	1.53134	0.0871928	0.917906	0.350517
LIHC	Liver	TCGA-2Y-A9GT-01	Tumor	5.13763	1.48874	1.26635	0	1.11063	4.06061	1.54641	1.94741	15.8318	2.06459	17.8503	2.63903	22.3395	1.71774	7.10419	10.0926	1.1958	0.211967	3.99238	5.34484	4.10244	0.0187071	4.207	0.292821	4.36941	12.1533	0.0477486	13.1439	3.50561	9.61832	13.6561	11.7471	2.86895	5.23557	0.698938	36.6256	3.6154	7.9315	4.06079	0.435639	2.33635	18.7165	0.395631	0.202741	0.877825	0.855775
LIHC	Liver	TCGA-2Y-A9GU-01	Tumor	0.77373	1.8816	0.191108	0	0.237228	2.40154	0.196006	0.329729	1.25271	0.229317	24.7429	0.626737	2.44642	0.583263	1.56311	1.76236	0.883926	0.0919668	1.37203	0.416584	1.5942	0.016233	0.267118	0.0435589	1.26385	0.172233	0	1.69542	0.590887	4.05978	6.73495	0.724128	0.373428	0.46398	0.0933077	17.3725	0.64464	1.39754	1.88161	0.189012	0.185996	0.702385	0.425402	0.381177	3.25602	0.919403
LIHC	Liver	TCGA-2Y-A9GV-01	Tumor	26.0217	1.53671	0.243193	0	0.358486	5.46083	1.43899	0.576941	2.01922	1.07607	22.3203	5.72088	27.2773	1.19581	19.1388	3.02075	0.0489058	0.163844	4.60498	0.494779	5.29823	0	0.453224	0.129338	0.712245	18.5117	0.052726	1.05423	7.25936	9.91289	18.9618	0.850599	3.3581	0.418224	0.771796	33.1789	2.73444	6.99899	4.57117	0.180394	0.130178	23.3803	0.503353	0.895501	1.25443	0.809985
LIHC	Liver	TCGA-2Y-A9GW-01	Tumor	1898.14	0.570978	0.446112	0	0.174171	5.49634	0.626713	2.49532	3.20724	2.24051	20.6877	1.26335	15.5376	1.93251	73.3894	10.1075	0.416729	0.698064	7.23727	1.63121	8.27967	0.176021	0.824688	0.0918415	3.93186	0.371124	0.0561602	0.905277	6.05787	16.8527	15.4316	0.629168	2.92445	0.98701	0.885302	25.0913	3.84456	6.68086	8.28487	0.327356	1.07565	24.9199	1.03856	0.582895	1.36313	0.990556
LIHC	Liver	TCGA-2Y-A9GX-01	Tumor	127.217	0.393835	1.00502	0	0.23763	7.55203	1.69153	0.825717	7.19434	2.0817	31.7232	4.20142	23.4787	5.71267	23.7561	16.5186	0.962416	0.73698	11.974	3.67214	13.6124	0	1.93988	0.065449	4.52138	5.82602	0.0415038	2.29655	9.81364	19.5282	28.8076	2.76192	3.91516	2.55621	1.63565	32.3192	6.02683	8.24893	4.969	1.07288	1.11787	17.4906	1.13633	3.61263	1.55596	0.283372
LIHC	Liver	TCGA-2Y-A9GY-01	Tumor	0.730265	0.885539	0.975649	0.0361334	0.641174	1.48969	1.52136	2.61784	33.7072	2.73741	40.2757	1.63963	37.4686	1.37207	13.8503	19.701	2.76991	1.1434	13.0562	10.7339	14.9064	0.24862	3.34908	0.35973	5.51421	0.238721	0.0186642	35.2699	9.66105	26.3733	18.4654	12.7717	4.57544	6.30499	0.336252	28.4623	8.24695	3.80431	14.4553	0.964948	1.53325	0.321948	1.58008	0.0792487	8.47731	3.37696
LIHC	Liver	TCGA-2Y-A9GZ-01	Tumor	16.8892	1.38115	0.0295555	0	0.178855	2.08232	0.111925	0.248595	1.35615	0.797957	16.7587	0.369069	32.9919	0.210476	4.1938	0.967849	0.0356615	0.0512028	1.00259	0.051541	1.45057	0	0.0619661	0.154941	7.7234	8.42122	0.0192236	1.78774	1.23198	2.58156	10.9106	0.0516873	0.415815	0.206299	0.259747	19.8276	0.717812	3.249	2.98405	0.10231	0.0258885	3.37314	0.0969538	0.163247	1.80171	0.0656257
LIHC	Liver	TCGA-2Y-A9H0-01	Tumor	47.5829	0.534795	0.482478	0	0.128339	0.391896	0.287118	0.927582	8.45777	1.4763	30.1808	2.63946	23.5356	0.589011	3.53202	3.33115	0.698586	0.413949	4.3051	2.40394	4.84984	0.238869	1.48363	0.125681	3.84453	0	0.179323	13.9416	2.46262	10.0161	7.45743	7.2805	1.31449	2.89499	0.121149	30.3945	1.67398	4.38354	2.96127	0.272678	1.42482	0.575979	0.155042	0.380703	1.77118	1.37739
LIHC	Liver	TCGA-2Y-A9H1-01	Tumor	1118.36	1.15654	0.158037	0	0.102993	0.898567	0.134658	0.429455	5.22108	0.38401	19.4614	0.394692	7.72236	0.450176	16.9231	3.51558	0.495785	0.0547576	1.27643	1.48822	1.21338	0	0.839396	0	0.680835	0.131473	0.0411164	2.4663	1.46229	6.45206	3.17943	1.43717	0.543501	1.02637	0.462967	21.6645	8.78528	1.61053	13.0025	0.140673	0.415288	4.3777	0.0740606	0.0290968	0.578039	0.842182
LIHC	Liver	TCGA-2Y-A9H2-01	Tumor	89.9533	0.395302	0.231898	0.0389341	0.949948	2.46507	0.702548	0.900239	2.99963	2.19828	64.2506	0.444605	60.3669	0.660572	37.5825	4.92296	0.522306	0.535663	5.97691	1.45584	8.08346	0	0.648263	0.105712	1.03409	1.58193	0	2.73058	3.84528	81.1516	32.293	2.8118	1.23252	1.08849	0.72463	27.1025	3.50441	8.72354	4.71589	0.305806	1.4264	9.47403	8.57799	0.22771	1.29041	2.84918
LIHC	Liver	TCGA-2Y-A9H3-01	Tumor	5.60641	0.958358	0.356372	0	0.481084	1.05718	0.573562	1.47568	22.6125	0.93008	23.8325	0.755172	7.7163	0.833865	7.76853	11.4889	0.558994	0.246955	3.33886	2.95196	4.71033	0.0181625	1.3449	0.0324909	6.70672	0.0296469	0.139075	7.35062	4.13812	17.639	6.38056	2.86685	1.30915	2.02244	1.35718	36.7669	11.2036	2.89192	17.8755	0.757795	0.645122	0.716935	0.233808	0.164032	1.60427	1.4639
LIHC	Liver	TCGA-2Y-A9H4-01	Tumor	3.10992	0.47409	0.11522	0	0.303932	1.66154	0.745402	0.447291	1.15807	0.933235	19.1131	0.261599	49.6993	0.703308	1.91306	3.16594	0.0926828	0.066537	2.62638	0.401859	2.25825	0.0391481	0.134206	0.0962941	1.11032	4.84057	0.074942	3.34532	4.17825	7.40515	5.983	0.503749	1.59101	0.361328	0.731328	25.2518	2.28013	2.22879	4.70275	0.189928	0.728902	2.70429	0.152987	0.0353561	1.00855	0.341117
LIHC	Liver	TCGA-2Y-A9H5-01	Tumor	22.695	3.3245	0.175745	0	0.297488	6.65507	0.438648	0.578878	3.35128	0.373837	43.3671	1.1245	6.89535	2.73064	5.63822	4.09531	0.23133	0.0738097	1.96142	1.00301	2.49991	0.0488555	0.535951	1.03421	0.470936	0.0664562	0	1.72019	2.23209	9.61351	20.3364	3.18522	0.399603	0.727297	0.655252	20.7715	2.24193	4.53776	5.55998	0.316031	0.335869	1.75542	9.77824	0.823633	1.70816	0.780455
LIHC	Liver	TCGA-2Y-A9H6-01	Tumor	412.781	1.99881	0.608583	0.0766325	0.396613	4.8331	0.705804	0.748139	4.50784	0.410771	30.1845	1.00176	7.67932	3.18854	7.95317	10.4284	0.477302	0.193293	3.40799	0.875562	4.02196	0	0.574179	0.894701	2.84605	0.1772	0.0197918	1.76696	4.4324	11.3796	14.6796	1.54323	1.09405	0.738772	2.76338	17.8359	5.41954	5.57027	6.17718	0.331049	0.204345	17.6467	1.6898	0.224097	1.92631	2.29723
LIHC	Liver	TCGA-2Y-A9H7-01	Tumor	230.779	1.52745	0.2224	0	0.152567	1.04171	0.720317	0.408964	1.16626	0.210684	57.9933	0.770701	2.85985	2.00058	2.59466	6.17262	0.141235	0.0675952	1.43702	0.306187	1.45613	0.0238624	0.278134	0.293476	1.04835	0.0292132	0.0152267	1.00539	1.0509	3.43075	14.0317	0.409408	0.274468	0.10657	0.411484	34.2981	0.979202	2.5514	1.45841	0.18523	0.0615179	5.07193	0.554027	0.150857	0.307378	0.103963
LIHC	Liver	TCGA-2Y-A9H8-01	Tumor	74.6232	1.74447	0.320463	0	0.466984	0.964431	0.422113	1.49647	7.85451	0.702194	17.223	1.48681	4.38261	1.10563	6.04896	6.43494	1.24406	0.177014	2.94091	3.23158	3.96759	0	1.61641	0.114328	2.21145	0.0231822	0.0543747	14.1251	3.68893	7.90604	8.2126	3.75245	1.41573	2.18188	0.408169	37.281	5.0759	11.1226	5.38755	0.468532	0.911266	1.21824	0.430945	0.17957	1.85554	0.587813
LIHC	Liver	TCGA-2Y-A9H9-01	Tumor	10.2233	0.568869	0.0486936	0.0306574	0.272002	2.06142	0.195925	0.346556	1.75552	0.777838	12.0512	0.700181	4.38118	0.0495378	4.71217	2.11692	0.146883	0.0984178	2.42527	0.743008	2.41352	0.0124083	0.272242	0.0943386	1.18689	7.14977	0.0950142	1.25178	1.66727	6.94688	9.18303	0.574805	1.61752	0.539381	0.21397	27.6587	1.87247	2.19397	4.52404	0.156518	0.213261	63.9942	0.0627527	0.0896515	1.46135	0.0540601
LIHC	Liver	TCGA-2Y-A9HA-01	Tumor	31.5209	1.46951	0.0349649	0	0.260418	2.75155	0.39723	3.83075	0.855656	0.923023	21.8163	1.21724	34.9209	0.260854	63.2637	1.7109	0.0562512	0.269218	1.79483	0.508118	2.06154	0.629635	0.260648	0.042504	7.17479	0.155134	0.0151613	0.620383	1.35602	5.5576	33.3914	0.122294	1.69438	0.417372	0.341429	26.5985	2.10724	4.27805	11.567	0.0345814	4.39664	1.05512	0.223935	0.236042	0.437224	0.258789
LIHC	Liver	TCGA-2Y-A9HB-01	Tumor	42.1487	0.856077	0.930475	0	0.276203	3.11695	0.344705	0.785249	6.25834	2.82768	21.7698	0.683778	13.6326	1.07008	5.33395	6.97416	0.520675	0.389367	3.38366	2.58679	4.06281	0.0274908	1.41365	0.301218	2.03332	0.28046	0	3.7032	2.50169	22.2574	9.47159	5.75427	1.79181	1.6861	1.06662	21.3479	2.51092	2.5958	3.67898	0.333431	0.511854	2.15988	0.189585	0.347592	3.94587	0.299427
KIRP	Kidney	TCGA-2Z-A9J1-01	Tumor	484.943	0.102826	0.364443	0.0734248	0.312152	41.9294	0.717664	1.22614	5.96272	1.90229	46.1919	1.46732	33.9102	1.95762	23.7664	11.1277	26.9821	0.168365	7.59819	1.34734	22.2149	65.5433	0.753902	0.172779	1.10729	0.0121273	0	1.02285	7.41866	40.0761	20.4312	1.09623	0.888735	0.858266	0.768691	38.6503	2.43899	3.75523	2.50523	0.302774	0.766141	0.462462	0.63533	0.241556	0.902331	37.6447
KIRP	Kidney	TCGA-2Z-A9J2-01	Tumor	18.5934	0.265257	0.171911	0	0.0600185	9.90732	0.122066	0.417104	3.54965	0.947609	21.1441	0.357785	14.3358	0.349783	17.592	5.92072	3.73368	0.0744559	3.44807	1.72379	70.1091	28.5404	0.63075	0.0195917	0.97448	0	0	1.03985	2.56907	9.218	6.25379	0.676443	0.302326	0.704318	0.314756	46.1031	1.79765	1.19633	1.75415	0.148772	1.38033	0.681713	0.483374	0.118692	0.06046	8.35002
KIRP	Kidney	TCGA-2Z-A9J3-01	Tumor	908.195	0.0391454	0.233085	0.0838572	0.330671	27.7128	0.0735567	0.0574507	1.10588	2.75692	52.8068	0.184801	27.053	0.0903338	64.4502	0.889867	3.10702	0.0256383	0.980134	0.0967786	2.4271	169.782	0.0155139	0.536328	2.83124	0	0.0144385	0.483387	0.996493	4.10772	47.0244	0.271749	0.190856	0.0673685	0	34.8846	7.69765	2.545	1.09679	0.0548878	0.0453702	0.326349	3.64101	0.143047	1.06177	13.7273
KIRP	Kidney	TCGA-2Z-A9J5-01	Tumor	351.189	0.0513527	0.213555	0.0488923	0.39764	38.5386	0.62492	2.28611	6.26113	2.81295	29.5928	2.08637	17.5529	1.02703	26.4843	20.5632	7.77707	0.358758	17.4992	0.507834	84.9249	19.2545	0.732664	0.265502	1.25456	0.0161508	0.0757642	2.95927	20.0088	47.7321	25.4903	1.59573	1.72986	1.09588	1.81994	59.6443	2.30515	3.92027	3.54491	0.230414	0.374118	2.31335	0.436703	0.17872	0.58264	25.7352
KIRP	Kidney	TCGA-2Z-A9J6-01	Tumor	509.424	0.0547974	0.40397	0.156516	0.448422	74.3608	0.382452	0.985169	2.93318	2.22327	37.2301	0.858387	23.9585	1.45421	18.2199	8.17583	14.6978	0.197393	6.49206	0.81285	54.2854	132.462	0.260604	0.0141656	1.5677	0.0258512	0.0404232	0.733054	6.34125	16.7981	44.5393	0.597782	0.291457	0.339499	0.682742	51.6686	1.09013	4.39827	1.70221	0.153669	0.725843	2.30823	0.538809	0.886794	0.684867	27.5995
KIRP	Kidney	TCGA-2Z-A9J7-01	Tumor	104.771	0.0438463	0.0994577	0.0417456	0.216055	29.5246	0.0784667	0.2145	0.912718	0.62655	29.6903	0.263446	24.7604	0.0337273	6.47132	1.27282	13.8006	0.0382896	1.16032	0.115627	4.78468	6.45435	0	0.0982334	3.10077	0.0137899	0	0.601595	1.51859	4.18274	21.6898	3.01485	0.155474	0.0301835	0	68.3578	1.11829	6.58498	2.95552	0.0327889	0.0871178	0.282172	1.17298	0.0305192	1.72561	12.2565
KIRP	Kidney	TCGA-2Z-A9J8-01	Tumor	55.8853	0.288654	0.128614	0	0.293906	10.1742	0.841272	1.19526	4.50653	20.2976	41.6581	2.29181	35.8705	0.547163	10.9601	5.18869	81.8809	0.17555	7.84437	0.978699	13.2837	71.4949	0.408562	0.740863	6.26981	0.0194536	0.0152097	2.51774	7.84611	11.4306	78.8698	2.00385	1.33425	0.908375	0.239763	15.9656	0.757242	1.33495	1.10514	0.520376	1.09242	0.46139	6.49292	1.1194	1.60096	51.897
KIRP	Kidney	TCGA-2Z-A9J9-01	Tumor	8.84645	0.496691	0.30727	0.128971	0.540352	57.1808	0.808065	1.32537	2.32746	2.8421	45.6186	0.658875	40.3334	0.937792	34.7961	5.62862	0.123583	0.0985784	2.90456	0.238151	4.42964	22.6548	0.334041	1.02719	53.4141	0.0142012	0.510742	0.826046	4.2459	25.1821	88.3714	0.71648	1.73452	0.52842	1.50024	69.1479	0.414591	10.0029	15.805	0.624683	0.508388	0.990633	2.72791	0.220005	3.97039	0.151615
KIRP	Kidney	TCGA-2Z-A9JD-01	Tumor	4.3043	0.261516	0.0404457	0.0339527	0.15062	19.3471	0.0255276	0.104675	0.954432	1.55303	16.8181	0.193861	1.10454	0.21945	7.16639	1.41581	0.195206	0.17128	2.48269	0.070532	12.8537	19.1977	0.0565322	0.282708	0.41268	0.0112157	0.0350757	0.195717	1.37096	1.68352	27.997	0.117887	0.231826	0.155477	0.15798	42.1326	0.109144	1.99727	0.897804	0.13334	0.0314911	0.166907	0.385397	0.099288	0.708063	21.2243
KIRP	Kidney	TCGA-2Z-A9JE-01	Tumor	209.453	0.0802664	0.0758626	0	0.141256	28.5809	0.10055	0.215968	0.954771	1.32449	45.0301	0.620064	7.90227	0.27784	21.663	2.48426	0.732282	0.0175235	2.85938	0.0264589	188.76	3.54156	0.0424142	0.221328	0.997664	0.0126221	0	0.29368	2.94677	6.14527	30.4708	2.33499	0.213461	0.0184183	0.0444475	51.7454	5.56834	2.94924	2.02078	0.0750305	0.398701	0.129138	0.234638	0.083804	0.754165	9.73623
KIRP	Kidney	TCGA-2Z-A9JG-01	Tumor	20.5187	0.125119	0.397334	0.0357373	0.435975	45.2533	0.604559	0.642695	4.65091	2.51584	44.7851	1.32095	96.9732	2.80068	22.697	8.22027	39.3467	0.24584	7.39637	0.866123	25.3071	22.7091	0.694208	0.368724	1.07788	0.0118052	0.0738386	0.721013	4.99208	9.97096	82.8005	1.24083	0.643301	0.844082	0.332566	40.8884	1.95298	5.00789	0.731607	0.266662	6.26465	1.05408	0.478804	0.130633	1.0913	35.605
KIRP	Kidney	TCGA-2Z-A9JI-01	Tumor	10.5559	0.172036	0.690412	0.151194	0.572906	72.1289	1.09413	2.31119	26.288	1.93155	32.59	2.39672	61.307	1.49638	59.8027	17.5074	33.1407	0.589377	15.5489	2.32945	23.7035	6.15004	0.797182	0.909977	4.2369	0.174805	0.234292	4.13982	19.8619	49.1857	26.2222	3.59596	2.22891	2.83316	1.8027	47.1724	7.2094	4.98515	3.48211	1.23208	1.57761	26.513	3.99509	0.303969	1.22462	17.5296
KIRP	Kidney	TCGA-2Z-A9JJ-01	Tumor	69.5162	0.155345	0.128136	0	0.521913	15.8777	0.51557	0.559607	1.76384	2.60902	71.4701	1.2243	97.3165	1.43393	763.886	3.979	144.867	0.443972	9.69376	0.167589	15.3174	0.130609	0.313424	0.547609	4.43066	0.0399739	0.0208356	0.600673	12.7072	47.8879	84.1556	1.17645	2.00304	0.204155	0.234607	36.7438	22.6486	7.34517	2.16765	0.61781	0.729545	4.13933	0.592973	0.265405	1.14163	18.4579
KIRP	Kidney	TCGA-2Z-A9JK-01	Tumor	0.661414	0.701419	0.447482	0	1.09938	35.5985	1.29448	2.25185	8.76709	1.46542	38.4248	1.28878	13.9116	1.39101	36.733	11.4393	104.836	0.545532	12.7166	2.16764	21.2374	120.631	0.62546	1.51291	10.9072	0.062044	0.113187	1.83455	12.1845	35.33	81.2469	2.04336	2.93405	2.20301	1.96633	52.6264	6.77568	7.23674	11.642	0.934322	1.34283	5.6168	1.28151	0.640791	1.24735	15.6768
KIRP	Kidney	TCGA-2Z-A9JL-01	Tumor	560.158	0.528791	1.5743	0.424791	1.7972	47.1418	0.709737	1.8189	18.8699	2.73239	40.9827	0.936134	54.4818	1.94479	58.568	9.07898	1.4925	0.238103	8.7594	1.07854	34.043	24.376	0.628701	0.538243	0.743662	0.124731	0	1.15631	22.9558	22.8333	79.1022	1.47491	1.25978	0.568774	0.878454	93.3534	5.96788	10.9467	1.77146	0.33365	0.295495	2.27673	2.02006	0.138024	1.88073	20.8072
KIRP	Kidney	TCGA-2Z-A9JM-01	Tumor	259.2	0.285385	0.493216	0.310528	1.13361	22.6899	0.612865	2.55292	4.52622	1.41484	32.8402	1.65638	45.82	3.3242	28.0065	12.3919	5.83953	0.160211	12.7309	1.15576	36.1305	55.5837	0.473951	0.252941	0.489265	0	0.0601498	1.60355	15.278	33.8461	53.1689	2.10245	1.25288	0.542596	4.10884	54.7829	2.57874	6.35556	1.65549	0.762198	0.675034	1.02563	1.30735	0.0851323	1.19977	13.6893
KIRP	Kidney	TCGA-2Z-A9JN-01	Tumor	1346.47	0.0817342	0.103	0.181576	0.163018	1.76964	0.21453	0.333208	1.2693	7.11896	22.7155	0.592427	11.8291	0.859241	50.6989	2.14006	0.0994231	0.0832719	1.80801	0.880129	2.32238	0.293966	0.331122	0.676126	0.595532	0.0257059	0.0133987	0.323971	1.991	2.98555	37.2363	1.2609	0.499133	0.337591	0.150868	25.2146	0.667078	1.88549	0.79654	0.0611221	0.078191	0.310817	10.3198	0.0379273	1.11088	0.823331
KIRP	Kidney	TCGA-2Z-A9JO-01	Tumor	7.45422	0.0733809	0.107005	0	0.132828	3.18899	0.427732	0.307701	1.68339	17.3659	16.4574	0.629859	3.39187	0.435439	5.3365	3.3161	0.315605	0.123585	3.06009	0.311003	71.9759	1.45426	0.083091	1.30619	0.444808	0.0197818	0.0154663	0.388347	3.82313	6.36942	8.17912	0.249509	1.18948	0.158761	0.174149	285.245	0.481261	1.20041	0.485269	0.270457	0.104143	0.193189	1.78852	0.10945	0.624426	5.35909
KIRP	Kidney	TCGA-2Z-A9JP-01	Tumor	276.94	0.0767043	0.0869952	0.082158	0.212605	12.124	0.164723	0.703582	0.997938	2.54447	21.0154	0.674845	20.1252	0.376139	21.1866	9.12357	18.5006	0.100475	6.8156	0.113781	49.7989	44.8691	0.030399	0.0198287	0.209582	0	0	0.684077	7.9698	20.242	10.0838	0.722659	0.713959	0.0924047	0.732695	65.5952	0.5869	1.25184	0.887682	0.107551	0.146053	0.639473	1.40141	0.0400425	0.7037	23.9043
KIRP	Kidney	TCGA-2Z-A9JQ-01	Tumor	1023.11	0.102915	0.0291806	0.0734882	0.135836	18.3228	0.386768	0.679682	1.60673	0.761572	43.4092	0.795026	33.6407	0.949967	19.9199	3.42687	5.28136	0.101107	4.77654	0.915968	22.6878	14.6339	0.36708	0.0798131	0.496231	0	0	0.600121	5.62728	22.1274	11.7412	0	0.821079	0.12398	0.512903	54.747	1.73239	1.98249	1.31638	0.115442	0.221521	0.248365	0.656391	0	0.985211	18.7252
KIRP	Kidney	TCGA-2Z-A9JR-01	Tumor	814.809	0.246742	0.447753	0.140952	0.625287	52.0235	0.388578	2.53487	5.42976	2.68637	42.2647	1.41193	37.3386	2.84697	36.3963	17.6118	8.10383	0.15083	9.10125	1.1387	55.247	34.3627	0.286843	0.0595325	0.697975	0.0465612	0.024269	1.30904	17.0915	30.1529	56.3298	1.5987	1.07906	0.475595	2.95128	70.6473	2.71863	6.72474	0.961849	0.42439	0.326833	3.55112	1.30269	0.206093	2.18711	13.0074
KIRP	Kidney	TCGA-2Z-A9JS-01	Tumor	616.535	0.188938	0.294645	0.134915	0.922693	69.7098	0.29163	0.727888	2.1772	2.42265	60.2884	0.608152	81.726	0.245252	13.2535	2.81293	14.6408	0.108277	3.64898	0.0700665	5.57094	15.6309	0.0935987	0.091579	2.41419	0.0334251	0.0522664	0.437457	4.90168	11.8975	80.9013	2.41245	0.544337	0.333289	0.745452	32.818	0.686686	3.65224	1.89884	0.304659	0.203342	2.06221	1.17994	0.123291	1.33142	14.8392
KIRP	Kidney	TCGA-2Z-A9JT-01	Tumor	562.74	0.0390756	0.0443181	0.0558052	0.268191	6.54609	0.314681	1.5484	4.35756	1.57542	25.4251	0.821736	22.3365	0.450864	9.47353	12.511	12.0851	0.0767779	6.7294	0.579637	16.3241	22.2027	0.247779	0.0101014	0.678287	0.0368686	0.0288255	2.01052	8.08969	30.7243	8.73826	1.20132	0.796705	0.41694	1.68778	67.9193	2.0331	2.34182	1.76125	0.131496	0.349375	0.291476	0.830747	0.163191	0.311728	17.7621
OV	Ovary	TCGA-30-1714-01	Tumor	1991.36	0.0338325	0.709874	0.0483174	0.125034	24.5682	0.744718	0.0496534	0.402439	0.0863314	9.07421	0.0435598	26.7776	0.156147	5.57875	3.63965	0.185195	0.155111	1.52893	0.0334575	2.05107	0.136892	0.1609	0.0699678	1.97934	0.0319216	0.0249577	0.27852	1.20399	6.07013	4.32769	0.301972	0.659813	0.128095	0	7.73283	19.5187	7.09661	1.97829	0.208729	0.0896286	0.311747	1.02497	0.141295	1.81733	0.170402
OV	Ovary	TCGA-30-1718-01	Tumor	198.777	0.0922054	0.899353	0	0.350497	90.4175	0.68314	0.270646	6.77266	1.21406	53.9883	1.4325	18.9101	1.02133	16.9224	15.6466	0.807556	1.05079	8.79546	1.47717	14.3203	0.0532971	1.73941	0.100111	33.8839	0.0695981	0	6.24964	7.40566	48.5674	9.37183	0.987575	4.03782	0.964798	0.796518	9.87836	4.28948	4.55889	7.90757	0.610231	0.58014	1.06	0.838022	0.327316	4.2271	0.83593
OV	Ovary	TCGA-30-1853-01	Tumor	110.371	0.0276462	0.047033	0.31586	0.0145959	34.1638	0.504648	0.0811485	1.19209	0.268073	31.4692	0.106785	0.871583	0.0318989	2.40901	0.460283	0.226999	0	0.253249	0	0.426627	0	0.0219132	0.564595	0.231059	0	0	1.40349	0.488329	2.16058	8.83339	0.0822521	0.19606	0.00951573	0	13.1131	0.676909	6.40552	1.75127	0.0310114	0.01831	0.0606533	2.71103	0.202053	0.72046	0
OV	Ovary	TCGA-30-1857-01	Tumor	1447.53	0.0714309	0.172155	0.0255032	0.216845	6.29611	1.16007	0.288292	5.49632	0.665294	24.198	0.406193	21.8084	0.329675	27.194	10.2916	1.66177	0.257311	9.98947	0.847669	12.0662	0.216767	0.368018	0.623209	11.0904	0.075821	0.0131734	2.36442	10.3767	83.3362	15.0119	1.50534	2.75448	0.780613	1.12731	21.5518	11.3956	10.5302	6.96129	0.460722	2.51917	2.09212	1.22913	0.559343	3.80845	1.75389
OV	Ovary	TCGA-30-1860-01	Tumor	1062.84	0.21515	0.563112	0	0.419406	4.47779	1.47496	2.04029	17.4224	4.12176	43.9755	1.00859	46.6838	1.8332	60.8036	37.6856	2.76308	1.99446	16.07	3.79704	23.6239	0.0382653	5.45708	0.0770095	39.9852	0.187383	0.634852	21.5721	13.3612	82.9839	5.79389	11.5876	10.9446	2.02794	3.13428	14.3609	8.91487	4.51647	7.45957	1.55942	2.36758	0.958563	1.11713	0.138235	2.3413	2.83412
OV	Ovary	TCGA-30-1861-01	Tumor	29.6791	0.0686904	0.519374	0	0.241769	5.21599	1.11864	0.0840097	1.05539	0.3973	134.152	0.353759	7.37049	0.105676	8.83025	2.21395	0.34467	0.224945	2.447	0.181144	4.55551	0.13235	0.181486	0.485359	4.23947	0	0.101344	0.926763	2.7478	10.56	9.9156	1.20349	1.84706	0.149739	0.114112	3.76677	3.11845	9.11546	2.06405	3.08207	1.90314	0.301401	0.991826	0.0717179	3.66539	1.72984
OV	Ovary	TCGA-30-1862-01	Tumor	201.567	0.108694	0.40065	0	0.559507	52.2838	1.73607	0.558328	14.5858	1.34519	38.5586	0.478146	34.38	0.219475	16.3708	9.08308	0.743725	0.516123	6.22298	1.12864	10.5282	0.0628281	0.990771	0.618163	6.63856	0.0128194	0	4.69773	6.95265	32.9114	9.61685	2.07504	1.99935	0.963363	0.541705	20.7486	2.03759	43.6649	17.5774	0.792511	0.557905	6.22394	0.519938	0.340454	7.73176	1.5055
OV	Ovary	TCGA-30-1866-01	Tumor	568.848	0.0715918	0.194872	0.122691	0.151188	15.5763	1.24532	0.651433	5.27984	1.98759	19.532	0.368702	7.31752	0.0991253	10.3932	10.7091	1.80267	0.225068	6.05091	0.481428	7.81237	0.0165528	0.703646	0.0518198	14.7653	0.0135097	0.0211249	6.71879	3.77881	10.7592	11.8594	2.30037	0.837724	0.818103	0.475728	5.02962	2.49789	6.02208	3.87222	0.481837	0.910368	0.464915	0.943665	0.358786	2.71095	0.79328
OV	Ovary	TCGA-30-1891-01	Tumor	110.204	0.0944613	0.120526	0.101178	0.0748066	16.5528	1.15374	0.20795	4.70516	0.952106	40.9066	1.16553	29.4667	0.354223	16.3194	10.9181	1.22804	0.340272	7.54252	0.210182	12.7808	0	0.393081	0.354076	3.5223	0	0.052262	2.55972	7.23841	16.4367	17.0288	0.281038	1.48633	0.292619	0.353079	11.3922	0.686628	2.4641	5.6385	0.900655	0.570873	0.7357	1.82625	0.123281	4.24511	1.75439
OV	Ovary	TCGA-30-1892-01	Tumor	153.927	0	0.128692	0	0.273857	29.5186	0.765834	0.356849	1.87996	0.479812	35.1858	0.361753	10.0862	0.486286	12.0432	6.35252	1.90771	0.212333	4.92979	0.384723	7.75448	0.0374788	0.0513934	0.11733	4.02263	0	0	1.42341	3.89061	14.0004	10.8187	0.610874	2.38534	0.17854	0.430858	3.32243	0.396892	3.76442	15.0074	0.709134	0.343543	0.938861	0.396314	0.880061	6.96575	7.38869
OV	Ovary	TCGA-31-1944-01	Tumor	1961.15	0.0551751	0.375466	0.0393987	0.145649	9.47519	1.14045	0.44537	3.85582	1.6895	91.7967	0.449912	70.9291	0.732118	14.6592	5.26436	0.641798	0.668535	6.73899	1.41865	9.00097	0	1.5088	0.39937	6.9348	0.0911029	0.0407019	3.27417	6.77193	27.7344	10.4812	4.21332	1.58961	0.569732	0.458299	22.283	2.06863	14.762	3.83118	2.56849	0.831338	4.69671	1.28299	0.144017	5.79547	1.73686
OV	Ovary	TCGA-31-1946-01	Tumor	445.244	0.134112	1.25832	0.452705	0.21885	35.0719	1.44003	0.679942	4.71327	2.57596	69.717	1.44415	31.4575	1.23793	29.6295	11.4764	1.80191	1.99629	16.3652	2.43548	22.7383	0.140945	2.18399	0.611434	20.0345	0.0920268	0.0359753	10.1706	19.2297	77.9697	19.7482	17.6529	7.50061	1.36804	0.769649	27.9237	11.1944	11.2471	9.50534	1.80523	2.11557	2.86739	2.17081	1.0438	9.18153	23.3959
OV	Ovary	TCGA-31-1950-01	Tumor	1752.7	0.192337	0.415507	0.209282	0.31914	2.5936	1.12112	0.22851	9.09693	2.09404	28.1268	0.558163	65.834	0.993368	12.0132	7.81201	0.85229	0.851805	7.46138	1.12311	8.52058	0.158822	1.3648	1.49635	62.0386	0.190115	0.0945891	15.6076	6.90411	215.102	8.75921	7.24828	1.86739	0.876382	0.304304	36.7297	3.1115	43.9804	5.93565	4.19168	1.07973	2.572	1.30948	0.0573753	1.44182	0.55356
OV	Ovary	TCGA-31-1951-01	Tumor	169.889	0.152594	0.439322	0.167634	1.02872	20.3221	2.59636	0.775212	7.92364	7.05672	132.342	2.46842	41.563	1.8961	37.3351	11.485	1.3493	2.72148	16.9171	4.20205	21.7364	0.094988	3.23774	4.12066	40.207	0.210425	0.450264	16.0407	17.8185	116.988	15.6853	3.84147	10.5718	2.29482	1.09199	22.4758	6.93354	36.4796	8.29345	2.89669	2.64317	13.2572	2.9634	0.318638	7.22903	3.78367
OV	Ovary	TCGA-31-1953-01	Tumor	68.6826	0.100022	1.65624	0.0571379	0.422455	88.9963	6.45466	2.34871	6.75191	5.19646	55.8483	1.58828	59.382	3.16217	62.8984	25.2865	1.36877	1.88667	29.4784	4.39175	37.4961	0.104067	3.04436	1.72721	25.233	0.320867	1.01823	20.9559	26.3244	112.804	33.975	6.58648	12.2182	2.78172	4.25374	24.5809	10.3164	18.2507	10.235	2.7937	7.81019	2.69471	2.0733	0.417721	9.37302	2.79595
OV	Ovary	TCGA-31-1956-01	Tumor	247.291	0.268105	1.85341	0	0.390939	14.7297	3.13924	2.11728	25.5889	8.41807	46.9247	2.23551	75.3511	5.09685	56.406	39.7155	2.9701	3.67915	39.6693	15.6555	44.4549	0.0737961	4.20967	0.178219	28.5141	0.120458	0.0565077	18.1825	34.0119	50.2902	21.2417	18.688	24.8758	5.49291	4.70841	27.6395	8.32281	8.00652	15.6147	2.16246	7.84669	1.16519	2.40889	0.586502	12.1539	1.41465
OV	Ovary	TCGA-31-1959-01	Tumor	225.156	0.185225	0.458345	0	0.408939	19.7815	2.54935	1.58161	14.3712	3.42021	84.962	2.15354	27.1297	1.5543	67.754	22.0396	2.25823	3.66145	25.2555	1.76511	23.8132	0.0389326	1.70838	0.426585	16.7579	0.84204	0.0248432	13.4462	21.7298	64.2901	22.9608	2.73867	10.1503	1.5185	1.34271	22.7173	3.71059	16.4527	10.9947	6.25201	6.42364	1.69935	9.42404	0.668068	19.0212	6.40315
GBM	Brain	TCGA-32-1970-01	Tumor	0.0454996	0.260106	0	2.03068	0.677464	24.382	0.26067	0.610781	1.90795	3.84073	39.7915	0.178608	4.97766	0.0800312	109.334	4.53039	0.996655	0.113571	13.6394	0.514446	26.3769	0.0801857	0.054978	2.45649	0.602001	0	0.281419	1.54648	12.7562	31.3789	12.8101	1.1006	11.4058	0.167118	0.748977	25.2065	1.59215	5.45591	3.21083	0.50573	0.0574225	0.62391	0.175112	1.19491	2.98802	1.44107
GBM	Brain	TCGA-32-1980-01	Tumor	0.421633	0.219122	0.0994078	0.417246	0.169673	74.3786	0.752903	2.98005	1.9114	3.66795	53.3383	0.677092	26.2023	1.17986	118.947	5.01389	0.879595	0.401839	26.2278	0.693416	59.2551	0.0675509	0.486309	0.324763	0.770108	0.0275661	0	1.48319	31.677	46.0728	20.9506	0.927179	11.2403	0.291627	5.24183	14.4684	3.44262	7.44151	3.52349	1.50753	0.145123	1.51271	0.326096	2.95888	3.0455	5.95963
GBM	Brain	TCGA-32-1982-01	Tumor	0.122644	0.186964	0.159036	0.26701	1.1845	27.9136	0.652448	1.44056	3.33592	7.25165	54.6368	0.441318	26.2917	1.51007	112.072	10.5954	0.639639	0.367358	23.863	1.29424	58.1155	0.0540351	0.370483	0.386654	2.52419	0.0882022	0.206881	1.60328	24.3798	37.1117	35.0739	1.01979	21.0487	0.482643	5.9013	28.5201	2.8611	8.90387	19.9288	0.524305	0.185739	1.14851	0.372643	2.83046	1.98869	2.82501
GBM	Brain	TCGA-32-2615-01	Tumor	0.660818	0.111931	0.190422	1.03904	0.723906	8.55177	0.465722	0.677625	3.16214	9.76813	103.92	0.468367	10.331	0.452021	430.565	7.14957	13.0199	0.916369	23.087	1.13458	38.9256	0.0808739	0.576678	0.347221	0.719607	0.0132012	0	2.15006	21.7044	40.9861	26.9195	2.02583	15.1812	0.529737	2.83567	25.7907	2.09827	19.5853	3.30656	0.580695	0.213128	3.47477	0.483367	2.74631	2.32163	2.04362
GBM	Brain	TCGA-32-2616-01	Tumor	0	0.10223	0.115946	0.0729993	0.175412	5.01599	0.87816	0.543879	1.71005	5.51728	81.3778	0.866518	8.75709	0.530802	308.308	7.28276	0.419698	0.351519	10.6757	0.227469	34.0307	0.014773	0.101288	0.918351	0.065724	0.0241141	0.0188535	2.08645	17.7189	32.7734	27.8138	0.861765	10.3538	0.941261	0.636864	17.378	0.743101	6.4823	1.9303	0.0860056	0.12695	0.482211	0.434683	0.426944	3.75152	0.836708
GBM	Brain	TCGA-32-2632-01	Tumor	0.0453377	0.207345	0.411534	0.296116	0.27367	17.5129	0.946205	2.68802	6.16593	3.2627	88.5161	1.51277	13.561	0.478479	146.736	18.389	2.36454	0.430035	28.2159	1.43532	60.7175	0.0599252	1.31478	1.27747	0.999765	0.0163028	0.050985	3.72205	35.6099	65.4887	80.1712	2.05628	13.9385	1.15377	0.975946	25.0469	3.59604	4.49343	6.77768	1.00786	0.560738	1.27371	0.413263	2.5978	19.0589	0.783239
GBM	Brain	TCGA-32-2634-01	Tumor	0	0.156642	0.0807534	4.7995	0.451088	45.9346	0.275227	0.459783	1.14336	1.97674	88.5939	0.62337	10.0185	0.0328613	123.669	2.7356	5.18362	0.354412	8.45284	0.42247	21.0175	0.0164624	0.0902972	0.18406	0.23803	0.0268718	0	2.7549	9.20308	16.6462	19.7182	1.0168	2.60044	0.0784226	12.0648	5.89506	2.092	6.75117	3.15719	0.223629	0.150899	4.31135	0.287608	1.87334	1.27234	2.07995
GBM	Brain	TCGA-32-2638-01	Tumor	0.25761	0.252458	0.174978	0.160242	0.784905	21.4314	0.93371	1.04979	1.08442	29.7479	117.405	0.794549	23.5514	0.291292	261.584	5.49647	0.460642	0.955342	28.4193	0.970898	46.7965	0.0648565	0.133403	0.63087	8.45792	0.0264665	0.0206927	2.30924	26.355	34.9414	45.1809	0.973654	18.2518	0.260685	1.67758	14.8842	2.61849	4.47294	4.989	0.566376	0.120757	0.984658	0.596361	3.4266	2.61074	1.97795
GBM	Brain	TCGA-32-4213-01	Tumor	0.19331	0.147345	0.0835568	0.420858	0.194478	25.5617	1.18659	1.08124	2.30039	2.78229	105.85	0.758836	26.2212	0.765048	322.67	13.8698	1.51229	0.627276	23.0355	0.655704	41.4559	0.127754	0.46716	1.27601	5.1627	0	0	1.71841	25.5096	43.5468	25.3895	0.438377	10.1228	0.380368	2.08061	13.8585	1.80385	0.86728	8.07724	0.702443	0.365949	0.646525	0.39157	2.46143	3.60473	0.834891
GBM	Brain	TCGA-32-5222-01	Tumor	0.0779567	0.0594203	0.101089	0.12729	0.219598	23.199	0.095704	1.39531	0.795158	5.20072	72.9533	0.650288	9.29257	0.171402	130.719	14.0784	0.772493	0.525385	39.0453	0.470093	86.7995	0.0343465	0.141295	0.130565	12.9503	0.0420482	0.0438335	0.550314	20.0653	49.6424	14.8177	0.500892	12.8525	0.112487	1.57939	12.9002	2.04594	0.651808	4.70503	0.183296	0.147577	0.312871	0.126328	4.99416	1.80131	1.60862
LUSC	Lung	TCGA-33-4532-01	Tumor	22.0167	0.0836691	0.203345	0.136561	0.214556	1.92696	0.949736	0.754311	4.44307	4.34322	52.4058	1.20037	14.9144	0.330993	119.81	7.50083	0.359854	0.516678	8.59871	1.60755	5.90241	0.303996	0.530548	0.0617975	4.90266	0.0112776	0	3.95235	3.66367	13.0864	16.4681	1.92031	2.69132	1.1108	0.198565	7.99435	11.8893	33.3607	2.65004	0.442453	1.17952	1.29018	1.27057	0.698854	1.39852	2.13716
LUSC	Lung	TCGA-33-4533-01	Tumor	11.5184	0.207518	0.651763	0.410349	0.303396	32.3361	1.19981	0.609116	5.69638	2.46027	137.162	1.35646	29.6389	0.257858	321.525	5.35623	57.0586	0.982763	9.53393	6.53538	8.5689	0.0553618	1.39179	0.198074	20.8125	0.210858	0	3.48241	3.82305	8.0005	21.726	1.67806	4.4999	1.1758	1.06074	7.88897	53.2528	4.57833	4.12251	3.16935	1.63869	0.476288	0.509056	0.799989	2.93742	26.9338
LUSC	Lung	TCGA-33-4538-01	Tumor	975.447	0.0748869	0.577551	0	0.205591	22.8861	1.55995	0.879247	9.26414	55.7375	104.059	1.247	23.4848	0.587564	294.955	11.4705	0.737861	0.902471	8.25019	2.54755	9.75681	1.21202	1.85195	0.332973	9.74453	0.0989202	0	3.84281	4.92535	27.8831	13.4081	2.40625	17.3132	2.13424	0.597149	11.8148	59.2705	9.16838	2.77328	0.470413	2.50963	0.76233	5.40516	1.59502	1.44973	7.88303
LUSC	Lung	TCGA-33-4547-01	Tumor	448.917	0.159326	0.804944	0.165483	0.474112	11.716	1.47748	1.48801	13.4386	2.6611	98.5939	1.36756	55.5891	1.03616	141.664	10.7404	0.475709	0.720969	18.7521	3.20849	9.94641	1.17211	1.14806	0.0599085	145.154	25.2686	0.0427391	3.37843	6.6895	46.2878	16.9515	2.03973	3.18427	1.74489	0.866228	21.7382	60.5549	17.1129	5.64622	0.812362	1.54445	0.877045	4.05702	2.35912	6.30123	2.88159
LUSC	Lung	TCGA-33-4566-01	Tumor	49.865	0.0648605	0.514936	0	0.308189	4.72816	0.557152	1.61824	10.3191	10.7248	79.4484	2.08772	25.022	1.49675	164.726	30.5685	1.3314	1.10449	19.9237	4.68233	24.9511	0	3.70154	0.16767	111.503	0.0305986	0.0956932	14.9507	11.2376	22.0367	17.9741	2.70159	32.1982	4.73285	1.83174	8.43999	3.47394	2.81123	1.81728	0.400155	1.71828	1.28068	2.5855	0.135438	2.00072	5.55354
LUSC	Lung	TCGA-33-4582-01	Tumor	49.5707	0.0237187	0.147955	0.169367	0.0500894	2.57692	0.687636	0.626582	2.75081	0.629446	62.0995	0.478431	11.8068	0.0547344	131.621	4.63241	0.746543	0.419434	4.54822	0.820952	3.8432	0.24678	0.319602	0.110367	13.6324	0.0111895	0	3.53095	2.07013	13.3497	14.993	0.79976	0.967191	1.86953	0.157611	35.3737	27.9483	1.10418	1.76252	0.625236	0.918966	0.228961	1.17871	0.12382	1.047	3.67347
LUSC	Lung	TCGA-33-4583-01	Tumor	695.984	0	0.269383	0.0848016	0.282145	3.07996	0.796983	1.3072	5.12081	44.062	65.6587	0.305806	11.3306	0.41108	313.679	9.84807	1.54392	0.272234	4.17017	1.46803	8.86867	0.343228	0.988379	0.26095	23.0195	0.0560255	0	7.98422	1.88175	30.8063	28.4913	1.9433	10.3697	3.02484	1.77559	11.2698	42.1626	6.64067	1.08503	0.133214	2.45792	1.17246	0.520741	101.426	2.08429	38.8794
LUSC	Lung	TCGA-33-4586-01	Tumor	159.045	0.128555	0.291605	0.0734376	0.35293	4.61358	0.731593	1.22636	2.75251	42.2644	131.996	0.507584	13.9291	0.118664	542.891	6.70086	0.281479	0.420987	7.00287	0.610225	6.91503	0.341818	0.896689	0.166163	2.06621	0.0485178	0.0569	1.25233	3.6866	13.3296	8.95892	0.841441	13.5157	0.637175	0.3417	6.22327	83.5697	2.8066	3.38265	0.317247	1.3793	0.406136	1.28455	2.73811	1.54517	9.55042
LUSC	Lung	TCGA-33-4587-01	Tumor	27.9526	0.374668	0.155809	0	0.27693	9.43676	2.86974	0.476556	5.45945	3.1231	101.652	0.900462	39.3938	0.806963	76.5523	4.79836	13.5701	0.94884	7.85568	1.80317	8.21834	0.101065	0.851321	0.0451989	46.264	0.16497	0.0368516	6.01457	5.22299	46.9407	18.8113	1.4615	3.56488	1.60769	0.290462	12.42	7.14779	28.6022	4.32074	0.658429	1.15799	0.515113	0.989042	0.704126	2.81624	4.46606
LUSC	Lung	TCGA-33-4589-01	Tumor	517.148	0.0568805	0.451582	0	0.0240242	1.70642	0.586325	1.65289	7.71319	19.7628	26.8969	0.400348	41.2821	0	199.94	31.2366	1.55679	1.57957	15.5063	2.745	19.3483	0.0131514	3.40843	0.0117633	99.8613	0.0429343	0.016784	12.7835	4.9999	10.9608	8.52821	2.45946	10.6695	2.27889	3.70412	9.80231	3.93438	0.681776	1.91243	0.408347	1.88359	0.159732	0.223717	1.6866	1.16164	1.63297
LUSC	Lung	TCGA-33-6737-01	Tumor	556.628	0.14964	0.322461	0.0213706	0.181707	9.57628	0.795347	1.28475	4.11619	6.75858	54.8756	1.79819	13.6562	1.00142	93.0274	8.64312	0.614335	1.00947	6.72584	3.59594	10.4161	0.354633	2.00449	0.235967	10.1399	0.12001	1.81035	4.36293	7.34644	14.6044	27.4185	1.91438	2.66629	2.95642	0.994359	21.6159	6.22861	3.4671	5.77858	1.45194	1.25369	1.37228	1.37195	0.109365	1.80656	17.3347
LUSC	Lung	TCGA-33-6738-01	Tumor	68.2615	0.090057	0.600068	0.932447	0.16641	3.44027	0.314271	0.512158	17.3071	1.55116	88.2956	0.937259	74.6588	1.09106	83.8422	8.44834	1.41727	0.235932	4.78473	1.31362	4.97572	0	0.606744	0.785715	12.8099	0.584172	0.0332168	3.89224	3.50894	20.5441	18.5781	2.45607	1.29728	2.06907	0.822841	24.5834	6.23606	1.90347	3.83972	0.745015	1.65513	0.493942	5.95324	0.258572	0.862121	12.1334
LUSC	Lung	TCGA-33-A4WN-01	Tumor	145.627	0.189975	0.861852	0.155034	0.128955	3.2339	3.93402	1.49364	27.1575	11.4128	76.4248	1.95677	13.0142	1.12731	145.879	10.0275	0.557092	0.710998	5.50248	3.05959	5.36968	0.0470617	1.22615	0.750684	3.68151	0.0768195	0.0200203	3.79814	4.12404	26.527	25.5649	2.36849	4.16207	3.06394	0.135256	12.3786	36.2567	24.1212	6.74441	6.01246	1.04251	0.47633	1.33427	0.935071	2.17949	9.05578
LUSC	Lung	TCGA-33-A5GW-01	Tumor	682.039	0.0250755	0.0710993	0.0358112	0.19858	1.77521	4.73878	0.404816	0.559264	11.1336	61.3073	0.150664	8.05101	0.260395	317.328	1.25245	0.274521	0.0328465	5.8344	0.223178	2.0868	0.550784	0.0795022	0.862136	7.54466	0.0236592	0	0.48167	0.990059	20.1672	18.2323	0.323283	2.97864	0.18988	0.0833135	10.3468	23.3691	9.83523	1.13023	0.182831	0.166074	0.473116	3.30525	2.48717	0.37341	13.0717
LUSC	Lung	TCGA-33-AAS8-01	Tumor	9.94767	0.263734	0.710402	0.141243	0.208858	6.70119	0.90265	0.798314	4.99978	12.6351	140.487	0.891346	41.6274	1.1031	504.804	5.80529	0.496254	0.431832	5.11364	2.96671	3.30675	0.438279	1.25425	0.55394	7.71473	0.124419	0.170233	4.18397	3.21125	27.4693	3.35916	2.71358	5.08497	1.70205	0.328596	19.3152	8.52582	6.24466	5.74282	0.295836	1.36461	0.75219	0.911133	1.30795	0.736382	17.8079
LUSC	Lung	TCGA-33-AASB-01	Tumor	1130.08	0.0494643	0.0701257	0.211925	0.156689	1.66422	0.212449	0.29038	0.99289	0.883536	87.7779	0.265358	5.27332	0.0570731	42.7872	0.791859	28.7008	0.226777	1.34423	0.831571	2.16727	0.557537	0.352861	0.18541	1.79674	0.093341	0.036489	0.865313	1.0022	7.78581	6.31373	1.44712	0.109621	0.681017	0.493036	13.932	19.1129	23.0537	5.03144	0.152584	5.9787	5.35004	1.59056	0.258222	0.184148	59.3872
LUSC	Lung	TCGA-33-AASD-01	Tumor	17.8155	0.366249	0.0958582	0	0.59496	1.20459	1.70917	0.372126	2.4715	4.77348	54.0236	0.882644	15.8706	0.162533	388.081	1.15459	1.73493	0.811885	7.87987	3.64975	5.01521	0.325694	0.960219	0.167508	5.88654	0.0797452	0.0207828	3.61423	3.46879	8.23845	18.5416	1.98372	2.29765	1.08607	0.18721	30.6103	187.757	13.4169	1.92192	0.963869	1.60466	0.370854	1.60221	0.323561	1.66316	19.227
LUSC	Lung	TCGA-33-AASI-01	Tumor	68.4248	0.177212	1.14408	0.0389358	0.215907	5.80941	0.966046	1.10034	14.0259	3.89585	44.9774	1.97741	52.0233	0.817887	38.4765	13.0761	1.26851	0.607111	6.02712	5.25743	5.99525	0.0630358	1.96649	0.105717	102.064	0.154341	0.0402236	9.70709	3.83837	24.3776	13.141	5.84015	2.92435	6.30603	1.17758	39.1437	27.1186	13.6986	6.27706	1.16212	2.35637	0.466545	4.34715	0.51237	2.05895	0.720909
LUSC	Lung	TCGA-33-AASJ-01	Tumor	259.45	0.101449	0.249297	0.0482945	0.249949	13.0368	0.853297	0.719633	6.93878	36.708	26.4422	0.624061	5.27443	0.351165	190.145	3.55131	0.138831	0.332222	3.18032	1.97306	4.30521	0.9187	0.83092	0.576961	3.43502	0.0478598	0	5.10379	2.68793	39.1083	8.30671	2.71646	8.33368	1.54805	1.34826	12.7793	165.856	25.3511	2.47169	0.322428	1.45578	0.504494	4.57424	31.9527	0.845288	4.81158
LUSC	Lung	TCGA-33-AASL-01	Tumor	1606.28	0.127259	0.192443	0.121162	0.283677	10.5256	3.40093	0.767824	5.84475	6.58119	49.2644	0.643253	7.29668	0.913636	336.442	7.31599	0.890101	0.314872	4.97381	1.37035	4.7225	0.539432	0.739705	0.0804159	37.0712	0.200119	0.0208615	6.75144	3.08526	35.6312	2.70148	2.94479	3.23392	2.26797	1.17449	16.3594	88.1105	27.6468	4.6163	0.301359	0.674265	0.397076	1.62331	2.98214	1.00769	3.20478
LUSC	Lung	TCGA-34-2596-01	Tumor	48.173	0.219379	2.93909	0.430791	0.376421	9.07247	3.13587	1.02627	23.1187	130.53	171.166	4.81347	30.8954	2.11992	274.473	29.9396	0.975696	1.45479	14.6198	4.14912	11.9093	1.47413	3.39077	0.652179	4.0725	0.0388103	0.0606872	5.58731	10.1363	24.9624	14.016	5.98298	48.448	3.78491	2.05	12.2581	23.1643	4.16729	5.07765	14.4573	4.02283	0.950563	2.36115	4.46643	2.02721	16.0215
LUSC	Lung	TCGA-34-2600-01	Tumor	5.45663	0.202182	0.196549	0.288743	0.42697	5.284	3.83014	0.996154	4.63813	1.54774	93.07	0.47104	31.5108	0.999781	100.148	5.64105	3.20158	0.397258	6.73796	0.856888	3.83632	0.150257	0.663913	0.380792	5.6264	0.0272518	0.106533	2.02109	2.52837	23.6534	5.84933	1.23169	1.17778	0.964322	0.383857	19.2984	7.42553	33.9087	4.53887	0.307789	0.506923	0.278814	1.82681	0.934839	0.814138	2.32758
LUSC	Lung	TCGA-34-2608-01	Tumor	140.726	0.161316	1.26851	0.276456	0.193045	15.5286	2.58665	2.71474	60.9557	5.27989	93.5629	3.8493	49.358	1.68758	293.933	37.7383	2.79624	2.36665	25.0751	3.95628	26.9326	2.20057	4.05753	0.450375	15.2108	0.162351	0.0793334	5.00215	17.0014	36.1755	36.6396	4.05283	12.6604	4.13841	0.750361	22.0861	13.8571	4.31596	8.14873	1.45968	3.8462	1.6044	2.05203	4.44643	7.06939	4.9291
LUSC	Lung	TCGA-34-5231-01	Tumor	12.7229	0.16549	0.703846	0.921732	0.401905	5.0343	0.657471	0.837924	19.4636	4.47622	89.3667	1.94604	113.709	0.973826	138.535	12.0701	9.05873	1.14891	5.64942	4.92602	8.02617	14.4347	3.17436	0.205346	16.6612	0.179564	0.0244159	11.6936	5.67	51.4595	25.5228	3.21675	4.28369	4.16385	1.18216	15.0685	42.7735	12.1494	8.00342	21.45	4.48826	0.929458	0.404606	0.639299	2.74602	25.0679
LUSC	Lung	TCGA-34-5232-01	Tumor	1747.24	0.337339	4.50008	0.206471	0.296832	17.2273	3.37208	2.34577	61.0259	5.79604	58.3921	8.8934	84.3608	5.98674	151.648	42.6475	4.30864	3.009	19.1393	20.3496	16.892	1.54136	12.6053	1.57799	72.3642	0.51532	0.03555	9.67573	11.187	99.2767	7.50017	8.84159	4.07265	16.0344	2.40174	37.9016	45.0839	25.2884	22.6801	4.27954	5.99507	3.15773	15.5091	51.3887	4.04953	8.85936
LUSC	Lung	TCGA-34-5234-01	Tumor	487.466	0.209951	2.40189	0.0521457	0.462653	24.7616	14.7121	6.43051	21.0376	3.63369	37.1699	3.80007	48.8017	1.91691	86.4259	142.66	6.29587	3.40779	24.5838	5.81345	29.491	1.68844	7.87204	0.00471947	34.343	0.103353	0.0269352	4.70922	15.4077	33.1305	13.5334	3.74783	12.6073	4.54322	2.48696	23.0856	15.1703	2.44225	12.5211	2.11956	3.99012	0.761012	1.96978	8.93971	10.8552	7.35614
LUSC	Lung	TCGA-34-5236-01	Tumor	118.804	0.202467	0.442251	0.042837	0.11877	10.2916	0.79713	1.07853	12.1978	3.09219	120.646	1.73142	44.7186	0.3807	324.081	12.2351	1.23142	2.67177	17.9697	4.3604	21.441	0.364097	2.41316	0.0504008	2.58404	0.0283009	0.0221269	2.50016	16.3854	37.2422	22.2924	2.33512	5.92951	2.74108	0.373721	11.4111	42.1373	8.53068	7.43582	2.8431	4.6287	1.52013	1.54242	0.767269	4.1636	11.595
LUSC	Lung	TCGA-34-5239-01	Tumor	5.78591	0.211214	1.2265	0.0965255	0.883168	64.5488	2.63986	2.72785	38.289	17.0484	90.94	4.26404	94.6672	1.65719	231.679	24.4858	4.20844	2.44577	22.0928	7.18523	24.3523	0.0488349	3.83044	0.502326	39.7484	1.18774	0.211901	23.0679	13.7776	85.3197	29.82	9.30028	12.8219	9.51487	3.17196	25.7299	40.2861	22.188	39.0682	2.27447	7.19576	1.7275	6.64581	2.36401	15.987	7.85092
LUSC	Lung	TCGA-34-5240-01	Tumor	11.5202	0.0972963	0.662099	0	0.218313	18.9592	2.27227	1.08881	7.12489	20.5571	57.6942	4.44709	83.1425	0.39292	161.515	28.8465	0.499302	1.80021	16.5627	0.721633	19.5724	0.576458	0.944717	0.0440158	7.38112	0.0114751	0.0179435	1.51852	10.7096	30.2188	12.7511	0.844295	19.0613	1.18886	0.282859	8.42134	9.97575	1.52283	3.55575	0.381988	1.53043	0.672397	0.374919	3.83481	9.8705	20.9495
LUSC	Lung	TCGA-34-5241-01	Tumor	305.245	0.177315	1.76353	0.23375	0.302445	17.0368	3.03163	3.22287	12.29	5.63834	71.9994	4.82347	48.2513	1.29049	102.724	43.0591	7.76482	2.91225	28.4039	6.25862	30.2342	0.66226	5.27583	0.733397	38.3728	0.102954	0.0402469	6.83072	15.9859	30.9075	34.5865	4.27444	10.084	4.98577	2.85501	20.3143	93.3004	4.39368	12.9602	1.89718	3.64952	1.00545	1.28315	0.769001	7.21052	7.55675
LUSC	Lung	TCGA-34-5927-01	Tumor	20.7944	0.267509	0.265474	0.0636732	0.753239	9.2816	1.37635	0.719772	7.45789	1.55863	94.0289	0.650575	27.6311	0.334381	199.766	4.96768	1.25077	0.554818	8.90342	1.25658	5.08642	1.99727	0.724454	0.0288139	8.69943	0.0420667	0.0657792	5.71967	4.29664	17.8471	13.3207	2.05604	1.9564	6.76757	0.592534	13.6023	98.7258	25.4317	15.6692	2.68814	1.13684	0.57711	2.33414	0.465499	3.21296	4.49116
LUSC	Lung	TCGA-34-5928-01	Tumor	13.197	0.252318	0.915742	0.144137	0.2309	19.2422	1.39979	1.09858	6.25277	5.49415	133.426	3.49407	86.0637	1.00925	180.536	10.2113	4.32763	1.58646	14.5973	4.3583	16.3535	0.0875077	3.58656	1.17842	18.06	0.0793555	0.0372262	6.95849	9.38115	44.8813	58.0802	5.1714	8.60391	5.29766	0.335331	26.9922	19.5377	5.27454	6.45477	5.28324	6.17747	1.62378	2.86094	0.807877	11.1379	8.91701
LUSC	Lung	TCGA-34-5929-01	Tumor	18.624	0.115815	0.816269	0.874257	0.13976	43.3497	1.66994	0.352088	4.40349	4.63559	196.767	1.51244	139.351	1.24086	96.331	10.8489	24.249	2.55735	13.8727	3.84499	14.0516	1.93182	3.93422	3.165	10.9666	0.117079	0.0488202	19.9767	8.89194	144.059	13.1588	3.21599	5.22134	4.16856	1.86902	19.3429	88.8436	21.6106	53.3301	2.30131	2.4381	0.471879	6.9822	1.05373	2.33181	49.5822
LUSC	Lung	TCGA-34-7107-01	Tumor	35.3862	0.15866	0.373734	0.244017	0.296399	18.9058	1.46773	0.680647	18.7275	43.8242	88.5063	1.39327	13.0213	0.563279	244.594	7.69015	1.0355	1.16704	11.8357	2.80008	13.7621	1.18517	1.37367	0.378599	5.19428	0.0575764	0.0180063	5.02362	14.4689	27.8886	29.713	2.85644	15.2981	2.31043	0.283849	12.631	29.5837	8.0196	4.13316	4.44931	1.34179	1.7672	3.24337	6.67707	4.37484	7.13054
LUSC	Lung	TCGA-34-8454-01	Tumor	70.9253	0.355054	1.83836	0.0440926	0.326003	19.0873	3.92843	3.0812	31.1245	5.70387	110.033	7.22143	106.941	2.99237	337.696	19.6714	2.23928	1.25371	21.5885	23.2959	19.6872	0.963691	6.94999	0.215494	234.993	0.64087	0.136653	25.332	13.9545	78.1628	22.9317	11.6657	6.29489	16.3972	3.84675	44.0054	90.7136	14.7199	13.7279	5.43728	7.93379	1.91014	12.4139	3.80373	6.20679	7.814
LUSC	Lung	TCGA-34-8455-01	Tumor	14.2494	0.366932	0.374545	0.0524028	0.213095	10.2107	0.433394	0.727	12.1665	3.4269	63.0743	2.06294	68.3427	1.27013	364.565	5.38069	0.301282	0.624839	8.49271	1.95947	6.26905	0.0848385	0.93069	0.00948549	51.8747	0.0173104	0.0541361	2.74381	4.65129	19.8848	19.7092	2.00142	2.53714	1.62923	0.487654	36.5154	47.1671	11.3094	3.12895	1.87276	0.716903	0.98212	1.07263	1.34087	4.44937	2.31013
LUSC	Lung	TCGA-34-8456-01	Tumor	17.5838	0.241689	1.32074	0.815844	0.255201	70.1661	0.920097	0.386955	23.0646	23.8617	63.2359	2.14996	62.7066	0.557735	239.493	11.8466	0.481084	0.805865	7.24569	5.17131	9.20307	1.65103	2.71681	0.0340793	15.397	0.145116	0.0648329	4.13007	7.69347	54.867	23.7635	3.2249	9.3491	3.28217	0.58401	19.3173	43.2395	11.1221	8.88622	1.0105	0.960421	0.9448	1.43639	1.88109	2.00989	0.663983
LUSC	Lung	TCGA-34-A5IX-01	Tumor	20.1957	0.113188	0.224654	0	0.089637	3.5702	1.44324	0.581412	1.97749	3.8847	85.2298	0.437194	37.8439	0.195899	228.527	5.05547	0.425961	0.648662	5.75448	2.79834	4.97492	0	0.762586	0.182875	7.31326	0.066747	0.0208743	3.00894	4.42492	7.30917	13.4333	1.51539	1.781	2.133	0.188034	16.9227	2.07853	7.66164	1.68908	0.460251	3.91688	0.831887	0.360957	0.0295442	1.89622	0.570088
LUAD	Lung	TCGA-35-3615-01	Tumor	80.3666	0.0987441	0.783943	0	0.454972	12.1312	1.52293	1.04078	7.02069	2.69377	33.6867	2.38088	14.4928	1.11862	82.9213	17.2102	1.05646	1.09355	8.48615	2.25482	17.3652	0.42548	1.52265	0.0464112	4.98628	0.093167	0.013244	2.05687	9.1592	34.5369	18.1304	2.2078	3.27853	1.69319	0.536854	16.3292	6.01682	2.38249	4.06795	0.473262	1.30796	10.3119	20.4252	2.02443	1.32722	11.8457
LUAD	Lung	TCGA-35-4122-01	Tumor	153.868	0.134369	1.40967	0	0.7567	11.569	3.48675	5.96541	21.8105	16.0122	57.583	8.27527	81.4534	2.04134	153.57	84.0928	7.32458	6.80575	42.3693	5.38163	71.6359	62.7047	6.95832	0.0289463	78.1795	0.08452	0.115643	7.06721	27.213	40.6732	46.6656	4.93051	21.1626	3.25288	3.49713	21.32	4.48946	4.45782	6.43835	2.16039	7.00815	0.481497	1.34502	2.03423	5.21676	9.55937
LUAD	Lung	TCGA-35-4123-01	Tumor	69.4253	0.30382	3.1312	0.0377301	0.292909	10.8516	6.42526	6.82411	47.3742	47.4058	52.8692	3.39016	102.797	2.07285	198.591	69.463	30.1523	3.58177	36.1884	11.0253	60.2363	1.22168	15.5379	0.409774	21.7067	0.24927	0.058467	28.8357	21.3494	43.7363	45.3552	27.6153	26.6751	7.91123	2.41389	55.2185	91.693	4.14206	88.2792	1.00759	15.8701	2.06342	3.39109	2.64802	15.7227	13.14
LUAD	Lung	TCGA-35-5375-01	Tumor	79.6616	0.0787888	1.45954	1.50028	0.388236	5.55941	0.958795	2.04284	14.5265	8.0419	15.6577	1.57798	16.6466	1.69696	151.16	46.5843	2.87521	1.20407	12.927	3.16856	14.2427	0	2.16494	0.176519	46.3647	0.123898	0.0387475	13.8732	8.90951	17.4797	22.976	4.6361	8.3347	2.7842	2.09421	18.6102	6.59115	3.23222	7.23046	0.500815	2.67865	0.253521	1.88443	3.50982	4.16234	10.6483
OV	Ovary	TCGA-36-1568-01	Tumor	2756.23	0.175098	0.233634	0.0882575	0.206638	9.22658	1.78058	0.544187	6.15649	2.61773	44.3562	0.583493	32.0102	1.52118	16.0648	7.83545	0.761134	0.283328	9.29666	1.03894	12.6815	0.0119072	0.947019	0.825405	6.7145	0.0194362	0.0303922	6.33113	12.0289	31.0338	8.4448	7.92653	3.54264	0.666493	1.33463	39.5068	41.5481	10.9236	4.4166	0.947394	2.99467	1.6541	2.65507	0.215076	3.28671	1.27098
OV	Ovary	TCGA-36-1569-01	Tumor	32.4096	0.215787	1.37053	0.221885	0.318992	75.433	2.94725	1.57081	17.7623	2.39635	68.9879	1.64475	24.5194	2.46989	25.2483	22.4624	1.37019	1.00627	20.7579	2.09981	19.0093	0.109763	2.44928	0.232056	12.5856	0.12216	0.0254693	6.14646	14.04	37.94	7.68316	5.82083	6.16716	2.26979	1.11845	11.3191	1.98131	4.93274	5.99342	1.00694	1.52062	2.17394	1.66072	0.396525	6.4084	1.19553
OV	Ovary	TCGA-36-1570-01	Tumor	365.349	0.0160035	2.40496	0.0914207	0.253473	70.7485	0.644393	0.258359	1.5467	3.65897	61.8358	0.199179	16.9549	0.572424	20.9876	4.2631	0.153303	0.670818	5.87369	0.221566	4.98332	0.0555027	0.36786	0.835682	9.1878	0	0	3.8975	4.86788	53.1632	5.46572	0.539616	2.45429	0.170759	0.132929	18.5803	7.32253	13.9327	2.55388	0.134636	0.206682	1.85382	2.84947	0.0835443	0.791548	0.302265
OV	Ovary	TCGA-36-1571-01	Tumor	148.596	0.0361806	14.4339	0.0516707	0.124161	93.0087	0.854676	0.146023	2.90499	1.00632	88.5745	0.869548	34.0691	0.104365	3.33745	1.29742	0.0990242	0.343599	2.59618	0.161008	3.79861	0.0627399	0.315455	0.593913	1.89573	0.00853426	0.0400348	3.2143	2.29785	27.7444	7.14286	0.520275	0.994261	0.161892	0.270473	7.42181	1.4949	14.9362	1.07983	0.18263	0.269575	0.182567	2.45663	0.132213	1.4143	0.683356
OV	Ovary	TCGA-36-1574-01	Tumor	4403.23	0.12943	0.489315	0.21565	0.125277	74.7096	1.2392	0.569862	3.14329	2.6972	120.643	1.22204	43.3279	0.896036	39.6533	11.175	1.32841	1.44109	11.9484	2.5599	15.8953	0.23691	2.23987	0.669173	48.3592	0.0915896	0.159131	6.49664	10.4055	62.9223	34.2111	2.50299	8.75814	0.697938	0.860062	20.3836	7.13035	9.08423	21.811	1.8148	2.5502	0.804545	2.03509	0.225224	7.00975	1.98283
OV	Ovary	TCGA-36-1576-01	Tumor	103.21	0.194544	1.71	0	0.243937	61.6873	2.41532	1.30268	17.1751	3.32605	108.056	1.45069	37.7075	3.11453	44.494	26.3167	1.23131	1.21046	16.2616	2.09222	24.3924	0.140565	2.35157	0.213738	10.5218	0.103251	0.19733	5.28847	22.8857	57.1571	19.9029	4.50983	11.0589	2.0507	0.52518	15.8876	3.5353	8.54918	15.9673	1.85491	5.25048	1.55787	1.66733	0.583966	18.4687	2.75583
OV	Ovary	TCGA-36-1577-01	Tumor	69.7876	0.139616	0.346385	0.822485	0.19349	50.4356	0.861999	0.307356	0.467082	0.570019	100.383	1.80506	20.6034	0.0604097	12.5441	4.44779	1.31354	0.388627	4.08193	0.0172585	4.92458	0.0605263	0.0414988	0.189482	0.415137	0	0	1.9635	3.07357	6.90269	11.0444	0.432688	0.510532	0.0360415	0.0289922	5.96565	3.15139	12.4949	9.35431	1.34098	0.404544	0.336935	2.46734	0.145769	1.55931	2.46118
OV	Ovary	TCGA-36-1580-01	Tumor	111.789	0.150313	1.59824	0.778166	0.0991975	40.5239	1.6039	0.275753	10.8396	2.11915	65.7114	1.37083	37.7078	1.45251	33.9665	10.2629	2.4941	1.0337	12.266	1.18917	13.3893	0.0977452	1.87649	0.0437142	6.74037	0.0531836	0	6.7156	14.8224	26.0793	12.1094	6.0559	5.77961	1.20289	0.405774	14.0615	5.00298	4.27292	7.75924	1.75986	2.78122	3.4049	0.729007	0.529664	7.57448	2.98096
OV	Ovary	TCGA-36-1581-01	Tumor	386.261	0.287124	2.07328	0.0820103	0.70741	8.06364	3.42213	0.674224	36.2881	9.50507	70.4707	2.6781	14.769	2.29695	40.9444	18.5698	2.25275	2.01843	19.8606	10.1462	21.9746	0.0553217	7.58608	0.291947	31.4914	0.171574	0	39.1718	19.0533	200.266	35.6652	19.4767	10.8598	5.17195	0.922172	25.7469	5.36048	18.1498	11.0761	3.38177	3.2581	14.757	1.66341	0.659513	4.53019	1.22922
LUSC	Lung	TCGA-37-3783-01	Tumor	94.6247	0.121545	0.909825	0	0.53903	9.59303	2.37528	4.28119	12.1446	5.81843	31.8548	2.3578	56.3488	0.981695	299.272	67.7133	11.2773	2.51556	16.4041	11.515	27.2103	0.11241	8.53575	0.0754091	60.5129	0.0688083	0	7.73799	8.04462	16.9375	20.8377	5.2073	7.17591	4.81945	3.27107	22.7162	52.9356	7.73956	5.41918	1.34977	4.09741	0.629317	0.904419	1.09136	3.60704	26.0789
LUSC	Lung	TCGA-37-3789-01	Tumor	1253.12	0.19465	0.662294	0.259454	0.411064	5.07546	1.86712	3.75184	7.98802	6.51662	103.786	1.88239	68.5146	0.449184	231.122	27.2721	74.3003	2.66871	16.5944	13.2178	23.2721	0.300034	7.59082	0.677623	75.8519	0.1959	0.114872	11.6621	9.36403	16.131	23.0357	6.74348	8.21344	4.17173	0.991645	27.8486	31.3361	19.7758	4.64755	2.24166	8.02717	1.03629	0.910416	1.54454	3.36791	20.0325
LUSC	Lung	TCGA-37-3792-01	Tumor	675.981	0.202068	1.54695	0	0.93347	14.0397	2.99691	5.72731	15.1352	73.6953	91.0411	4.60709	197.924	3.43898	231.321	107.235	34.7729	28.7353	113.776	17.8846	85.8908	0.1168	18.7393	0.515832	56.9491	0.393226	0.0372656	67.6139	50.7696	97.0769	45.4263	6.56294	54.5666	5.62494	1.21686	25.0169	28.0233	5.13596	14.2155	2.36581	23.4117	1.83977	7.20245	5.69629	15.3006	23.3763
LUSC	Lung	TCGA-37-4129-01	Tumor	0.34654	0.145277	0.0299578	0.0754456	0.348634	64.8565	0.496337	0.426425	1.06041	1.60416	39.9091	1.91581	50.3806	0.0304772	345.874	3.07838	0	0.172999	11.6464	0	3.93055	0.0763401	0.041873	0.0477977	2.37743	0.11215	0.0194852	1.23221	3.16989	3.81844	9.72776	0.157172	0.913195	0.072733	0.219402	28.815	8.77141	65.4829	3.86127	0.177776	0.0349879	0.01159	0.105293	4.6883	8.93451	0.299336
LUSC	Lung	TCGA-37-4130-01	Tumor	5.49651	0.462935	4.23973	0	2.68849	5.9219	5.13232	23.9833	36.3093	6.05999	12.7579	3.87423	39.5783	2.64402	44.5994	273.747	5.63827	4.10836	21.4011	23.9889	35.0304	0.347865	12.5492	0.107705	97.8877	0.600584	0.0683	30.7741	10.053	22.2593	23.3286	12.9467	18.7337	9.75164	4.11443	24.1738	13.8851	14.3798	12.7451	2.05117	5.93272	0.345317	1.261	3.86671	4.02546	1.80702
LUSC	Lung	TCGA-37-4132-01	Tumor	3.08338	0.101692	1.56344	0.0645467	0.250547	12.3076	1.75921	2.60351	33.2649	5.78953	34.7593	3.48177	25.7978	0.730085	34.6862	47.247	2.10291	1.9981	13.4693	34.572	17.1002	0.0391872	6.14382	0.175255	20.8629	0.138592	0.0333408	10.325	8.79335	17.2876	11.4187	5.82691	7.71258	3.59355	0.600663	22.7402	8.36883	8.33153	5.94625	0.697097	3.47977	0.515617	0.648592	2.54818	2.99263	2.56093
LUSC	Lung	TCGA-37-4133-01	Tumor	444.903	0.0614472	0.850232	0.0351019	0.233577	7.56319	1.887	2.45293	15.532	35.8625	30.9252	1.66667	24.6127	0.907512	106.036	29.2117	1.21088	1.30394	14.6198	2.72232	19.52	0.127865	1.90923	0.0444769	72.8463	0.0927626	0.0362629	3.49039	8.61275	28.4883	14.7317	4.14382	22.8125	1.21823	0.367486	9.26357	9.47844	3.9193	4.88049	0.220566	2.66154	0.388252	1.38475	3.31042	5.3595	7.48959
LUSC	Lung	TCGA-37-4135-01	Tumor	51.1205	0.176427	0.457365	0.107983	0.252823	3.95725	0.811881	1.42411	3.71004	2.32815	52.4871	0.930242	66.1806	0.34897	52.1674	51.8716	6.58774	1.07298	13.1753	1.49547	17.2522	0.0728425	1.758	0.0260616	42.8585	0.0594509	0	1.59073	8.43894	28.8705	4.96664	1.29975	3.4184	0.694007	1.80041	19.1172	47.7873	42.6307	5.86428	0.523028	1.41886	0.287534	0.428667	1.31574	3.63258	12.1865
LUSC	Lung	TCGA-37-4141-01	Tumor	28.3716	0.116391	1.16166	0.199467	0.430143	17.9808	1.79964	2.66477	14.0178	6.54585	39.1691	2.1679	62.1671	1.26237	59.9735	31.78	1.62464	2.63758	13.7182	4.65008	16.4472	0.188376	3.52414	0.204599	22.2389	0.175708	0.034344	7.98475	9.89843	31.2598	14.4816	6.09458	6.56207	3.73372	0.541394	17.6723	7.51635	5.48066	9.15939	7.18072	2.87529	0.531132	1.01453	1.55547	12.0583	2.4035
LUSC	Lung	TCGA-37-5819-01	Tumor	32.2793	0.211064	0.558555	0.401903	0.12735	25.0656	0.636722	0.737528	29.7985	1.82603	34.0591	1.94105	14.1753	1.71631	16.8662	13.2451	1.3479	0.552946	5.96598	3.18056	6.0599	0.12781	1.86414	0.0415708	18.9583	0.0758639	0.118627	11.1148	5.52952	15.1341	11.4591	3.62815	1.78192	2.78135	1.0018	10.3204	202.868	12.7352	21.6956	0.800457	0.945225	0.626226	0.715817	0.734553	3.5279	6.1252
LUSC	Lung	TCGA-37-A5EL-01	Tumor	320.507	0.115548	0.0655251	0.082509	0.228765	1.45785	1.73698	2.50132	3.22136	0.796087	93.6727	0.272744	41.7964	0.266644	338.379	1.53531	19.6469	0.264874	14.2716	2.37104	4.53734	2.33764	0.595313	0.0597402	115.96	0.790408	0.191786	4.14181	1.10303	40.6464	17.6712	5.50039	1.51084	2.36639	0.767818	28.5328	101.629	29.7553	3.62455	1.0531	0.497426	2.06604	3.66947	0.0904805	0.860337	38.8104
LUSC	Lung	TCGA-37-A5EM-01	Tumor	280.24	0.277184	2.20061	0	0.695116	14.8631	3.05068	1.47466	15.8159	7.23214	124.426	3.53905	39.0363	1.75902	247.511	12.2693	12.3279	3.65354	20.2494	14.2881	22.2464	0.100137	9.20011	0.0716544	24.5919	0.163456	0.102237	11.7897	14.3641	48.1298	29.7191	8.34978	8.0779	8.20491	0.633151	16.6794	51.2719	17.5759	15.8279	2.33193	4.6583	1.80915	1.62977	11.9378	6.74432	8.1147
LUSC	Lung	TCGA-37-A5EN-01	Tumor	216.217	0.151383	3.20494	0.14413	0.399616	328.092	3.27805	0.962751	15.9062	8.73012	82.5984	1.55926	28.0492	2.62004	217.432	9.82304	0.552436	0.793189	6.28648	6.18781	5.17277	1.51672	1.51988	0.247847	14.3067	0.238055	0	4.15412	4.19444	31.6412	8.75016	4.45385	3.17598	5.71424	0.838285	24.4448	40.1545	22.2222	7.43799	0.594335	1.03603	0.907797	0.34866	0.52685	2.71054	1.14369
LUAD	Lung	TCGA-38-4625-01	Tumor	99.1886	0.1673	0.62345	0.159285	0.28601	7.12535	1.39434	2.53718	12.8168	94.7322	47.0626	1.81894	80.7017	0.772141	530.107	31.3331	49.9756	3.74637	23.4793	2.61562	26.9236	0.0644693	2.74054	0.102973	42.0601	0.180401	0.0705228	7.32358	15.6695	33.4511	124.334	3.16029	26.7093	2.79146	0.873488	16.1731	38.4271	2.52365	5.37652	0.786404	3.25548	1.20949	2.11291	0.715331	2.46592	21.8081
LUAD	Lung	TCGA-38-4626-01	Tumor	62.6254	0.20873	0.481632	0.0616748	0.296399	10.4231	2.76678	1.54225	4.47342	14.3698	58.8724	5.0289	42.9226	0.963354	230.183	15.9378	0.925874	3.82783	44.3946	3.61585	86.0799	5.02576	2.03099	0.0632617	16.9083	0.264852	0.552194	3.74282	52.7086	73.0615	63.2613	2.61252	12.6588	2.51207	1.31527	37.8324	5.74953	4.87587	8.75049	2.38175	2.11176	3.03185	6.33507	0.811601	1.99819	14.972
LUAD	Lung	TCGA-38-4627-01	Tumor	148.223	0.180285	1.21321	0.0343295	0.279201	41.3141	2.69724	2.01089	15.2617	4.57585	95.0444	7.60321	51.3331	2.74583	153.798	26.0137	2.26978	2.06243	29.8	1.40252	42.4336	0.597468	1.77195	0.304487	53.8111	0.0793812	0.035465	5.07915	22.1726	55.0702	75.1475	2.55078	15.5129	2.15119	1.35773	19.8455	6.17992	0.617406	10.0147	2.0223	1.59203	0.66449	1.50759	4.26657	28.9692	11.3201
LUAD	Lung	TCGA-38-4628-01	Tumor	23.3835	0.287756	0.247244	0	0.0552442	7.97015	0.505601	3.04581	3.1117	2.56329	72.2805	1.92355	31.1222	0.301837	71.2126	10.2183	1.00237	1.49631	13.5685	1.01754	23.1831	2.41935	0.93998	0.0946747	2.0518	0.0905012	0.012865	0.466602	15.9641	41.6431	17.142	0.518862	4.54519	0.384173	0.31869	22.1527	29.9172	0.97052	4.82259	0.479283	1.15503	0.176002	6.05281	1.74801	2.87528	7.88344
LUAD	Lung	TCGA-38-4629-01	Tumor	167.991	0.193849	1.0793	0.0503351	0.427981	9.69661	2.81943	2.66393	17.8179	24.04	96.5447	4.67402	120.4	0.833673	131.282	20.9782	12.7333	4.08587	39.6472	4.28712	63.6259	2.42435	3.26856	0.355337	90.2972	0.0665093	0.13	13.8305	25.8406	53.2722	79.048	8.93064	30.7128	5.47729	1.96147	22.3553	58.7629	2.22543	9.33845	1.8977	6.06331	1.36092	1.40028	1.54555	8.12585	12.4484
LUAD	Lung	TCGA-38-4630-01	Tumor	14.6725	0.371582	0.359761	0.155318	0.507191	23.8475	1.40132	0.465536	7.35765	3.67245	64.7705	2.21705	26.7075	1.31759	44.043	8.20609	0.496097	1.95882	9.29825	5.26996	10.0097	0.0523864	2.45678	0.50137	20.9175	0.581474	0.0401137	7.32416	6.98719	81.6285	9.22817	2.69639	6.3951	3.1132	0.240894	16.3516	5.21474	15.2761	8.41279	1.08778	3.07322	0.2386	0.929675	0.302797	5.89971	0.981409
LUAD	Lung	TCGA-38-4631-01	Tumor	19.8776	0.0636603	0.264738	0.303051	0.134439	9.45983	0.273422	1.02772	11.4848	1.62444	28.2405	0.819635	76.1242	0.391749	18.6941	13.4796	2.49737	0.722704	8.76023	3.1897	8.16314	0.269847	1.61469	0.0877691	10.5592	0.100108	0	3.55205	3.73719	9.04708	7.18943	1.76773	4.40177	1.34391	0.846047	8.52704	3.70192	6.13157	4.08431	0.785502	2.9935	1.00559	1.21808	1.32932	8.93822	33.1856
LUAD	Lung	TCGA-38-4632-01	Tumor	265.734	0.167871	1.33275	0.0684978	0.151934	8.84182	3.86254	3.414	12.7655	15.0538	47.5739	4.46681	50.2575	1.16216	127.251	42.8755	11.4207	7.22511	36.4082	8.01592	42.2679	2.6615	6.80503	0.0619943	11.1316	0.113135	0.0707634	6.515	16.1216	28.0159	59.2402	18.3129	9.0563	3.97861	0.478073	29.2981	93.1416	2.2585	21.7937	0.860822	27.271	0.399862	7.50751	3.65562	3.44365	7.1264
LUAD	Lung	TCGA-38-6178-01	Tumor	941.953	0.137861	1.7981	0	0.473095	9.80809	0.592112	0.758728	14.5537	4.11586	63.4425	3.40203	43.7483	2.386	144.771	9.44583	0.848963	1.58011	14.2281	5.2488	16.6014	43.1903	2.02153	1.97791	56.0589	0.520296	0	4.01948	11.7458	109.94	76.8466	8.61332	4.88837	3.60628	1.60315	27.3735	50.843	11.8029	9.48861	0.927848	3.51523	3.17576	72.192	0.863619	3.51933	15.7097
LUAD	Lung	TCGA-38-7271-01	Tumor	51.9921	0.298608	10.6681	0.121843	0.653125	15.3989	3.02309	2.19122	136.94	8.25101	32.6942	12.0099	46.5746	15.9473	162.024	135.57	4.78689	2.37483	28.4477	8.3949	26.214	19.2822	4.26033	0.805008	32.3616	0.201245	0	11.2962	21.7073	47.7373	34.6338	19.2912	13.2732	19.5869	3.25984	32.9748	17.2338	1.80327	14.1867	2.46432	7.78355	2.58304	3.82038	0.668076	4.99119	8.21818
LUAD	Lung	TCGA-38-A44F-01	Tumor	483.874	0.2391	2.09711	0	0.555428	12.4466	3.09793	2.43297	42.1876	6.83333	38.7849	3.94041	67.2067	7.65106	100.81	34.3369	2.61762	2.10887	17.7166	12.2639	21.1368	19.8832	4.77584	0.0576887	33.8384	0.992621	0.0235174	8.59513	21.448	77.6678	22.768	5.31151	5.51083	5.87055	1.4829	81.5708	18.3434	18.4406	16.9713	1.55558	2.01639	5.13373	3.89717	0.565847	3.05189	12.2835
LUSC	Lung	TCGA-39-5011-01	Tumor	926.036	0.178572	1.64918	0.109297	2.55897	7.08093	3.27332	9.15398	20.5206	15.0761	28.5845	2.38673	109.251	4.38574	105.12	77.5283	1.95497	3.04086	31.189	6.07985	44.2032	0.811011	4.54955	0.580328	137.503	0.421217	0.715107	29.0863	33.371	52.7056	27.2936	15.5843	11.8724	6.68202	8.39107	34.9498	15.2249	11.0432	5.90451	1.98878	9.12353	2.76479	2.15584	1.19856	3.01195	7.83767
LUSC	Lung	TCGA-39-5016-01	Tumor	228.382	0.104882	1.99247	0.0374464	0.6091	8.41753	4.30761	2.13574	24.3667	108.537	77.9338	3.67975	57.6252	3.11615	346.16	48.2719	1.68645	2.62749	24.099	6.89734	23.3382	0.212186	6.38041	0.732046	85.331	0.321614	0.0386849	14.0306	13.2677	108.576	35.0619	6.39684	19.6176	8.9889	5.27062	25.3509	39.162	4.02674	7.79372	3.57357	4.15041	1.19653	2.20192	15.5496	4.25323	13.2063
LUSC	Lung	TCGA-39-5019-01	Tumor	86.124	0.178517	1.25162	0.185416	0.188497	30.0651	1.34178	1.01226	22.8997	10.767	128.163	5.04959	109.436	1.27332	170.2	21.574	1.17706	1.81758	11.338	4.50975	14.7132	1.03188	4.69515	0.851643	10.0997	0.176091	0	3.7631	8.1824	72.2037	12.4289	4.47427	8.57428	5.30661	0.566164	19.0279	86.9717	9.00527	7.35435	1.2925	2.53123	0.975566	2.63513	2.03329	5.64473	3.67825
LUSC	Lung	TCGA-39-5021-01	Tumor	69.8573	0.1375	1.98833	0	0.145187	37.2503	1.69787	2.11888	41.4002	16.28	59.9996	2.52272	80.7083	1.90381	176.703	29.9142	1.74052	1.91368	15.0726	7.2747	19.3808	0.417262	4.16872	0.275472	37.3043	0.194601	0	10.8714	11.09	37.1308	18.1262	5.45446	15.1752	4.74453	1.71316	16.8493	59.7052	7.32075	11.3063	1.58093	2.85719	0.980402	1.69	4.73748	6.39865	7.70447
LUSC	Lung	TCGA-39-5022-01	Tumor	245.573	0.41917	2.31146	0.144497	1.52622	11.9044	3.45323	5.32452	106.792	20.0201	44.8969	4.39814	57.5004	2.55166	148.267	35.0513	4.50986	2.07322	22.4471	10.8205	31.2351	0.359259	4.52542	0.549267	442.596	0.334125	0.223915	43.8979	22.8278	53.399	28.1886	16.6567	15.568	11.7809	3.33766	37.0907	35.3905	7.42496	9.45541	2.08344	6.80635	3.73556	1.89755	3.72752	5.84999	6.53382
LUSC	Lung	TCGA-39-5024-01	Tumor	451.739	0.0523268	0.627384	0.0854054	0.205222	4.95674	26.4957	0.592427	8.06935	3.25035	91.9613	1.55917	51.1398	1.56978	369.823	10.215	1.80043	0.401467	6.29067	3.78491	4.68838	0.406164	1.83678	0.0386483	138.841	2.46857	0.0220575	4.53336	2.73787	94.9529	10.9548	2.28332	2.5181	2.97434	0.869281	23.5721	65.5245	14.6959	3.82463	0.838517	1.1783	0.872483	1.56143	0.327798	0.993905	8.92309
LUSC	Lung	TCGA-39-5027-01	Tumor	143.204	0.0159162	0.0992838	0	0.0420151	3.04566	0.615243	0.23359	0.828293	9.67423	87.0516	0.163939	8.6359	0.110187	190.383	1.75301	0.152467	0.208487	1.53574	0.77125	2.17544	4.1216	0.353238	0.497851	8.88186	0.0300345	0.0117412	3.35213	1.01292	22.4072	2.46165	0.710301	2.18693	0.673832	0.105764	9.06242	52.0255	5.00781	1.27967	0.24995	0.395298	0.530765	0.998218	0.697944	0.744906	4.12846
LUSC	Lung	TCGA-39-5028-01	Tumor	623.643	0.0988537	0.921845	0	0.197163	7.36015	1.144	1.03168	22.8968	6.65934	55.9273	2.28153	36.9423	0.912479	190.96	15.2766	8.29709	2.27325	12.4897	4.64893	15.5574	4.85055	3.44758	0.0113575	50.32	0.165814	0.0486153	8.46951	7.70339	23.2692	12.1033	4.0957	8.62677	2.58591	0.583897	15.7885	15.7998	4.05537	4.36196	1.68794	2.15325	0.597614	0.916544	1.00917	3.89048	14.9644
LUSC	Lung	TCGA-39-5029-01	Tumor	113.918	0.108178	0.858839	0.0686633	0.177684	8.77894	2.95553	1.27011	31.4189	2.67452	31.3742	1.88802	48.6039	0.970809	319.837	20.5967	3.849	1.52724	30.4184	4.44556	19.1049	0.805937	5.16374	0.105645	661.645	1.63309	0.0709343	19.4108	9.46656	30.5798	22.7368	7.31904	3.66537	5.87476	1.75717	28.3721	29.1357	6.72756	5.3298	1.60446	4.25894	1.31851	0.97744	2.81109	3.34969	11.1089
LUSC	Lung	TCGA-39-5030-01	Tumor	15.7479	0.582375	3.66949	0.323443	0.375792	118.788	2.93556	4.79586	86.977	16.5118	68.9321	6.87331	113.462	6.45827	191.452	42.8654	7.08413	4.34404	33.8264	15.5178	31.2406	0.355329	14.6945	8.68164	43.8475	0.366321	0.214805	32.0286	19.8676	138.819	21.8468	14.4709	18.7	14.4882	4.24613	32.0229	35.8462	8.48314	19.352	5.40757	15.3961	3.77625	6.56896	3.98606	14.1615	2.4036
LUSC	Lung	TCGA-39-5031-01	Tumor	64.1618	0.245562	1.71502	0.442983	0.286584	22.5934	1.52652	0.948401	33.8601	5.67244	69.5143	3.62756	79.9471	2.29651	151.696	27.9069	1.55642	1.72682	13.1335	8.20543	20.4429	0.522941	4.85573	0.153688	17.7315	0.121943	0	6.68529	9.34639	32.9854	16.9319	5.332	7.76785	4.96452	0.772939	21.2967	53.5587	17.6766	12.5009	1.89917	4.15147	2.64266	3.3522	18.1898	5.29269	4.75194
LUSC	Lung	TCGA-39-5034-01	Tumor	4.92518	0.223015	0.71665	0	0.313977	14.1208	0.698433	0.900081	38.4099	3.85073	63.8503	1.64305	14.7401	2.74475	60.8246	11.0676	0.864705	0.852041	9.48812	2.97733	12.3935	0.085939	1.59091	0.413167	64.854	0.420838	0	7.93021	8.67981	12.8466	43.4601	3.79673	6.12858	3.28793	2.09941	9.96149	14.8456	2.94358	8.24078	2.25145	1.19393	0.603439	2.60771	2.01798	8.02578	5.70983
LUSC	Lung	TCGA-39-5035-01	Tumor	30.3665	0.316038	0.802219	0.128955	1.30304	3.86082	2.82788	3.84312	42.829	99.8146	41.1497	1.86013	26.844	1.11132	189.056	29.219	2.01828	1.95161	16.4511	5.53633	22.1787	0.382754	2.19486	0.272328	81.6788	0.113595	1.04356	19.5956	9.92935	37.636	8.66957	7.70122	10.4592	6.85826	3.55012	24.9507	20.2203	17.5069	3.6666	1.02976	2.21271	0.845237	0.719888	0.691359	4.43412	2.00866
LUSC	Lung	TCGA-39-5036-01	Tumor	305.716	0.047459	0.340899	0.0451852	0.183745	1.33063	1.44384	0.696519	10.2556	9.44599	76.9124	0.733249	39.7151	0.438075	272.114	9.38046	0.562868	0.331556	6.33756	1.22026	7.09702	0.256037	1.00313	0.482562	10.7197	0	0.140039	4.42791	2.55597	21.4992	11.4276	2.51019	3.64615	2.80966	0.893535	16.7136	47.788	2.21783	2.6209	1.27766	1.43539	0.610842	1.16873	4.75687	0.77404	13.4656
LUSC	Lung	TCGA-39-5037-01	Tumor	10.5666	0.0479409	0.108746	0.068466	0.0759316	13.8279	0.295991	0.263847	0.855388	9.45628	84.6575	0.123449	36.6316	0.0276577	149.828	2.11822	0.459241	0.109896	1.28819	0.711143	1.28145	0.637355	0.493991	0.0867518	1.06333	0.0452332	0	2.10488	0.323778	14.0543	2.67801	0.023772	4.5898	0.181512	0.079642	5.93126	249.436	4.7971	1.81043	0.107553	0.508018	0.252427	0.87908	0.675727	0.293212	13.7633
LUSC	Lung	TCGA-39-5039-01	Tumor	187.072	0.0394551	0.380363	0	0.145813	13.9384	0.741388	0.926484	12.965	2.55724	87.8969	1.28691	70.8681	0.591816	207.826	15.8917	0.809899	0.620189	11.421	0.819373	10.4158	0.615764	0.87565	0.163191	18.517	0.204747	0	2.08418	7.98378	21.4539	27.3668	1.56514	3.25275	1.22223	0.589904	23.7685	14.3096	3.39907	3.94123	2.16863	1.8553	0.830985	2.03413	1.48299	2.37116	13.8111
LUSC	Lung	TCGA-39-5040-01	Tumor	0.755421	0.500695	0.894394	0.0357529	0.237909	3.45691	0.725789	4.53758	12.1721	15.4083	131.734	3.18028	9.94874	1.4154	25.0502	8.36816	0.959262	1.50848	6.28356	3.31747	8.513	0.231532	2.04385	0.122962	11.202	0.342501	0.073871	4.99778	5.68358	10.0488	15.7975	3.89792	3.88369	3.07622	0.748602	9.95862	2.33694	23.0678	3.72063	0.786297	1.1855	0.538255	2.1223	0.365934	17.0557	1.29243
PAAD	Pancreas	TCGA-3A-A9I5-01	Tumor	6221.03	0.0640958	0.708777	0	0.236877	13.7926	0.344115	0.211654	7.71953	0.94862	92.1871	0.64644	13.3207	1.07235	24.0775	6.21811	0.789421	0.0839593	2.46599	2.1551	4.4863	1.33377	0.685856	0.149124	1.54527	0.0604757	0	1.62695	4.79501	77.2068	14.0535	7.75496	0.795466	0.948647	0.585636	15.8167	9.61236	9.27743	5.97318	0.575182	0.466955	27.1819	8.52524	0	1.84078	7.34432
PAAD	Pancreas	TCGA-3A-A9I7-01	Tumor	1753.98	0.263215	1.88073	0.0751812	1.02834	9.83368	1.10225	1.83493	19.3727	3.14333	85.453	2.65466	35.3328	2.73333	78.8869	21.5406	19.8832	1.03436	8.79263	2.65503	11.5617	61.9534	1.73164	1.11591	8.22414	0.235931	0	5.34495	10.543	56.4481	17.984	4.17657	2.33332	2.99878	3.58558	50.2583	10.3518	9.84505	9.61935	1.44674	2.21394	1.85945	11.1989	0.439705	6.15944	11.2686
PAAD	Pancreas	TCGA-3A-A9I9-01	Tumor	1531.32	0.126401	0.273685	0.0328213	0.121334	7.94168	0.678615	0.691441	3.28045	1.32535	32.2718	0.473433	40.8982	0.55686	67.7188	5.85715	0.880605	0.376302	7.52268	1.15909	11.2095	12.248	0.473619	0.528751	2.12762	0.260207	0.0678137	1.81312	12.1305	47.642	21.4229	1.41309	1.40572	0.624914	0.725397	77.8468	2.3915	17.7576	3.63952	0.605815	0.677329	3.70085	2.23533	1.17575	4.37571	7.95793
PAAD	Pancreas	TCGA-3A-A9IB-01	Tumor	237.899	0.210118	0.31278	0	0.263465	26.6944	0.549936	0.578202	3.43663	6.501	119.696	1.80353	49.1372	0.6061	291.724	4.79331	1.90496	1.97825	20.7874	2.83113	21.6985	19.4478	1.18664	0.312324	2.21202	0.0123907	0	1.87391	15.8213	49.8507	66.964	7.05884	5.07568	1.3922	0.523589	32.4063	7.07393	10.4703	7.99886	1.95921	1.27854	1.70563	1.15168	0.822672	8.78624	12.1373
PAAD	Pancreas	TCGA-3A-A9IC-01	Tumor	9619.06	0.240345	0.127209	0.0915319	0.13535	14.3533	0.550551	0.799534	3.09715	2.74756	131.156	0.921465	33.446	1.44204	97.226	5.10963	14.2087	1.36426	10.7049	1.90145	12.2041	23.8026	0.762016	0.0248524	2.63711	0.07559	0	2.48424	9.13994	59.4007	27.6796	2.31999	5.1134	1.12507	1.54386	59.309	7.74827	8.12798	13.351	0.844748	0.997526	2.75599	1.9417	0.468417	17.6397	25.986
PAAD	Pancreas	TCGA-3A-A9IH-01	Tumor	2063.32	0.135693	0.447705	0.0352342	0.182356	10.8255	0.688769	0.488815	3.70504	3.26107	97.6986	0.984712	36.9047	0.398533	79.3782	5.24506	1.18168	0.403966	6.99093	1.85425	10.2795	7.44413	0.703992	0.318889	5.02805	0.0349171	0.0181998	1.0663	6.28043	105.521	25.7452	1.07656	2.31828	1.06997	1.06563	43.0658	4.15301	3.53803	5.40982	0.954774	0.988562	1.15832	0.917904	1.26219	4.22503	10.469
PAAD	Pancreas	TCGA-3A-A9IJ-01	Tumor	0.0632351	0.253046	0	0	0.0890642	102.671	0.465786	0.0707383	0.322499	2.26304	26.9764	0.196514	3.29901	0	32.0572	0.293211	0.230858	0	1.56004	0.0476649	2.64312	0.0278604	0	0.492165	0.247899	0	0	0.363726	1.83419	4.02324	7.34061	0.143401	0.405908	0.1659	0.280249	5.57325	0.184397	3.36574	1.40918	0.74341	0.0239416	0.0211489	0.096067	0.327103	1.89692	0.455179
PAAD	Pancreas	TCGA-3A-A9IL-01	Tumor	54.9894	0.724699	0.318706	0	0.73398	168.853	0.682863	0.347293	2.41897	2.1587	31.5551	0.583955	21.6937	1.12628	17.3825	3.88295	0.0404788	0.348717	3.63085	0.497278	2.91809	0.410346	0.21101	0.0458793	4.60205	0.25118	0	2.21187	4.64083	11.4715	32.1532	0.821371	0.734198	0.17308	1.22848	20.5116	2.89698	5.93544	6.05361	0.23226	0.156723	0.454264	1.01404	1.05003	1.4473	0.223472
PAAD	Pancreas	TCGA-3A-A9IN-01	Tumor	0.241638	0.394676	0.850491	0.0375767	0.625111	77.2202	0.381406	0.424773	2.03436	1.50395	32.6576	0.383936	17.9437	0.69826	22.1923	2.96537	0.144028	0.41359	3.96888	1.22294	5.55396	0.152089	0.813361	0.408108	1.99607	0.0124128	0.0388195	10.7942	4.22382	11.9612	29.7932	0.965475	1.56275	0.561497	0.917919	30.9297	2.29509	5.91329	8.97474	0.575532	0.243967	0.565711	0.307663	1.51093	1.31539	2.71672
PAAD	Pancreas	TCGA-3A-A9IO-01	Tumor	16.4916	1.18207	0.228893	0	0.228321	67.2342	0.712017	0.275034	0.943099	1.42723	22.5656	0.371202	6.62564	0.199595	24.9121	2.25234	0.118363	0.0566486	1.35572	0.399159	1.23939	0.549946	0.20567	0.0372651	1.42723	0.0408038	0.0212681	0.514249	1.35552	4.76021	26.6915	0.314515	0.715617	0.178623	0.239477	14.783	0.882395	2.65349	7.76184	0.339573	0.133662	0.189757	0.222193	0.270915	2.806	0.181514
PAAD	Pancreas	TCGA-3A-A9IR-01	Tumor	0	0.153766	0.221959	0	0.60517	3.91928	0.555359	0.307733	2.24475	1.04156	31.7495	0.8279	5.10282	1.45161	62.4303	3.70582	0.114777	0.164797	2.25369	0.414714	2.12634	0.0484805	0.398878	5.18916	2.92975	0.0395677	0.0206238	0.863083	2.06972	4.04156	46.226	1.41403	0.991339	0.500389	0.510889	75.1063	4.87728	2.19911	4.18907	0.141123	0.101839	0.318948	0.371485	0.116759	2.30467	0.281624
PAAD	Pancreas	TCGA-3A-A9IS-01	Tumor	0	1.39398	0.128686	0	0.410765	58.489	0.0696179	0.118944	0.867631	1.53863	25.9741	0.278258	1.85578	0.0748095	10.0017	0.747318	0.0443632	0.212323	1.72237	0	1.33999	0.0374769	0	0.477679	8.21159	0.0458806	0	0.867347	0.783136	2.1172	15.3306	0.0642994	0.287376	0.0223163	0.161564	2.2622	0.0496091	3.90301	7.74028	0.163638	0.118087	0	0.0172302	0.541549	1.03447	0.122458
PAAD	Pancreas	TCGA-3A-A9IU-01	Tumor	3083.24	0.128241	0.290892	0	0.165501	12.0051	0.183599	0.230034	5.16952	2.63243	83.4957	0.574834	73.459	0.558989	106.399	5.78482	0.350988	1.10122	7.70973	0.67637	8.85825	1.30133	0.293648	0.0294678	3.37113	0.0403326	0	1.81819	6.58828	73.3599	26.3158	1.10222	2.17258	0.441401	1.04153	59.7845	1.96246	11.8486	4.16591	0.527453	0.528475	2.22578	1.40864	0.565326	7.10829	2.33243
PAAD	Pancreas	TCGA-3A-A9IV-01	Tumor	8.71342	0.101657	0.422749	0	0.357799	54.0586	0.163731	0.174059	0.40307	1.40076	40.0199	0.407195	5.2852	0.156392	124.966	1.10663	0.185486	0.266321	4.61467	0.13404	5.19175	0.685535	0.0268586	0.105116	0.501056	0.0479575	0.0749905	11.8789	3.60882	4.25202	21.9807	0.100815	1.41181	0.0233266	0.506632	25.2111	0.259274	0.92473	3.21976	0.266071	0.0224423	0.0892101	0.855482	1.09675	5.73086	0.0853346
PAAD	Pancreas	TCGA-3A-A9IX-01	Tumor	952.18	0.366791	2.95226	0.0337953	0.274856	31.963	2.62985	2.2227	23.7502	3.70758	55.7972	5.53495	30.6464	3.93178	158.819	35.2766	1.61917	1.37939	18.0642	7.1843	18.6369	5.71756	3.99518	0.581145	9.00644	0.379566	0	2.51629	14.3714	50.8444	45.0645	5.1395	5.57998	6.4916	2.39802	21.6826	7.71331	5.85005	8.56165	2.17664	1.52807	3.26036	4.01218	3.38485	5.97804	2.94987
PAAD	Pancreas	TCGA-3A-A9IZ-01	Tumor	5976.27	0.0528457	0.149839	0	0.0837001	10.5198	0.0283716	0.193894	1.41435	2.88575	105.254	0.408237	15.3012	0.487798	375.667	2.03038	1.30172	0.48456	3.25951	1.93362	4.01923	19.3052	0.753966	1.12021	5.91158	0.0249305	0	2.42899	2.40223	47.0387	43.3472	1.78188	0.936922	0.873087	0.702321	73.3085	10.4322	5.42927	6.56635	0.6817	1.04999	4.9158	3.32837	0.165525	4.04716	59.2217
PAAD	Pancreas	TCGA-3A-A9J0-01	Tumor	686.012	0.14996	0.340158	0.0475918	0.193531	13.7347	0.554624	0.537985	12.2883	1.03743	104.192	1.27287	30.5226	0.384506	81.5355	5.0574	6.65813	0.611125	9.56493	1.91139	13.0216	31.9563	0.581105	0.0430732	1.60682	0.0943268	0.0737488	1.21166	11.1233	63.9224	21.8532	1.05755	2.51099	1.21584	0.775044	56.7321	2.90678	7.88162	7.67253	1.23357	0.562802	0.965063	4.14459	1.009	13.1683	10.2384
SARC	Upper Extremity - Upper arm/elbow	TCGA-3B-A9HI-01	Tumor	0.289873	0.359039	2.19266	0	0.699898	55.5596	2.72829	1.98614	13.3873	3.97477	206.93	6.54286	53.6172	2.54934	149.462	20.3028	1.5118	1.15768	17.6421	4.09684	15.8606	0.0638566	3.85283	0.142792	23.6153	0.234526	0.325979	10.0419	19.5278	48.7617	174.028	6.51877	11.0663	7.54789	1.74348	55.565	10.6506	9.57644	153.755	3.46978	2.24986	28.9873	0.425696	3.69096	24.706	18.2226
SARC	Lower Extremity - Groin	TCGA-3B-A9HJ-01	Tumor	0.115816	1.50072	14.1505	0.588338	0.745703	33.9705	7.51988	3.41171	167.048	7.17831	24.5897	30.7131	113.715	30.9306	105.177	132.936	5.35572	2.19707	28.1412	12.5711	26.7265	0.170089	9.23622	0.996495	12.1264	0.527514	0.021707	14.1107	37.1096	61.7346	34.1975	67.6446	13.0426	30	8.1636	47.9326	17.5618	16.407	36.599	5.5453	11.4886	12.9116	0.844552	0.184337	2.95781	4.03866
SARC	Retroperitoneum/Upper abdominal - Retroperitoneum	TCGA-3B-A9HL-01	Tumor	1.9877	0.288586	0.102282	0.154552	0.780843	52.9216	6.33296	0.608832	1.07273	0.533885	241.989	17.4013	26.4562	0.208111	267.107	2.19445	7.55288	0.37802	18.637	0.32106	20.6564	0.0208513	0.285926	0.85792	75.1173	0.306322	0.106443	1.01464	28.6824	25.0151	126.359	0.46507	5.24436	1.30371	0.539341	19.0072	1.93209	4.09215	47.4595	3.25737	0.191129	0.601475	0.450563	0.60261	21.8134	14.9892
SARC	Retroperitoneum/Upper abdominal - Intraabdominal	TCGA-3B-A9HO-01	Tumor	0.637823	0.190994	3.03265	0	4.32677	13.4605	9.60147	7.82311	50.9107	2.42796	139.117	5.6186	58.3118	4.20713	79.4995	45.3631	7.84109	0.955246	43.0713	7.58941	44.593	0.0200726	5.67013	0.0718159	183.337	0.229354	0.0256169	40.8566	80.7774	116.442	57.5944	39.6045	29.4907	12.0482	3.1152	51.9422	13.0727	15.7945	50.129	13.5362	3.21986	1.75228	0.535251	0.290053	2.51173	12.8116
SARC	Retroperitoneum/Upper abdominal - Retroperitoneum	TCGA-3B-A9HP-01	Tumor	2.22676	0.45968	0.461196	0.302993	1.21345	19.5802	1.97433	2.25744	5.57306	3.93399	120.829	2.39772	30.6855	1.79517	94.8674	11.2081	1.30651	0.370545	13.9065	1.15394	13.5636	0.020439	0.812791	0.0822675	16.0267	0.150133	0.52169	17.4172	15.0726	30.0862	65.086	1.61309	12.9144	1.63088	1.87974	56.5855	5.844	15.2313	57.376	0.713954	0.866495	1.30329	2.58415	0.553776	5.94261	1.15762
SARC	Retroperitoneum/Upper abdominal - Retroperitoneum	TCGA-3B-A9HQ-01	Tumor	3.69532	0.621859	1.70099	0.313446	1.19737	28.4093	4.37947	1.44951	15.8819	8.71815	71.3484	5.82434	25.5228	8.10371	82.775	26.8204	1.10129	1.10207	18.2956	6.94549	15.4226	0.25373	3.36333	0.680847	8.91304	0.258854	0.0539689	4.61745	20.5716	24.0109	25.672	6.45733	23.088	4.78446	1.88382	46.6502	6.26953	4.71727	11.0512	1.6413	1.04175	2.03843	2.46916	0.687459	2.49018	0.644839
SARC	Lower Extremity - Thigh/knee	TCGA-3B-A9HR-01	Tumor	0.038541	0.293769	0.383159	0.419542	2.32644	60.2091	0.488925	0.538928	1.04832	2.80358	60.833	1.17252	3.46086	0	89.7773	1.12869	0.201008	0.134683	1.63256	0.145256	2.18572	0.0509419	0.162995	0.18226	0.661026	0.152447	0.0216709	0.201534	2.35794	5.14138	32.0772	0.0582675	8.9844	0.0505572	0	14.3598	0.134866	1.00604	10.056	0.0823819	0.0583687	0.0257801	0.210787	0.766792	6.17137	0.0369902
SARC	Retroperitoneum/Upper abdominal - Retroperitoneum	TCGA-3B-A9HS-01	Tumor	2.04305	0.483289	4.94838	0.0383445	0.737111	11.2918	4.6848	1.87173	50.1019	2.39793	180.743	13.9543	19.0454	2.63326	100.132	22.9182	33.7297	1.09027	18.4134	15.3469	30.1425	0.0931178	8.57647	1.90871	33.7635	0.367327	0.0594191	15.7302	22.4503	35.5333	95.119	24.0975	8.94923	13.3262	1.56113	28.4933	9.69662	12.7435	15.6015	14.6221	8.55326	1.03673	0.827685	0.840982	4.25529	10.8523
SARC	Head and Neck - Other (please specify	TCGA-3B-A9HT-01	Tumor	3.7246	0.664443	4.48727	0.0431325	2.1526	16.5335	4.76712	7.5796	44.278	17.4943	81.5416	7.51785	70.4596	2.78782	279.799	51.5018	3.59576	5.95403	54.8342	18.2489	85.7895	0.0174575	12.1849	1.28042	47.5519	0.256465	0.378752	79.3138	53.1825	91.7419	91.2023	38.9675	32.5829	23.5144	1.3045	43.2406	7.71838	6.65829	14.5695	2.21903	7.62102	2.59741	1.72563	1.29286	4.97938	6.80721
SARC	Retroperitoneum/Upper abdominal - Retroperitoneum	TCGA-3B-A9HU-01	Tumor	3.35696	0.492068	2.92995	0.210822	6.24791	20.729	2.73426	5.84958	21.1811	20.6424	48.2676	8.58452	19.6975	9.68031	262.813	62.5778	1.68345	2.25596	27.3907	15.9123	19.3768	0.0853284	9.61415	0.248047	31.0024	0.406241	0.254094	141.071	25.0012	45.8488	74.1796	8.24711	36.3793	11.661	2.20711	36.2037	8.62193	10.5848	28.8626	1.89048	2.98194	2.09433	2.45842	3.72472	8.623	3.77951
SARC	Gynecological - Uterus	TCGA-3B-A9HV-01	Tumor	1.10966	0.105726	0.0342601	0	0.191377	11.8571	0.113523	0.0664995	0.628806	0.184994	90.378	0.855632	3.65894	0	8.55143	0.696356	0.124014	0.178059	1.93697	0.0298725	1.98114	0	0	0.0858973	3.68986	0.0142506	0	5.42945	1.20837	4.46655	99.5676	0.0299573	0.856893	0.0623836	1.50546	4.17514	0.184904	5.38254	9.38355	0.0508264	0.0200062	0.0265089	0.144497	0.315387	9.49464	0.152143
SARC	Retroperitoneum/Upper abdominal - Colon	TCGA-3B-A9HX-01	Tumor	2.64214	0.709122	0.466471	0	0.359407	16.6213	0.532994	1.16561	3.79576	10.7845	149.762	4.27286	39.6054	0.556378	104.796	8.46414	3.95929	2.54513	25.1864	10.8275	10.8179	0.0163956	8.0938	0.278637	12.2727	0.18734	0.251092	9.30144	6.24068	10.1887	63.3946	2.75675	16.7212	2.23575	0.848182	21.5818	15.7132	7.66483	46.613	1.19316	1.89738	2.0038	6.73893	0.444225	6.16996	5.75026
SARC	Lower Extremity - Thigh/knee	TCGA-3B-A9HY-01	Tumor	0.0495644	0.415572	0.578446	0.161862	1.29647	26.4809	2.73818	1.05347	8.25746	9.75593	57.0665	4.0048	20.6865	1.00259	110.809	8.92681	16.544	0.965	10.8666	1.4197	8.99481	0	1.4673	0.107429	25.4785	0.659441	1.78363	7.61978	8.69471	20.1823	57.1588	2.80999	29.6388	2.08056	0.313804	22.6061	2.37035	2.54715	9.80273	0.508535	2.73981	0.895151	2.22884	0.749443	19.3892	5.47056
SARC	Chest - Mediastinum	TCGA-3B-A9HZ-01	Tumor	2.60044	0.276912	0.892602	0.124885	0.707899	46.6652	1.98745	1.83951	7.8013	8.36025	227.592	9.94526	34.0495	3.29598	224.164	18.0307	4.82659	1.96637	26.5766	6.13984	19.117	0.0842434	2.44903	0.580208	23.0498	0.302526	0	5.5991	23.9792	23.0794	53.9236	4.88535	24.935	4.70541	0.193693	38.2049	7.4492	4.69478	17.7543	1.83102	4.03476	0.908083	15.9418	0.791267	1.44172	1.68833
SARC	Retroperitoneum/Upper abdominal - Retroperitoneum	TCGA-3B-A9I0-01	Tumor	0	0.620881	0.39723	0.0454719	0.638782	4.55284	1.70942	2.75702	16.0017	5.47606	35.7853	7.09205	19.5477	2.60839	190.355	23.3859	1.2636	0.834148	20.8833	7.99773	15.6704	0	2.72563	0.0329237	19.2418	0.375522	0.0469759	8.06013	17.0211	35.8413	36.7482	5.65219	19.2778	5.35907	1.11078	72.4952	10.8656	4.61715	26.1813	1.39291	1.70809	0.321329	0.939226	0.997301	3.38674	1.20275
SARC	Gynecological - Uterus	TCGA-3B-A9I1-01	Tumor	0.0400709	0.1069	0.363727	0.567052	0.435381	12.2029	1.93493	0.224127	3.22437	6.93641	176.536	2.81825	45.1805	0.281929	198.766	3.03151	17.4294	0.440091	6.65886	0.604087	7.99574	0.0353092	0.387346	0.165807	96.256	0.187316	0	22.3362	8.88579	17.5604	59.6095	0.605801	5.55045	0.946148	0.152218	161.437	2.29024	10.1819	7.55302	0.411128	2.89267	0.201025	1.55842	0.191334	4.23964	10.1146
SARC	Retroperitoneum/Upper abdominal - Retroperitoneum	TCGA-3B-A9I3-01	Tumor	1732.84	0.2027	0.180632	0	1.45236	22.3674	0.886144	1.40244	7.40559	1.81771	59.9528	1.715	17.033	1.33646	75.0935	9.58654	0.237762	0.55	5.09294	1.08817	4.61219	2.91241	0.642662	0.583881	3.3696	0.068304	0.17089	3.5559	4.33257	33.9454	35.6865	1.78048	4.20981	1.206	1.20263	27.0402	1.59526	3.84271	7.09031	0.860769	0.287673	0.73694	2.57794	0.544201	9.9949	0.583386
BRCA	Breast	TCGA-3C-AAAU-01	Tumor	0.11623	0.472496	0.184211	0.126523	1.49673	5.15414	0.364653	0.520085	4.74218	1.82359	116.819	0.760431	22.3196	1.09036	280.681	4.4817	0.282887	0.734972	4.23806	0.292037	7.53553	0.0341394	0.117035	1.1222	0.607536	0.0278631	0.0217846	0.850881	5.36195	12.6229	17.0496	0.527158	1.15185	0.355756	0.294351	47.3173	80.4853	8.26438	6.11563	0.877828	0.176025	0.349857	0.674916	0.0616651	4.33476	0.892422
BRCA	Breast	TCGA-3C-AALI-01	Tumor	0.268457	0.92081	1.39246	0.116892	0.929075	10.9579	0.944778	1.20125	21.1151	5.28412	99.5776	2.82777	22.1713	3.54151	109.183	18.8422	1.40011	1.36699	12.2463	5.54456	12.2248	0.0473113	3.24382	0.275065	53.4632	0.482668	0.0603793	18.951	12.6716	37.1786	16.7175	6.85905	6.89294	4.07091	0.883825	26.9579	14.9052	12.9202	14.2084	2.20351	2.34453	1.41861	0.783056	0.0854572	9.25027	1.39134
BRCA	Breast	TCGA-3C-AALJ-01	Tumor	0.240917	0.153027	1.66616	0.0874174	0.420114	8.02322	0.821566	0.583925	14.7441	1.62441	92.5763	3.25747	15.438	4.80261	34.261	16.3449	1.25648	0.881984	8.59761	4.4794	15.9905	0.0353815	1.84366	0.189882	7.59504	0.231015	0	2.89747	11.9886	58.4374	24.2357	4.61352	4.17814	4.63509	0.711807	33.8826	38.1239	9.36753	15.5098	1.40756	1.78375	0.725172	0.553071	0.255635	10.8731	5.16398
BRCA	Breast	TCGA-3C-AALK-01	Tumor	17.7087	0.262948	0.364499	0.125175	0.601572	19.3321	0.768595	0.793257	15.8127	2.25149	85.656	1.76798	14.3496	2.22491	68.8472	10.982	2.39892	0.937633	7.85058	3.81383	11.2876	0.0337758	0.83368	0.264344	2.21643	0.0826989	0.0431051	2.26489	6.38251	22.3184	25.9905	1.76745	3.13384	3.38894	0.291216	30.6508	30.6709	11.1936	10.6062	1.3273	2.79607	0.987114	4.35576	0.793108	6.93012	3.97312
PAAD	Pancreas	TCGA-3E-AAAY-01	Tumor	830.252	0.258574	1.39732	0.0434445	0.208787	30.6622	1.06158	2.43319	10.9008	3.71046	46.0774	2.51973	47.3718	1.79009	75.9712	21.8952	2.49777	2.21156	15.4936	7.97206	23.1198	9.49526	2.82112	0.0629115	6.59082	0.416183	0	3.193	16.6652	105.732	36.6707	4.01243	3.80232	4.56519	1.86983	61.9306	9.96217	16.701	12.9702	1.84266	1.98452	3.53721	1.98064	8.3532	8.15407	8.65675
PAAD	Pancreas	TCGA-3E-AAAZ-01	Tumor	1922.38	0.197229	0.293592	0	0.221271	10.1955	0.450021	0.85028	5.20528	1.1072	59.2498	1.20619	11.2086	0.881823	59.8012	5.19388	0.944656	0.532847	4.7576	1.09711	6.79366	5.08739	0.371281	0.924106	0.77664	0.0465222	0	1.80969	6.40394	51.1616	19.2399	1.22247	0.983458	0.831595	1.18772	30.3934	3.84817	6.37173	3.21349	0.843461	0.522495	0.800498	1.23827	0.823684	3.86794	9.96473
MESO	Pleura	TCGA-3H-AB3K-01	Tumor	8.62347	0.0497955	0.24473	0.0474097	0.49074	83.5589	0.481212	3.1912	4.78791	4.82845	62.0375	1.63843	28.9186	0.574553	74.3933	26.0193	0.863154	0.565303	19.1986	1.70711	32.4569	0.0191887	0.684134	0.0514901	3.11599	0.062644	0	4.48649	23.0928	60.4258	9.77337	0.987665	6.03276	0.639872	0.937526	51.5462	11.7351	2.77111	3.68005	9.90526	2.55041	4.80686	1.85264	2.77281	6.03814	3.30222
MESO	Pleura	TCGA-3H-AB3L-01	Tumor	24.2625	0.0626897	0.319951	0.0447646	0.628846	121.696	0.605818	11.1786	6.89769	2.99138	135.283	3.38998	59.6553	0.542497	398.005	13.0867	0.814996	2.13505	15.8304	2.97575	23.2523	0.0181181	1.6646	3.3627	4.55427	0.369681	0.323716	12.3215	13.6054	34.1798	9.15394	3.48156	4.47358	1.59674	7.81075	19.0307	14.486	6.3903	4.39115	38.4829	3.42533	3.09455	0.69138	0.752705	2.63391	8.80139
MESO	Pleura	TCGA-3H-AB3M-01	Tumor	4.8312	0.0947689	0.245676	0.850725	0.500335	137.276	1.27925	7.78876	3.14028	0.884387	288.791	1.2434	35.9424	0.874774	64.3358	7.33423	10.9309	0.478818	22.6868	1.07107	29.2339	0.0156511	0.708241	0.0979941	3.96896	0.0894163	0.0199742	6.03702	25.6086	26.9428	9.76492	8.16322	3.4324	0.698981	0.179926	16.2934	0.953016	5.8824	1.22043	18.9526	2.97686	16.5619	4.01518	0.395783	4.16173	12.6489
MESO	Pleura	TCGA-3H-AB3O-01	Tumor	0.148417	1.14541	7.45769	0	1.50807	121.281	6.37719	33.247	146.55	18.0274	51.1188	12.2469	135.878	2.57794	136.196	95.9295	21.9058	3.7602	58.4982	32.7788	109.218	0.0490427	13.6519	0.153532	305.191	0.680451	0.333808	170.816	79.936	107.908	21.001	123.325	49.2894	28.9892	5.21512	102.663	21.856	10.2907	22.7731	86.5279	13.9639	18.8004	2.68316	212.278	47.1092	20.5833
MESO	Pleura	TCGA-3H-AB3S-01	Tumor	20.3552	0.139358	0.316109	0.132681	0.392397	174.458	0.731553	3.2724	2.34836	0.600575	78.7609	1.18288	8.37581	0.142929	62.5755	2.18136	16.4856	0.121697	6.16535	0.459377	10.4283	0.0179006	0.270011	0.528369	0.597289	0.0146097	0.0228449	5.18383	8.03623	14.4531	16.9949	5.77387	1.83932	0.500984	0.668803	19.3346	3.79126	10.1912	4.94202	12.2973	0.810157	1.19578	0.897054	12.0927	21.4606	6.12209
MESO	Pleura	TCGA-3H-AB3T-01	Tumor	0.134184	0.340927	2.62933	0.0486889	0.485982	23.1799	1.97678	3.15222	26.4611	26.5162	59.0555	4.30169	37.562	2.39956	226.899	48.9237	18.3354	4.57746	34.9569	10.2493	35.08	0.0197065	9.70119	1.34842	49.6009	0.22517	0.0502993	48.4844	38.4431	129.091	30.8308	10.2108	45.9376	9.36419	1.41591	26.0088	14.869	5.49108	15.2835	4.53174	3.20628	2.45332	0.806351	72.3652	56.5166	16.3985
MESO	Pleura	TCGA-3H-AB3U-01	Tumor	17.3723	0.0839844	0.428634	0.119941	0.665097	271.341	1.32262	46.7967	6.74323	1.34298	54.4973	1.99442	6.94445	0.710624	166.736	6.32802	77.7695	0.201688	7.67617	0.526005	9.19555	0	0.421599	0.108553	1.24185	0.105655	0.722797	30.8435	10.4787	17.4204	9.6528	2.99841	3.54876	1.76333	1.76724	19.5071	1.88497	4.14942	1.53463	39.1588	2.81821	23.1423	3.02792	0.613801	3.39461	10.857
MESO	Pleura	TCGA-3H-AB3X-01	Tumor	0.595323	0.170163	0.35382	0.405026	0.688759	113.509	1.59874	40.478	19.6928	1.50526	47.8281	1.55795	30.3525	0.818078	72.6123	14.0382	1.12551	0.631543	18.6185	1.48645	31.714	0.0163931	2.31537	0.0439886	4.97761	0.535174	0.0627634	7.52952	20.4946	31.321	12.2611	6.86269	2.66492	2.16707	0.848052	13.385	2.64739	2.21563	1.76197	11.0072	2.60146	22.9842	1.99725	0.414547	3.25797	1.07131
LIHC	Liver	TCGA-3K-AAZ8-01	Tumor	60.2394	1.43721	0.127568	0	0.290316	0.735836	0.295223	0.458541	2.19271	0.739853	18.249	0.997623	7.96295	1.70155	3.76198	5.04173	0.376255	0.0163705	1.49589	1.26061	1.26735	0	0.713222	0.290763	1.67121	0.0825414	0.0184384	1.02884	1.27905	4.82385	9.26882	1.43771	0.531775	0.78289	0.581322	16.65	1.79773	4.07928	3.28845	0.140187	0.14071	1.49156	0.763878	0.130483	1.44896	0.220309
COAD	Colon	TCGA-3L-AA1B-01	Tumor	194.068	0.132548	0.808026	0.0473239	0.349894	7.71131	0.551502	0.680854	11.48	1.64039	53.3258	2.09054	8.41245	1.64407	127.4	5.92014	0.680204	0.629388	3.31876	5.53806	3.54297	15.9553	2.52146	0.762387	1.78951	0.0781632	0	2.50061	4.39845	94.578	10.1657	1.54454	1.46874	2.94264	1.43127	51.7433	8.72196	28.4056	9.68806	1.02219	1.1083	1.20681	8.10163	0.51896	1.09265	3.00417
STAD	Stomach	TCGA-3M-AB46-01	Tumor	748.34	0.0408666	0.0926987	0.0583629	0.266099	3.92435	0.241343	0.0599767	1.19502	0.729963	7.95651	0.309851	11.6745	0.424376	11.8586	1.89288	2.64711	0.321188	2.51232	0.781329	1.98201	18.7637	0.475082	0.253544	2.90756	0.0257056	0.0301466	0.682199	2.00631	39.9295	5.44558	0.270188	0.941901	0.431361	0.158409	14.1118	1.48006	9.69458	4.44729	0.48897	0.631535	0.735192	2.36392	0.568903	4.75982	11.5436
STAD	Stomach	TCGA-3M-AB47-01	Tumor	4937.43	0.0690714	1.6216	0.118372	0.393837	25.1272	1.0754	0.263564	16.2062	2.18552	18.834	2.18769	5.91381	6.20037	51.8326	13.2778	3.25157	0.135715	2.91894	2.17212	4.294	23.2683	1.00736	0.792785	5.36425	0.162926	0.0509529	1.25096	8.85248	62.9918	18.9651	0.972695	3.34314	1.38841	2.01951	24.3745	1.14155	6.75624	2.74303	0.503613	0.745656	2.16394	1.95305	4.51444	6.28898	13.1849
SKCM	Trunk	TCGA-3N-A9WB-06	MetastaticTumor	0.455257	0.0266928	0.0908221	0.038121	0.239574	5.0517	0.143307	0.509276	0.714403	1.49848	57.8801	0.469688	2.01524	0.184793	253.527	0.512782	0.840154	0.034965	0.831354	5.59616	1.07392	0.0308583	0.105787	0.0414019	0.0686434	0.0125926	0	0.439489	0.85284	2.71287	2.74902	0.132359	0.236624	0.0551255	0.0886871	220.121	0.857805	1.18551	0.715371	0.0748549	0.061875	0	0.0212809	0.0278693	1.519	5.04158
SKCM	Trunk	TCGA-3N-A9WC-06	MetastaticTumor	0	0.493062	3.15791	0.0828422	1.37813	45.6809	2.35128	5.08669	53.6906	31.1136	55.2215	4.61803	28.3698	2.37603	821.576	44.5367	4.52474	1.55767	18.4739	15.345	31.9536	0.100589	10.4141	0.449861	188.814	0.24629	0.0855822	59.3537	25.1105	98.5626	7.48335	42.8002	26.4565	19.6764	2.98731	183.523	10.2083	5.44741	11.6595	2.65153	9.88305	2.31618	1.01742	0.787331	5.1366	15.4115
SKCM	Other Specify	TCGA-3N-A9WD-06	MetastaticTumor	164.538	0.107467	2.23457	0.0511593	0.189126	10.0186	0.86545	1.34064	23.7556	4.38765	22.4818	2.29072	26.7775	2.64531	334.759	32.0456	3.72568	0.82117	6.56294	3.18829	7.14692	0.0414127	2.89618	0.24077	8.91273	0.135197	0.0528514	9.85466	6.6811	19.1895	8.04989	6.25257	2.22289	5.98004	0.833143	73.1817	7.45537	3.39281	9.73139	1.00457	2.96564	1.21031	1.04718	0.149605	2.68629	4.01445
SARC	Retroperitoneum/Upper abdominal - Retroperitoneum	TCGA-3R-A8YX-01	Tumor	0.372551	0.347072	0.232603	0.0450605	0.183238	5.19725	2.11744	0.347299	4.31609	13.8642	77.2611	7.02789	9.99954	0.072811	406.312	2.3639	5.44044	0.433966	10.3665	1.4353	9.73799	0.0364758	0.625225	1.18268	6.75484	0	0	2.22949	6.75339	10.2222	148.706	1.87745	168.854	1.27063	0.262079	13.2957	2.84874	5.31824	16.297	0.176963	0.710491	0.152289	0.293473	2.40481	69.0015	11.879
MESO	Pleura	TCGA-3U-A98D-01	Tumor	13.5304	0.0750051	0.170136	0.374911	0.593987	78.3612	0.684563	3.63262	4.79551	5.2633	143.161	2.09235	55.3511	0.259628	249.264	4.85097	147.087	1.27724	11.6802	2.00269	14.4268	0	0.921492	0.785272	4.77386	0.0353844	0.138325	6.40622	8.87456	20.1032	22.9076	4.90936	14.7275	1.12302	0.685313	13.7678	2.41037	5.57874	4.93399	19.0776	2.67007	3.50501	0.607944	0.352399	19.1873	90.524
MESO	Pleura	TCGA-3U-A98E-01	Tumor	16.3879	0.0978424	0.462372	0.0931547	0.688749	238.32	1.12062	1.12483	19.4458	7.53995	28.6605	1.06377	35.0401	1.73103	45.7151	12.5933	1.74063	0.726263	14.3603	3.51553	14.5055	0.0188518	2.86945	0.463706	4.61288	0.0923162	0	60.8578	12.9533	27.1755	7.25177	4.91631	4.45236	2.4472	1.02943	42.4282	4.69146	3.1413	2.94003	3.60353	0.691207	8.4575	2.67816	0.817237	1.11011	8.91141
MESO	Pleura	TCGA-3U-A98F-01	Tumor	0.719816	1.54311	0.233351	0.342807	0.687958	38.6739	3.55316	47.609	4.33389	1.29503	121.847	0.927159	7.31149	0.276963	10.0364	4.36971	1.26702	2.26837	13.9679	1.15298	10.5078	0.0396425	0.462063	0.327989	2.20459	0.0485317	0	3.99921	8.39968	18.7718	124.765	1.66636	3.3438	0.979643	21.8181	13.5252	1.88912	5.65151	4.63682	0.423118	0.57913	4.10766	7.98289	1.75433	1.34956	4.36099
MESO	Pleura	TCGA-3U-A98G-01	Tumor	0	0.156376	0.962789	0.0638074	0.353825	58.7821	2.0389	1.86879	9.83195	6.65809	173.428	25.6943	29.6539	5.0005	113.564	15.5066	1.83425	1.84354	18.7175	4.72765	23.8605	0	2.8331	0.161698	5.28523	0.0843107	0.0659178	3.55551	26.1127	41.802	88.1492	3.54472	21.2687	3.92147	1.70713	22.9391	5.46974	8.63058	20.7368	4.0595	1.65708	0.803775	0.617417	0.69972	21.4332	4.16308
MESO	Pleura	TCGA-3U-A98H-01	Tumor	9.60754	0.305129	0.764987	0.0458699	0.373058	107.613	1.75887	2.42762	32.4746	2.60628	57.8841	3.36341	12.7639	1.77885	68.482	13.4715	3.78002	1.07285	19.7127	5.9714	26.2338	0.0556965	2.44399	1.02957	8.54877	0.0454571	0.0710806	18.2885	31.0029	30.4042	18.193	6.84838	8.25697	4.49945	0.533574	32.3963	13.5657	5.68876	10.4077	15.0599	1.70177	12.3738	1.80954	45.5397	13.6485	3.84205
MESO	Pleura	TCGA-3U-A98I-01	Tumor	0.366759	0.244608	0.35669	0	0.996235	77.6446	2.25127	16.7701	3.63703	2.9247	124.259	3.53929	23.8886	1.93533	193.666	12.5308	5.2602	2.42599	31.0284	1.38227	45.0654	0	0.720138	0.523932	1.88711	0.0329704	0.103111	3.69178	36.2716	40.4893	44.1011	3.11893	8.23984	1.41926	1.27712	17.4816	4.49187	5.57211	7.4069	53.2303	3.00863	9.93567	1.59726	0.510778	12.0056	13.728
MESO	Pleura	TCGA-3U-A98J-01	Tumor	1.49139	0.153617	0.522681	0.307141	4.37955	127.962	1.15463	25.6339	10.5069	1.33277	79.9975	3.52056	37.5969	1.20528	173.048	13.5749	51.5883	0.402448	13.8092	1.33685	15.9675	0.0355179	1.04715	0.555959	6.55771	0.434823	1.54117	6.49176	17.8607	16.2213	11.1192	4.50943	6.45479	2.3582	10.6672	25.4996	15.7503	6.04991	4.34153	127.169	3.07256	34.4033	0.849135	0.0641551	1.40523	24.1012
CHOL	Bile duct	TCGA-3X-AAV9-01	Tumor	660.001	0.345255	2.29606	0.0448246	0.281703	12.8921	1.0953	2.41836	36.8681	2.27457	87.519	3.85251	73.8488	5.93924	144.135	29.3438	3.56502	1.0484	11.0597	5.24558	13.0948	4.11832	1.94049	0.186616	10.2507	0.236913	0.393611	5.38306	11.0554	44.6476	55.8938	10.5209	4.34046	5.66089	3.44133	34.0493	17.4353	9.43874	8.98523	1.53152	1.76693	1.59755	4.09545	2.03175	2.63744	10.315
CHOL	Bile duct	TCGA-3X-AAVA-01	Tumor	513.036	0.114056	0.461992	0	0.309682	6.53271	0.384898	0.789128	8.4309	0.565447	80.2771	0.685291	8.40812	1.2408	30.7732	7.53307	0.401354	0.149402	5.2339	1.09569	13.6315	0.979488	0.439103	0.00842408	0.921819	0.107614	0	0.938944	4.52866	13.6304	79.0339	1.19575	0.837742	1.00948	0.541358	23.0917	1.2467	4.30701	6.15311	0.383816	0.582727	0.714936	3.09165	0.510354	1.36916	2.37989
CHOL	Bile duct	TCGA-3X-AAVB-01	Tumor	1269.22	0.181997	0.581713	0	0.122291	13.3367	0.941567	0.801309	8.36424	3.81658	64.0914	1.0083	31.8181	0.954512	158.035	7.11962	5.84154	1.21366	9.11379	2.7815	19.386	1.6258	0.734393	0.316503	3.14853	0.0780535	0.0244103	1.86147	11.389	77.0107	47.4214	1.70645	3.60803	1.70844	1.09943	54.6714	5.36762	6.21497	8.02174	0.965074	1.97241	1.74233	1.13439	2.833	9.83766	7.74988
CHOL	Bile duct	TCGA-3X-AAVC-01	Tumor	239.944	0.317579	0.56029	0	0.391223	10.3139	0.606225	1.16522	9.86378	3.99786	35.6009	1.87785	30.7975	0.936435	100.967	6.71092	2.17299	0.970662	5.58124	5.51348	7.0789	104.043	2.43331	0.766237	24.2738	0.133174	0.156182	8.23057	4.38132	44.7443	17.4898	6.50897	1.87683	4.4817	1.11378	69.351	7.99182	29.1155	13.8414	0.89059	1.39053	1.26962	8.48655	0.773678	1.33244	3.86554
CHOL	Bile duct	TCGA-3X-AAVE-01	Tumor	228.997	0.319099	2.23178	0.050635	0.823626	6.33725	1.085	2.47167	23.9866	4.55982	74.748	2.35855	75.0382	2.53638	47.1847	25.0877	1.06743	2.27571	15.0483	9.71228	46.6628	0.676306	4.24354	0.229138	59.6527	0.635604	0.496943	18.3641	12.4516	152.84	76.0934	12.4121	3.5516	7.46861	1.94371	75.5514	10.4716	7.55085	8.72464	0.676109	2.98221	39.9975	5.43665	0.925451	2.56448	2.58935
KIRC	Kidney	TCGA-3Z-A93Z-01	Tumor	5.68143	1.54661	0.375881	0.0631076	0.583241	35.4957	0.593099	3.33991	8.86998	6.991	43.0279	0.872371	136.232	1.37663	18.3313	12.5353	55.2103	0.289416	8.63543	0.830282	67.3627	30.6763	0.805583	0.0571159	50.3977	0.0625396	0.684547	3.39526	15.0711	25.6168	83.0176	2.23498	4.11307	1.23198	2.4959	134.65	3.98969	9.52903	35.205	1.01614	0.585323	0.523511	1.09212	0.78432	3.6662	9.45894
GBM	Brain	TCGA-41-2571-01	Tumor	0.232198	0.530959	0.0802926	0.050552	0.467202	34.835	0.190039	0.649373	1.42105	0.812918	81.8832	0.607659	6.93061	0	107.497	1.47333	0.435962	0.231835	7.82527	0.0700098	35.8176	0.0204605	0	0.512427	0.0910278	0	0	0.922773	8.18328	25.3905	9.53232	1.08823	1.47479	0.0609181	5.05713	7.10005	0.920859	11.4592	1.20737	0.436765	0.152383	0.978496	0.0658477	1.18264	1.5437	5.48221
GBM	Brain	TCGA-41-2572-01	Tumor	0	0.274723	0.124632	0.0523121	0.638179	12.9659	0.137659	0.430069	1.90624	7.30929	91.3023	0.314408	10.4236	0.0845286	122.045	7.13056	0.350887	0.167935	9.26094	0.28979	25.7596	0	0.0871012	0.558676	15.6603	0	0.0270212	1.85955	13.9297	28.2905	37.6973	0.363265	10.5531	0.516921	1.15617	33.1923	0.67265	5.3705	10.0845	0.0821768	0.169818	1.52688	0.360171	1.10908	1.30523	0.784085
GBM	Brain	TCGA-41-3915-01	Tumor	0.406408	0.154887	0.276048	0.442398	0.327091	43.023	1.61558	1.88347	3.55317	2.95857	86.2984	1.32946	16.5949	0.204242	317.944	7.93451	1.27175	0.376789	24.8361	0.700205	48.1934	0.153477	0.666452	0.274556	0.455208	0.0208769	0	2.33764	30.3816	30.2816	30.6949	1.75548	9.57193	0.380796	4.99908	16.3057	1.89617	8.47734	3.55798	3.57408	0.263779	2.73788	0.36457	1.43232	2.73012	1.83883
GBM	Brain	TCGA-41-4097-01	Tumor	0.19471	0.197883	0.336647	0.211953	0.600719	22.0885	0.982708	1.23428	4.26631	8.43256	161.15	1.1465	33.5321	0.856209	304.753	4.84681	27.6891	0.388812	24.018	1.12522	40.0793	0.0571908	0.745026	0.294138	0.699706	0.0466766	0.0729877	1.83267	27.5255	32.7991	40.5878	2.15869	6.88513	0.357581	3.20515	30.2691	5.14792	18.636	2.65165	1.1376	1.58907	4.03748	0.446993	0.92972	8.3667	4.36041
GBM	Brain	TCGA-41-5651-01	Tumor	0.341132	0.520038	0.122877	1.85671	0.59487	64.8834	0.18613	0.508813	0.773233	0.77408	37.2961	0.167389	7.94576	0.450024	89.8793	2.60854	0.474438	0.227066	5.69001	0.171424	16.7905	0.0250496	0.103049	0.95224	0.139305	0.0408888	0.095906	1.1892	4.93055	17.2837	26.3686	0.3868	1.03724	0.0745813	1.65583	3.91528	0.397905	4.42912	5.96549	0.243058	0.200911	0.133107	0.0921333	1.67412	1.47507	1.52789
LUSC	Lung	TCGA-43-2576-01	Tumor	383.552	0.225949	0.602972	0.0759261	0.463128	15.5954	0.385327	2.00916	29.2482	4.04271	59.38	1.85956	34.6464	1.38021	44.3754	25.4818	60.8225	0.678994	18.1491	3.91685	25.4036	1.0602	1.89629	0.0893325	209.777	6.08211	0.137265	7.23976	16.5028	31.7369	18.9409	5.00882	4.4301	3.07424	1.14816	20.8975	15.0104	6.40081	18.5226	3.68252	1.61969	3.88405	1.45523	10.602	5.82462	17.0034
LUSC	Lung	TCGA-43-2578-01	Tumor	62.2405	0.36141	1.31167	0.172047	0.356174	5.06651	0.452742	0.901704	14.724	2.59451	53.4389	1.19949	64.3057	0.834008	130.308	10.2137	0.296748	0.899483	9.69651	4.88452	14.6334	0.974887	1.98615	0.734962	32.6531	0.340997	0.195512	10.0663	11.6785	24.399	11.2977	6.26037	5.04063	2.16449	1.32087	15.197	43.2864	7.14248	5.22448	0.75675	0.877656	0.898621	0.589074	0.452807	2.12714	2.39672
LUSC	Lung	TCGA-43-2581-01	Tumor	11.196	0.674405	0.779594	0.370438	0.383442	7.90888	1.55969	5.55795	30.8927	6.67179	64.9483	2.90548	19.5184	1.07743	75.1224	18.6029	0.851912	3.80544	47.965	5.97671	47.9759	0.0299864	3.47459	0.154223	40.8728	0.208026	0.707978	14.8407	30.0032	41.1802	116.737	14.6369	12.0717	4.37471	1.76672	28.1564	9.52648	3.87241	7.23597	1.44025	6.03844	2.28766	8.45794	0.839537	2.30378	5.78097
LUSC	Lung	TCGA-43-3394-01	Tumor	31.8437	0.104621	0.830599	0.635003	0.165704	34.5213	1.71313	0.556597	7.03902	14.0423	102.733	2.54809	20.9399	0.663927	250.945	11.4392	0.286341	1.13061	9.34404	2.40547	11.9932	11.1876	1.14022	0.243408	2.53909	0.0493559	0	1.68666	7.73157	19.4137	10.3748	1.11536	10.5959	0.89125	0.304153	13.1553	66.6818	8.90114	4.49253	0.51343	1.52438	0.608251	3.07918	2.0754	2.76815	2.56882
LUSC	Lung	TCGA-43-3920-01	Tumor	60.8667	0.116568	1.80683	0.25896	0.506014	77.7846	3.00395	3.38353	16.87	5.3012	58.7467	2.20121	31.7206	0.537995	206.965	53.3124	1.5243	3.85124	20.1696	7.96682	19.6158	0.23957	3.59313	0.415175	78.2889	0.57436	0	8.06795	7.72459	12.0229	20.1214	4.46997	18.2786	2.17551	1.11886	12.6185	12.685	3.00785	6.34272	0.973411	3.45695	0.38645	1.12897	5.81481	18.3367	3.4248
LUSC	Lung	TCGA-43-5668-01	Tumor	4.03918	0.309812	4.28241	0.387146	0.562258	10.2336	3.57611	3.49541	37.9175	10.8207	55.2304	5.78386	89.9453	6.12165	89.3519	37.9292	2.27883	3.00563	28.2498	11.9296	36.2624	0.123117	8.1804	0.0250278	23.4657	0.164426	0.97131	28.7061	29.7157	57.9087	16.4255	15.708	25.3183	14.4759	1.09369	30.2684	16.6825	3.78183	14.1057	4.82188	8.45116	1.75023	5.13034	2.64838	5.69484	1.4385
LUSC	Lung	TCGA-43-5670-01	Tumor	277.286	0.193335	0.0146182	0	0.0272191	3.01748	0.096877	0.170246	0.996547	1.43397	157.801	0.177011	45.4462	0.0892298	153.001	1.28754	8.9955	0.118183	3.33738	0.305907	1.07973	0.0298007	0.143026	0.0333191	10.3745	0.0972881	0	1.66233	0.689689	11.2173	20.047	0.94589	0.776947	0.647706	0.128471	25.7487	137.594	24.8975	1.88414	3.38314	2.67187	0.508991	3.15808	0	0.301613	10.9061
LUSC	Lung	TCGA-43-6143-01	Tumor	4.03918	1.2191	0.328089	0.206564	0.665447	8.3134	1.26464	1.33431	9.89282	7.67687	52.0584	1.56961	31.2339	0.286095	120.224	4.2605	11.6499	1.09618	10.2841	3.35113	10.8754	0.0597181	1.42488	0.165586	8.99335	0.107226	0.0457278	5.08891	6.95066	37.6639	19.7009	1.7418	4.32279	2.74525	1.13276	16.1325	4.42681	25.5074	2.81917	0.417202	0.855305	0.326392	1.35631	1.33755	4.59349	15.5066
LUSC	Lung	TCGA-43-6647-01	Tumor	7.5587	0.433277	0.929688	0.167237	0.420405	18.4682	1.00591	1.18584	21.5208	31.8892	269.346	3.04556	131.641	0.783667	418.053	13.1525	5.57672	4.49439	23.2274	7.01771	18.8839	0.0270752	5.73616	1.53781	55.5602	0.607683	0.0172768	4.37023	15.6957	24.0692	46.8848	3.20526	45.2807	6.85202	1.16721	14.1957	16.3072	3.42127	11.4977	3.6911	5.7314	0.791285	5.28414	1.9073	20.9382	6.01595
LUSC	Lung	TCGA-43-6770-01	Tumor	67.9134	0.328936	0.394385	0.375812	0.188548	17.615	1.2715	1.19999	7.85336	32.2888	91.2209	2.75886	23.4537	0.412066	252.861	10.652	0.668779	1.64963	13.9582	3.60607	14.4822	1.57539	2.0113	0.310976	4.35031	0.0975409	0.0277316	3.2366	9.73567	24.0481	25.4114	1.84543	11.4304	2.14145	0.468382	17.0958	40.5283	8.46868	7.09821	10.9744	1.89844	1.75672	2.04301	1.13824	3.75872	10.5557
LUSC	Lung	TCGA-43-6771-01	Tumor	103.244	0.06649	0.1592	0	0.10141	3.41772	0.507689	0.325274	4.32798	12.3893	87.4867	1.55994	30.2292	0.818323	268.93	4.9389	0.465059	1.54836	6.62309	1.75341	9.54389	0.00854065	1.41709	0.0267372	4.95859	0.0557641	0.0435988	3.67953	5.68032	9.51427	30.5387	2.68154	8.73641	2.08513	0.392735	10.7839	10.3332	7.42403	4.06786	0.505509	1.97184	2.06815	0.357321	0.123414	1.92525	16.7815
LUSC	Lung	TCGA-43-6773-01	Tumor	84.1817	0.24086	4.65763	0.0343981	0.432354	13.9114	1.17674	1.36095	85.2708	11.8743	53.2936	3.81436	19.3433	4.33541	122.874	38.4815	3.19722	1.89302	13.9589	3.85869	15.6241	0.334136	1.24093	0.603964	6.36431	0.0227256	0.0888395	16.3254	15.4473	56.4174	21.409	10.1996	7.11006	4.61771	1.76057	19.4629	9.10409	5.4002	10.7976	2.33704	1.39581	1.05685	2.05468	0.402362	1.83181	4.82218
LUSC	Lung	TCGA-43-7656-01	Tumor	25.6024	0.773711	3.57506	0.327396	0.801837	13.6183	3.36925	1.99767	40.3497	20.8252	58.8414	5.96468	73.89	3.14108	188.846	27.0292	1.8431	1.8956	13.5099	11.562	14.4981	0.0993833	5.47396	0.325943	137.085	0.594824	0	13.4269	13.4431	41.2466	13.8331	11.7085	7.62079	11.2244	2.90389	33.2603	15.699	75.4262	10.8565	1.97686	5.66516	1.74775	2.61967	0.747973	3.99296	1.26288
LUSC	Lung	TCGA-43-7657-01	Tumor	6.16717	0.050819	0.129683	0.181441	0.0804901	4.4348	0.941281	0.111875	5.21376	1.65986	118.903	1.59213	65.013	0.205227	293.687	3.70977	0.521583	0.482618	4.76382	0.70358	6.23176	0.763742	0.281964	1.33342	1.27419	0	0	2.23125	4.343	10.0035	25.8033	1.83954	3.10842	0.384818	0.0844232	14.6733	175.872	6.68947	3.80729	0.399034	0.631074	0.267582	0.607731	0.185706	1.59462	3.48741
LUSC	Lung	TCGA-43-7658-01	Tumor	11.8266	0.330695	2.01422	0.10495	1.04755	4.05214	4.31362	2.28287	34.4921	8.25091	201.188	2.95413	19.8757	1.83716	30.7154	19.9054	225.067	1.82897	13.8075	8.35741	30.4975	0.0707964	4.11622	1.58943	50.1273	0.381354	0.0361405	32.4502	11.9751	61.4758	6.67686	14.7459	6.16703	10.2947	0.529021	21.7677	13.6449	88.7124	10.295	2.48673	10.0099	1.20382	7.28445	1.43223	11.5166	54.2551
LUSC	Lung	TCGA-43-8115-01	Tumor	33.2938	0.492972	2.4066	0	0.63369	19.0799	3.26803	2.29632	46.5289	9.9978	99.8601	6.40226	35.6709	5.78695	201.948	23.6343	2.8158	3.31295	32.5399	15.6426	35.816	0.421231	7.30519	1.0195	29.516	0.20223	0.158112	11.0574	24.6975	51.4784	37.8687	11.6909	24.8522	11.5529	1.42426	34.6102	60.4168	20.0019	22.7158	2.8851	5.13872	2.14426	1.9708	2.95392	28.9538	2.59087
LUSC	Lung	TCGA-43-8116-01	Tumor	14.8753	0.49578	1.10014	0.123137	0.386932	18.8864	2.01365	1.04397	34.807	2.77221	96.629	3.07135	49.2152	2.58663	231.093	12.6989	3.95277	1.41179	14.2169	3.83701	9.10006	0.274114	2.05027	0.14488	147.728	18.9958	0	7.36431	6.37193	25.6881	9.93882	6.79795	3.01913	5.77227	1.43237	39.2691	21.7051	27.4747	10.7136	11.8238	8.49436	1.11607	1.95912	0.180045	3.2558	2.7142
LUSC	Lung	TCGA-43-8118-01	Tumor	138.182	0.620849	0.559173	0.104312	0.482027	2.50866	2.13716	1.58115	5.81027	3.6717	118.26	3.76165	24.8148	0.800627	282.98	8.18504	0.149932	1.31555	21.366	4.11719	26.9307	2.87093	1.56315	0.424838	6.38631	0.189518	0.0538812	3.95854	25.3194	35.8841	34.9667	3.83913	5.76263	2.42605	0.910046	24.1921	29.9554	14.4219	5.24968	1.39284	1.3424	0.913399	1.63049	0.610082	2.38902	6.66784
LUSC	Lung	TCGA-43-A474-01	Tumor	114.251	0.0639156	0.0362453	0	0.118105	8.73615	0.343147	0.140706	1.75814	5.1375	78.7625	0.192015	8.61688	0.0368737	568.5	0.654852	0.349867	0.146516	1.44421	0.44245	1.4971	0.387921	0.253306	0.73526	1.10947	0	0	1.22774	1.06256	3.35349	14.7059	0.0633865	2.57799	0.109998	0.05309	7.58445	222.321	14.4328	60.3813	0.107543	0.582052	0.16827	0.229305	4.67128	1.47868	24.2245
LUSC	Lung	TCGA-43-A475-01	Tumor	3.6496	0.414312	3.72561	0.0845275	1.90614	52.522	5.81506	9.01222	38.502	86.4648	134.475	7.23943	57.3537	3.58532	212.922	46.2576	3.15886	4.94252	29.1872	17.0326	42.6832	0.342118	7.03703	1.19343	78.881	1.07501	0.327462	44.6646	36.5064	105.78	20.9467	24.5355	25.8929	13.9447	2.70394	58.1125	61.4997	24.9091	12.2572	3.73454	6.74233	3.57092	10.3497	5.43805	5.06796	3.42821
LUSC	Lung	TCGA-43-A56U-01	Tumor	812.235	0.678723	4.00287	0.193862	0.458667	9.4958	2.57988	4.26335	110.364	5.04334	19.421	8.12112	40.7231	7.70598	122.761	32.3009	3.12082	2.48937	14.4242	23.6531	13.1372	2.21268	6.21899	0.322838	19.3391	0.69162	0.0600821	11.9013	11.4386	25.3012	16.1684	11.9274	4.33201	13.7739	2.61587	43.9399	48.8994	18.8564	14.3865	1.9338	2.76003	2.34675	0.80806	0.481873	2.85888	4.61495
LUSC	Lung	TCGA-43-A56V-01	Tumor	582.468	0.153231	0.434471	0.1313	0.194156	5.82135	2.10601	1.10194	9.75136	2.6119	52.5521	1.24948	13.2974	0.671845	227.899	7.81043	0.461322	0.963443	7.5797	2.45482	5.45548	0.478285	0.874475	0.491181	20.7467	0.491559	0	4.05765	5.11067	19.0702	20.1136	1.2157	1.52134	1.60334	0.101822	20.2285	148.571	14.7587	2.42663	0.498459	0.669795	0.779924	1.34379	1.53585	1.79286	3.35719
LUAD	Lung	TCGA-44-2655-01	Tumor	1016.67	0.125198	2.06366	0	0.440658	8.40117	2.71552	2.8909	17.6723	3.20324	30.9997	3.35284	43.1958	6.83762	77.3506	41.7635	0.845229	1.34478	10.8264	3.56574	11.6657	1.15788	3.57248	0.470367	6.23529	0.275629	0.049257	2.06135	7.01589	42.3101	21.9818	2.41702	4.14342	2.52811	1.05379	18.6944	4.70034	4.88601	6.03959	1.02051	1.79104	4.18236	26.7058	1.1503	1.37609	9.77396
LUAD	Lung	TCGA-44-2656-01	Tumor	186.555	0.343469	4.28505	1.96208	1.23308	10.1958	3.76177	4.76359	54.7467	39.1681	50.3746	4.65806	49.6535	4.39897	104.017	39.2153	2.06812	3.20562	35.8888	10.071	43.1785	87.623	5.0365	0.164261	222.495	0.396985	0.456069	15.528	33.5328	34.6746	79.7141	11.1896	22.729	7.45973	4.22236	41.7704	12.2992	4.65904	6.33891	1.67596	5.01021	1.36391	7.2702	2.76127	5.37962	22.2296
LUAD	Lung	TCGA-44-2657-01	Tumor	38.8475	0.497375	5.00173	0.142064	0.490169	10.8307	5.34058	5.30437	85.9835	5.43203	26.0781	7.78414	67.5083	9.71777	110.174	70.8966	2.54107	2.04141	22.5782	8.16491	22.1488	4.6191	5.36157	0.75431	39.7146	0.328498	0.0489208	16.7194	18.3546	42.0092	23.6146	20.947	14.8439	8.94778	2.42371	52.5258	12.9392	9.01337	13.2085	1.93411	3.77723	4.23384	8.26549	0.761635	2.68049	2.37984
LUAD	Lung	TCGA-44-2659-01	Tumor	67.0298	0.659855	1.57452	0.146861	0.443383	7.90482	2.07035	1.77334	45.0043	5.10816	24.9554	3.8764	19.6652	5.37894	163.668	25.0559	0.938175	1.27968	12.2251	3.94914	14.5844	1.39686	4.56453	0.0443059	11.5146	0.291079	0.0379297	4.97358	14.3577	34.3097	56.761	4.79321	5.69748	5.68094	0.683336	21.7707	4.11776	3.33825	4.90647	0.932427	2.77536	2.72236	7.37863	0.894723	1.8595	10.2293
LUAD	Lung	TCGA-44-2661-01	Tumor	135.088	0.215512	3.31333	0.102594	0.581544	12.387	8.35636	7.78428	58.2135	8.3467	58.1287	8.0365	62.5991	7.2665	145.74	111.092	3.60461	4.67364	42.4227	14.1135	43.3267	1.59175	11.6538	0.371411	27.2488	0.779471	0.0706579	5.55249	28.6062	104.042	23.9204	6.4356	19.2743	8.62944	2.30724	42.2995	23.0491	9.60996	11.0848	1.38332	4.90051	2.75283	8.92177	12.8756	8.80007	5.57805
LUAD	Lung	TCGA-44-2662-01	Tumor	118.659	0.314981	5.25653	0.257049	5.41647	25.7368	16.0409	2.77364	3.47909	46.6173	20.699	11.9345	22.5483	2.90747	146.181	10.8917	0.24631	7.54459	37.5919	12.9046	47.466	0.416154	7.63255	0.558344	8.96793	1.86806	0.331938	0.617388	33.4054	16.5428	126.727	0.535498	24.731	4.83223	0.149504	15.3815	0	5.24896	0.438521	0.55522	4.67885	3.59341	7.43789	2.53695	21.3467	7.13901
LUAD	Lung	TCGA-44-2665-01	Tumor	102.741	0.15917	0.738509	0.0413301	0.259742	20.7922	3.63569	1.1043	9.72482	17.2063	113.342	7.2037	68.1396	1.80315	316.539	11.1005	2.05938	5.11765	27.9239	6.95445	34.7065	0.184008	4.12895	0.860339	96.358	0.477844	0.0213486	2.36258	17.523	63.5395	64.0427	2.72654	20.8313	2.87874	0.865378	29.6095	28.7863	26.6507	12.0217	0.795333	13.0334	4.62219	1.39203	2.41723	31.9524	13.3006
LUAD	Lung	TCGA-44-2666-01	Tumor	2.12437	0.178747	0.381607	0.0300324	0.455197	2.10783	1.47899	1.04934	3.90847	6.67538	12.0282	0.712981	7.13565	0.339695	109.607	6.31553	1.89933	2.25878	3.96826	0.93582	5.47038	0.279574	0.483379	0.027181	7.71971	0.0297621	0	0.230825	2.3434	9.90696	44.6462	0.771636	2.12515	0.760005	0.244543	11.9098	1.73776	1.57536	2.30557	0.10615	0.264623	0.747403	28.5404	0.834326	1.0513	13.6896
LUAD	Lung	TCGA-44-2668-01	Tumor	146.81	2.39172	5.85805	0.290697	5.45384	12.9835	4.20733	3.51014	6.96106	32.6706	27.4896	9.36913	100.86	3.17063	423.423	20.9526	2.99444	21.6971	30.9212	22.3436	39.8529	2.00017	11.2938	0.144703	50.8074	1.24835	0.112617	5.16672	16.9857	8.04718	62.6207	6.30829	17.2772	12.8387	0.760834	25.8351	8.56601	16.5829	4.95925	1.71245	19.8003	4.75598	6.26132	0.850086	8.49806	3.20378
LUAD	Lung	TCGA-44-3396-01	Tumor	355.852	0.453554	1.95928	0.0762042	0.316926	16.3257	1.50398	1.34108	34.5719	24.1273	80.4239	5.24416	76.021	2.98602	101.662	25.3018	2.26364	3.48604	22.6717	9.81482	32.8413	2.09733	4.8321	0.562098	86.0792	0.245435	0.0590435	6.4152	24.5226	55.0921	55.9048	8.54619	11.648	6.23529	1.1302	33.5702	11.9013	8.20164	13.8291	2.14728	6.03425	1.22919	2.78641	0.779955	7.54157	2.90588
LUAD	Lung	TCGA-44-3398-01	Tumor	50.4758	0.138728	1.88808	0.231142	0.500485	14.6183	6.65351	4.0211	14.8172	19.3518	61.9436	4.19742	65.9681	1.97417	294.694	46.1937	1.80353	5.31531	38.8299	8.07134	41.3633	1.18946	5.25973	0.0836785	97.007	0.349046	0.13645	2.98203	18.8646	39.6087	46.6227	2.04076	12.4823	1.99752	0.806616	26.1504	8.91635	10.9369	10.7313	1.15414	7.36563	2.13049	4.06764	2.19677	8.73069	9.5783
LUAD	Lung	TCGA-44-3917-01	Tumor	2.60613	0.48319	5.54106	0.0766734	5.72561	8.39187	4.23708	2.16682	3.67206	11.3981	10.0127	7.85707	8.32927	1.92034	53.844	15.883	0.220411	7.52486	24.3933	6.68968	15.0608	0.279297	8.51089	0.0277575	10.4238	0.506555	0.118814	3.35165	10.4454	4.76701	65.5293	1.81027	14.5633	6.07964	0.89189	10.0991	1.561	8.44605	1.70045	0.813008	4.10686	1.86102	18.9901	1.4574	6.85275	1.14923
LUAD	Lung	TCGA-44-3918-01	Tumor	27.8616	1.17647	7.32158	0.258485	5.6697	17.2538	10.0735	5.31265	4.39559	79.0072	14.4926	13.4642	19.1205	5.98665	232.232	24.6094	0.908185	11.3406	19.7852	16.2283	25.5697	0.697466	13.8201	0.155962	26.802	2.27696	0.0890115	5.25643	23.4447	14.7205	120.711	4.96608	35.1913	10.6737	0.801809	14.481	3.78533	14.6566	4.40972	0.710592	11.3679	6.16808	20.9553	1.88972	12.8026	3.57046
LUAD	Lung	TCGA-44-3919-01	Tumor	266.79	0.313984	2.45592	0.309249	0.422996	7.72566	4.31308	2.52651	38.2822	17.6817	47.1753	5.52022	64.836	6.24625	127.811	40.198	2.45954	2.56701	27.8496	9.18662	35.6117	85.4134	8.13555	0.531786	69.1895	0.347328	0.0479216	10.1313	24.226	98.6293	50.1259	7.60209	13.7825	7.98243	2.48213	36.0248	8.38368	12.9658	10.4196	1.25093	4.73984	2.93594	11.6645	0.58782	2.92517	3.16285
[truncated: 9,189 more rows]
[truncated: 2 more columns]
