# Supplementary material for: An Integrative Pan-Cancer Analysis Revealing LCN2 as an Oncogenic Immune Protein in Tumor Microenvironment
Source: Front Oncol. 2020 Dec 23;10:605097. doi: 10.3389/fonc.2020.605097 (PMC7786136; doi:10.3389/fonc.2020.605097)
Supplement: Supplementary File 4: Text 3 — Correlation between LCN2 expression and ImmuneScore, StromalScore, and ESTIMATEScore. [file DataSheet_3.xlsx]

## Sheet: Supplementary File 4
TCGACode	primarySite	sampleCode	siteType	TPM	ESTIMATEScore	ImmuneScore	StromalScore
GBM	Brain	TCGA-02-0047-01	Tumor	1.3052	9775.81	5547.87	4227.94
GBM	Brain	TCGA-02-0055-01	Tumor	2.57225	13653.7	7228.72	6424.95
GBM	Brain	TCGA-02-2483-01	Tumor	0.327886	8666.36	5239.1	3427.26
GBM	Brain	TCGA-02-2485-01	Tumor	0.644002	6949.99	4125.35	2824.64
GBM	Brain	TCGA-02-2486-01	Tumor	0.194379	11703.5	7529.15	4174.35
OV	Ovary	TCGA-04-1331-01	Tumor	416.227	5055.26	2552.52	2502.74
OV	Ovary	TCGA-04-1332-01	Tumor	60.3308	8663.25	3993.15	4670.1
OV	Ovary	TCGA-04-1338-01	Tumor	448.009	11395.1	6412.66	4982.44
OV	Ovary	TCGA-04-1341-01	Tumor	132.013	5517.11	3384.6	2132.52
OV	Ovary	TCGA-04-1343-01	Tumor	78.9934	8740.05	5091.41	3648.64
OV	Ovary	TCGA-04-1347-01	Tumor	3.59972	3375.56	1503.1	1872.46
OV	Ovary	TCGA-04-1350-01	Tumor	13.2548	1436.6	1172.16	264.435
OV	Ovary	TCGA-04-1356-01	Tumor	1362.46	6141.57	3983.9	2157.67
OV	Ovary	TCGA-04-1357-01	Tumor	192.09	12268.8	8108.22	4160.54
OV	Ovary	TCGA-04-1361-01	Tumor	650.768	8043.02	5045.65	2997.37
OV	Ovary	TCGA-04-1362-01	Tumor	923.358	5248.39	3920.98	1327.41
OV	Ovary	TCGA-04-1364-01	Tumor	18.2466	113.968	443.351	-329.383
OV	Ovary	TCGA-04-1365-01	Tumor	905.596	8513.47	6126.4	2387.07
OV	Ovary	TCGA-04-1514-01	Tumor	13.9515	1161.33	24.0109	1137.32
OV	Ovary	TCGA-04-1519-01	Tumor	219.965	2457.45	1705.15	752.3
OV	Ovary	TCGA-04-1530-01	Tumor	130.898	10031	5680.87	4350.15
OV	Ovary	TCGA-04-1536-01	Tumor	2017.32	6429.42	4213.1	2216.32
OV	Ovary	TCGA-04-1542-01	Tumor	310.352	2207.44	1174.97	1032.47
OV	Ovary	TCGA-04-1648-01	Tumor	714.74	5835.71	4507.16	1328.54
OV	Ovary	TCGA-04-1651-01	Tumor	1739.23	4082.42	3680.16	402.26
OV	Ovary	TCGA-04-1655-01	Tumor	86.1109	1647.29	1163.64	483.654
LUAD	Lung	TCGA-05-4244-01	Tumor	32.6998	10543.7	6894.65	3649.06
LUAD	Lung	TCGA-05-4249-01	Tumor	76.5718	11913.8	7143.08	4770.69
LUAD	Lung	TCGA-05-4250-01	Tumor	69.0969	12859.9	7612.54	5247.34
LUAD	Lung	TCGA-05-4382-01	Tumor	116.963	14642.2	8074.84	6567.33
LUAD	Lung	TCGA-05-4384-01	Tumor	113.829	11190.4	6738.23	4452.12
LUAD	Lung	TCGA-05-4389-01	Tumor	417.411	11981.9	7998.04	3983.83
LUAD	Lung	TCGA-05-4390-01	Tumor	321.881	10381.4	5647.36	4734.09
LUAD	Lung	TCGA-05-4395-01	Tumor	500.258	10191.2	6722.6	3468.59
LUAD	Lung	TCGA-05-4396-01	Tumor	1672.27	8103.06	4892.2	3210.86
LUAD	Lung	TCGA-05-4397-01	Tumor	547.06	8949.28	5935.23	3014.05
LUAD	Lung	TCGA-05-4398-01	Tumor	1147.88	13094.4	7903.79	5190.6
LUAD	Lung	TCGA-05-4402-01	Tumor	187.441	11944.8	6890.8	5053.97
LUAD	Lung	TCGA-05-4403-01	Tumor	820.072	12523.8	7579.96	4943.83
LUAD	Lung	TCGA-05-4405-01	Tumor	120.034	12679.5	6678.4	6001.14
LUAD	Lung	TCGA-05-4410-01	Tumor	542.175	12445	8016.91	4428.13
LUAD	Lung	TCGA-05-4415-01	Tumor	4.14782	8110.62	5554.53	2556.09
LUAD	Lung	TCGA-05-4417-01	Tumor	458.677	15297.1	8279.67	7017.38
LUAD	Lung	TCGA-05-4418-01	Tumor	138.754	12191.3	7648.64	4542.67
LUAD	Lung	TCGA-05-4420-01	Tumor	2130.6	8881.29	5026.55	3854.74
LUAD	Lung	TCGA-05-4422-01	Tumor	2009.65	10989.3	7900.38	3088.9
LUAD	Lung	TCGA-05-4424-01	Tumor	841.479	13112	7443.34	5668.69
LUAD	Lung	TCGA-05-4425-01	Tumor	43.6966	13310.2	8034.22	5276.01
LUAD	Lung	TCGA-05-4426-01	Tumor	471.905	10009	6502.32	3506.69
LUAD	Lung	TCGA-05-4427-01	Tumor	91.0696	11621.7	6877.56	4744.18
LUAD	Lung	TCGA-05-4430-01	Tumor	844.425	14289.7	7699.89	6589.78
LUAD	Lung	TCGA-05-4432-01	Tumor	23.9392	11414.6	7079.02	4335.56
LUAD	Lung	TCGA-05-4433-01	Tumor	1272.56	12151.1	8042.74	4108.38
LUAD	Lung	TCGA-05-4434-01	Tumor	999.614	14386.4	8601.75	5784.67
LUAD	Lung	TCGA-05-5420-01	Tumor	214.283	15058.8	9421.63	5637.16
LUAD	Lung	TCGA-05-5423-01	Tumor	27.7369	12976.3	8257.86	4718.47
LUAD	Lung	TCGA-05-5425-01	Tumor	889.492	13736.9	8544.45	5192.45
LUAD	Lung	TCGA-05-5428-01	Tumor	137.839	11313.4	6552.77	4760.59
LUAD	Lung	TCGA-05-5429-01	Tumor	726.064	9295.19	5367.78	3927.41
LUAD	Lung	TCGA-05-5715-01	Tumor	60.8386	12248.2	6781.85	5466.34
GBM	Brain	TCGA-06-0125-01	Tumor	0.0847912	6323.88	3580.86	2743.02
GBM	Brain	TCGA-06-0125-02	Recurrent	0.150668	9332.77	5008.86	4323.9
GBM	Brain	TCGA-06-0129-01	Tumor	0.126158	7954.97	5700.12	2254.84
GBM	Brain	TCGA-06-0130-01	Tumor	0.0432243	15020.7	8676.56	6344.1
GBM	Brain	TCGA-06-0132-01	Tumor	0.116687	12167.3	7140.24	5027.1
GBM	Brain	TCGA-06-0138-01	Tumor	0.0944424	10494.2	6186.12	4308.05
GBM	Brain	TCGA-06-0139-01	Tumor	2.95001	15170.5	8938.24	6232.29
GBM	Brain	TCGA-06-0141-01	Tumor	2.68013	12357.5	7455.12	4902.39
GBM	Brain	TCGA-06-0152-02	Recurrent	0.400385	11137.3	6979.7	4157.56
GBM	Brain	TCGA-06-0156-01	Tumor	0.739837	9871.33	6148.24	3723.09
GBM	Brain	TCGA-06-0157-01	Tumor	0.297782	9047.57	5319.25	3728.32
GBM	Brain	TCGA-06-0158-01	Tumor	0.083792	8877.67	5447.88	3429.8
GBM	Brain	TCGA-06-0168-01	Tumor	1.72645	11004.9	6368.39	4636.47
GBM	Brain	TCGA-06-0171-02	Recurrent	14.5837	15453.2	9054.22	6399.02
GBM	Brain	TCGA-06-0174-01	Tumor	0.147701	6430.4	3755.17	2675.24
GBM	Brain	TCGA-06-0178-01	Tumor	0.0848014	8629.09	5481.47	3147.62
GBM	Brain	TCGA-06-0184-01	Tumor	0.0355289	11125.1	6773.55	4351.56
GBM	Brain	TCGA-06-0187-01	Tumor	0.315994	9122.12	5544.58	3577.54
GBM	Brain	TCGA-06-0190-01	Tumor	1.36721	12356.6	6777.51	5579.09
GBM	Brain	TCGA-06-0190-02	Recurrent	1.97332	14460.3	7578.45	6881.82
GBM	Brain	TCGA-06-0210-01	Tumor	1.35266	10101.1	6429.73	3671.34
GBM	Brain	TCGA-06-0210-02	Recurrent	0.11792	12058.6	7080.75	4977.81
GBM	Brain	TCGA-06-0211-01	Tumor	0.0844815	7251.7	4379.41	2872.29
GBM	Brain	TCGA-06-0211-02	Recurrent	5.65762	11241.4	6682.13	4559.27
GBM	Brain	TCGA-06-0219-01	Tumor	0.326382	8455.64	5316.44	3139.2
GBM	Brain	TCGA-06-0221-02	Recurrent	0.160341	4935.42	2569.56	2365.86
GBM	Brain	TCGA-06-0238-01	Tumor	8.24101	9473.58	5888.97	3584.62
GBM	Brain	TCGA-06-0644-01	Tumor	0.705553	12202.6	6607.23	5595.33
GBM	Brain	TCGA-06-0645-01	Tumor	0.973286	12648.9	7438.48	5210.46
GBM	Brain	TCGA-06-0646-01	Tumor	0.582494	9901.92	6017.63	3884.29
GBM	Brain	TCGA-06-0649-01	Tumor	0.274685	10983.4	6478.4	4505.02
GBM	Brain	TCGA-06-0686-01	Tumor	0	7789.02	4575.07	3213.95
GBM	Brain	TCGA-06-0743-01	Tumor	0.149952	8040.43	5034.23	3006.2
GBM	Brain	TCGA-06-0744-01	Tumor	0.0372884	6864.82	4237.27	2627.56
GBM	Brain	TCGA-06-0745-01	Tumor	0.23535	9156.32	5613.37	3542.95
GBM	Brain	TCGA-06-0747-01	Tumor	0.125086	5245.21	3498.8	1746.41
GBM	Brain	TCGA-06-0749-01	Tumor	0.0393939	8840.17	5837.08	3003.09
GBM	Brain	TCGA-06-0750-01	Tumor	3.51906	10346	5862.78	4483.17
GBM	Brain	TCGA-06-0878-01	Tumor	3.27032	10058.8	5982.45	4076.32
GBM	Brain	TCGA-06-0882-01	Tumor	1.05854	10158.5	6179.77	3978.72
GBM	Brain	TCGA-06-1804-01	Tumor	0.835672	6774.87	3958.6	2816.26
GBM	Brain	TCGA-06-2557-01	Tumor	0.0389777	11265.4	7288.16	3977.27
GBM	Brain	TCGA-06-2558-01	Tumor	0.0464187	8667.55	4888.37	3779.18
GBM	Brain	TCGA-06-2559-01	Tumor	0	7812.22	4570.91	3241.31
GBM	Brain	TCGA-06-2561-01	Tumor	0.402306	9773.07	6217.26	3555.81
GBM	Brain	TCGA-06-2562-01	Tumor	0.461723	9430.53	5445.23	3985.3
GBM	Brain	TCGA-06-2563-01	Tumor	0	8054.96	4785.03	3269.93
GBM	Brain	TCGA-06-2564-01	Tumor	0	8978.13	5448.65	3529.47
GBM	Brain	TCGA-06-2565-01	Tumor	0	6974.58	4344.89	2629.68
GBM	Brain	TCGA-06-2567-01	Tumor	19.4171	9895.79	6146.41	3749.38
GBM	Brain	TCGA-06-2569-01	Tumor	0.146804	5405.32	1853.65	3551.68
GBM	Brain	TCGA-06-2570-01	Tumor	0.356913	8917.84	5527.58	3390.26
GBM	Brain	TCGA-06-5408-01	Tumor	0.311238	7498.7	4371.82	3126.88
GBM	Brain	TCGA-06-5410-01	Tumor	12.8737	14113.2	8518.13	5595.05
GBM	Brain	TCGA-06-5411-01	Tumor	0.42008	8271.12	4827.95	3443.17
GBM	Brain	TCGA-06-5412-01	Tumor	0.194247	12847.2	7523.41	5323.79
GBM	Brain	TCGA-06-5413-01	Tumor	1.07348	10935	6154.89	4780.13
GBM	Brain	TCGA-06-5414-01	Tumor	0.119635	9662.89	6229.51	3433.38
GBM	Brain	TCGA-06-5416-01	Tumor	0.0628394	4504.68	2799.52	1705.15
GBM	Brain	TCGA-06-5417-01	Tumor	0	5762.98	3487.11	2275.86
GBM	Brain	TCGA-06-5418-01	Tumor	0.393059	9001.45	5655.27	3346.18
GBM	Brain	TCGA-06-5856-01	Tumor	0.312397	8879.93	5083.64	3796.29
GBM	Brain	TCGA-06-5858-01	Tumor	0.180268	9190.61	5164.72	4025.89
GBM	Brain	TCGA-06-5859-01	Tumor	0.087397	9032.75	5747.23	3285.52
GBM	Brain	TCGA-08-0386-01	Tumor	1.05894	5958.77	3271.22	2687.55
OV	Ovary	TCGA-09-0364-01	Tumor	6.49123	363.741	-215.206	578.947
OV	Ovary	TCGA-09-0366-01	Tumor	14741.8	9407.75	6996.76	2410.99
OV	Ovary	TCGA-09-0367-01	Tumor	2007.27	6700.31	5123.18	1577.13
OV	Ovary	TCGA-09-0369-01	Tumor	10.5722	6617.92	2918.74	3699.18
OV	Ovary	TCGA-09-1659-01	Tumor	513.001	7995.97	5149.72	2846.24
OV	Ovary	TCGA-09-1661-01	Tumor	52.3178	6588.69	3549.47	3039.22
OV	Ovary	TCGA-09-1662-01	Tumor	289.356	9463.08	5931.5	3531.57
OV	Ovary	TCGA-09-1665-01	Tumor	385.755	6710.16	4554.83	2155.34
OV	Ovary	TCGA-09-1666-01	Tumor	390.782	7964.9	5563.43	2401.46
OV	Ovary	TCGA-09-1667-01	Tumor	120.532	10095.5	6339.6	3755.86
OV	Ovary	TCGA-09-1668-01	Tumor	384.667	9868.69	6136.3	3732.38
OV	Ovary	TCGA-09-1669-01	Tumor	79.9887	7900.78	4975.24	2925.53
OV	Ovary	TCGA-09-1670-01	Tumor	93.847	7474.27	5163.9	2310.37
OV	Ovary	TCGA-09-1673-01	Tumor	33.3534	5767.72	3621.05	2146.67
OV	Ovary	TCGA-09-2044-01	Tumor	102.083	9129.92	5820.44	3309.49
OV	Ovary	TCGA-09-2045-01	Tumor	5021.9	6206.88	4216.33	1990.55
OV	Ovary	TCGA-09-2048-01	Tumor	8.8202	3281.03	1898.16	1382.88
OV	Ovary	TCGA-09-2051-01	Tumor	984.776	7759.89	5341.63	2418.27
OV	Ovary	TCGA-09-2053-01	Tumor	333.521	8320.95	5388.23	2932.72
OV	Ovary	TCGA-09-2054-01	Tumor	5.33134	6555.04	2915.48	3639.56
OV	Ovary	TCGA-09-2056-01	Tumor	381.93	8213.62	5619.27	2594.35
OV	Ovary	TCGA-10-0927-01	Tumor	102.834	4499.43	2021.34	2478.09
OV	Ovary	TCGA-10-0928-01	Tumor	610.278	3460.47	2373	1087.47
OV	Ovary	TCGA-10-0931-01	Tumor	1876.99	5273.56	4215.84	1057.73
OV	Ovary	TCGA-10-0933-01	Tumor	161.603	4393.85	2479.84	1914.01
OV	Ovary	TCGA-10-0936-01	Tumor	1843.22	4039.79	4322.33	-282.535
OV	Ovary	TCGA-10-0937-01	Tumor	3710.62	7691.01	5520.14	2170.87
OV	Ovary	TCGA-10-0938-01	Tumor	50.5823	-304.333	770.858	-1075.19
GBM	Brain	TCGA-12-0616-01	Tumor	0.062905	8300.86	5308.53	2992.33
GBM	Brain	TCGA-12-0618-01	Tumor	0.510919	4954.18	3011.1	1943.08
GBM	Brain	TCGA-12-0619-01	Tumor	0.927525	10195.2	6385.34	3809.82
GBM	Brain	TCGA-12-0821-01	Tumor	0.0441899	6759.34	3712.37	3046.97
GBM	Brain	TCGA-12-1597-01	Tumor	0.0534845	7191.5	4451.98	2739.52
GBM	Brain	TCGA-12-3650-01	Tumor	0	7248.71	4680.23	2568.48
GBM	Brain	TCGA-12-3652-01	Tumor	0.143637	5868.91	3942.25	1926.66
GBM	Brain	TCGA-12-3653-01	Tumor	0.14846	7804.78	5225.89	2578.89
GBM	Brain	TCGA-12-5295-01	Tumor	0.102136	9562.11	6269.68	3292.43
GBM	Brain	TCGA-12-5299-01	Tumor	0.571138	8637.28	5112.93	3524.35
OV	Ovary	TCGA-13-0714-01	Tumor	364.735	9417.94	5235.18	4182.76
OV	Ovary	TCGA-13-0720-01	Tumor	3889.61	3058.41	3214.97	-156.569
OV	Ovary	TCGA-13-0724-01	Tumor	341.443	6463.95	4001.28	2462.67
OV	Ovary	TCGA-13-0725-01	Tumor	1185.23	9213.48	5349.9	3863.58
OV	Ovary	TCGA-13-0726-01	Tumor	342.64	6728.41	4287.61	2440.8
OV	Ovary	TCGA-13-0727-01	Tumor	120.701	6299.51	4008.23	2291.28
OV	Ovary	TCGA-13-0730-01	Tumor	26.5026	7144.82	3567.6	3577.22
OV	Ovary	TCGA-13-0762-01	Tumor	92.5017	3454.74	2357.13	1097.61
OV	Ovary	TCGA-13-0765-01	Tumor	2883.11	6036.07	5228.99	807.076
OV	Ovary	TCGA-13-0766-01	Tumor	332.907	6482.68	4286.99	2195.69
OV	Ovary	TCGA-13-0768-01	Tumor	400.74	14749.5	8475.79	6273.75
OV	Ovary	TCGA-13-0795-01	Tumor	654.344	10375.1	6793.01	3582.14
OV	Ovary	TCGA-13-0797-01	Tumor	1335.51	6315.32	4931.85	1383.47
OV	Ovary	TCGA-13-0800-01	Tumor	104.654	434.875	386.338	48.5368
OV	Ovary	TCGA-13-0804-01	Tumor	1375.81	8537.29	6138.39	2398.89
OV	Ovary	TCGA-13-0883-01	Tumor	509.885	10553.3	5307.66	5245.65
OV	Ovary	TCGA-13-0884-01	Tumor	514.247	8968.9	5544.87	3424.03
OV	Ovary	TCGA-13-0885-01	Tumor	27.1777	10758.7	7130.46	3628.28
OV	Ovary	TCGA-13-0886-01	Tumor	616.081	12021.7	6739.88	5281.85
OV	Ovary	TCGA-13-0887-01	Tumor	356.98	6420.15	4053.63	2366.51
OV	Ovary	TCGA-13-0888-01	Tumor	88.6664	1608.06	257.714	1350.35
OV	Ovary	TCGA-13-0891-01	Tumor	642.127	5225.41	3449.57	1775.84
OV	Ovary	TCGA-13-0893-01	Tumor	344.987	8471.99	5104.29	3367.7
OV	Ovary	TCGA-13-0897-01	Tumor	1796.13	9092.67	5443.64	3649.03
OV	Ovary	TCGA-13-0900-01	Tumor	86.7563	9867.67	5042.81	4824.85
OV	Ovary	TCGA-13-0901-01	Tumor	472.232	7909.7	4093.1	3816.6
OV	Ovary	TCGA-13-0905-01	Tumor	489.785	4782.94	3720.11	1062.83
OV	Ovary	TCGA-13-0906-01	Tumor	535.723	5466.34	3630.44	1835.9
OV	Ovary	TCGA-13-0908-01	Tumor	253.085	10785.2	5582.95	5202.25
OV	Ovary	TCGA-13-0911-01	Tumor	1237.47	11195.9	6653.27	4542.67
OV	Ovary	TCGA-13-0913-02	Recurrent	537.229	8435.71	5519.77	2915.94
OV	Ovary	TCGA-13-0916-01	Tumor	251.68	6353.13	4739.65	1613.48
OV	Ovary	TCGA-13-0920-01	Tumor	71.2114	4255.36	2674.36	1581
OV	Ovary	TCGA-13-0923-01	Tumor	720.291	6110.21	4654.43	1455.78
OV	Ovary	TCGA-13-0924-01	Tumor	1429.31	10503.1	6702.81	3800.33
OV	Ovary	TCGA-13-1403-01	Tumor	1161.53	5637.79	3377.83	2259.95
OV	Ovary	TCGA-13-1404-01	Tumor	1232.51	7950.6	4358.88	3591.72
OV	Ovary	TCGA-13-1405-01	Tumor	432.863	9783.16	5425.38	4357.77
OV	Ovary	TCGA-13-1407-01	Tumor	7.11125	835.079	853.166	-18.0866
OV	Ovary	TCGA-13-1408-01	Tumor	266.368	9338.8	4536.92	4801.88
OV	Ovary	TCGA-13-1409-01	Tumor	23.6522	1311.19	411.245	899.945
OV	Ovary	TCGA-13-1410-01	Tumor	143.843	8697.1	4898.49	3798.61
OV	Ovary	TCGA-13-1411-01	Tumor	596.065	14406.8	8022.76	6384.05
OV	Ovary	TCGA-13-1477-01	Tumor	220.92	4572.51	2291.86	2280.65
OV	Ovary	TCGA-13-1483-01	Tumor	937.16	8535.56	4687.23	3848.33
OV	Ovary	TCGA-13-1485-01	Tumor	549.913	8324.58	3725.25	4599.33
OV	Ovary	TCGA-13-1487-01	Tumor	305.701	6632.25	3162.44	3469.82
OV	Ovary	TCGA-13-1488-01	Tumor	1121.65	7741.33	5051.27	2690.05
OV	Ovary	TCGA-13-1489-01	Tumor	424.757	2360.91	2088.12	272.79
OV	Ovary	TCGA-13-1489-02	Recurrent	1550.68	5537.77	4503.8	1033.96
OV	Ovary	TCGA-13-1492-01	Tumor	163.842	2941.12	2413.43	527.687
OV	Ovary	TCGA-13-1495-01	Tumor	932.278	6245.58	3770.79	2474.79
OV	Ovary	TCGA-13-1496-01	Tumor	4009.87	8549.04	6359.24	2189.8
OV	Ovary	TCGA-13-1497-01	Tumor	599.059	7356.74	4296.42	3060.32
OV	Ovary	TCGA-13-1498-01	Tumor	700.183	8897.32	5943.54	2953.78
OV	Ovary	TCGA-13-1499-01	Tumor	170.326	11954.1	7133.34	4820.79
OV	Ovary	TCGA-13-1501-01	Tumor	351.587	7693.1	3791.57	3901.54
OV	Ovary	TCGA-13-1505-01	Tumor	63.1495	8129.44	4029.01	4100.44
OV	Ovary	TCGA-13-1506-01	Tumor	1164.6	4904.97	3808.68	1096.28
OV	Ovary	TCGA-13-1507-01	Tumor	294.237	11365.1	6584.08	4781.04
OV	Ovary	TCGA-13-1509-01	Tumor	155.123	8780.37	4900.38	3879.99
OV	Ovary	TCGA-13-1510-01	Tumor	227.929	6069.43	4050.01	2019.42
OV	Ovary	TCGA-13-1511-01	Tumor	214.175	6914.2	3799.73	3114.47
OV	Ovary	TCGA-13-1512-01	Tumor	439.951	8920.43	5105.74	3814.69
OV	Ovary	TCGA-13-2060-01	Tumor	154.785	9416.67	5934.4	3482.28
OV	Ovary	TCGA-13-A5FT-01	Tumor	62.0873	3234.28	2612.46	621.815
GBM	Brain	TCGA-14-0736-02	Recurrent	0.786791	11446.3	6897.67	4548.67
GBM	Brain	TCGA-14-0781-01	Tumor	0.728736	10982.4	6215.66	4766.7
GBM	Brain	TCGA-14-0787-01	Tumor	0.682568	8246.42	5408.69	2837.73
GBM	Brain	TCGA-14-0789-01	Tumor	0.676432	11361.7	6891.61	4470.1
GBM	Brain	TCGA-14-0790-01	Tumor	0	5170.66	2966.11	2204.55
GBM	Brain	TCGA-14-0817-01	Tumor	0.075646	11135.4	6913.36	4222.04
GBM	Brain	TCGA-14-0871-01	Tumor	0.251384	5677.77	2718.17	2959.6
GBM	Brain	TCGA-14-1034-01	Tumor	0.505759	9871.9	6090.27	3781.63
GBM	Brain	TCGA-14-1034-02	Recurrent	0.143595	3780.17	2765.02	1015.15
GBM	Brain	TCGA-14-1402-02	Recurrent	0.34105	8558.07	5262.68	3295.4
GBM	Brain	TCGA-14-1823-01	Tumor	0.386429	10556.5	6671	3885.47
GBM	Brain	TCGA-14-1825-01	Tumor	0.46484	6149.79	3751.41	2398.38
GBM	Brain	TCGA-14-1829-01	Tumor	0.175216	10196.1	6041.93	4154.12
GBM	Brain	TCGA-14-2554-01	Tumor	0.674494	9667.1	5990.84	3676.27
GBM	Brain	TCGA-15-0742-01	Tumor	0.306153	5398.24	3536.2	1862.04
GBM	Brain	TCGA-15-1444-01	Tumor	0.635737	9263.53	5557.6	3705.93
GBM	Brain	TCGA-16-0846-01	Tumor	0.230278	9584.09	6161.6	3422.49
GBM	Brain	TCGA-16-1045-01	Tumor	0.328775	12473	7234.17	5238.86
LUSC	Lung	TCGA-18-3406-01	Tumor	246.41	13204.6	7605.3	5599.35
LUSC	Lung	TCGA-18-3407-01	Tumor	353.892	11094.8	6001.89	5092.94
LUSC	Lung	TCGA-18-3408-01	Tumor	36.1755	10969.7	6420.07	4549.6
LUSC	Lung	TCGA-18-3409-01	Tumor	12.2227	13596.4	6701.26	6895.1
LUSC	Lung	TCGA-18-3410-01	Tumor	4.39413	11581.2	7765.88	3815.28
LUSC	Lung	TCGA-18-3411-01	Tumor	230.223	10970.4	6586.1	4384.29
LUSC	Lung	TCGA-18-3412-01	Tumor	1303.49	9129.31	5621.87	3507.44
LUSC	Lung	TCGA-18-3414-01	Tumor	314.353	10082.1	6197.82	3884.25
LUSC	Lung	TCGA-18-3415-01	Tumor	161.575	11906.4	6972.23	4934.16
LUSC	Lung	TCGA-18-3416-01	Tumor	243.126	11609.7	8284.82	3324.88
LUSC	Lung	TCGA-18-3417-01	Tumor	25.2086	12244	6228.05	6015.95
LUSC	Lung	TCGA-18-3419-01	Tumor	595.039	9427.53	6817.44	2610.09
LUSC	Lung	TCGA-18-3421-01	Tumor	1061.34	10276.6	6690.74	3585.83
LUSC	Lung	TCGA-18-4083-01	Tumor	5.31195	9841.58	5556.1	4285.48
LUSC	Lung	TCGA-18-4086-01	Tumor	170.828	11544.1	6595.64	4948.47
LUSC	Lung	TCGA-18-4721-01	Tumor	165.95	13539.7	7820.39	5719.33
LUSC	Lung	TCGA-18-5592-01	Tumor	96.254	7851.93	4899.7	2952.22
LUSC	Lung	TCGA-18-5595-01	Tumor	33.4311	5720.05	3518.66	2201.4
GBM	Brain	TCGA-19-0957-02	Recurrent	0.26016	9072.78	5255.65	3817.13
GBM	Brain	TCGA-19-1389-02	Recurrent	2.02302	12583.3	6683.21	5900.09
GBM	Brain	TCGA-19-1390-01	Tumor	0.317469	4676	3198.37	1477.63
GBM	Brain	TCGA-19-1787-01	Tumor	0.659576	8992.55	5511.78	3480.77
GBM	Brain	TCGA-19-2619-01	Tumor	2.67658	6685.1	3773.56	2911.54
GBM	Brain	TCGA-19-2620-01	Tumor	0.26475	7737.85	4487.02	3250.82
GBM	Brain	TCGA-19-2624-01	Tumor	0.039507	3261.31	2165.6	1095.71
GBM	Brain	TCGA-19-2625-01	Tumor	0.210612	6769.46	4140.48	2628.98
GBM	Brain	TCGA-19-2629-01	Tumor	0	9173.37	5618.2	3555.17
GBM	Brain	TCGA-19-4065-01	Tumor	0.205017	11354.9	6916.22	4438.71
GBM	Brain	TCGA-19-4065-02	Recurrent	0.265782	10504	5726.58	4777.46
GBM	Brain	TCGA-19-5960-01	Tumor	0	3916.96	2377.81	1539.15
OV	Ovary	TCGA-20-0987-01	Tumor	3283.77	11463.3	8008.5	3454.8
OV	Ovary	TCGA-20-0991-01	Tumor	199.762	12129.4	8580.88	3548.56
OV	Ovary	TCGA-20-1682-01	Tumor	99.0439	10452.3	5895.92	4556.38
OV	Ovary	TCGA-20-1683-01	Tumor	13.1887	5865.3	3524.88	2340.42
OV	Ovary	TCGA-20-1686-01	Tumor	843.071	6052.77	3441	2611.77
OV	Ovary	TCGA-20-1687-01	Tumor	1365.67	9211.48	5426.6	3784.88
LUSC	Lung	TCGA-21-1070-01	Tumor	364.629	12775.5	8198.92	4576.63
LUSC	Lung	TCGA-21-1071-01	Tumor	28.5489	10566	6089	4476.95
LUSC	Lung	TCGA-21-1072-01	Tumor	207.404	8089.75	4591.97	3497.79
LUSC	Lung	TCGA-21-1075-01	Tumor	191.237	4581.58	2891.07	1690.51
LUSC	Lung	TCGA-21-1076-01	Tumor	131.868	15669.3	9032.08	6637.18
LUSC	Lung	TCGA-21-1077-01	Tumor	135.437	10495.5	6111.79	4383.67
LUSC	Lung	TCGA-21-1078-01	Tumor	4.0755	4197.49	3455.11	742.381
LUSC	Lung	TCGA-21-1079-01	Tumor	31.7818	10121.6	5212.63	4908.96
LUSC	Lung	TCGA-21-1080-01	Tumor	153.352	8684.25	5736.89	2947.36
LUSC	Lung	TCGA-21-1081-01	Tumor	221.985	8175.68	4193.13	3982.55
LUSC	Lung	TCGA-21-1082-01	Tumor	166.047	11171.6	6747.42	4424.18
LUSC	Lung	TCGA-21-1083-01	Tumor	2.39015	10518.7	6435.96	4082.71
LUSC	Lung	TCGA-21-5782-01	Tumor	264.853	9970.01	5706.88	4263.13
LUSC	Lung	TCGA-21-5783-01	Tumor	76.2603	8035.27	4094.05	3941.22
LUSC	Lung	TCGA-21-5784-01	Tumor	906.36	11788.7	7303.98	4484.69
LUSC	Lung	TCGA-21-5786-01	Tumor	34.3295	9174.88	5269.6	3905.28
LUSC	Lung	TCGA-21-5787-01	Tumor	93.1573	12762.5	7924.95	4837.51
LUSC	Lung	TCGA-21-A5DI-01	Tumor	329.521	6841.34	4340.57	2500.77
LUSC	Lung	TCGA-22-0940-01	Tumor	68.7696	13493.8	8252.47	5241.38
LUSC	Lung	TCGA-22-0944-01	Tumor	1115.33	6617.78	4227.18	2390.6
LUSC	Lung	TCGA-22-1000-01	Tumor	235.569	15833.8	8612.43	7221.36
LUSC	Lung	TCGA-22-1002-01	Tumor	9.90479	12543.8	7012.9	5530.94
LUSC	Lung	TCGA-22-1005-01	Tumor	412.752	15381.4	9420.31	5961.14
LUSC	Lung	TCGA-22-1011-01	Tumor	68.9306	12795.1	7911.26	4883.84
LUSC	Lung	TCGA-22-1012-01	Tumor	91.5522	9448.29	5898.48	3549.8
LUSC	Lung	TCGA-22-1016-01	Tumor	219.112	13285.5	7437.38	5848.16
LUSC	Lung	TCGA-22-1017-01	Tumor	48.6635	10225.7	6758.18	3467.48
LUSC	Lung	TCGA-22-4591-01	Tumor	134.161	7060.23	4811.27	2248.96
LUSC	Lung	TCGA-22-4593-01	Tumor	10.6507	9905.1	4767.15	5137.95
LUSC	Lung	TCGA-22-4594-01	Tumor	891.141	13162.1	7808.94	5353.16
LUSC	Lung	TCGA-22-4595-01	Tumor	26.3213	12050.2	6889.35	5160.83
LUSC	Lung	TCGA-22-4596-01	Tumor	899.945	15970.9	9225.55	6745.33
LUSC	Lung	TCGA-22-4599-01	Tumor	81.2278	12893.5	8239.4	4654.07
LUSC	Lung	TCGA-22-4601-01	Tumor	41.4426	7801.45	4889.55	2911.91
LUSC	Lung	TCGA-22-4604-01	Tumor	25.5627	13870.7	7584.08	6286.59
LUSC	Lung	TCGA-22-4605-01	Tumor	735.762	12343	6790.31	5552.68
LUSC	Lung	TCGA-22-4607-01	Tumor	194.021	10650.5	6066.52	4583.96
LUSC	Lung	TCGA-22-4609-01	Tumor	180.574	14058.8	8191.7	5867.07
LUSC	Lung	TCGA-22-4613-01	Tumor	20.8352	11029.4	7236.6	3792.8
LUSC	Lung	TCGA-22-5471-01	Tumor	45.1143	11327.2	7309.37	4017.78
LUSC	Lung	TCGA-22-5472-01	Tumor	882.356	10238.6	6326.16	3912.41
LUSC	Lung	TCGA-22-5473-01	Tumor	57.0982	9154.95	5378.47	3776.48
LUSC	Lung	TCGA-22-5474-01	Tumor	208.763	12849.7	8133.73	4715.94
LUSC	Lung	TCGA-22-5477-01	Tumor	15.1473	7894.21	5137.9	2756.31
LUSC	Lung	TCGA-22-5478-01	Tumor	259.183	10536.6	5858.58	4678.03
LUSC	Lung	TCGA-22-5479-01	Tumor	145.036	9531.3	5808.15	3723.16
LUSC	Lung	TCGA-22-5480-01	Tumor	6.42159	12102.9	7686.24	4416.66
LUSC	Lung	TCGA-22-5481-01	Tumor	0.725517	9404.73	6521.81	2882.92
LUSC	Lung	TCGA-22-5482-01	Tumor	117.294	7968.98	4388.47	3580.51
LUSC	Lung	TCGA-22-5483-01	Tumor	21.4186	11044.9	6016.18	5028.76
LUSC	Lung	TCGA-22-5485-01	Tumor	24.2934	8399.16	5160.82	3238.33
LUSC	Lung	TCGA-22-5489-01	Tumor	15.7812	14822	8219.5	6602.52
LUSC	Lung	TCGA-22-5491-01	Tumor	626.69	6537.52	4893.16	1644.36
LUSC	Lung	TCGA-22-5492-01	Tumor	269.966	12736.4	8006.73	4729.63
LUSC	Lung	TCGA-22-A5C4-01	Tumor	45.7044	7033.99	4764.44	2269.55
OV	Ovary	TCGA-23-1021-01	Tumor	225.26	5746.23	3822.73	1923.5
OV	Ovary	TCGA-23-1022-01	Tumor	225.616	3307.64	1961.26	1346.39
OV	Ovary	TCGA-23-1023-01	Tumor	1038.74	10112.4	5792	4320.4
OV	Ovary	TCGA-23-1024-01	Tumor	159.973	2973.1	2928.72	44.3778
OV	Ovary	TCGA-23-1026-01	Tumor	2060.39	10325.2	6259.88	4065.29
OV	Ovary	TCGA-23-1027-01	Tumor	1343.08	9400.96	5426	3974.96
OV	Ovary	TCGA-23-1028-01	Tumor	2207.07	6718.6	4804.39	1914.21
OV	Ovary	TCGA-23-1029-01	Tumor	154.575	5431.84	3327.27	2104.57
OV	Ovary	TCGA-23-1030-01	Tumor	785.708	7293.85	4334.02	2959.83
OV	Ovary	TCGA-23-1107-01	Tumor	363.791	5729.33	4234.04	1495.3
OV	Ovary	TCGA-23-1109-01	Tumor	272.247	8482.59	4807.68	3674.91
OV	Ovary	TCGA-23-1110-01	Tumor	18.0051	616.338	151.389	464.949
OV	Ovary	TCGA-23-1111-01	Tumor	117.901	3745.76	2291.16	1454.59
OV	Ovary	TCGA-23-1113-01	Tumor	230.982	5217.2	2505.94	2711.26
OV	Ovary	TCGA-23-1114-01	Tumor	79.1908	4004.01	1627.22	2376.79
OV	Ovary	TCGA-23-1116-01	Tumor	1958.52	12684.7	6954.38	5730.32
OV	Ovary	TCGA-23-1118-01	Tumor	662.851	8096.38	4939.94	3156.43
OV	Ovary	TCGA-23-1119-01	Tumor	281.662	9169.82	5608.72	3561.1
OV	Ovary	TCGA-23-1120-01	Tumor	333.135	9075.45	5937.13	3138.32
OV	Ovary	TCGA-23-1122-01	Tumor	346.797	6483.21	3885.41	2597.8
OV	Ovary	TCGA-23-1123-01	Tumor	965.962	9095.57	6467.91	2627.65
OV	Ovary	TCGA-23-1809-01	Tumor	47.2516	4435.66	2595.17	1840.49
OV	Ovary	TCGA-23-2077-01	Tumor	1393.76	8745.83	5290.9	3454.93
OV	Ovary	TCGA-23-2078-01	Tumor	73.6956	10532.6	5873.97	4658.64
OV	Ovary	TCGA-23-2084-01	Tumor	401.702	9010.4	5179.72	3830.68
OV	Ovary	TCGA-24-0966-01	Tumor	699.019	5217.77	4193.34	1024.43
OV	Ovary	TCGA-24-0968-01	Tumor	667.101	10767.1	6415.91	4351.17
OV	Ovary	TCGA-24-0970-01	Tumor	100.808	7477.98	3699.04	3778.93
OV	Ovary	TCGA-24-0979-01	Tumor	380.244	4530.65	3288.34	1242.31
OV	Ovary	TCGA-24-0982-01	Tumor	68.8253	5809.13	3209.7	2599.43
OV	Ovary	TCGA-24-1103-01	Tumor	413.002	3118.89	2369.02	749.877
OV	Ovary	TCGA-24-1104-01	Tumor	788.516	9121.92	5991.51	3130.41
OV	Ovary	TCGA-24-1105-01	Tumor	272.721	7491.83	4269.28	3222.55
OV	Ovary	TCGA-24-1413-01	Tumor	301.684	5312.98	3959.39	1353.59
OV	Ovary	TCGA-24-1416-01	Tumor	1082.42	5415.59	4139.33	1276.26
OV	Ovary	TCGA-24-1417-01	Tumor	95.5536	11460.4	6720.23	4740.19
OV	Ovary	TCGA-24-1418-01	Tumor	696.703	7880.1	4136.46	3743.64
OV	Ovary	TCGA-24-1419-01	Tumor	86.0887	2440.97	1820.35	620.622
OV	Ovary	TCGA-24-1422-01	Tumor	134.783	11590	6174.2	5415.78
OV	Ovary	TCGA-24-1423-01	Tumor	1382.98	6517.26	3913.41	2603.85
OV	Ovary	TCGA-24-1424-01	Tumor	478.368	7321.76	3839.16	3482.6
OV	Ovary	TCGA-24-1425-01	Tumor	301.135	11547.8	5731.56	5816.27
OV	Ovary	TCGA-24-1426-01	Tumor	131.7	4914.68	3120.77	1793.91
OV	Ovary	TCGA-24-1427-01	Tumor	94.1401	11098.4	5873.46	5224.93
OV	Ovary	TCGA-24-1428-01	Tumor	256.262	9039.96	6154.48	2885.47
OV	Ovary	TCGA-24-1430-01	Tumor	73.8932	3271.2	1105.04	2166.17
OV	Ovary	TCGA-24-1431-01	Tumor	136.675	7588.74	4653.56	2935.18
OV	Ovary	TCGA-24-1434-01	Tumor	871.014	12694.2	6472.14	6222.1
OV	Ovary	TCGA-24-1435-01	Tumor	310.604	10624.5	5678.57	4945.94
OV	Ovary	TCGA-24-1464-01	Tumor	96.8909	7076.97	5058.58	2018.39
OV	Ovary	TCGA-24-1467-01	Tumor	339.096	4513.2	3276.01	1237.2
OV	Ovary	TCGA-24-1469-01	Tumor	73.5663	4976.98	3917.61	1059.37
OV	Ovary	TCGA-24-1470-01	Tumor	6811.7	10121	6955.21	3165.81
OV	Ovary	TCGA-24-1471-01	Tumor	82.9466	6299.3	4597.32	1701.98
OV	Ovary	TCGA-24-1474-01	Tumor	174.104	7418.53	4976.23	2442.3
OV	Ovary	TCGA-24-1544-01	Tumor	34.2098	2515.83	1850.49	665.34
OV	Ovary	TCGA-24-1546-01	Tumor	110.498	11139.6	5537.7	5601.94
OV	Ovary	TCGA-24-1549-01	Tumor	269.676	7158.28	5216.05	1942.23
OV	Ovary	TCGA-24-1550-01	Tumor	15.4431	11496	5800.56	5695.44
OV	Ovary	TCGA-24-1551-01	Tumor	650.867	9505.81	6648.13	2857.68
OV	Ovary	TCGA-24-1552-01	Tumor	1512.76	5443.92	3206.55	2237.38
OV	Ovary	TCGA-24-1553-01	Tumor	808.871	11263.5	7789.04	3474.46
OV	Ovary	TCGA-24-1557-01	Tumor	496.564	6077.46	4000.1	2077.36
OV	Ovary	TCGA-24-1558-01	Tumor	308.137	4412.66	2862.76	1549.9
OV	Ovary	TCGA-24-1560-01	Tumor	219.581	4132.06	2991.43	1140.62
OV	Ovary	TCGA-24-1562-01	Tumor	703.392	9199.92	5295.54	3904.39
OV	Ovary	TCGA-24-1563-01	Tumor	174.663	10854.3	5509.95	5344.35
OV	Ovary	TCGA-24-1565-01	Tumor	2130.02	6811.17	5672.94	1138.23
OV	Ovary	TCGA-24-1567-01	Tumor	65.6452	2451.08	1534.08	916.994
OV	Ovary	TCGA-24-1603-01	Tumor	767.838	5631.1	3591.81	2039.29
OV	Ovary	TCGA-24-1604-01	Tumor	285.817	6480.05	4201.8	2278.26
OV	Ovary	TCGA-24-1616-01	Tumor	252.751	4716.53	2942.27	1774.26
OV	Ovary	TCGA-24-1842-01	Tumor	219.617	10436.1	6701.11	3735.02
OV	Ovary	TCGA-24-1843-01	Tumor	264.627	9550.83	6198.12	3352.72
OV	Ovary	TCGA-24-1844-01	Tumor	138.002	3538.59	1984.97	1553.62
OV	Ovary	TCGA-24-1845-01	Tumor	249.698	5783.43	4783.49	999.935
OV	Ovary	TCGA-24-1846-01	Tumor	153.29	9336.58	5789.39	3547.2
OV	Ovary	TCGA-24-1847-01	Tumor	646.999	11455	7585.12	3869.84
OV	Ovary	TCGA-24-1850-01	Tumor	209.851	9095.89	4959.61	4136.28
OV	Ovary	TCGA-24-1923-01	Tumor	435.921	7279.46	3965.82	3313.64
OV	Ovary	TCGA-24-1924-01	Tumor	151.438	10654.6	6850.38	3804.26
OV	Ovary	TCGA-24-1928-01	Tumor	268.318	9425.98	4841.29	4584.68
OV	Ovary	TCGA-24-1930-01	Tumor	528.486	12404.2	7136.93	5267.29
OV	Ovary	TCGA-24-2020-01	Tumor	4.16629	3263.94	1826.03	1437.9
OV	Ovary	TCGA-24-2023-01	Tumor	800.196	6832.06	4816.14	2015.92
OV	Ovary	TCGA-24-2024-01	Tumor	542.309	7165.71	3824.48	3341.23
OV	Ovary	TCGA-24-2026-01	Tumor	583.29	8381.48	5508.14	2873.34
OV	Ovary	TCGA-24-2027-01	Tumor	75.806	2988.19	1712.85	1275.34
OV	Ovary	TCGA-24-2033-01	Tumor	143.611	7061.92	3705.65	3356.27
OV	Ovary	TCGA-24-2035-01	Tumor	247.453	13239.5	6894.22	6345.29
OV	Ovary	TCGA-24-2036-01	Tumor	533.074	3322.9	2061.71	1261.18
OV	Ovary	TCGA-24-2038-01	Tumor	1768.67	4761.23	3384.23	1377.01
OV	Ovary	TCGA-24-2254-01	Tumor	195.649	8299.55	4703.86	3595.69
OV	Ovary	TCGA-24-2261-01	Tumor	266.11	10969.2	6723.6	4245.61
OV	Ovary	TCGA-24-2262-01	Tumor	2510.89	9048.51	5515.79	3532.72
OV	Ovary	TCGA-24-2267-01	Tumor	428.087	10848.9	7299.92	3549.03
OV	Ovary	TCGA-24-2271-01	Tumor	761.705	10265.3	6093.86	4171.46
OV	Ovary	TCGA-24-2280-01	Tumor	17.7222	9677.42	4301.55	5375.86
OV	Ovary	TCGA-24-2281-01	Tumor	324.349	9480.98	6508.1	2972.88
OV	Ovary	TCGA-24-2288-01	Tumor	212.86	10360.3	6215.62	4144.65
OV	Ovary	TCGA-24-2289-01	Tumor	223.433	11297.9	5787.91	5509.98
OV	Omentum	TCGA-24-2290-01	Tumor	1355.67	9021.05	5731.31	3289.75
OV	Omentum	TCGA-24-2293-01	Tumor	144.894	13229.2	7146.76	6082.41
OV	Ovary	TCGA-24-2297-01	Tumor	876.481	3579.61	2219.8	1359.81
OV	Ovary	TCGA-24-2298-01	Tumor	165.64	8050.13	3927.71	4122.42
OV	Ovary	TCGA-25-1312-01	Tumor	136.867	6631.85	4115.42	2516.43
OV	Ovary	TCGA-25-1313-01	Tumor	387.217	10193.8	5970.65	4223.14
OV	Ovary	TCGA-25-1315-01	Tumor	21.6072	1751.08	1066.17	684.912
OV	Ovary	TCGA-25-1316-01	Tumor	8.3804	5681.22	3761.42	1919.8
OV	Ovary	TCGA-25-1317-01	Tumor	75.557	5833.21	2873.36	2959.85
OV	Ovary	TCGA-25-1318-01	Tumor	421.83	8147.05	4340.8	3806.25
OV	Ovary	TCGA-25-1319-01	Tumor	216.218	7647.85	4667.01	2980.85
OV	Ovary	TCGA-25-1320-01	Tumor	65.1209	9876.38	4791.95	5084.43
OV	Ovary	TCGA-25-1321-01	Tumor	288.909	5185.85	3450.98	1734.87
OV	Ovary	TCGA-25-1322-01	Tumor	636.195	8763.85	4903.93	3859.93
OV	Ovary	TCGA-25-1323-01	Tumor	103.952	5673.27	2778.75	2894.53
OV	Ovary	TCGA-25-1326-01	Tumor	273.668	10942.1	5866.42	5075.69
OV	Ovary	TCGA-25-1328-01	Tumor	195.25	9758.54	5144.06	4614.48
OV	Ovary	TCGA-25-1329-01	Tumor	196.448	8638.14	4619.64	4018.5
OV	Ovary	TCGA-25-1623-01	Tumor	208.676	13783.6	7465.32	6318.24
OV	Ovary	TCGA-25-1626-01	Tumor	356.336	14484.4	7332.74	7151.65
OV	Ovary	TCGA-25-1627-01	Tumor	393.668	6283.02	3774.96	2508.06
OV	Ovary	TCGA-25-1628-01	Tumor	167.94	12027.1	6360.9	5666.23
OV	Ovary	TCGA-25-1630-01	Tumor	905.966	10685.5	6898.27	3787.22
OV	Ovary	TCGA-25-1631-01	Tumor	881.095	5834.27	3589.34	2244.93
OV	Ovary	TCGA-25-1632-01	Tumor	199.727	2516.38	1210.35	1306.03
OV	Ovary	TCGA-25-1633-01	Tumor	72.8283	11714.8	6231.59	5483.24
OV	Ovary	TCGA-25-1634-01	Tumor	22.1534	1242.4	585.964	656.438
OV	Ovary	TCGA-25-1635-01	Tumor	1178.24	10976.5	5911.15	5065.31
OV	Ovary	TCGA-25-1870-01	Tumor	203.282	6609.65	4076.56	2533.1
OV	Ovary	TCGA-25-1877-01	Tumor	12.6298	6809.37	4331.63	2477.74
OV	Ovary	TCGA-25-2042-01	Tumor	235.03	12689.5	5855.17	6834.35
OV	Ovary	TCGA-25-2391-01	Tumor	1915.88	6340.08	4898.42	1441.66
OV	Ovary	TCGA-25-2392-01	Tumor	343.467	10231.6	6834.22	3397.4
OV	Ovary	TCGA-25-2393-01	Tumor	113.68	6693.99	4153.33	2540.66
OV	Ovary	TCGA-25-2396-01	Tumor	423.149	8973.17	5445.21	3527.96
OV	Ovary	TCGA-25-2398-01	Tumor	173.113	10150.7	4806.98	5343.74
OV	Ovary	TCGA-25-2399-01	Tumor	525.847	9646.26	5579.73	4066.53
OV	Ovary	TCGA-25-2400-01	Tumor	156.179	5417.31	3618.46	1798.85
OV	Ovary	TCGA-25-2401-01	Tumor	563.342	13213.7	7065.19	6148.48
OV	Ovary	TCGA-25-2404-01	Tumor	1344.52	9519.32	5049.78	4469.53
OV	Ovary	TCGA-25-2409-01	Tumor	2149.07	9946.94	5891.05	4055.89
GBM	Brain	TCGA-26-1442-01	Tumor	0.09585	6239.03	3758.21	2480.81
GBM	Brain	TCGA-26-5132-01	Tumor	0	7790.9	4794.79	2996.11
GBM	Brain	TCGA-26-5133-01	Tumor	0.0471975	5660.24	3226.73	2433.52
GBM	Brain	TCGA-26-5134-01	Tumor	0	6479.51	3961.76	2517.76
GBM	Brain	TCGA-26-5135-01	Tumor	0.391657	9172.09	5393.76	3778.33
GBM	Brain	TCGA-26-5136-01	Tumor	0.104	10096.5	6071.82	4024.66
GBM	Brain	TCGA-26-5139-01	Tumor	0.299001	8668.69	5085.13	3583.56
GBM	Brain	TCGA-27-1830-01	Tumor	0.365784	10277.8	5796.1	4481.72
GBM	Brain	TCGA-27-1831-01	Tumor	0.102975	10208.2	6089.88	4118.37
GBM	Brain	TCGA-27-1832-01	Tumor	2.37988	10714.6	6547.14	4167.46
GBM	Brain	TCGA-27-1834-01	Tumor	0.0504855	9623.05	6011.2	3611.85
GBM	Brain	TCGA-27-1835-01	Tumor	0.0490562	5028.63	2955.04	2073.59
GBM	Brain	TCGA-27-1837-01	Tumor	0	8240.68	5056.46	3184.22
GBM	Brain	TCGA-27-2519-01	Tumor	0.457979	10377	6425.15	3951.89
GBM	Brain	TCGA-27-2521-01	Tumor	0.166254	5469.4	3170.85	2298.55
GBM	Brain	TCGA-27-2523-01	Tumor	0	6043.17	3920.48	2122.68
GBM	Brain	TCGA-27-2524-01	Tumor	0.471219	9625.33	5689.71	3935.62
GBM	Brain	TCGA-27-2526-01	Tumor	0.0421531	8557.24	5859.53	2697.71
GBM	Brain	TCGA-27-2528-01	Tumor	0.604209	6851.19	3206.54	3644.65
GBM	Brain	TCGA-28-1747-01	Tumor	0.0927532	9051.2	6070.53	2980.67
GBM	Brain	TCGA-28-1753-01	Tumor	0	11856.6	6701.86	5154.73
GBM	Brain	TCGA-28-2499-01	Tumor	0.241709	7501.55	4715.13	2786.43
GBM	Brain	TCGA-28-2509-01	Tumor	0.237458	7914.96	5185.28	2729.68
GBM	NA	TCGA-28-2510-01	Tumor	0.701559	7689.69	4072.29	3617.41
GBM	Brain	TCGA-28-2513-01	Tumor	0.469583	12018	7013.56	5004.43
GBM	Brain	TCGA-28-2514-01	Tumor	0.231536	6707.61	3985.74	2721.87
GBM	Brain	TCGA-28-5204-01	Tumor	0.0510713	7981.02	4936.65	3044.37
GBM	Brain	TCGA-28-5207-01	Tumor	0	8928.1	4769.48	4158.62
GBM	Brain	TCGA-28-5208-01	Tumor	0.179337	9158.92	5220.75	3938.17
GBM	Brain	TCGA-28-5209-01	Tumor	0	6974.82	3932.97	3041.85
GBM	Brain	TCGA-28-5213-01	Tumor	8.13861	12852.2	7591.9	5260.34
GBM	Brain	TCGA-28-5215-01	Tumor	0.286331	10611.7	5712.22	4899.43
GBM	Brain	TCGA-28-5216-01	Tumor	0.618888	8827.32	4948.74	3878.58
GBM	Brain	TCGA-28-5218-01	Tumor	0.455516	13710	7455.55	6254.44
GBM	Brain	TCGA-28-5220-01	Tumor	0.0923354	8156.45	5223.07	2933.38
OV	Ovary	TCGA-29-1688-01	Tumor	260.494	10877.4	6569.55	4307.84
OV	Ovary	TCGA-29-1690-01	Tumor	4377.15	11237	6714.78	4522.25
OV	Ovary	TCGA-29-1691-01	Tumor	517.827	6623.07	4087.39	2535.68
OV	Ovary	TCGA-29-1693-01	Tumor	166.176	8873.93	4584.88	4289.05
OV	Ovary	TCGA-29-1694-01	Tumor	1787.88	8824.75	4993.97	3830.78
OV	Ovary	TCGA-29-1695-01	Tumor	160.316	11923.4	6370.19	5553.17
OV	Ovary	TCGA-29-1696-01	Tumor	1533.12	4755.15	3733.77	1021.38
OV	Ovary	TCGA-29-1697-01	Tumor	147.595	2670.85	2091.86	578.987
OV	Ovary	TCGA-29-1701-01	Tumor	352.933	10000.2	5754.12	4246.07
OV	Ovary	TCGA-29-1703-01	Tumor	135.696	6409.55	3915.84	2493.71
OV	Ovary	TCGA-29-1705-01	Tumor	432.83	9634.37	4965.46	4668.9
OV	Ovary	TCGA-29-1707-02	Recurrent	6142.79	7326.87	5646.6	1680.27
OV	Ovary	TCGA-29-1710-01	Tumor	951	12997.3	7768.94	5228.39
OV	Ovary	TCGA-29-1711-01	Tumor	194.519	9933.54	6163.82	3769.72
OV	Ovary	TCGA-29-1761-01	Tumor	46.4662	8385.74	5688.91	2696.82
OV	Ovary	TCGA-29-1762-01	Tumor	70.2946	5069.7	2963.07	2106.62
OV	Ovary	TCGA-29-1763-01	Tumor	171.274	7612.2	4453.64	3158.55
OV	Peritoneum ovary	TCGA-29-1766-01	Tumor	158.199	9692.16	5044.14	4648.02
OV	Ovary	TCGA-29-1768-01	Tumor	33.344	13409.6	6955.03	6454.52
OV	Ovary	TCGA-29-1769-01	Tumor	333.993	8945.08	5167.47	3777.6
OV	Ovary	TCGA-29-1770-01	Tumor	324.999	8738.73	4203.86	4534.88
OV	Ovary	TCGA-29-1774-01	Tumor	43.3509	2607.64	1188.4	1419.24
OV	Ovary	TCGA-29-1776-01	Tumor	160.929	7751.67	4161.4	3590.26
OV	Ovary	TCGA-29-1777-01	Tumor	49.3112	10543.8	5723.91	4819.85
OV	Ovary	TCGA-29-1778-01	Tumor	759.596	8012.22	5297.46	2714.76
OV	Ovary	TCGA-29-1781-01	Tumor	173.667	10950.5	7382.01	3568.49
OV	Ovary	TCGA-29-1783-01	Tumor	212.645	9790.69	5691.4	4099.29
OV	Ovary	TCGA-29-1784-01	Tumor	193.573	9538.77	6654.78	2883.99
OV	Ovary	TCGA-29-1785-01	Tumor	1129.07	10619.2	6876.91	3742.33
OV	Ovary	TCGA-29-2414-01	Tumor	8.31296	6249.73	2612.9	3636.82
OV	Ovary	TCGA-29-2414-02	Recurrent	12.7655	7821.63	5533.32	2288.31
OV	Ovary	TCGA-29-2425-01	Tumor	40.5481	6251.52	3615.84	2635.68
OV	Ovary	TCGA-29-2427-01	Tumor	972.685	13048.3	8104	4944.29
OV	Ovary	TCGA-29-2428-01	Tumor	158.858	9213.24	6296.24	2916.99
OV	Omentum	TCGA-29-A5NZ-01	Tumor	71.195	6966.28	3018.34	3947.95
PRAD	Prostate	TCGA-2A-A8VL-01	Tumor	3.40113	4103.43	2395.46	1707.97
PRAD	Prostate	TCGA-2A-A8VO-01	Tumor	483.81	6188.74	3339.1	2849.64
PRAD	Prostate	TCGA-2A-A8VT-01	Tumor	12.0634	5201.31	3098.18	2103.14
PRAD	Prostate	TCGA-2A-A8VV-01	Tumor	5.32623	4085.19	2006.78	2078.4
PRAD	Prostate	TCGA-2A-A8VX-01	Tumor	0.365829	2931.57	1192.47	1739.1
PRAD	Prostate	TCGA-2A-A8W1-01	Tumor	1.44923	2730.45	2139.32	591.128
PRAD	Prostate	TCGA-2A-A8W3-01	Tumor	13.4552	6138.92	3235.82	2903.1
PRAD	Prostate	TCGA-2A-AAYF-01	Tumor	406.524	4723.59	2546.27	2177.32
PRAD	Prostate	TCGA-2A-AAYO-01	Tumor	574.4	9607.27	5785.32	3821.95
PRAD	Prostate	TCGA-2A-AAYU-01	Tumor	1.50597	4490.49	2218.23	2272.26
UCEC	Endometrial	TCGA-2E-A9G8-01	Tumor	453.101	5226.78	4442.62	784.152
BLCA	Bladder	TCGA-2F-A9KO-01	Tumor	62.7871	11099.9	7005.23	4094.68
BLCA	Bladder	TCGA-2F-A9KP-01	Tumor	6.10189	3217.4	2553.43	663.966
BLCA	Bladder	TCGA-2F-A9KQ-01	Tumor	3.83729	4350.3	2736.28	1614.02
BLCA	Bladder	TCGA-2F-A9KR-01	Tumor	86.4593	4342.06	3367.09	974.972
BLCA	Bladder	TCGA-2F-A9KT-01	Tumor	7.95405	5978.07	3741.47	2236.59
BLCA	Bladder	TCGA-2F-A9KW-01	Tumor	89.309	9081.54	4846.53	4235.01
TGCT	Testes	TCGA-2G-AAEW-01	Tumor	0.0367064	11365.4	8080.45	3285
TGCT	Testes	TCGA-2G-AAEX-01	Tumor	0.244954	10005.2	7112.25	2892.9
TGCT	Testes	TCGA-2G-AAF1-01	Tumor	0.0940635	11598.1	8361.96	3236.11
TGCT	Testes	TCGA-2G-AAF4-01	Tumor	0	10242.5	7670.4	2572.1
TGCT	Testes	TCGA-2G-AAF6-01	Tumor	0.130062	9758.15	7530.71	2227.44
TGCT	Testes	TCGA-2G-AAF8-01	Tumor	0	9936.97	6883.3	3053.67
TGCT	Testes	TCGA-2G-AAFE-01	Tumor	0.146503	9283.68	7000.6	2283.08
TGCT	Testes	TCGA-2G-AAFG-01	Tumor	0.0365014	11397.5	8353.87	3043.64
TGCT	Testes	TCGA-2G-AAFG-05	NewTumor	0.0433853	12953.5	8859.73	4093.8
TGCT	Testes	TCGA-2G-AAFH-01	Tumor	0.086714	11292.6	7918.48	3374.1
TGCT	Testes	TCGA-2G-AAFI-01	Tumor	0	8154.01	5313.93	2840.07
TGCT	Testes	TCGA-2G-AAFJ-01	Tumor	26.0347	7486.04	2647.34	4838.69
TGCT	Testes	TCGA-2G-AAFL-01	Tumor	0.238226	10041	6462.75	3578.25
TGCT	Testes	TCGA-2G-AAFM-01	Tumor	0	11832.3	7834.05	3998.3
TGCT	Testes	TCGA-2G-AAFN-01	Tumor	0.160699	7602.12	5354.25	2247.87
TGCT	Testes	TCGA-2G-AAFO-01	Tumor	0.233576	11321.2	6936.47	4384.72
TGCT	Testes	TCGA-2G-AAFV-01	Tumor	11.0791	7893.06	4642.38	3250.67
TGCT	Testes	TCGA-2G-AAFY-01	Tumor	0.0472965	13185.1	8091.36	5093.72
TGCT	Testes	TCGA-2G-AAFZ-01	Tumor	15.6673	6190.47	2800.2	3390.28
TGCT	Testes	TCGA-2G-AAG0-01	Tumor	0.0442112	10085.5	6750.06	3335.41
TGCT	Testes	TCGA-2G-AAG3-01	Tumor	359.31	10507.6	5564.95	4942.68
TGCT	Testes	TCGA-2G-AAG5-01	Tumor	82.1075	12447.1	5669.34	6777.78
TGCT	Testes	TCGA-2G-AAG6-01	Tumor	104.719	11331	5271.65	6059.37
TGCT	Testes	TCGA-2G-AAG7-01	Tumor	0.485029	6799.68	3680.8	3118.88
TGCT	Testes	TCGA-2G-AAG8-01	Tumor	0.15772	8872.51	5987.36	2885.15
TGCT	Testes	TCGA-2G-AAG9-01	Tumor	0	11420.8	7985.08	3435.77
TGCT	Testes	TCGA-2G-AAGA-01	Tumor	0.154355	4950.45	2941.16	2009.3
TGCT	Testes	TCGA-2G-AAGC-01	Tumor	0.257748	10848.5	6824.32	4024.13
TGCT	Testes	TCGA-2G-AAGE-01	Tumor	0.0565329	8744.93	5058.17	3686.76
TGCT	Testes	TCGA-2G-AAGF-01	Tumor	0.68172	9604.94	4986.36	4618.57
TGCT	Testes	TCGA-2G-AAGG-01	Tumor	217.578	11213.5	6508.18	4705.33
TGCT	Testes	TCGA-2G-AAGI-01	Tumor	51.6842	11339.6	6053.12	5286.47
TGCT	Testes	TCGA-2G-AAGI-05	NewTumor	0	11180.6	8015.46	3165.19
TGCT	Testes	TCGA-2G-AAGJ-01	Tumor	0.566104	10263.2	6830.04	3433.11
TGCT	Testes	TCGA-2G-AAGK-01	Tumor	11.4577	8890.21	6496.82	2393.39
TGCT	Testes	TCGA-2G-AAGM-01	Tumor	0.231206	6133.03	2850.82	3282.21
TGCT	Testes	TCGA-2G-AAGN-01	Tumor	0.151585	8653.64	5722.01	2931.63
TGCT	Testes	TCGA-2G-AAGO-01	Tumor	0.344519	5876.93	3808.36	2068.57
TGCT	Testes	TCGA-2G-AAGP-01	Tumor	45.6013	14100.3	8033.18	6067.08
TGCT	Testes	TCGA-2G-AAGS-01	Tumor	0.256731	6974.14	3030.5	3943.63
TGCT	Testes	TCGA-2G-AAGT-01	Tumor	7.78853	7522.44	4885.62	2636.81
TGCT	Testes	TCGA-2G-AAGV-01	Tumor	315.234	8140.74	3612.72	4528.02
TGCT	Testes	TCGA-2G-AAGW-01	Tumor	0	1827.72	1810.84	16.8777
TGCT	Testes	TCGA-2G-AAGX-01	Tumor	20.1581	7974.23	2730.2	5244.03
TGCT	Testes	TCGA-2G-AAGY-01	Tumor	34.111	10002.1	4988.6	5013.54
TGCT	Testes	TCGA-2G-AAGY-05	NewTumor	0.242975	5567.21	4727.84	839.373
TGCT	Testes	TCGA-2G-AAGZ-01	Tumor	0.207743	11630	7457.61	4172.42
TGCT	Testes	TCGA-2G-AAH0-01	Tumor	0.0423502	10205.6	7228.31	2977.28
TGCT	Testes	TCGA-2G-AAH2-01	Tumor	0.519136	13347.6	7293.5	6054.07
TGCT	Testes	TCGA-2G-AAH3-01	Tumor	0.227975	7965.45	5602.24	2363.21
TGCT	Testes	TCGA-2G-AAH4-01	Tumor	0.840287	10380.5	5923.46	4457.08
TGCT	Testes	TCGA-2G-AAH8-01	Tumor	0	7357.17	5889.53	1467.63
TGCT	Testes	TCGA-2G-AAHA-01	Tumor	0	12405.4	8984.91	3420.45
TGCT	Testes	TCGA-2G-AAHC-01	Tumor	0.136933	12616.5	9043.59	3572.9
TGCT	Testes	TCGA-2G-AAHG-01	Tumor	0.144567	6652.69	4731.66	1921.03
TGCT	Testes	TCGA-2G-AAHL-01	Tumor	0	9186.92	6899.22	2287.7
TGCT	Testes	TCGA-2G-AAHN-01	Tumor	0.0525031	13005.3	9203.98	3801.3
TGCT	Testes	TCGA-2G-AAHP-01	Tumor	0.651854	5452.1	4221.07	1231.03
TGCT	Testes	TCGA-2G-AAHP-05	NewTumor	0.117486	9848.03	7204.34	2643.68
TGCT	Testes	TCGA-2G-AAHT-01	Tumor	0	10050.9	7468.58	2582.34
TGCT	Testes	TCGA-2G-AAKD-01	Tumor	0.0674816	9546.74	6081.92	3464.83
TGCT	Testes	TCGA-2G-AAKG-01	Tumor	2.28416	10412.9	6831.93	3580.92
TGCT	Testes	TCGA-2G-AAKG-05	NewTumor	0.075643	11056.6	8404.7	2651.92
TGCT	Testes	TCGA-2G-AAKH-01	Tumor	0.0865898	10245.3	6695.72	3549.54
TGCT	Testes	TCGA-2G-AAKL-01	Tumor	0	8814.42	5857.98	2956.44
TGCT	Testes	TCGA-2G-AAKM-01	Tumor	0.0508366	9775.94	5187.07	4588.87
TGCT	NA	TCGA-2G-AAKO-01	Tumor	0.0928298	11881.6	8917.33	2964.27
TGCT	NA	TCGA-2G-AAKO-05	NewTumor	0.0603823	13946.6	9685.25	4261.31
TGCT	Testes	TCGA-2G-AAL5-01	Tumor	22.8248	5954.59	2476.75	3477.84
TGCT	Testes	TCGA-2G-AAL7-01	Tumor	0	7369.24	5115.77	2253.47
TGCT	NA	TCGA-2G-AALF-01	Tumor	0.888403	8262.91	5900.05	2362.86
TGCT	NA	TCGA-2G-AALG-01	Tumor	184.307	10997.7	5976.1	5021.64
TGCT	NA	TCGA-2G-AALN-01	Tumor	30.0549	9614.54	5225.99	4388.55
TGCT	NA	TCGA-2G-AALO-01	Tumor	194.745	11943.6	6270.23	5673.41
TGCT	Testes	TCGA-2G-AALP-01	Tumor	2.3365	6320.82	4501.83	1818.99
TGCT	NA	TCGA-2G-AALQ-01	Tumor	6.11551	9365.31	5213.56	4151.75
TGCT	NA	TCGA-2G-AALR-01	Tumor	1.43826	5849.34	2808.42	3040.92
TGCT	NA	TCGA-2G-AALS-01	Tumor	11.8184	14158.2	8981.6	5176.64
TGCT	NA	TCGA-2G-AALT-01	Tumor	153.644	13116.4	7153.94	5962.45
TGCT	NA	TCGA-2G-AALW-01	Tumor	447.048	11848.2	6592.35	5255.86
TGCT	NA	TCGA-2G-AALX-01	Tumor	244.149	11321	5884.14	5436.87
TGCT	NA	TCGA-2G-AALY-01	Tumor	11.8154	10520.5	5719.14	4801.32
TGCT	NA	TCGA-2G-AALZ-01	Tumor	1.52925	14764.2	7381.01	7383.15
TGCT	NA	TCGA-2G-AAM2-01	Tumor	0.39594	5358.6	4297.88	1060.72
TGCT	NA	TCGA-2G-AAM3-01	Tumor	795.712	10030.6	4866.4	5164.21
TGCT	NA	TCGA-2G-AAM4-01	Tumor	1.75927	6144.57	3747.31	2397.26
ESCA	Esophagus	TCGA-2H-A9GF-01	Tumor	316.996	8012.2	4582.61	3429.59
ESCA	Esophagus	TCGA-2H-A9GG-01	Tumor	79.5729	8867.18	5204.91	3662.27
ESCA	Esophagus	TCGA-2H-A9GH-01	Tumor	7034.24	8639.94	5200.2	3439.75
ESCA	Esophagus	TCGA-2H-A9GI-01	Tumor	17805.5	6822.06	5118.38	1703.68
ESCA	Esophagus	TCGA-2H-A9GJ-01	Tumor	1061.15	3606.5	2904.83	701.678
ESCA	Esophagus	TCGA-2H-A9GK-01	Tumor	3597.95	11996.7	7458.71	4537.95
ESCA	Esophagus	TCGA-2H-A9GL-01	Tumor	263.514	10223	5862.13	4360.92
ESCA	Esophagus	TCGA-2H-A9GM-01	Tumor	1274.87	7813.4	4633.17	3180.23
ESCA	Esophagus	TCGA-2H-A9GN-01	Tumor	2599.89	7545.56	4141.78	3403.79
ESCA	Esophagus	TCGA-2H-A9GO-01	Tumor	567.946	3119.99	2674.5	445.492
ESCA	Esophagus	TCGA-2H-A9GQ-01	Tumor	47.8978	3703.45	1192.12	2511.33
ESCA	Esophagus	TCGA-2H-A9GR-01	Tumor	1706.82	9009.14	5157.99	3851.15
PAAD	Pancreas	TCGA-2J-AAB1-01	Tumor	1309.95	11986.8	6708.06	5278.71
PAAD	Pancreas	TCGA-2J-AAB4-01	Tumor	4389.6	11601.4	6708.66	4892.78
PAAD	Pancreas	TCGA-2J-AAB6-01	Tumor	851.822	11493.1	5711.13	5781.94
PAAD	Pancreas	TCGA-2J-AAB8-01	Tumor	2897.26	12092.8	5893.48	6199.33
PAAD	Pancreas	TCGA-2J-AAB9-01	Tumor	702.644	12657.4	6614.3	6043.07
PAAD	Pancreas	TCGA-2J-AABA-01	Tumor	8506.66	11616.4	5879.17	5737.19
PAAD	Pancreas	TCGA-2J-AABE-01	Tumor	5222.07	12103.5	6282.69	5820.8
PAAD	Pancreas	TCGA-2J-AABF-01	Tumor	1338.64	13982.9	7815.6	6167.26
PAAD	Pancreas	TCGA-2J-AABH-01	Tumor	1672.77	10459	5742.97	4716.01
PAAD	Pancreas	TCGA-2J-AABI-01	Tumor	2616.11	11447.2	6735.54	4711.61
PAAD	Pancreas	TCGA-2J-AABK-01	Tumor	834.113	8561.49	5323.74	3237.75
PAAD	Pancreas	TCGA-2J-AABO-01	Tumor	304.81	11037.4	5610.4	5426.95
PAAD	Pancreas	TCGA-2J-AABP-01	Tumor	0.0958967	15581.2	8319.48	7261.73
PAAD	Pancreas	TCGA-2J-AABR-01	Tumor	2469.72	14400.1	8075.98	6324.15
PAAD	Pancreas	TCGA-2J-AABT-01	Tumor	1332.55	13871.7	7331.46	6540.19
PAAD	Pancreas	TCGA-2J-AABU-01	Tumor	1737.7	11421.2	6025.47	5395.78
PAAD	Pancreas	TCGA-2J-AABV-01	Tumor	170.809	9628.68	5697.35	3931.33
KIRP	Kidney	TCGA-2K-A9WE-01	Tumor	59.0843	12859.4	8651.48	4207.94
PAAD	Pancreas	TCGA-2L-AAQA-01	Tumor	2503.66	9071.87	4862.96	4208.91
PAAD	Pancreas	TCGA-2L-AAQE-01	Tumor	2752.78	10345	5780	4565.01
PAAD	Pancreas	TCGA-2L-AAQI-01	Tumor	1036.22	10006.8	5374.44	4632.37
PAAD	Pancreas	TCGA-2L-AAQJ-01	Tumor	3732.59	11546.4	6452.21	5094.18
PAAD	Pancreas	TCGA-2L-AAQL-01	Tumor	2148.64	12081.1	6610.04	5471.05
PAAD	Pancreas	TCGA-2L-AAQM-01	Tumor	0.759492	6317.95	3777.72	2540.23
LIHC	Liver	TCGA-2V-A95S-01	Tumor	4102.69	11552.8	8186.94	3365.87
CESC	Cervical	TCGA-2W-A8YY-01	Tumor	41.5359	6962.48	4891.42	2071.07
TGCT	Testes	TCGA-2X-A9D5-01	Tumor	0.16437	10500.7	7720.13	2780.52
TGCT	Testes	TCGA-2X-A9D6-01	Tumor	0.0891515	10877.9	7586.68	3291.23
LIHC	Liver	TCGA-2Y-A9GS-01	Tumor	14.0607	8549.95	5377.67	3172.28
LIHC	Liver	TCGA-2Y-A9GT-01	Tumor	5.13763	10921.4	7107.98	3813.44
LIHC	Liver	TCGA-2Y-A9GU-01	Tumor	0.77373	5842.47	3871.03	1971.44
LIHC	Liver	TCGA-2Y-A9GV-01	Tumor	26.0217	9733.99	5965.53	3768.46
LIHC	Liver	TCGA-2Y-A9GW-01	Tumor	1898.14	11502.9	7039.45	4463.44
LIHC	Liver	TCGA-2Y-A9GX-01	Tumor	127.217	13342	7561.6	5780.37
LIHC	Liver	TCGA-2Y-A9GY-01	Tumor	0.730265	9379.08	7434.42	1944.66
LIHC	Liver	TCGA-2Y-A9GZ-01	Tumor	16.8892	5139.59	3246	1893.59
LIHC	Liver	TCGA-2Y-A9H0-01	Tumor	47.5829	7502.03	5708.44	1793.59
LIHC	Liver	TCGA-2Y-A9H1-01	Tumor	1118.36	8373.99	6138.55	2235.44
LIHC	Liver	TCGA-2Y-A9H2-01	Tumor	89.9533	7507.2	5286.31	2220.88
LIHC	Liver	TCGA-2Y-A9H3-01	Tumor	5.60641	11230.3	7474.41	3755.84
LIHC	Liver	TCGA-2Y-A9H4-01	Tumor	3.10992	7498.47	5123.72	2374.75
LIHC	Liver	TCGA-2Y-A9H5-01	Tumor	22.695	8605.02	4890.35	3714.67
LIHC	Liver	TCGA-2Y-A9H6-01	Tumor	412.781	10499.9	6362	4137.92
LIHC	Liver	TCGA-2Y-A9H7-01	Tumor	230.779	6377.03	4897.7	1479.33
LIHC	Liver	TCGA-2Y-A9H8-01	Tumor	74.6232	8076.66	5884.65	2192.01
LIHC	Liver	TCGA-2Y-A9H9-01	Tumor	10.2233	7493.85	4840.77	2653.08
LIHC	Liver	TCGA-2Y-A9HA-01	Tumor	31.5209	5926.56	3991.55	1935.02
LIHC	Liver	TCGA-2Y-A9HB-01	Tumor	42.1487	9751.57	6093.25	3658.32
KIRP	Kidney	TCGA-2Z-A9J1-01	Tumor	484.943	8229.12	5959.38	2269.74
KIRP	Kidney	TCGA-2Z-A9J2-01	Tumor	18.5934	8167.91	5687.81	2480.11
KIRP	Kidney	TCGA-2Z-A9J3-01	Tumor	908.195	2339.15	2412.05	-72.8951
KIRP	Kidney	TCGA-2Z-A9J5-01	Tumor	351.189	10618.5	7530.15	3088.38
KIRP	Kidney	TCGA-2Z-A9J6-01	Tumor	509.424	6883.06	5171.22	1711.84
KIRP	Kidney	TCGA-2Z-A9J7-01	Tumor	104.771	2683.21	2220.05	463.165
KIRP	Kidney	TCGA-2Z-A9J8-01	Tumor	55.8853	6604.1	4735.71	1868.4
KIRP	Kidney	TCGA-2Z-A9J9-01	Tumor	8.84645	7661.44	4743.46	2917.98
KIRP	Kidney	TCGA-2Z-A9JD-01	Tumor	4.3043	5260.96	3443.4	1817.56
KIRP	Kidney	TCGA-2Z-A9JE-01	Tumor	209.453	5115.52	3339.57	1775.94
KIRP	Kidney	TCGA-2Z-A9JG-01	Tumor	20.5187	6313.03	4641.69	1671.34
KIRP	Kidney	TCGA-2Z-A9JI-01	Tumor	10.5559	10081.4	7236.74	2844.66
KIRP	Kidney	TCGA-2Z-A9JJ-01	Tumor	69.5162	8903.79	5418.02	3485.77
KIRP	Kidney	TCGA-2Z-A9JK-01	Tumor	0.661414	12334.3	6708.65	5625.63
KIRP	Kidney	TCGA-2Z-A9JL-01	Tumor	560.158	7848.98	5671.12	2177.86
KIRP	Kidney	TCGA-2Z-A9JM-01	Tumor	259.2	10198.8	6816.82	3381.93
KIRP	Kidney	TCGA-2Z-A9JN-01	Tumor	1346.47	5698.57	3913.74	1784.84
KIRP	Kidney	TCGA-2Z-A9JO-01	Tumor	7.45422	7938.27	4673.22	3265.05
KIRP	Kidney	TCGA-2Z-A9JP-01	Tumor	276.94	8484.99	5851.18	2633.81
KIRP	Kidney	TCGA-2Z-A9JQ-01	Tumor	1023.11	7707.36	5133.98	2573.37
KIRP	Kidney	TCGA-2Z-A9JR-01	Tumor	814.809	8524.73	6104.93	2419.8
KIRP	Kidney	TCGA-2Z-A9JS-01	Tumor	616.535	4804.72	3369.97	1434.75
KIRP	Kidney	TCGA-2Z-A9JT-01	Tumor	562.74	10447.8	7280.3	3167.53
OV	Ovary	TCGA-30-1714-01	Tumor	1991.36	4453.52	2992.38	1461.15
OV	Ovary	TCGA-30-1718-01	Tumor	198.777	10103.8	5316.98	4786.82
OV	Ovary	TCGA-30-1853-01	Tumor	110.371	992.261	313.89	678.371
OV	Ovary	TCGA-30-1857-01	Tumor	1447.53	11256.1	6172.24	5083.84
OV	Ovary	TCGA-30-1860-01	Tumor	1062.84	11025.4	7278.75	3746.64
OV	Ovary	TCGA-30-1861-01	Tumor	29.6791	7207.52	2769.99	4437.52
OV	Ovary	TCGA-30-1862-01	Tumor	201.567	8613.66	4465.61	4148.05
OV	Ovary	TCGA-30-1866-01	Tumor	568.848	6678.01	4680.88	1997.13
OV	Ovary	TCGA-30-1891-01	Tumor	110.204	10829.7	5723.6	5106.1
OV	Ovary	TCGA-30-1892-01	Tumor	153.927	10322	4854.92	5467.11
OV	Ovary	TCGA-31-1944-01	Tumor	1961.15	8551.34	5017.13	3534.21
OV	Ovary	TCGA-31-1946-01	Tumor	445.244	11127.6	5952.56	5175.07
OV	Ovary	TCGA-31-1950-01	Tumor	1752.7	6479.05	5063.05	1416
OV	Ovary	TCGA-31-1951-01	Tumor	169.889	10864.6	6149.76	4714.82
OV	Ovary	TCGA-31-1953-01	Tumor	68.6826	12697.1	7781.55	4915.6
OV	Ovary	TCGA-31-1956-01	Tumor	247.291	15036.6	8794.53	6242.05
OV	Ovary	TCGA-31-1959-01	Tumor	225.156	12436.6	6659.35	5777.26
GBM	Brain	TCGA-32-1970-01	Tumor	0.0454996	6851.99	4088.44	2763.55
GBM	Brain	TCGA-32-1980-01	Tumor	0.421633	11146.8	6499.99	4646.85
GBM	Brain	TCGA-32-1982-01	Tumor	0.122644	11036.7	6623.36	4413.35
GBM	Brain	TCGA-32-2615-01	Tumor	0.660818	9759.77	5828.99	3930.78
GBM	Brain	TCGA-32-2616-01	Tumor	0	7994.4	5091.41	2902.99
GBM	Brain	TCGA-32-2632-01	Tumor	0.0453377	10634.7	6649.18	3985.51
GBM	Brain	TCGA-32-2634-01	Tumor	0	5934.94	3323.88	2611.07
GBM	Brain	TCGA-32-2638-01	Tumor	0.25761	10477.4	6051.83	4425.56
GBM	Brain	TCGA-32-4213-01	Tumor	0.19331	11781	6800.92	4980.07
GBM	Brain	TCGA-32-5222-01	Tumor	0.0779567	9880.84	6163.42	3717.43
LUSC	Lung	TCGA-33-4532-01	Tumor	22.0167	5037.21	3817.28	1219.94
LUSC	Lung	TCGA-33-4533-01	Tumor	11.5184	8613.4	4387.53	4225.87
LUSC	Lung	TCGA-33-4538-01	Tumor	975.447	7801.91	5112.93	2688.98
LUSC	Lung	TCGA-33-4547-01	Tumor	448.917	10499.8	6000.49	4499.33
LUSC	Lung	TCGA-33-4566-01	Tumor	49.865	11668	7454.65	4213.36
LUSC	Lung	TCGA-33-4582-01	Tumor	49.5707	5959.66	3966.67	1993
LUSC	Lung	TCGA-33-4583-01	Tumor	695.984	7833.59	5634.93	2198.65
LUSC	Lung	TCGA-33-4586-01	Tumor	159.045	7728.61	4479.41	3249.2
LUSC	Lung	TCGA-33-4587-01	Tumor	27.9526	6199.35	3853.34	2346.01
LUSC	Lung	TCGA-33-4589-01	Tumor	517.148	11139.6	7329.43	3810.22
LUSC	Lung	TCGA-33-6737-01	Tumor	556.628	11146.2	6495.6	4650.57
LUSC	Lung	TCGA-33-6738-01	Tumor	68.2615	7447.15	5239.48	2207.67
LUSC	Lung	TCGA-33-A4WN-01	Tumor	145.627	7547.75	5055.29	2492.46
LUSC	Lung	TCGA-33-A5GW-01	Tumor	682.039	4317.94	3214.12	1103.82
LUSC	Lung	TCGA-33-AAS8-01	Tumor	9.94767	4863.3	4142.07	721.232
LUSC	Lung	TCGA-33-AASB-01	Tumor	1130.08	3047.2	2968.09	79.114
LUSC	Lung	TCGA-33-AASD-01	Tumor	17.8155	6333.71	3928.67	2405.04
LUSC	Lung	TCGA-33-AASI-01	Tumor	68.4248	8728.91	6392.64	2336.27
LUSC	Lung	TCGA-33-AASJ-01	Tumor	259.45	4575.1	3959.98	615.119
LUSC	Lung	TCGA-33-AASL-01	Tumor	1606.28	6751.48	5495.59	1255.89
LUSC	Lung	TCGA-34-2596-01	Tumor	48.173	10290.1	6256.01	4034.12
LUSC	Lung	TCGA-34-2600-01	Tumor	5.45663	5424.32	4151.73	1272.59
LUSC	Lung	TCGA-34-2608-01	Tumor	140.726	14627	7942.01	6685.01
LUSC	Lung	TCGA-34-5231-01	Tumor	12.7229	8977.48	5748.22	3229.26
LUSC	Lung	TCGA-34-5232-01	Tumor	1747.24	11778.8	8196.34	3582.51
LUSC	Lung	TCGA-34-5234-01	Tumor	487.466	15364.3	8507.96	6856.29
LUSC	Lung	TCGA-34-5236-01	Tumor	118.804	12178.8	6275.41	5903.4
LUSC	Lung	TCGA-34-5239-01	Tumor	5.78591	14350.2	7867.98	6482.26
LUSC	Lung	TCGA-34-5240-01	Tumor	11.5202	10304.2	5546.68	4757.57
LUSC	Lung	TCGA-34-5241-01	Tumor	305.245	13738.2	7746.58	5991.62
LUSC	Lung	TCGA-34-5927-01	Tumor	20.7944	6464.47	3939.22	2525.25
LUSC	Lung	TCGA-34-5928-01	Tumor	13.197	12737.8	6313.49	6424.34
LUSC	Lung	TCGA-34-5929-01	Tumor	18.624	9238.07	5708.18	3529.89
LUSC	Lung	TCGA-34-7107-01	Tumor	35.3862	10895.9	5556.63	5339.28
LUSC	Lung	TCGA-34-8454-01	Tumor	70.9253	13494.9	8085.88	5409.04
LUSC	Lung	TCGA-34-8455-01	Tumor	14.2494	9942.82	5557.01	4385.82
LUSC	Lung	TCGA-34-8456-01	Tumor	17.5838	8584.58	5237.95	3346.62
LUSC	Lung	TCGA-34-A5IX-01	Tumor	20.1957	8089.69	5585.38	2504.31
LUAD	Lung	TCGA-35-3615-01	Tumor	80.3666	10063.3	6074	3989.35
LUAD	Lung	TCGA-35-4122-01	Tumor	153.868	14710.3	8805.79	5904.5
LUAD	Lung	TCGA-35-4123-01	Tumor	69.4253	14516.6	8727.37	5789.19
LUAD	Lung	TCGA-35-5375-01	Tumor	79.6616	11434.8	7061.61	4373.21
OV	Ovary	TCGA-36-1568-01	Tumor	2756.23	9081.47	5542.79	3538.68
OV	Ovary	TCGA-36-1569-01	Tumor	32.4096	11958.8	6586.55	5372.24
OV	Ovary	TCGA-36-1570-01	Tumor	365.349	4699.48	3485.53	1213.95
OV	Ovary	TCGA-36-1571-01	Tumor	148.596	3247.7	1898.61	1349.08
OV	Ovary	TCGA-36-1574-01	Tumor	4403.23	9391.56	5097.63	4293.94
OV	Ovary	TCGA-36-1576-01	Tumor	103.21	13114.4	6919.32	6195.03
OV	Ovary	TCGA-36-1577-01	Tumor	69.7876	4364.81	2486.83	1877.98
OV	Ovary	TCGA-36-1580-01	Tumor	111.789	11337.3	5904.05	5433.21
OV	Ovary	TCGA-36-1581-01	Tumor	386.261	10189.9	6932.29	3257.64
LUSC	Lung	TCGA-37-3783-01	Tumor	94.6247	13069	7982.07	5086.94
LUSC	Lung	TCGA-37-3789-01	Tumor	1253.12	10962.3	7057.73	3904.55
LUSC	Lung	TCGA-37-3792-01	Tumor	675.981	14588.8	9166.6	5422.22
LUSC	Lung	TCGA-37-4129-01	Tumor	0.34654	3605.15	2120.57	1484.58
LUSC	Lung	TCGA-37-4130-01	Tumor	5.49651	13018	9078.89	3939.07
LUSC	Lung	TCGA-37-4132-01	Tumor	3.08338	11069.8	7116.88	3952.95
LUSC	Lung	TCGA-37-4133-01	Tumor	444.903	10147.7	6434.47	3713.18
LUSC	Lung	TCGA-37-4135-01	Tumor	51.1205	8964.7	5886.45	3078.25
LUSC	Lung	TCGA-37-4141-01	Tumor	28.3716	10118.9	6289.3	3829.58
LUSC	Lung	TCGA-37-5819-01	Tumor	32.2793	8626.78	5409.09	3217.69
LUSC	Lung	TCGA-37-A5EL-01	Tumor	320.507	4232.17	3765.92	466.245
LUSC	Lung	TCGA-37-A5EM-01	Tumor	280.24	12814.4	7050.36	5764.01
LUSC	Lung	TCGA-37-A5EN-01	Tumor	216.217	7543.78	5217.97	2325.82
LUAD	Lung	TCGA-38-4625-01	Tumor	99.1886	11796.7	7288.31	4508.36
LUAD	Lung	TCGA-38-4626-01	Tumor	62.6254	14888.3	8456.01	6432.27
LUAD	Lung	TCGA-38-4627-01	Tumor	148.223	16009.4	7915.63	8093.82
LUAD	Lung	TCGA-38-4628-01	Tumor	23.3835	11419.3	6249.67	5169.68
LUAD	Lung	TCGA-38-4629-01	Tumor	167.991	14710.6	8434.03	6276.58
LUAD	Lung	TCGA-38-4630-01	Tumor	14.6725	8161.2	4697.71	3463.49
LUAD	Lung	TCGA-38-4631-01	Tumor	19.8776	9194.25	5972.91	3221.34
LUAD	Lung	TCGA-38-4632-01	Tumor	265.734	12728.7	7910.59	4818.09
LUAD	Lung	TCGA-38-6178-01	Tumor	941.953	11280.7	6107.85	5172.88
LUAD	Lung	TCGA-38-7271-01	Tumor	51.9921	16461.4	9647.16	6814.23
LUAD	Lung	TCGA-38-A44F-01	Tumor	483.874	14006.2	8608	5398.17
LUSC	Lung	TCGA-39-5011-01	Tumor	926.036	12899.4	8661.58	4237.82
LUSC	Lung	TCGA-39-5016-01	Tumor	228.382	10166.9	7237.6	2929.28
LUSC	Lung	TCGA-39-5019-01	Tumor	86.124	11080.3	6416.78	4663.54
LUSC	Lung	TCGA-39-5021-01	Tumor	69.8573	11250.5	6832.69	4417.81
LUSC	Lung	TCGA-39-5022-01	Tumor	245.573	15295.1	8997.28	6297.81
LUSC	Lung	TCGA-39-5024-01	Tumor	451.739	8659.72	5928.24	2731.48
LUSC	Lung	TCGA-39-5027-01	Tumor	143.204	3580.44	3187.25	393.197
LUSC	Lung	TCGA-39-5028-01	Tumor	623.643	11891.2	6784.2	5107.03
LUSC	Lung	TCGA-39-5029-01	Tumor	113.918	10980.6	6752.75	4227.85
LUSC	Lung	TCGA-39-5030-01	Tumor	15.7479	15691.4	9181.45	6509.99
LUSC	Lung	TCGA-39-5031-01	Tumor	64.1618	11397.3	6651.74	4745.61
LUSC	Lung	TCGA-39-5034-01	Tumor	4.92518	11436	6169.1	5266.85
LUSC	Lung	TCGA-39-5035-01	Tumor	30.3665	12046.5	7730.26	4316.26
LUSC	Lung	TCGA-39-5036-01	Tumor	305.716	5916.9	4967.7	949.195
LUSC	Lung	TCGA-39-5037-01	Tumor	10.5666	2213.87	2669.53	-455.66
LUSC	Lung	TCGA-39-5039-01	Tumor	187.072	11906.1	6351.25	5554.89
LUSC	Lung	TCGA-39-5040-01	Tumor	0.755421	7715.79	4865.76	2850.04
PAAD	Pancreas	TCGA-3A-A9I5-01	Tumor	6221.03	9632.15	5254.8	4377.35
PAAD	Pancreas	TCGA-3A-A9I7-01	Tumor	1753.98	12870.2	6956.07	5914.16
PAAD	Pancreas	TCGA-3A-A9I9-01	Tumor	1531.32	11449.2	6367.5	5081.71
PAAD	Pancreas	TCGA-3A-A9IB-01	Tumor	237.899	12980.3	6455.19	6525.12
PAAD	Pancreas	TCGA-3A-A9IC-01	Tumor	9619.06	12361.9	6057.84	6304.02
PAAD	Pancreas	TCGA-3A-A9IH-01	Tumor	2063.32	10057	5381.39	4675.57
PAAD	Pancreas	TCGA-3A-A9IJ-01	Tumor	0.0632351	3769.73	1986.46	1783.26
PAAD	Pancreas	TCGA-3A-A9IL-01	Tumor	54.9894	7620.67	3998.79	3621.88
PAAD	Pancreas	TCGA-3A-A9IN-01	Tumor	0.241638	8916.27	4254.96	4661.31
PAAD	Pancreas	TCGA-3A-A9IO-01	Tumor	16.4916	4668.85	2816.99	1851.86
PAAD	Pancreas	TCGA-3A-A9IR-01	Tumor	0	3854.13	2616.06	1238.07
PAAD	Pancreas	TCGA-3A-A9IS-01	Tumor	0	1871.72	1472.48	399.236
PAAD	Pancreas	TCGA-3A-A9IU-01	Tumor	3083.24	10363.5	5284.32	5079.2
PAAD	Pancreas	TCGA-3A-A9IV-01	Tumor	8.71342	6944.39	2784.45	4159.95
PAAD	Pancreas	TCGA-3A-A9IX-01	Tumor	952.18	14995.7	8178.22	6817.46
PAAD	Pancreas	TCGA-3A-A9IZ-01	Tumor	5976.27	9159.71	4967.4	4192.31
PAAD	Pancreas	TCGA-3A-A9J0-01	Tumor	686.012	11517.8	5844.52	5673.28
SARC	Upper Extremity - Upper arm/elbow	TCGA-3B-A9HI-01	Tumor	0.289873	15168.2	7852.05	7316.14
SARC	Lower Extremity - Groin	TCGA-3B-A9HJ-01	Tumor	0.115816	17234.9	10185.7	7049.21
SARC	Retroperitoneum/Upper abdominal - Retroperitoneum	TCGA-3B-A9HL-01	Tumor	1.9877	13533.9	6202.87	7331.06
SARC	Retroperitoneum/Upper abdominal - Intraabdominal	TCGA-3B-A9HO-01	Tumor	0.637823	16518.3	9347.73	7170.59
SARC	Retroperitoneum/Upper abdominal - Retroperitoneum	TCGA-3B-A9HP-01	Tumor	2.22676	12878	6540.82	6337.15
SARC	Retroperitoneum/Upper abdominal - Retroperitoneum	TCGA-3B-A9HQ-01	Tumor	3.69532	13134.4	7724.61	5409.76
SARC	Lower Extremity - Thigh/knee	TCGA-3B-A9HR-01	Tumor	0.038541	5946.87	2558	3388.87
SARC	Retroperitoneum/Upper abdominal - Retroperitoneum	TCGA-3B-A9HS-01	Tumor	2.04305	14823.7	7997.96	6825.73
SARC	Head and Neck - Other (please specify	TCGA-3B-A9HT-01	Tumor	3.7246	15312.2	9493.48	5818.76
SARC	Retroperitoneum/Upper abdominal - Retroperitoneum	TCGA-3B-A9HU-01	Tumor	3.35696	13986.3	8488.6	5497.69
SARC	Gynecological - Uterus	TCGA-3B-A9HV-01	Tumor	1.10966	5448.23	2740.57	2707.66
SARC	Retroperitoneum/Upper abdominal - Colon	TCGA-3B-A9HX-01	Tumor	2.64214	12566.8	6807.44	5759.33
SARC	Lower Extremity - Thigh/knee	TCGA-3B-A9HY-01	Tumor	0.0495644	11102.3	5401.45	5700.88
SARC	Chest - Mediastinum	TCGA-3B-A9HZ-01	Tumor	2.60044	13507.8	7458	6049.79
SARC	Retroperitoneum/Upper abdominal - Retroperitoneum	TCGA-3B-A9I0-01	Tumor	0	12859.8	7576.52	5283.27
SARC	Gynecological - Uterus	TCGA-3B-A9I1-01	Tumor	0.0400709	8378.58	4393.56	3985.02
SARC	Retroperitoneum/Upper abdominal - Retroperitoneum	TCGA-3B-A9I3-01	Tumor	1732.84	11319.2	5961.21	5358.01
BRCA	Breast	TCGA-3C-AAAU-01	Tumor	0.11623	5885.57	3091.69	2793.88
BRCA	Breast	TCGA-3C-AALI-01	Tumor	0.268457	10933.1	6378.75	4554.4
BRCA	Breast	TCGA-3C-AALJ-01	Tumor	0.240917	11400.5	6369.39	5031.06
BRCA	Breast	TCGA-3C-AALK-01	Tumor	17.7087	11254.3	5440.44	5813.9
PAAD	Pancreas	TCGA-3E-AAAY-01	Tumor	830.252	14232.5	7758.61	6473.92
PAAD	Pancreas	TCGA-3E-AAAZ-01	Tumor	1922.38	10488.9	5154.85	5334.08
MESO	Pleura	TCGA-3H-AB3K-01	Tumor	8.62347	12303.6	7095.56	5208.08
MESO	Pleura	TCGA-3H-AB3L-01	Tumor	24.2625	11256.3	6491.59	4764.69
MESO	Pleura	TCGA-3H-AB3M-01	Tumor	4.8312	12120.9	6307.41	5813.46
MESO	Pleura	TCGA-3H-AB3O-01	Tumor	0.148417	17547.1	10521.7	7025.47
MESO	Pleura	TCGA-3H-AB3S-01	Tumor	20.3552	10883.4	5015.19	5868.22
MESO	Pleura	TCGA-3H-AB3T-01	Tumor	0.134184	14169.7	8457.35	5712.3
MESO	Pleura	TCGA-3H-AB3U-01	Tumor	17.3723	9854.49	5404.93	4449.57
MESO	Pleura	TCGA-3H-AB3X-01	Tumor	0.595323	12502.9	7267.67	5235.22
LIHC	Liver	TCGA-3K-AAZ8-01	Tumor	60.2394	7097.73	5092.26	2005.46
COAD	Colon	TCGA-3L-AA1B-01	Tumor	194.068	7826.8	4762.05	3064.75
STAD	Stomach	TCGA-3M-AB46-01	Tumor	748.34	7739.99	4251.76	3488.23
STAD	Stomach	TCGA-3M-AB47-01	Tumor	4937.43	12664.7	6545.81	6118.9
SKCM	Trunk	TCGA-3N-A9WB-06	MetastaticTumor	0.455257	3790.83	2501.33	1289.5
SKCM	Trunk	TCGA-3N-A9WC-06	MetastaticTumor	0	12279	8273.9	4005.09
SKCM	Other Specify	TCGA-3N-A9WD-06	MetastaticTumor	164.538	10268.4	6878.31	3390.05
SARC	Retroperitoneum/Upper abdominal - Retroperitoneum	TCGA-3R-A8YX-01	Tumor	0.372551	10075.6	5294.92	4780.73
MESO	Pleura	TCGA-3U-A98D-01	Tumor	13.5304	11943.3	5694.78	6248.55
MESO	Pleura	TCGA-3U-A98E-01	Tumor	16.3879	10361.8	6571.34	3790.45
MESO	Pleura	TCGA-3U-A98F-01	Tumor	0.719816	10095.8	5144.18	4951.63
MESO	Pleura	TCGA-3U-A98G-01	Tumor	0	16109.7	8097.33	8012.39
MESO	Pleura	TCGA-3U-A98H-01	Tumor	9.60754	14794.9	7924.82	6870.1
MESO	Pleura	TCGA-3U-A98I-01	Tumor	0.366759	14899	7174.34	7724.71
MESO	Pleura	TCGA-3U-A98J-01	Tumor	1.49139	12898	7474.46	5423.56
CHOL	Bile duct	TCGA-3X-AAV9-01	Tumor	660.001	13691.6	7895.4	5796.25
CHOL	Bile duct	TCGA-3X-AAVA-01	Tumor	513.036	8923.92	5214.62	3709.3
CHOL	Bile duct	TCGA-3X-AAVB-01	Tumor	1269.22	11782	6215.33	5566.7
CHOL	Bile duct	TCGA-3X-AAVC-01	Tumor	239.944	8483.91	5608.15	2875.76
CHOL	Bile duct	TCGA-3X-AAVE-01	Tumor	228.997	11438.4	7563.91	3874.51
KIRC	Kidney	TCGA-3Z-A93Z-01	Tumor	5.68143	11821.9	6587.69	5234.26
GBM	Brain	TCGA-41-2571-01	Tumor	0.232198	5674.45	3684.18	1990.27
GBM	Brain	TCGA-41-2572-01	Tumor	0	8398.52	5098.12	3300.4
GBM	Brain	TCGA-41-3915-01	Tumor	0.406408	11072	6329.16	4742.86
GBM	Brain	TCGA-41-4097-01	Tumor	0.19471	10893.6	6080.41	4813.21
GBM	Brain	TCGA-41-5651-01	Tumor	0.341132	5104.51	2906.14	2198.38
LUSC	Lung	TCGA-43-2576-01	Tumor	383.552	13821.2	7804.74	6016.44
LUSC	Lung	TCGA-43-2578-01	Tumor	62.2405	9193.25	5817.2	3376.05
LUSC	Lung	TCGA-43-2581-01	Tumor	11.196	14128.7	8311.43	5817.24
LUSC	Lung	TCGA-43-3394-01	Tumor	31.8437	8175.21	4750.66	3424.55
LUSC	Lung	TCGA-43-3920-01	Tumor	60.8667	12276	6721.32	5554.65
LUSC	Lung	TCGA-43-5668-01	Tumor	4.03918	13196.9	8334.74	4862.12
LUSC	Lung	TCGA-43-5670-01	Tumor	277.286	4631.73	3007.22	1624.51
LUSC	Lung	TCGA-43-6143-01	Tumor	4.03918	8208.99	4427.4	3781.59
LUSC	Lung	TCGA-43-6647-01	Tumor	7.5587	14523.3	7599.43	6923.86
LUSC	Lung	TCGA-43-6770-01	Tumor	67.9134	9926.72	5488.66	4438.06
LUSC	Lung	TCGA-43-6771-01	Tumor	103.244	11011.5	6280.58	4730.91
LUSC	Lung	TCGA-43-6773-01	Tumor	84.1817	15293.6	8638.07	6655.53
LUSC	Lung	TCGA-43-7656-01	Tumor	25.6024	12374.7	7722.02	4652.69
LUSC	Lung	TCGA-43-7657-01	Tumor	6.16717	7593.62	3810.93	3782.69
LUSC	Lung	TCGA-43-7658-01	Tumor	11.8266	7997.47	6410.5	1586.97
LUSC	Lung	TCGA-43-8115-01	Tumor	33.2938	15087.3	8242.01	6845.34
LUSC	Lung	TCGA-43-8116-01	Tumor	14.8753	9686.27	6340.96	3345.31
LUSC	Lung	TCGA-43-8118-01	Tumor	138.182	10633.1	6484.32	4148.82
LUSC	Lung	TCGA-43-A474-01	Tumor	114.251	5453.85	2723.49	2730.36
LUSC	Lung	TCGA-43-A475-01	Tumor	3.6496	13160	8960.22	4199.75
LUSC	Lung	TCGA-43-A56U-01	Tumor	812.235	14130.3	9118.38	5011.91
LUSC	Lung	TCGA-43-A56V-01	Tumor	582.468	7965.25	5019.02	2946.23
LUAD	Lung	TCGA-44-2655-01	Tumor	1016.67	11136.8	6978.78	4157.99
LUAD	Lung	TCGA-44-2656-01	Tumor	186.555	14982	9070.54	5911.47
LUAD	Lung	TCGA-44-2657-01	Tumor	38.8475	15173.8	9309.09	5864.72
LUAD	Lung	TCGA-44-2659-01	Tumor	67.0298	13586.5	7772.9	5813.58
LUAD	Lung	TCGA-44-2661-01	Tumor	135.088	15799.5	9447.49	6351.98
LUAD	Lung	TCGA-44-2662-01	Tumor	118.659	12933.6	6898.4	6035.19
LUAD	Lung	TCGA-44-2665-01	Tumor	102.741	14516.3	7450.87	7065.39
LUAD	Lung	TCGA-44-2666-01	Tumor	2.12437	7897.22	4823.67	3073.55
LUAD	Lung	TCGA-44-2668-01	Tumor	146.81	14022.7	8597.55	5425.18
LUAD	Lung	TCGA-44-3396-01	Tumor	355.852	15185.9	8604.42	6581.45
LUAD	Lung	TCGA-44-3398-01	Tumor	50.4758	15113.5	8352.34	6761.19
LUAD	Lung	TCGA-44-3917-01	Tumor	2.60613	9138.06	5622.28	3515.78
LUAD	Lung	TCGA-44-3918-01	Tumor	27.8616	13270.9	7574.78	5696.16
LUAD	Lung	TCGA-44-3919-01	Tumor	266.79	13764.1	8280.9	5483.18
LUAD	Lung	TCGA-44-4112-01	Tumor	74.9367	12244.8	6555.55	5689.3
LUAD	Lung	TCGA-44-5643-01	Tumor	940.917	8789.79	6410.19	2379.6
LUAD	Lung	TCGA-44-5644-01	Tumor	576.82	5705.43	3861.95	1843.48
LUAD	Lung	TCGA-44-5645-01	Tumor	16.3245	11102.7	6429.03	4673.64
LUAD	Lung	TCGA-44-6145-01	Tumor	307.682	14730.9	8705.75	6025.19
LUAD	Lung	TCGA-44-6146-01	Tumor	253.418	8424.88	4247.58	4177.29
LUAD	Lung	TCGA-44-6147-01	Tumor	327.085	12798.9	7273.75	5525.11
LUAD	Lung	TCGA-44-6148-01	Tumor	193.383	11683.8	6598.52	5085.27
LUAD	Lung	TCGA-44-6774-01	Tumor	12.3264	15034.9	7228.09	7806.81
LUAD	Lung	TCGA-44-6775-01	Tumor	34.2058	12327.1	6455.4	5871.7
LUAD	Lung	TCGA-44-6776-01	Tumor	134.532	7835.15	4773.15	3062
LUAD	Lung	TCGA-44-6777-01	Tumor	30.9557	17008.2	9055.43	7952.79
LUAD	Lung	TCGA-44-6778-01	Tumor	17.1872	15383.9	9597.07	5786.82
LUAD	Lung	TCGA-44-6779-01	Tumor	600.917	14488.8	8656.5	5832.26
LUAD	Lung	TCGA-44-7659-01	Tumor	119.681	9613.56	6324.55	3289.01
LUAD	Lung	TCGA-44-7660-01	Tumor	66.6053	8405.63	5615.63	2790
LUAD	Lung	TCGA-44-7661-01	Tumor	388.84	14569.3	8319.39	6249.9
LUAD	Lung	TCGA-44-7662-01	Tumor	590.954	13921.8	7351.39	6570.38
LUAD	Lung	TCGA-44-7667-01	Tumor	5.8116	8122.66	4834.54	3288.12
LUAD	Lung	TCGA-44-7669-01	Tumor	27.6205	11127.9	6894.38	4233.55
LUAD	Lung	TCGA-44-7670-01	Tumor	219.993	6974.73	4728.03	2246.71
LUAD	Lung	TCGA-44-7671-01	Tumor	243.979	9687.61	4896.77	4790.83
LUAD	Lung	TCGA-44-7672-01	Tumor	238.226	15348.1	8869.14	6479.01
LUAD	Lung	TCGA-44-8117-01	Tumor	11.2453	10596.8	5884.57	4712.21
LUAD	Lung	TCGA-44-8119-01	Tumor	51.3561	12990.1	6850.69	6139.39
LUAD	Lung	TCGA-44-8120-01	Tumor	7.99535	11820.7	6472.04	5348.7
LUAD	Lung	TCGA-44-A479-01	Tumor	243.425	15088.4	9040.01	6048.43
LUAD	Lung	TCGA-44-A47A-01	Tumor	57.0261	11674.2	7603.77	4070.39
LUAD	Lung	TCGA-44-A47B-01	Tumor	27.1413	10869.5	6809.05	4060.5
LUAD	Lung	TCGA-44-A47G-01	Tumor	163.783	14997.8	9043.22	5954.55
LUAD	Lung	TCGA-44-A4SS-01	Tumor	49.6927	13737.3	8309.42	5427.91
LUAD	Lung	TCGA-44-A4SU-01	Tumor	82.0544	10234.8	6314.31	3920.47
LUSC	Lung	TCGA-46-3765-01	Tumor	36.254	10708.1	6432.72	4275.43
LUSC	Lung	TCGA-46-3766-01	Tumor	68.1451	16687.5	8903.07	7784.48
LUSC	Lung	TCGA-46-3767-01	Tumor	60.7001	15473.8	8142.75	7331.02
LUSC	Lung	TCGA-46-3768-01	Tumor	26.6758	8465.21	5218.94	3246.27
LUSC	Lung	TCGA-46-3769-01	Tumor	375.597	12392	7408.93	4983.11
LUSC	Lung	TCGA-46-6025-01	Tumor	20.5109	7917.32	4729.88	3187.44
LUSC	Lung	TCGA-46-6026-01	Tumor	23.4994	4526.75	3538.02	988.731
LUAD	Lung	TCGA-49-4486-01	Tumor	82.0512	5869.04	4434.14	1434.9
LUAD	Lung	TCGA-49-4487-01	Tumor	103.128	14185.8	8478.63	5707.15
LUAD	Lung	TCGA-49-4488-01	Tumor	138.352	10879.6	7072.56	3807.08
LUAD	Lung	TCGA-49-4490-01	Tumor	650.439	10649.9	6028.32	4621.55
LUAD	Lung	TCGA-49-4494-01	Tumor	142.436	10763.9	6819.34	3944.59
LUAD	Lung	TCGA-49-4501-01	Tumor	89.5261	12938.9	7496.52	5442.33
LUAD	Lung	TCGA-49-4505-01	Tumor	921.756	13552.8	8082.33	5470.51
LUAD	Lung	TCGA-49-4506-01	Tumor	92.6617	11672	7592.05	4079.91
LUAD	Lung	TCGA-49-4507-01	Tumor	1005.75	11635.5	7722.76	3912.78
LUAD	Lung	TCGA-49-4510-01	Tumor	142.324	9229.6	5542.35	3687.26
LUAD	Lung	TCGA-49-4512-01	Tumor	62.9356	12437.2	6694.5	5742.73
LUAD	Lung	TCGA-49-4514-01	Tumor	520.984	9842.06	6683.24	3158.82
LUAD	Lung	TCGA-49-6742-01	Tumor	3624.55	7230.6	4656.27	2574.32
LUAD	Lung	TCGA-49-6743-01	Tumor	789.297	12029.3	6701.46	5327.8
LUAD	Lung	TCGA-49-6744-01	Tumor	163.789	15456.5	8764.8	6691.7
LUAD	Lung	TCGA-49-6745-01	Tumor	294.017	14153.7	8142.85	6010.85
LUAD	Lung	TCGA-49-6761-01	Tumor	41.7281	11608.3	7303.66	4304.65
LUAD	Lung	TCGA-49-6767-01	Tumor	226.971	11014.1	7222.42	3791.68
LUAD	Lung	TCGA-49-AAQV-01	Tumor	127.572	10201.1	6909.24	3291.91
LUAD	Lung	TCGA-49-AAR0-01	Tumor	226.225	11695.1	7538.35	4156.72
LUAD	Lung	TCGA-49-AAR2-01	Tumor	8522.73	9168.82	6564.59	2604.22
LUAD	Lung	TCGA-49-AAR3-01	Tumor	93.7597	14389.2	8743.72	5645.43
LUAD	Lung	TCGA-49-AAR4-01	Tumor	1034.6	12892.7	8512.46	4380.19
LUAD	Lung	TCGA-49-AAR9-01	Tumor	284.944	6559.65	4158.49	2401.16
LUAD	Lung	TCGA-49-AARE-01	Tumor	129.908	10106.6	6238.04	3868.59
LUAD	Lung	TCGA-49-AARN-01	Tumor	1236.24	10347.1	6410.61	3936.44
LUAD	Lung	TCGA-49-AARO-01	Tumor	522.023	13772.6	8319.18	5453.44
LUAD	Lung	TCGA-49-AARQ-01	Tumor	645.859	8351.94	6339.62	2012.31
LUAD	Lung	TCGA-49-AARR-01	Tumor	1195.73	12820.2	7686.94	5133.22
KIRP	Kidney	TCGA-4A-A93W-01	Tumor	1079.84	6543.04	4148.56	2394.48
KIRP	Kidney	TCGA-4A-A93X-01	Tumor	4.50123	4154.79	3441.4	713.394
KIRP	Kidney	TCGA-4A-A93Y-01	Tumor	15.8463	16345.4	9374.09	6971.28
LUAD	Lung	TCGA-4B-A93V-01	Tumor	40.792	8467.64	6019.66	2447.97
THCA	Thyroid	TCGA-4C-A93U-01	Tumor	20.5134	12559.2	6767.66	5791.51
UCEC	Endometrial	TCGA-4E-A92E-01	Tumor	225.317	9047.22	5973.48	3073.74
CHOL	Bile duct	TCGA-4G-AAZO-01	Tumor	5.2289	7336.95	5057.51	2279.44
CHOL	Bile duct	TCGA-4G-AAZT-01	Tumor	816.296	8671.57	5407.26	3264.31
BRCA	Breast	TCGA-4H-AAAK-01	Tumor	4.41863	11459.1	5287.79	6171.3
CESC	Cervical	TCGA-4J-AA1J-01	Tumor	567.754	7270.98	4395.74	2875.24
TGCT	Testes	TCGA-4K-AA1G-01	Tumor	0	7569.76	5897.71	1672.05
TGCT	Testes	TCGA-4K-AA1H-01	Tumor	0.044958	16020.4	10497.8	5522.65
TGCT	Testes	TCGA-4K-AA1I-01	Tumor	1.15299	13500.8	9485.23	4015.55
TGCT	Testes	TCGA-4K-AAAL-01	Tumor	0.492354	10977	6915.02	4061.94
PRAD	Prostate	TCGA-4L-AA1F-01	Tumor	2.10398	14875	7406.74	7468.3
COAD	Colon	TCGA-4N-A93T-01	Tumor	2733.29	3413.85	3199.09	214.763
HNSC	Head and Neck	TCGA-4P-AA8J-01	Tumor	545.468	11863	6598.55	5264.43
LIHC	Liver	TCGA-4R-AA8I-01	Tumor	242.816	7029.15	4423.58	2605.57
COAD	Colon	TCGA-4T-AA8H-01	Tumor	1586.73	2926.34	2934.62	-8.2785
BLCA	Bladder	TCGA-4Z-AA7M-01	Tumor	26.1487	5099.63	3370.4	1729.23
BLCA	Bladder	TCGA-4Z-AA7N-01	Tumor	34.6374	14858	8980.14	5877.82
BLCA	Bladder	TCGA-4Z-AA7O-01	Tumor	135.147	8475.3	5435.03	3040.27
BLCA	Bladder	TCGA-4Z-AA7Q-01	Tumor	75.5503	10535.8	7454.88	3080.89
BLCA	Bladder	TCGA-4Z-AA7R-01	Tumor	4.93992	4469.74	2409.73	2060.01
BLCA	Bladder	TCGA-4Z-AA7S-01	Tumor	6.35388	4111.26	2740.85	1370.41
BLCA	Bladder	TCGA-4Z-AA7W-01	Tumor	30.3615	12557.7	8615.53	3942.12
BLCA	Bladder	TCGA-4Z-AA7Y-01	Tumor	10.6382	3608.89	2939.12	669.772
BLCA	Bladder	TCGA-4Z-AA80-01	Tumor	62.8135	3555.6	3047.2	508.399
BLCA	Bladder	TCGA-4Z-AA81-01	Tumor	1293.79	7387.25	5696.85	1690.4
BLCA	Bladder	TCGA-4Z-AA82-01	Tumor	119.958	8469.72	4730.06	3739.66
BLCA	Bladder	TCGA-4Z-AA83-01	Tumor	946.043	7381.41	4904.49	2476.91
BLCA	Bladder	TCGA-4Z-AA84-01	Tumor	129.455	5226.81	3194.79	2032.02
BLCA	Bladder	TCGA-4Z-AA86-01	Tumor	274.599	13201.2	7740.56	5460.68
BLCA	Bladder	TCGA-4Z-AA87-01	Tumor	11.3238	7777.38	5421.72	2355.66
BLCA	Bladder	TCGA-4Z-AA89-01	Tumor	68.1537	2926.38	3611.58	-685.201
LUAD	Lung	TCGA-50-5044-01	Tumor	52.5083	12036.3	7133.72	4902.58
LUAD	Lung	TCGA-50-5045-01	Tumor	146.65	16224.2	9129.02	7095.23
LUAD	Lung	TCGA-50-5049-01	Tumor	22.1347	17238.1	9772.19	7465.87
LUAD	Lung	TCGA-50-5051-01	Tumor	650.662	8003.71	4860.06	3143.65
LUAD	Lung	TCGA-50-5055-01	Tumor	100.642	16389.6	9477.85	6911.76
LUAD	Lung	TCGA-50-5066-01	Tumor	24.827	14931.4	8749.65	6181.77
LUAD	Lung	TCGA-50-5066-02	Recurrent	220.718	10436.5	6189.47	4247.06
LUAD	Lung	TCGA-50-5068-01	Tumor	26.4501	14092.3	8608.45	5483.81
LUAD	Lung	TCGA-50-5072-01	Tumor	300.946	10035.3	5619.09	4416.22
LUAD	Lung	TCGA-50-5930-01	Tumor	412.233	12972.1	7520.19	5451.93
LUAD	Lung	TCGA-50-5931-01	Tumor	10.1152	6572.15	3527.75	3044.41
LUAD	Lung	TCGA-50-5932-01	Tumor	136.246	8602.91	5213.18	3389.72
LUAD	Lung	TCGA-50-5933-01	Tumor	129.894	14832.2	7777.27	7054.95
LUAD	Lung	TCGA-50-5935-01	Tumor	36.0509	11753.1	7097.93	4655.15
LUAD	Lung	TCGA-50-5936-01	Tumor	173.499	11506.6	6480.38	5026.17
LUAD	Lung	TCGA-50-5939-01	Tumor	64.1016	13273.4	7690.2	5583.19
LUAD	Lung	TCGA-50-5941-01	Tumor	1684.77	14780.6	9001.72	5778.86
LUAD	Lung	TCGA-50-5942-01	Tumor	13.0109	10880.3	6319.99	4560.27
LUAD	Lung	TCGA-50-5944-01	Tumor	79.1375	11918.3	6171.77	5746.52
LUAD	Lung	TCGA-50-5946-01	Tumor	24.4637	5917.98	3895.81	2022.17
LUAD	Lung	TCGA-50-5946-02	Recurrent	24.826	12376.9	6174.14	6202.76
LUAD	Lung	TCGA-50-6590-01	Tumor	6.63152	13555	8383.5	5171.5
LUAD	Lung	TCGA-50-6591-01	Tumor	6.42657	3894.45	2069.56	1824.89
LUAD	Lung	TCGA-50-6592-01	Tumor	140.995	13037	7926.21	5110.78
LUAD	Lung	TCGA-50-6593-01	Tumor	519.107	13018.7	7099.32	5919.33
LUAD	Lung	TCGA-50-6594-01	Tumor	628.152	9808.61	5854.25	3954.36
LUAD	Lung	TCGA-50-6595-01	Tumor	202.786	14019.9	7461.75	6558.12
LUAD	Lung	TCGA-50-6597-01	Tumor	1987.29	10761	7175.66	3585.33
LUAD	Lung	TCGA-50-6673-01	Tumor	641.484	11444.2	6362.45	5081.72
LUAD	Lung	TCGA-50-7109-01	Tumor	272.956	11633.1	6876.05	4757.07
LUAD	Lung	TCGA-50-8457-01	Tumor	25.2808	14234.5	8393.74	5840.73
LUAD	Lung	TCGA-50-8459-01	Tumor	258.447	16204.5	8676.57	7527.94
LUAD	Lung	TCGA-50-8460-01	Tumor	118.31	12762.4	7917.75	4844.6
LUSC	Lung	TCGA-51-4079-01	Tumor	644.859	10549.9	6186.62	4363.32
LUSC	Lung	TCGA-51-4080-01	Tumor	77.8808	6250.28	4168.75	2081.53
LUSC	Lung	TCGA-51-4081-01	Tumor	194.799	7008.22	3247.55	3760.67
LUSC	Lung	TCGA-51-6867-01	Tumor	41.2363	9596.99	5682.89	3914.1
LUSC	Lung	TCGA-52-7622-01	Tumor	51.8111	12871.9	7863.89	5007.99
LUSC	Lung	TCGA-52-7809-01	Tumor	19.6565	7207.91	4625.77	2582.14
LUSC	Lung	TCGA-52-7810-01	Tumor	36.8981	6657.77	3867.29	2790.47
LUSC	Lung	TCGA-52-7811-01	Tumor	576.804	10840.3	6218.51	4621.74
LUSC	Lung	TCGA-52-7812-01	Tumor	402.567	11111.7	7459.88	3651.77
LUAD	Lung	TCGA-53-7624-01	Tumor	7.76184	7861.26	5471.7	2389.56
LUAD	Lung	TCGA-53-7626-01	Tumor	53.3425	14816.9	8891.38	5925.48
LUAD	Lung	TCGA-53-7813-01	Tumor	2456.33	8617.58	6005.17	2612.41
LUAD	Lung	TCGA-53-A4EZ-01	Tumor	618.801	7085.26	4900.68	2184.57
LUAD	Lung	TCGA-55-1592-01	Tumor	197.51	10913.7	6518.62	4395.11
LUAD	Lung	TCGA-55-1594-01	Tumor	22.3462	9807.46	6285.34	3522.12
LUAD	Lung	TCGA-55-1596-01	Tumor	4209.76	8740.43	5624.37	3116.06
LUAD	Lung	TCGA-55-5899-01	Tumor	5.76547	11568.9	6576.53	4992.42
LUAD	Lung	TCGA-55-6543-01	Tumor	189.939	11640.9	6983.85	4657.07
LUAD	Lung	TCGA-55-6642-01	Tumor	50.162	14245.3	7335.61	6909.71
LUAD	Lung	TCGA-55-6712-01	Tumor	171.188	13696.7	8415.44	5281.21
LUAD	Lung	TCGA-55-6968-01	Tumor	6.33026	11624	7377.36	4246.66
LUAD	Lung	TCGA-55-6970-01	Tumor	124.83	12285.1	7590.73	4694.34
LUAD	Lung	TCGA-55-6971-01	Tumor	51.5408	14911.5	9202.83	5708.64
LUAD	Lung	TCGA-55-6972-01	Tumor	23.9392	3112.42	2988.83	123.594
LUAD	Lung	TCGA-55-6975-01	Tumor	77.1145	12154.6	6058.99	6095.59
LUAD	Lung	TCGA-55-6978-01	Tumor	87.0947	16202.1	9080.21	7121.85
LUAD	Lung	TCGA-55-6979-01	Tumor	474.86	15613.9	9286.81	6327.12
LUAD	Lung	TCGA-55-6980-01	Tumor	874.664	14029.9	8082.22	5947.66
LUAD	Lung	TCGA-55-6981-01	Tumor	66.529	10479.5	6095.26	4384.25
LUAD	Lung	TCGA-55-6982-01	Tumor	77.191	13278	7188.3	6089.74
LUAD	Lung	TCGA-55-6983-01	Tumor	222.081	13211.5	7828.43	5383.09
LUAD	Lung	TCGA-55-6984-01	Tumor	1727.67	9063.91	6145.08	2918.83
LUAD	Lung	TCGA-55-6985-01	Tumor	382.463	13441.3	7893.5	5547.82
LUAD	Lung	TCGA-55-6986-01	Tumor	14.7343	10775.9	6807.22	3968.68
LUAD	Lung	TCGA-55-6987-01	Tumor	321.869	15289.2	9597	5692.15
LUAD	Lung	TCGA-55-7227-01	Tumor	39.8287	13994.9	8071.99	5922.96
LUAD	Lung	TCGA-55-7281-01	Tumor	59.2703	13807	8033.08	5773.96
LUAD	Lung	TCGA-55-7283-01	Tumor	85.237	10948.9	6856.1	4092.84
LUAD	Lung	TCGA-55-7284-01	Tumor	755.987	12668.6	7513.12	5155.44
LUAD	Lung	TCGA-55-7570-01	Tumor	91.4579	6893.89	4075.03	2818.87
LUAD	Lung	TCGA-55-7573-01	Tumor	31.9647	12590.4	7688.01	4902.37
LUAD	Lung	TCGA-55-7574-01	Tumor	36.9017	15293.6	8838.96	6454.67
LUAD	Lung	TCGA-55-7576-01	Tumor	214.085	11989	6945.52	5043.48
LUAD	Lung	TCGA-55-7724-01	Tumor	66.0807	13888.8	7998.28	5890.53
LUAD	Lung	TCGA-55-7725-01	Tumor	76.1217	11859	8026.9	3832.1
LUAD	Lung	TCGA-55-7726-01	Tumor	929.482	12803.9	6387.38	6416.47
LUAD	Lung	TCGA-55-7727-01	Tumor	46.2709	11007.2	7205.43	3801.76
LUAD	Lung	TCGA-55-7728-01	Tumor	1895.32	12877.7	9110.23	3767.47
LUAD	Lung	TCGA-55-7815-01	Tumor	526.68	13758.4	7477.63	6280.8
LUAD	Lung	TCGA-55-7816-01	Tumor	17.2138	15401.5	8227.32	7174.19
LUAD	Lung	TCGA-55-7903-01	Tumor	116.948	10234.9	6910.52	3324.38
LUAD	Lung	TCGA-55-7907-01	Tumor	60.8444	12446.4	7461.21	4985.17
LUAD	Lung	TCGA-55-7910-01	Tumor	309.23	8793.62	5325.68	3467.94
LUAD	Lung	TCGA-55-7911-01	Tumor	100.368	12215.5	8234.8	3980.67
LUAD	Lung	TCGA-55-7913-01	Tumor	465.707	6273.29	4733.95	1539.34
LUAD	Lung	TCGA-55-7914-01	Tumor	49.1871	11005.6	6748.71	4256.88
LUAD	Lung	TCGA-55-7994-01	Tumor	469.931	11970.3	8312.73	3657.52
LUAD	Lung	TCGA-55-7995-01	Tumor	470.628	13125.7	8765.56	4360.14
LUAD	Lung	TCGA-55-8085-01	Tumor	1164.5	11985	7811.54	4173.44
LUAD	Lung	TCGA-55-8087-01	Tumor	92.0381	9431.4	5678.06	3753.33
LUAD	Lung	TCGA-55-8089-01	Tumor	8.89187	15091	9547.25	5543.72
LUAD	Lung	TCGA-55-8090-01	Tumor	168.104	11183.8	6681.69	4502.06
LUAD	Lung	TCGA-55-8091-01	Tumor	184.825	14155	7844.12	6310.9
LUAD	Lung	TCGA-55-8092-01	Tumor	546.965	12761.6	7965.89	4795.73
LUAD	Lung	TCGA-55-8094-01	Tumor	111.02	3269.56	2925.83	343.726
LUAD	Lung	TCGA-55-8096-01	Tumor	181.07	13363.3	7333.81	6029.47
LUAD	Lung	TCGA-55-8097-01	Tumor	111.309	11003.8	6589.1	4414.67
LUAD	Lung	TCGA-55-8203-01	Tumor	1037.86	11874.4	7296.28	4578.08
LUAD	Lung	TCGA-55-8204-01	Tumor	622.515	11341	6853.78	4487.18
LUAD	Lung	TCGA-55-8205-01	Tumor	136.447	14918	9156.11	5761.94
LUAD	Lung	TCGA-55-8206-01	Tumor	40.4752	13659.4	8440.43	5218.95
LUAD	Lung	TCGA-55-8207-01	Tumor	23.7971	13762.4	7498.89	6263.52
LUAD	Lung	TCGA-55-8208-01	Tumor	465.884	16255.7	9513.29	6742.41
LUAD	Lung	TCGA-55-8299-01	Tumor	51.0756	15915	8966.75	6948.2
LUAD	Lung	TCGA-55-8301-01	Tumor	16.2428	14876.9	9017.68	5859.26
LUAD	Lung	TCGA-55-8302-01	Tumor	93.4226	10462.9	6770.08	3692.86
LUAD	Lung	TCGA-55-8505-01	Tumor	231.743	9584.65	4817.69	4766.96
LUAD	Lung	TCGA-55-8506-01	Tumor	269.986	10972.7	6626.23	4346.43
LUAD	Lung	TCGA-55-8507-01	Tumor	46.9644	9687.35	5787.91	3899.45
LUAD	Lung	TCGA-55-8508-01	Tumor	391.353	10959	6641.69	4317.34
LUAD	Lung	TCGA-55-8510-01	Tumor	321.177	14171	8502.58	5668.45
LUAD	Lung	TCGA-55-8511-01	Tumor	577.464	13390.5	7854.18	5536.32
LUAD	Lung	TCGA-55-8512-01	Tumor	689.606	8790.18	5656.25	3133.93
LUAD	Lung	TCGA-55-8513-01	Tumor	917.316	13564.3	8270.99	5293.34
LUAD	Lung	TCGA-55-8514-01	Tumor	231.436	9694.18	6217.6	3476.57
LUAD	Lung	TCGA-55-8614-01	Tumor	52.329	10412.4	5945.37	4467
LUAD	Lung	TCGA-55-8615-01	Tumor	147.646	7498	4622.97	2875.03
LUAD	Lung	TCGA-55-8616-01	Tumor	121.129	9528.44	5854.14	3674.3
LUAD	Lung	TCGA-55-8619-01	Tumor	1551.11	14741	9062.38	5678.65
LUAD	Lung	TCGA-55-8620-01	Tumor	2.13588	8630.75	6278.87	2351.88
LUAD	Lung	TCGA-55-8621-01	Tumor	92.3608	15346	8972.74	6373.26
LUAD	Lung	TCGA-55-A48X-01	Tumor	267.116	12763.9	8062.62	4701.27
LUAD	Lung	TCGA-55-A48Y-01	Tumor	812.699	11915.4	6337.25	5578.15
LUAD	Lung	TCGA-55-A48Z-01	Tumor	25.5372	12215.8	6788.18	5427.59
LUAD	Lung	TCGA-55-A490-01	Tumor	17.7171	11397.9	6453.95	4943.96
LUAD	Lung	TCGA-55-A491-01	Tumor	534.754	12050.2	7321.71	4728.51
LUAD	Lung	TCGA-55-A492-01	Tumor	186.387	8433.08	5434.87	2998.22
LUAD	Lung	TCGA-55-A493-01	Tumor	63.443	13108.8	8373.85	4734.97
LUAD	Lung	TCGA-55-A494-01	Tumor	350.882	3825.64	2527.12	1298.52
LUAD	Lung	TCGA-55-A4DF-01	Tumor	89.7433	11111.6	7624.6	3486.98
LUAD	Lung	TCGA-55-A4DG-01	Tumor	153.722	10210.1	6850.41	3359.66
LUAD	Lung	TCGA-55-A57B-01	Tumor	17.6052	12048.7	7054.83	4993.87
LUSC	Lung	TCGA-56-1622-01	Tumor	319.67	6522.87	3786.38	2736.49
LUSC	Lung	TCGA-56-5897-01	Tumor	644.584	14894.3	7952.17	6942.15
LUSC	Lung	TCGA-56-5898-01	Tumor	356.244	10671.9	6175.34	4496.59
LUSC	Lung	TCGA-56-6545-01	Tumor	8.94888	14835	7884.63	6950.39
LUSC	Lung	TCGA-56-6546-01	Tumor	41.1337	13059.3	8008.3	5051.03
LUSC	Lung	TCGA-56-7221-01	Tumor	61.594	5145.2	3611.82	1533.38
LUSC	Lung	TCGA-56-7222-01	Tumor	250.42	6273.14	4199.45	2073.7
LUSC	Lung	TCGA-56-7223-01	Tumor	49.5166	3015.61	1624.88	1390.73
LUSC	Lung	TCGA-56-7579-01	Tumor	648.211	8648.16	5029.97	3618.19
LUSC	Lung	TCGA-56-7580-01	Tumor	39.3252	8384.66	5230.57	3154.08
LUSC	Lung	TCGA-56-7582-01	Tumor	265.047	9575.77	5667.96	3907.81
LUSC	Lung	TCGA-56-7730-01	Tumor	110.483	3012.63	2641.78	370.849
LUSC	Lung	TCGA-56-7731-01	Tumor	438.595	13100.3	7435.75	5664.56
LUSC	Lung	TCGA-56-7822-01	Tumor	1535.15	8947.05	5452.55	3494.5
LUSC	Lung	TCGA-56-7823-01	Tumor	63.1773	6217.49	4263.96	1953.54
LUSC	Lung	TCGA-56-8082-01	Tumor	552.261	6170.18	3928.65	2241.53
LUSC	Lung	TCGA-56-8083-01	Tumor	4.18949	4293	2187.26	2105.75
LUSC	Lung	TCGA-56-8201-01	Tumor	14.2167	15460.4	9028.77	6431.6
LUSC	Lung	TCGA-56-8304-01	Tumor	70.3296	7824.53	5778.21	2046.32
LUSC	Lung	TCGA-56-8305-01	Tumor	239.349	8140.68	4600.2	3540.48
LUSC	Lung	TCGA-56-8307-01	Tumor	0.658915	9670.47	6897.11	2773.36
LUSC	Lung	TCGA-56-8308-01	Tumor	79.4284	10137.4	5874.87	4262.57
LUSC	Lung	TCGA-56-8309-01	Tumor	2.00275	15148.2	9354.43	5793.77
LUSC	Lung	TCGA-56-8503-01	Tumor	193.347	14763.8	7895.03	6868.72
LUSC	Lung	TCGA-56-8504-01	Tumor	123.48	10654.5	6324.87	4329.64
LUSC	Lung	TCGA-56-8622-01	Tumor	143.287	10303.1	5626.62	4676.48
LUSC	Lung	TCGA-56-8623-01	Tumor	77.4628	15723.3	9439.35	6283.94
LUSC	Lung	TCGA-56-8624-01	Tumor	53.8217	10081.6	5649.93	4431.68
LUSC	Lung	TCGA-56-8625-01	Tumor	7.53609	15864	9179.16	6684.86
LUSC	Lung	TCGA-56-8626-01	Tumor	72.7254	9295.07	5465.72	3829.35
LUSC	Lung	TCGA-56-8628-01	Tumor	59.5702	13292.2	7789.88	5502.31
LUSC	Lung	TCGA-56-8629-01	Tumor	243.743	7767.33	4821.65	2945.68
LUSC	Lung	TCGA-56-A49D-01	Tumor	23.5262	11136.7	7440.78	3695.9
LUSC	Lung	TCGA-56-A4BW-01	Tumor	175.993	10012.3	5927.22	4085.1
LUSC	Lung	TCGA-56-A4BX-01	Tumor	100.337	1917.41	1865.66	51.7539
LUSC	Lung	TCGA-56-A4BY-01	Tumor	52.6404	8036.91	5105.34	2931.57
LUSC	Lung	TCGA-56-A4ZJ-01	Tumor	161.478	14099.1	7717.6	6381.51
LUSC	Lung	TCGA-56-A4ZK-01	Tumor	66.5896	10655.7	7025.49	3630.24
LUSC	Lung	TCGA-56-A5DR-01	Tumor	588.407	9468.92	5497.41	3971.51
LUSC	Lung	TCGA-56-A5DS-01	Tumor	589.935	10338.1	6697.91	3640.18
LUSC	Lung	TCGA-56-A62T-01	Tumor	113.494	9142.1	5413.94	3728.16
OV	Ovary	TCGA-57-1582-01	Tumor	42.9909	7082.67	3911.29	3171.39
OV	Ovary	TCGA-57-1583-01	Tumor	229.76	5337.74	2587.65	2750.1
OV	Ovary	TCGA-57-1584-01	Tumor	333.166	6822.84	4550.03	2272.81
OV	Ovary	TCGA-57-1585-01	Tumor	92.0839	11373.3	5761.17	5612.13
OV	Ovary	TCGA-57-1586-01	Tumor	251.963	4765.31	3783.79	981.517
OV	Ovary	TCGA-57-1993-01	Tumor	518.78	6169.37	4060.6	2108.77
OV	Ovary	TCGA-57-1994-01	Tumor	541.01	8596.21	6254.37	2341.84
LUSC	Lung	TCGA-58-8386-01	Tumor	11.405	12183.7	7193.52	4990.14
LUSC	Lung	TCGA-58-8387-01	Tumor	1.92658	10899.3	7608.85	3290.45
LUSC	Lung	TCGA-58-8388-01	Tumor	33.8381	11924.2	6951.99	4972.24
LUSC	Lung	TCGA-58-8390-01	Tumor	114.044	10386.3	5637.26	4749.03
LUSC	Lung	TCGA-58-8391-01	Tumor	766.03	6493.79	4339.6	2154.19
LUSC	Lung	TCGA-58-8392-01	Tumor	167.413	5314.23	3815.51	1498.72
LUSC	Lung	TCGA-58-8393-01	Tumor	68.1355	13047.5	8296.91	4750.55
LUSC	Lung	TCGA-58-A46J-01	Tumor	20.9792	9977.84	6370.71	3607.13
LUSC	Lung	TCGA-58-A46K-01	Tumor	56.7387	7515.67	4997.24	2518.42
LUSC	Lung	TCGA-58-A46L-01	Tumor	24.7796	10390	6298.33	4091.71
LUSC	Lung	TCGA-58-A46M-01	Tumor	86.7593	9299.13	6405.18	2893.96
LUSC	Lung	TCGA-58-A46N-01	Tumor	527.851	4896.21	3550.58	1345.63
OV	Ovary	TCGA-59-2348-01	Tumor	351.749	7816.08	4498.25	3317.83
OV	Ovary	TCGA-59-2350-01	Tumor	388.165	6506.76	4049.3	2457.45
OV	Ovary	TCGA-59-2351-01	Tumor	60.8205	10387.9	6212.82	4175.07
OV	Ovary	TCGA-59-2352-01	Tumor	24.7	8037.5	4888.75	3148.75
OV	Ovary	TCGA-59-2354-01	Tumor	171.939	11460.6	6228.4	5232.2
OV	Ovary	TCGA-59-2355-01	Tumor	701.889	8137.6	4840.98	3296.62
OV	Ovary	TCGA-59-2363-01	Tumor	86.4413	4438.76	2829.71	1609.05
OV	Ovary	TCGA-59-A5PD-01	Tumor	19.5152	5001.44	3437.87	1563.56
UCEC	Endometrial	TCGA-5B-A90C-01	Tumor	248.469	5124.72	3071.08	2053.64
LIHC	Liver	TCGA-5C-A9VG-01	Tumor	0.991607	7184.4	3805.56	3378.84
LIHC	Liver	TCGA-5C-A9VH-01	Tumor	345.456	7868.39	4337.08	3531.3
LIHC	Liver	TCGA-5C-AAPD-01	Tumor	147.016	11222.7	7393.2	3829.5
BRCA	Breast	TCGA-5L-AAT0-01	Tumor	10.9563	12731.7	6647.99	6083.75
BRCA	Breast	TCGA-5L-AAT1-01	Tumor	18.2229	14037.4	7963.42	6073.93
COAD	Colon	TCGA-5M-AAT4-01	Tumor	395.541	4326.46	2997.53	1328.93
COAD	NA	TCGA-5M-AAT5-01	Tumor	1249.92	4074.23	3114.9	959.328
COAD	Colon	TCGA-5M-AAT6-01	Tumor	125.11	11995	7033.76	4961.29
COAD	NA	TCGA-5M-AATA-01	Tumor	488.673	7685.73	4794.36	2891.37
COAD	Colon	TCGA-5M-AATE-01	Tumor	213.702	5645.41	3760.2	1885.2
BLCA	Bladder	TCGA-5N-A9KI-01	Tumor	15184.7	9759.5	5500.54	4258.96
BLCA	Bladder	TCGA-5N-A9KM-01	Tumor	5.50359	9774.26	5742.53	4031.72
KIRP	Kidney	TCGA-5P-A9JU-01	Tumor	3.47079	5441.96	3984.53	1457.44
KIRP	Kidney	TCGA-5P-A9JV-01	Tumor	2.78838	10304.1	5609.86	4694.24
KIRP	Kidney	TCGA-5P-A9JW-01	Tumor	188.829	7773.54	5745.77	2027.77
KIRP	Kidney	TCGA-5P-A9JY-01	Tumor	314.624	5340.91	4590.8	750.112
KIRP	Kidney	TCGA-5P-A9JZ-01	Tumor	110.968	7195.14	5031.41	2163.73
KIRP	Kidney	TCGA-5P-A9K0-01	Tumor	122.689	6817.05	5149.74	1667.31
KIRP	Kidney	TCGA-5P-A9K2-01	Tumor	573.39	4742.2	4000.25	741.944
KIRP	Kidney	TCGA-5P-A9K3-01	Tumor	38.926	7065.49	5246.11	1819.38
KIRP	Kidney	TCGA-5P-A9K4-01	Tumor	1277.66	5193.9	3816.94	1376.96
KIRP	Kidney	TCGA-5P-A9K6-01	Tumor	205.694	9040.08	5640.11	3399.97
KIRP	Kidney	TCGA-5P-A9K8-01	Tumor	1.8474	7215.65	4897.93	2317.72
KIRP	Kidney	TCGA-5P-A9K9-01	Tumor	57.7844	8436.34	4812.28	3624.07
KIRP	Kidney	TCGA-5P-A9KA-01	Tumor	697.708	8986.55	6226.57	2759.98
KIRP	Kidney	TCGA-5P-A9KC-01	Tumor	401.952	8599.38	5650.94	2948.45
KIRP	Kidney	TCGA-5P-A9KE-01	Tumor	167.804	6846.35	4908.23	1938.12
KIRP	Kidney	TCGA-5P-A9KF-01	Tumor	340.809	6068.23	4467.78	1600.45
KIRP	Kidney	TCGA-5P-A9KH-01	Tumor	15.3438	6209.66	4293.95	1915.71
LIHC	Liver	TCGA-5R-AA1C-01	Tumor	2637.11	6886.56	4761.93	2124.63
LIHC	Liver	TCGA-5R-AA1D-01	Tumor	27.2524	12759.1	6348.54	6410.6
LIHC	Liver	TCGA-5R-AAAM-01	Tumor	156.105	11744.4	6458.99	5285.45
UCEC	Endometrial	TCGA-5S-A9Q8-01	Tumor	1464.77	5225.13	3644.65	1580.47
BRCA	Breast	TCGA-5T-A9QA-01	Tumor	2.40673	4441.07	3325.25	1115.82
OV	Ovary	TCGA-5X-AA5U-01	Tumor	15.013	2104.53	984.413	1120.11
LUSC	Lung	TCGA-60-2695-01	Tumor	321.823	9947.98	6150.12	3797.86
LUSC	Lung	TCGA-60-2696-01	Tumor	963.489	11641.1	7133.18	4507.96
LUSC	Lung	TCGA-60-2697-01	Tumor	199.73	15732.2	9352.58	6379.62
LUSC	Lung	TCGA-60-2698-01	Tumor	327.731	12657.2	7919.77	4737.45
LUSC	Lung	TCGA-60-2703-01	Tumor	172.021	9582.63	4829.2	4753.43
LUSC	Lung	TCGA-60-2704-01	Tumor	97.072	15594.6	8377.07	7217.55
LUSC	Lung	TCGA-60-2706-01	Tumor	209.121	11694.4	7437.52	4256.91
LUSC	Lung	TCGA-60-2707-01	Tumor	3433.45	11914.4	6457.04	5457.32
LUSC	Lung	TCGA-60-2708-01	Tumor	6.60068	10589.9	4966.44	5623.49
LUSC	Lung	TCGA-60-2709-01	Tumor	8.0637	15491.6	8650.2	6841.4
LUSC	Lung	TCGA-60-2710-01	Tumor	133.169	11801.4	6882.68	4918.73
LUSC	Lung	TCGA-60-2711-01	Tumor	29.6579	8030.36	5526.56	2503.8
LUSC	Lung	TCGA-60-2712-01	Tumor	13.796	14946.2	8857.88	6088.31
LUSC	Lung	TCGA-60-2713-01	Tumor	1.61588	13969.7	7780.01	6189.67
LUSC	Lung	TCGA-60-2714-01	Tumor	95.1646	11211.7	7054.12	4157.56
LUSC	Lung	TCGA-60-2715-01	Tumor	175.72	15376.1	8426.55	6949.59
LUSC	Lung	TCGA-60-2716-01	Tumor	120.268	4093.28	2894.15	1199.12
LUSC	Lung	TCGA-60-2719-01	Tumor	21.0984	8616.36	5700.03	2916.33
LUSC	Lung	TCGA-60-2720-01	Tumor	92.8598	11729.1	7301.27	4427.81
LUSC	Lung	TCGA-60-2721-01	Tumor	14.3677	12617.4	7642.29	4975.11
LUSC	Lung	TCGA-60-2722-01	Tumor	220.917	6716.31	4190.26	2526.05
LUSC	Lung	TCGA-60-2723-01	Tumor	11.5953	12275.8	7358.67	4917.11
LUSC	Lung	TCGA-60-2724-01	Tumor	72.4867	10267.2	5208.77	5058.43
LUSC	Lung	TCGA-60-2725-01	Tumor	103.894	14388.2	8487.59	5900.59
LUSC	Lung	TCGA-60-2726-01	Tumor	35.321	8565.95	6174.34	2391.62
OV	Ovary	TCGA-61-1721-01	Tumor	40.3036	12263.6	5982.17	6281.38
OV	Ovary	TCGA-61-1724-01	Tumor	456.719	7653.5	4325.78	3327.72
OV	Ovary	TCGA-61-1725-01	Tumor	265.099	9564.64	5352.23	4212.41
OV	Ovary	TCGA-61-1728-01	Tumor	308.241	5666.35	3766.92	1899.43
OV	Ovary	TCGA-61-1733-01	Tumor	83.0032	7237.16	3547.46	3689.7
OV	Ovary	TCGA-61-1736-01	Tumor	404.243	7729.88	5190.47	2539.41
OV	Ovary	TCGA-61-1737-01	Tumor	449.876	10508.7	5342.88	5165.82
OV	Ovary	TCGA-61-1738-01	Tumor	1674.99	6024.04	4315.61	1708.44
OV	Ovary	TCGA-61-1741-01	Tumor	55.0726	6871.12	4280.09	2591.03
OV	Ovary	TCGA-61-1900-01	Tumor	96.4508	3691.58	2137.72	1553.86
OV	Ovary	TCGA-61-1907-01	Tumor	582.177	8855.99	7000.59	1855.39
OV	Ovary	TCGA-61-1910-01	Tumor	93.2076	4898.9	3260.31	1638.59
OV	Ovary	TCGA-61-1911-01	Tumor	440.727	10234.9	7051.19	3183.73
OV	Ovary	TCGA-61-1914-01	Tumor	757.533	8543.39	5218.19	3325.19
OV	Ovary	TCGA-61-1918-01	Tumor	223.069	8080.1	4996.42	3083.68
OV	Ovary	TCGA-61-1919-01	Tumor	172.116	12321.6	6510.34	5811.22
OV	Ovary	TCGA-61-1995-01	Tumor	399.532	8589.57	6061.84	2527.73
OV	Ovary	TCGA-61-1998-01	Tumor	231.662	10046.6	5393.12	4653.45
OV	Ovary	TCGA-61-2000-01	Tumor	1077.71	8418.09	5243.35	3174.74
OV	Ovary	TCGA-61-2002-01	Tumor	1111.71	12247.9	7095.98	5151.9
OV	Ovary	TCGA-61-2003-01	Tumor	450.882	12107.9	6716.68	5391.18
OV	Ovary	TCGA-61-2008-01	Tumor	133.308	7759.26	4657.89	3101.37
OV	Ovary	TCGA-61-2008-02	Recurrent	152.947	8324.73	5988	2336.73
OV	Ovary	TCGA-61-2009-01	Tumor	661.232	10879.9	5711.71	5168.21
OV	Ovary	TCGA-61-2012-01	Tumor	3102.22	9719.24	6470.95	3248.29
OV	Ovary	TCGA-61-2088-01	Tumor	54.7392	1299.39	1193.57	105.82
OV	Ovary	TCGA-61-2092-01	Tumor	1290.28	1962.53	2395.93	-433.404
OV	Ovary	TCGA-61-2097-01	Tumor	360.668	9176.7	5199.57	3977.13
OV	Ovary	TCGA-61-2098-01	Tumor	76.339	2163.52	1011.65	1151.87
OV	Ovary	TCGA-61-2101-01	Tumor	181.186	7203.12	3234.69	3968.43
OV	Ovary	TCGA-61-2102-01	Tumor	4.98487	8361.72	3870.38	4491.35
OV	Ovary	TCGA-61-2104-01	Tumor	1867.61	8661.91	5860.95	2800.95
OV	Ovary	TCGA-61-2109-01	Tumor	1570.21	5766.26	4448.59	1317.67
OV	Ovary	TCGA-61-2110-01	Tumor	330.888	5281.65	3512.68	1768.97
OV	Ovary	TCGA-61-2111-01	Tumor	221.181	7427.26	4880.4	2546.86
OV	Ovary	TCGA-61-2113-01	Tumor	1890.33	10729.3	5818.4	4910.91
LUAD	Lung	TCGA-62-8394-01	Tumor	101.485	9816.83	6049.89	3766.95
LUAD	Lung	TCGA-62-8395-01	Tumor	94.3825	10745	5722.1	5022.95
LUAD	Lung	TCGA-62-8397-01	Tumor	282.343	10707.4	6707.28	4000.09
LUAD	Lung	TCGA-62-8398-01	Tumor	224.422	10970.9	6792.93	4177.94
LUAD	Lung	TCGA-62-8399-01	Tumor	92.9917	10209.5	5760.57	4448.97
LUAD	Lung	TCGA-62-8402-01	Tumor	250.786	10652.2	7717.57	2934.61
LUAD	Lung	TCGA-62-A46O-01	Tumor	26.9951	3455	2546.45	908.549
LUAD	Lung	TCGA-62-A46P-01	Tumor	1735.69	8445.47	5237.33	3208.14
LUAD	Lung	TCGA-62-A46R-01	Tumor	139.899	11923.4	7509.7	4413.68
LUAD	Lung	TCGA-62-A46S-01	Tumor	992.123	10332.4	6576	3756.37
LUAD	Lung	TCGA-62-A46V-01	Tumor	120.128	9958.9	5419.56	4539.34
LUAD	Lung	TCGA-62-A46Y-01	Tumor	476.39	11646.2	7929.41	3716.81
LUAD	Lung	TCGA-62-A470-01	Tumor	1723.93	8528.06	5408.13	3119.93
LUAD	Lung	TCGA-62-A471-01	Tumor	351.149	6423.29	4856.97	1566.32
LUAD	Lung	TCGA-62-A472-01	Tumor	638.254	10201.2	6989.27	3211.94
LUSC	Lung	TCGA-63-5128-01	Tumor	8.35959	7104.66	3925.3	3179.36
LUSC	Lung	TCGA-63-5131-01	Tumor	371.746	8130.18	5118.42	3011.76
LUSC	Lung	TCGA-63-6202-01	Tumor	38.7141	14541.4	8772.45	5768.93
LUSC	Lung	TCGA-63-7020-01	Tumor	71.5906	10647.9	6871.93	3775.94
LUSC	Lung	TCGA-63-7021-01	Tumor	367.997	11716.2	7003.29	4712.95
LUSC	Lung	TCGA-63-7022-01	Tumor	19.2083	15997.2	8649.63	7347.53
LUSC	Lung	TCGA-63-7023-01	Tumor	102.023	8028.33	5199.31	2829.03
LUSC	Lung	TCGA-63-A5M9-01	Tumor	6.85588	9515.15	5778.77	3736.38
LUSC	Lung	TCGA-63-A5MB-01	Tumor	67.583	8001.33	5278.04	2723.29
LUSC	Lung	TCGA-63-A5MG-01	Tumor	1049.84	10993.2	6730.54	4262.66
LUSC	Lung	TCGA-63-A5MH-01	Tumor	41.5393	6669.33	4026.86	2642.48
LUSC	Lung	TCGA-63-A5MI-01	Tumor	18.459	5815.74	3655.29	2160.45
LUSC	Lung	TCGA-63-A5MJ-01	Tumor	40.7829	10172.1	5332.9	4839.21
LUSC	Lung	TCGA-63-A5ML-01	Tumor	23.7619	9014.82	5442.63	3572.19
LUSC	Lung	TCGA-63-A5MM-01	Tumor	141.787	13895.1	8086.17	5808.9
LUSC	Lung	TCGA-63-A5MN-01	Tumor	131.549	15566.1	9227	6339.15
LUSC	Lung	TCGA-63-A5MP-01	Tumor	44.6953	11444.2	7517.42	3926.82
LUSC	Lung	TCGA-63-A5MR-01	Tumor	1120.52	7503.33	5081.52	2421.82
LUSC	Lung	TCGA-63-A5MS-01	Tumor	16.3566	12991.1	7650.23	5340.86
LUSC	Lung	TCGA-63-A5MT-01	Tumor	114.661	11465	6726.89	4738.06
LUSC	Lung	TCGA-63-A5MU-01	Tumor	39.0245	4179.63	3316.7	862.927
LUSC	Lung	TCGA-63-A5MV-01	Tumor	15.813	11901.2	6985.42	4915.79
LUSC	Lung	TCGA-63-A5MW-01	Tumor	2.90902	8514	4047.84	4466.16
LUSC	Lung	TCGA-63-A5MY-01	Tumor	2.53013	1909.96	2256.59	-346.628
LUAD	Lung	TCGA-64-1676-01	Tumor	81.0254	13422.2	7932.8	5489.38
LUAD	Lung	TCGA-64-1677-01	Tumor	137.693	9864.81	6928.09	2936.72
LUAD	Lung	TCGA-64-1678-01	Tumor	5.74879	6380.42	4039.05	2341.37
LUAD	Lung	TCGA-64-1679-01	Tumor	134.389	13190.4	6738.59	6451.81
LUAD	Lung	TCGA-64-1680-01	Tumor	146.016	8263.48	5488.81	2774.67
LUAD	Lung	TCGA-64-1681-01	Tumor	145.315	11811.8	6990.95	4820.88
LUAD	Lung	TCGA-64-5774-01	Tumor	488.258	7628.41	4459.9	3168.51
LUAD	Lung	TCGA-64-5775-01	Tumor	0.0496489	10174.9	5888.57	4286.32
LUAD	Lung	TCGA-64-5778-01	Tumor	104.378	11878.4	8386.52	3491.92
LUAD	Lung	TCGA-64-5779-01	Tumor	0.293591	11758.9	6817.49	4941.44
LUAD	Lung	TCGA-64-5781-01	Tumor	18.4747	12505.6	7566.88	4938.72
LUAD	Lung	TCGA-64-5815-01	Tumor	89.6327	15076.7	7881.78	7194.87
LUSC	Lung	TCGA-66-2727-01	Tumor	104.158	10272.4	6264.34	4008.03
LUSC	Lung	TCGA-66-2734-01	Tumor	140.379	12499.7	7203.03	5296.71
LUSC	Lung	TCGA-66-2737-01	Tumor	36.2914	13475.4	6939.76	6535.69
LUSC	Lung	TCGA-66-2742-01	Tumor	44.7233	10744.9	6379.33	4365.59
LUSC	Lung	TCGA-66-2744-01	Tumor	70.341	14705.3	8995.23	5710.1
LUSC	Lung	TCGA-66-2753-01	Tumor	81.1104	10656	6110.58	4545.4
LUSC	Lung	TCGA-66-2754-01	Tumor	7.00879	5833.72	3760.42	2073.3
LUSC	Lung	TCGA-66-2755-01	Tumor	4.18589	13942.6	8583.65	5358.99
LUSC	Lung	TCGA-66-2756-01	Tumor	57.7117	7953.74	4847.76	3105.98
LUSC	Lung	TCGA-66-2757-01	Tumor	66.0907	10374.6	6345.94	4028.63
LUSC	Lung	TCGA-66-2758-01	Tumor	75.8559	11594.4	7673.4	3920.95
LUSC	Lung	TCGA-66-2759-01	Tumor	395.334	11284.7	6915.9	4368.82
LUSC	Lung	TCGA-66-2763-01	Tumor	169.552	9535.43	5946.84	3588.59
LUSC	Lung	TCGA-66-2765-01	Tumor	123.855	11989.4	7272.4	4716.98
LUSC	Lung	TCGA-66-2766-01	Tumor	67.4239	8534.31	5168.97	3365.34
LUSC	Lung	TCGA-66-2767-01	Tumor	233.045	14447.4	8951.35	5496.09
LUSC	Lung	TCGA-66-2768-01	Tumor	1924.28	10088.6	6851.37	3237.24
LUSC	Lung	TCGA-66-2769-01	Tumor	4.2308	14155.7	8053.35	6102.36
LUSC	Lung	TCGA-66-2770-01	Tumor	93.3085	11863.8	6839.59	5024.26
LUSC	Lung	TCGA-66-2771-01	Tumor	626.062	13210.1	8510.75	4699.35
LUSC	Lung	TCGA-66-2773-01	Tumor	261.987	11729.3	7329.97	4399.34
LUSC	Lung	TCGA-66-2777-01	Tumor	354.507	11794.3	7136.93	4657.38
LUSC	Lung	TCGA-66-2778-01	Tumor	168.129	10184	6771.35	3412.68
LUSC	Lung	TCGA-66-2780-01	Tumor	133.094	11373.3	6302.15	5071.16
LUSC	Lung	TCGA-66-2781-01	Tumor	40.5798	9888.76	5850.18	4038.58
LUSC	Lung	TCGA-66-2782-01	Tumor	45.5586	12676.9	7547.18	5129.71
LUSC	Lung	TCGA-66-2783-01	Tumor	892.479	10605.5	6315.21	4290.31
LUSC	Lung	TCGA-66-2785-01	Tumor	31.9399	12793	8341.45	4451.55
LUSC	Lung	TCGA-66-2786-01	Tumor	785.935	11473	7082.42	4390.55
LUSC	Lung	TCGA-66-2787-01	Tumor	14.2265	11971.8	7196.88	4774.89
LUSC	Lung	TCGA-66-2788-01	Tumor	515.712	13591.5	7504.58	6086.92
LUSC	Lung	TCGA-66-2789-01	Tumor	59.0027	11496	6067.97	5428.06
LUSC	Lung	TCGA-66-2790-01	Tumor	114.445	11166.3	6485.38	4680.9
LUSC	Lung	TCGA-66-2791-01	Tumor	106.624	13624.4	8109.12	5515.27
LUSC	Lung	TCGA-66-2792-01	Tumor	54.526	9297.71	5200.83	4096.89
LUSC	Lung	TCGA-66-2793-01	Tumor	42.266	3334.49	2662.73	671.765
LUSC	Lung	TCGA-66-2794-01	Tumor	94.8039	11347.1	7905.28	3441.78
LUSC	Lung	TCGA-66-2795-01	Tumor	81.9328	12645.9	6943.45	5702.49
LUSC	Lung	TCGA-66-2800-01	Tumor	12.5744	11578.2	6946.54	4631.65
LUAD	Lung	TCGA-67-3770-01	Tumor	81.394	11709.7	7425.7	4284.03
LUAD	Lung	TCGA-67-3771-01	Tumor	395.296	12284.6	7366.54	4918.1
LUAD	Lung	TCGA-67-3772-01	Tumor	73.0765	13584.6	7426.42	6158.14
LUAD	Lung	TCGA-67-3773-01	Tumor	45.2755	13497.7	8047.02	5450.7
LUAD	Lung	TCGA-67-3774-01	Tumor	133.005	12361.3	7585.58	4775.75
LUAD	Lung	TCGA-67-4679-01	Tumor	87.611	12623.4	7390.29	5233.1
LUAD	Lung	TCGA-67-6215-01	Tumor	145.795	9310.44	6376.88	2933.57
LUAD	Lung	TCGA-67-6216-01	Tumor	103.807	11506.7	7616.9	3889.8
LUAD	Lung	TCGA-67-6217-01	Tumor	50.7193	12291.4	7649.87	4641.52
LUSC	Lung	TCGA-68-7755-01	Tumor	36.7148	8197.31	4201.64	3995.67
LUSC	Lung	TCGA-68-7756-01	Tumor	624.413	9845.39	5536.04	4309.34
LUSC	Lung	TCGA-68-7757-01	Tumor	646.545	10886.4	5892.33	4994.09
LUSC	Lung	TCGA-68-8250-01	Tumor	1124.12	10555.7	6673.84	3881.89
LUSC	Lung	TCGA-68-8251-01	Tumor	1.78432	12181.4	6781.7	5399.72
LUSC	Lung	TCGA-68-A59I-01	Tumor	106.669	12210	7038.57	5171.47
LUSC	Lung	TCGA-68-A59J-01	Tumor	68.4371	10443.9	6753.59	3690.3
LUAD	Lung	TCGA-69-7760-01	Tumor	19.4355	6993.54	3982.55	3010.99
LUAD	Lung	TCGA-69-7761-01	Tumor	1439.26	14162.2	8704.51	5457.66
LUAD	Lung	TCGA-69-7763-01	Tumor	49.5933	12274.2	6488.6	5785.62
LUAD	Lung	TCGA-69-7764-01	Tumor	43.7579	9673.13	5961.79	3711.34
LUAD	Lung	TCGA-69-7765-01	Tumor	188.765	13974.3	7406.63	6567.67
LUAD	Lung	TCGA-69-7973-01	Tumor	260.645	9456.95	5291.34	4165.61
LUAD	Lung	TCGA-69-7974-01	Tumor	80.3634	13478.4	8125.53	5352.89
LUAD	Lung	TCGA-69-7978-01	Tumor	491.756	15385.7	9123.86	6261.81
LUAD	Lung	TCGA-69-7979-01	Tumor	244.599	8836.58	4838.58	3998
LUAD	Lung	TCGA-69-7980-01	Tumor	377.476	12186.8	7390.28	4796.5
LUAD	Lung	TCGA-69-8253-01	Tumor	785.451	9564.7	6085.61	3479.1
LUAD	Lung	TCGA-69-8254-01	Tumor	183.043	11062.4	7398.53	3663.85
LUAD	Lung	TCGA-69-8255-01	Tumor	196.908	10394.1	7842.12	2551.99
LUAD	Lung	TCGA-69-8453-01	Tumor	1219.94	14310.3	8982.26	5328.05
LUAD	Lung	TCGA-69-A59K-01	Tumor	12.6755	10479.9	6790.4	3689.46
LUSC	Lung	TCGA-6A-AB49-01	Tumor	24.4413	2604.4	3323.18	-718.782
KIRC	Kidney	TCGA-6D-AA2E-01	Tumor	5.31147	9749.3	5686.73	4062.57
LUSC	Lung	TCGA-70-6722-01	Tumor	901.651	12824.1	7029.09	5794.99
LUSC	Lung	TCGA-70-6723-01	Tumor	85.334	4343.27	3301.4	1041.87
LUAD	Lung	TCGA-71-6725-01	Tumor	668.234	7544.78	4966.99	2577.79
LUAD	Lung	TCGA-71-8520-01	Tumor	87.6357	10957	5787.95	5169.08
LUAD	Lung	TCGA-73-4658-01	Tumor	1051.25	15576.4	8568.69	7007.76
LUAD	Lung	TCGA-73-4659-01	Tumor	430.564	11942.9	6552.34	5390.57
LUAD	Lung	TCGA-73-4662-01	Tumor	7.35605	12635.9	7802.9	4833.02
LUAD	Lung	TCGA-73-4666-01	Tumor	3234.37	12984.3	8495.51	4488.76
LUAD	Lung	TCGA-73-4668-01	Tumor	106.591	10193.2	5592.69	4600.56
LUAD	Lung	TCGA-73-4670-01	Tumor	412.133	10172.1	5594.05	4578.05
LUAD	Lung	TCGA-73-4675-01	Tumor	48.0898	10656.7	5883.59	4773.11
LUAD	Lung	TCGA-73-4676-01	Tumor	88.6632	10449.2	6225.89	4223.28
LUAD	Lung	TCGA-73-4677-01	Tumor	227.492	10533.5	6553.35	3980.19
LUAD	Lung	TCGA-73-7498-01	Tumor	60.9918	11597.3	6658.76	4938.51
LUAD	Lung	TCGA-73-7499-01	Tumor	1785.44	12610.1	8069.8	4540.33
LUAD	Lung	TCGA-73-A9RS-01	Tumor	856.65	7146.82	4977.29	2169.53
LUAD	Lung	TCGA-75-5122-01	Tumor	96.4814	15756	10358.1	5397.9
LUAD	Lung	TCGA-75-5125-01	Tumor	336.634	13063.1	8049.86	5013.26
LUAD	Lung	TCGA-75-5126-01	Tumor	752.435	14614.5	8855.41	5759.14
LUAD	Lung	TCGA-75-5146-01	Tumor	70.8941	11646.4	7247.9	4398.52
LUAD	Lung	TCGA-75-5147-01	Tumor	741.168	12352.4	7465.56	4886.88
LUAD	Lung	TCGA-75-6203-01	Tumor	19.1591	14851.2	8973.75	5877.46
LUAD	Lung	TCGA-75-6205-01	Tumor	15.75	16378.7	9548.45	6830.25
LUAD	Lung	TCGA-75-6206-01	Tumor	117.407	11215	6322.38	4892.57
LUAD	Lung	TCGA-75-6207-01	Tumor	124.723	8906.2	5608.53	3297.67
LUAD	Lung	TCGA-75-6211-01	Tumor	676.779	9627.01	5425.04	4201.97
LUAD	Lung	TCGA-75-6212-01	Tumor	35.6002	12672.5	7951.8	4720.75
LUAD	Lung	TCGA-75-6214-01	Tumor	2325.72	7113.7	4729.55	2384.16
LUAD	Lung	TCGA-75-7025-01	Tumor	66.7523	12732.1	7547.15	5184.97
LUAD	Lung	TCGA-75-7027-01	Tumor	38.8989	10391.4	5350	5041.43
LUAD	Lung	TCGA-75-7030-01	Tumor	1061.14	13870.7	7618.31	6252.43
LUAD	Lung	TCGA-75-7031-01	Tumor	6653.33	10455.8	7045.33	3410.42
GBM	Brain	TCGA-76-4925-01	Tumor	0.190684	5602.14	3294.65	2307.49
GBM	Brain	TCGA-76-4926-01	Tumor	0.19467	6415.95	3951.77	2464.18
GBM	Brain	TCGA-76-4927-01	Tumor	0.708613	10105.5	5527.65	4577.86
GBM	Brain	TCGA-76-4928-01	Tumor	4.18296	9873.73	5930.02	3943.72
GBM	Brain	TCGA-76-4929-01	Tumor	0.980872	7331.86	4357.86	2974
GBM	Brain	TCGA-76-4931-01	Tumor	0.189043	5664.24	3569.13	2095.11
GBM	Brain	TCGA-76-4932-01	Tumor	0.0440155	7240.15	4687.86	2552.29
LUSC	Lung	TCGA-77-6842-01	Tumor	0.886796	13423.9	8450.31	4973.6
LUSC	Lung	TCGA-77-6843-01	Tumor	44.0154	4842.79	3327.96	1514.83
LUSC	Lung	TCGA-77-6844-01	Tumor	3.03728	8213.17	5420.17	2793
LUSC	Lung	TCGA-77-6845-01	Tumor	19.726	5094.44	2961.53	2132.9
LUSC	Lung	TCGA-77-7138-01	Tumor	226.245	7317.34	4788.5	2528.84
LUSC	Lung	TCGA-77-7139-01	Tumor	96.7851	8283.34	4992.89	3290.45
LUSC	Lung	TCGA-77-7140-01	Tumor	300.186	7921.97	4278.27	3643.7
LUSC	Lung	TCGA-77-7141-01	Tumor	194.526	7431.34	4537.78	2893.57
LUSC	Lung	TCGA-77-7142-01	Tumor	28.5721	9599.97	5547.37	4052.6
LUSC	Lung	TCGA-77-7335-01	Tumor	110.74	16539.7	8803.24	7736.49
LUSC	Lung	TCGA-77-7337-01	Tumor	111.964	11807.7	6034.89	5772.8
LUSC	Lung	TCGA-77-7338-01	Tumor	344.217	11431.2	6074.03	5357.14
LUSC	Lung	TCGA-77-7463-01	Tumor	120.694	7776.8	5244.43	2532.37
LUSC	Lung	TCGA-77-7465-01	Tumor	289.35	11998.9	7733.95	4264.94
LUSC	Lung	TCGA-77-8007-01	Tumor	84.3604	13861.2	8149.53	5711.65
LUSC	Lung	TCGA-77-8008-01	Tumor	79.7601	14528.8	7414.48	7114.35
LUSC	Lung	TCGA-77-8009-01	Tumor	437.911	8194.07	4711.66	3482.41
LUSC	Lung	TCGA-77-8128-01	Tumor	2.81468	6862.49	3033.82	3828.68
LUSC	Lung	TCGA-77-8130-01	Tumor	36.1378	9778.07	4828.81	4949.26
LUSC	Lung	TCGA-77-8131-01	Tumor	118.076	15184.6	9142.62	6041.96
LUSC	Lung	TCGA-77-8133-01	Tumor	28.4773	11289.5	7539.24	3750.21
LUSC	Lung	TCGA-77-8136-01	Tumor	117.324	13925	8109.08	5815.94
LUSC	Lung	TCGA-77-8138-01	Tumor	118.47	11642.6	6638.79	5003.83
LUSC	Lung	TCGA-77-8139-01	Tumor	33.4178	9648.86	5454.46	4194.4
LUSC	Lung	TCGA-77-8140-01	Tumor	38.4364	6220.66	4359.87	1860.79
LUSC	Lung	TCGA-77-8143-01	Tumor	316.159	6541.85	4865.91	1675.94
LUSC	Lung	TCGA-77-8144-01	Tumor	29.0575	7278.46	4994.46	2284
LUSC	Lung	TCGA-77-8145-01	Tumor	378.709	10249.7	5004.06	5245.64
LUSC	Lung	TCGA-77-8146-01	Tumor	186.931	9573.6	5759.67	3813.93
LUSC	Lung	TCGA-77-8148-01	Tumor	3.47553	9097.92	5113.16	3984.76
LUSC	Lung	TCGA-77-8150-01	Tumor	24.8366	9887.72	6476.57	3411.15
LUSC	Lung	TCGA-77-8153-01	Tumor	116.813	4835.2	3168.25	1666.94
LUSC	Lung	TCGA-77-8154-01	Tumor	80.511	5591.47	3244.63	2346.84
LUSC	Lung	TCGA-77-8156-01	Tumor	104.443	13569.3	8159.47	5409.86
LUSC	Lung	TCGA-77-A5FZ-01	Tumor	103.336	17501.3	10292.8	7208.46
LUSC	Lung	TCGA-77-A5G1-01	Tumor	33.5315	11354.2	6887.57	4466.59
LUSC	Lung	TCGA-77-A5G3-01	Tumor	126.606	7784.3	4854.31	2929.99
LUSC	Lung	TCGA-77-A5G6-01	Tumor	19.6697	6190.99	4238.32	1952.67
LUSC	Lung	TCGA-77-A5G7-01	Tumor	22.4826	5274.73	3983.31	1291.42
LUSC	Lung	TCGA-77-A5G8-01	Tumor	114.452	9197.09	5671.74	3525.35
LUSC	Lung	TCGA-77-A5GA-01	Tumor	175.601	7430.12	4939.28	2490.84
LUSC	Lung	TCGA-77-A5GB-01	Tumor	18.7559	11674.1	6883.82	4790.24
LUSC	Lung	TCGA-77-A5GF-01	Tumor	47.6315	9132.52	5508.87	3623.66
LUSC	Lung	TCGA-77-A5GH-01	Tumor	0.902701	13756.6	8415.17	5341.47
LUAD	Lung	TCGA-78-7143-01	Tumor	153.771	9510.61	6638.59	2872.02
LUAD	Lung	TCGA-78-7145-01	Tumor	366.172	10841.3	6063.09	4778.21
LUAD	Lung	TCGA-78-7146-01	Tumor	371.367	8873.91	5699.61	3174.3
LUAD	Lung	TCGA-78-7147-01	Tumor	77.2674	8432	5975.12	2456.88
LUAD	Lung	TCGA-78-7148-01	Tumor	614.796	10102.2	6244.03	3858.16
LUAD	Lung	TCGA-78-7149-01	Tumor	462.897	8878.28	4967.16	3911.12
LUAD	Lung	TCGA-78-7150-01	Tumor	210.624	9081.2	4645.55	4435.65
LUAD	Lung	TCGA-78-7152-01	Tumor	201.936	11524.5	7193.09	4331.43
LUAD	Lung	TCGA-78-7153-01	Tumor	150.715	8526.97	5384.19	3142.79
LUAD	Lung	TCGA-78-7154-01	Tumor	131.047	9041.46	5301.46	3740.01
LUAD	Lung	TCGA-78-7155-01	Tumor	0	6026.1	4053.44	1972.67
LUAD	Lung	TCGA-78-7156-01	Tumor	62.6976	7435.51	4749.42	2686.1
LUAD	Lung	TCGA-78-7158-01	Tumor	25.0574	8044.93	5157.5	2887.43
LUAD	Lung	TCGA-78-7159-01	Tumor	742.782	10348.1	5873.4	4474.72
LUAD	Lung	TCGA-78-7160-01	Tumor	3540.07	14044.8	8265.62	5779.17
LUAD	Lung	TCGA-78-7161-01	Tumor	41.1371	7628.74	4141.08	3487.65
LUAD	Lung	TCGA-78-7162-01	Tumor	39.991	12599.3	7445.6	5153.72
LUAD	Lung	TCGA-78-7163-01	Tumor	89.9575	5072.87	4542.73	530.148
LUAD	Lung	TCGA-78-7166-01	Tumor	402.694	8027.65	5598.28	2429.36
LUAD	Lung	TCGA-78-7167-01	Tumor	66.2244	7262.45	4321.96	2940.49
LUAD	Lung	TCGA-78-7220-01	Tumor	45.6754	7601.8	4572.56	3029.25
LUAD	Lung	TCGA-78-7535-01	Tumor	574.336	10949.2	6982.18	3967.05
LUAD	Lung	TCGA-78-7536-01	Tumor	294.16	9792.11	6448.91	3343.2
LUAD	Lung	TCGA-78-7537-01	Tumor	286.907	10272.6	5785.6	4487.03
LUAD	Lung	TCGA-78-7539-01	Tumor	71.3536	12140.2	8077.21	4063.01
LUAD	Lung	TCGA-78-7540-01	Tumor	2021.28	8883.28	5961.12	2922.17
LUAD	Lung	TCGA-78-7542-01	Tumor	265.304	7795.66	5914.23	1881.44
LUAD	Lung	TCGA-78-7633-01	Tumor	7.79993	7902.58	4558.91	3343.67
LUAD	Lung	TCGA-78-8640-01	Tumor	35.931	9185.47	6379.98	2805.49
LUAD	Lung	TCGA-78-8648-01	Tumor	7.60423	17505.2	9520.29	7984.89
LUAD	Lung	TCGA-78-8655-01	Tumor	399.911	12314.3	7606.32	4707.98
LUAD	Lung	TCGA-78-8660-01	Tumor	740.025	12576.7	8272.29	4304.4
LUAD	Lung	TCGA-78-8662-01	Tumor	10.2076	6604.4	4134.87	2469.53
LUSC	Lung	TCGA-79-5596-01	Tumor	88.0649	6257.11	3927.09	2330.01
LUAD	Lung	TCGA-80-5607-01	Tumor	77.1524	11775.1	7571.26	4203.82
LUAD	Lung	TCGA-80-5608-01	Tumor	1632.52	9124.58	6055.66	3068.91
LUAD	Lung	TCGA-80-5611-01	Tumor	100.686	11427.8	7840.78	3587.01
LUAD	Lung	TCGA-83-5908-01	Tumor	381.806	13754.2	8697.21	5056.97
LUSC	Lung	TCGA-85-6175-01	Tumor	106.002	15492.4	7979.36	7513.02
LUSC	Lung	TCGA-85-6560-01	Tumor	0.356322	12522.2	6983.25	5538.91
LUSC	Lung	TCGA-85-6561-01	Tumor	318.246	15010.8	8053.7	6957.13
LUSC	Lung	TCGA-85-6798-01	Tumor	8.10432	8045.33	4028.75	4016.58
LUSC	Lung	TCGA-85-7696-01	Tumor	760.203	8862.97	5282.69	3580.29
LUSC	Lung	TCGA-85-7697-01	Tumor	1121.15	10163.7	6137.57	4026.12
LUSC	Lung	TCGA-85-7698-01	Tumor	245.805	11971.5	6679.57	5291.92
LUSC	Lung	TCGA-85-7699-01	Tumor	138.817	13715.4	8136.55	5578.81
LUSC	Lung	TCGA-85-7710-01	Tumor	367.051	8992.55	5944.77	3047.78
LUSC	Lung	TCGA-85-7843-01	Tumor	177.237	10855.6	5999.93	4855.65
LUSC	Lung	TCGA-85-7844-01	Tumor	144.565	11533.5	6144.98	5388.54
LUSC	Lung	TCGA-85-7950-01	Tumor	11.9964	12666.4	7283.34	5383.02
LUSC	Lung	TCGA-85-8048-01	Tumor	9.09627	14739.3	8672.43	6066.91
LUSC	Lung	TCGA-85-8049-01	Tumor	501.209	14897.9	8453.15	6444.78
LUSC	Lung	TCGA-85-8052-01	Tumor	3.77995	8618.99	5308.28	3310.71
LUSC	Lung	TCGA-85-8070-01	Tumor	67.7899	2809.67	2606.83	202.837
LUSC	Lung	TCGA-85-8071-01	Tumor	57.1271	6425.99	4483.16	1942.83
LUSC	Lung	TCGA-85-8072-01	Tumor	45.8897	9238.58	6085.02	3153.56
LUSC	Lung	TCGA-85-8276-01	Tumor	1.87024	13734.6	7639.43	6095.14
LUSC	Lung	TCGA-85-8277-01	Tumor	94.3256	8642.29	5655.18	2987.11
LUSC	Lung	TCGA-85-8287-01	Tumor	1.56183	14569.6	8086.93	6482.68
LUSC	Lung	TCGA-85-8288-01	Tumor	2.91014	11457.3	6240.24	5217.11
LUSC	Lung	TCGA-85-8350-01	Tumor	43.6397	10749.5	6188.36	4561.18
LUSC	Lung	TCGA-85-8351-01	Tumor	36.8003	8956.2	5455.26	3500.94
LUSC	Lung	TCGA-85-8352-01	Tumor	5.04908	3086.69	2990.48	96.2115
LUSC	Lung	TCGA-85-8353-01	Tumor	38.6334	13165.6	7178.85	5986.76
LUSC	Lung	TCGA-85-8354-01	Tumor	55.9888	5831.34	4318.77	1512.57
LUSC	Lung	TCGA-85-8355-01	Tumor	727.917	14601.9	9357.75	5244.18
LUSC	Lung	TCGA-85-8479-01	Tumor	45.4264	5215.61	3459.53	1756.07
LUSC	Lung	TCGA-85-8481-01	Tumor	370.531	11640.2	6473.76	5166.45
LUSC	Lung	TCGA-85-8580-01	Tumor	58.6621	7611.38	5567.26	2044.12
LUSC	Lung	TCGA-85-8582-01	Tumor	107.617	12620.5	6399.44	6221.07
LUSC	Lung	TCGA-85-8584-01	Tumor	188.36	11825.9	7706.83	4119.04
LUSC	Lung	TCGA-85-8664-01	Tumor	2.09934	4088.42	3685.91	402.505
LUSC	Lung	TCGA-85-8666-01	Tumor	1792.61	12040.4	6676.9	5363.5
LUSC	Lung	TCGA-85-A4CL-01	Tumor	141.316	10799.7	7083.77	3715.9
LUSC	Lung	TCGA-85-A4CN-01	Tumor	19.2408	10251.4	5537.97	4713.41
LUSC	Lung	TCGA-85-A4JB-01	Tumor	66.079	8064.75	4780.32	3284.43
LUSC	Lung	TCGA-85-A4JC-01	Tumor	1746.67	11131.7	6551.71	4580.02
LUSC	Lung	TCGA-85-A4PA-01	Tumor	4.36063	14667.8	10265.9	4401.89
LUSC	Lung	TCGA-85-A4QQ-01	Tumor	186.128	6112.6	4512.09	1600.51
LUSC	Lung	TCGA-85-A4QR-01	Tumor	47.0062	1125.96	2117.7	-991.739
LUSC	Lung	TCGA-85-A50M-01	Tumor	231.368	9556	5352.38	4203.62
LUSC	Lung	TCGA-85-A50Z-01	Tumor	62.4629	9150.87	6446.64	2704.23
LUSC	Lung	TCGA-85-A510-01	Tumor	2.47728	10053	6627.1	3425.87
LUSC	Lung	TCGA-85-A511-01	Tumor	144.989	12257	6745.19	5511.79
LUSC	Lung	TCGA-85-A512-01	Tumor	362.237	7707.15	4605.33	3101.82
LUSC	Lung	TCGA-85-A513-01	Tumor	31.3303	14670.9	8853.23	5817.66
LUSC	Lung	TCGA-85-A53L-01	Tumor	22.7292	7586.68	4758.53	2828.15
LUSC	Lung	TCGA-85-A5B5-01	Tumor	33.076	6762.34	4135.57	2626.76
LUAD	Lung	TCGA-86-6562-01	Tumor	630.669	12360.9	6406.96	5953.95
LUAD	Lung	TCGA-86-6851-01	Tumor	302.131	14190.5	9265.26	4925.26
LUAD	Lung	TCGA-86-7701-01	Tumor	837.179	13906.3	8263.33	5642.93
LUAD	Lung	TCGA-86-7711-01	Tumor	488.172	13104.6	7427.59	5676.99
LUAD	Lung	TCGA-86-7713-01	Tumor	60.9746	6805.74	4343.98	2461.77
LUAD	Lung	TCGA-86-7714-01	Tumor	11.3525	11208.7	6695.64	4513.03
LUAD	Lung	TCGA-86-7953-01	Tumor	3987.37	12448	7745.19	4702.84
LUAD	Lung	TCGA-86-7954-01	Tumor	241.707	13622.4	8416.25	5206.15
LUAD	Lung	TCGA-86-7955-01	Tumor	27.3261	3677.15	3095.82	581.332
LUAD	Lung	TCGA-86-8054-01	Tumor	4.02157	7737.09	4366.39	3370.7
LUAD	Lung	TCGA-86-8055-01	Tumor	58.9451	13890.5	7132.36	6758.09
LUAD	Lung	TCGA-86-8056-01	Tumor	59.4924	11374.4	6925.79	4448.57
LUAD	Lung	TCGA-86-8073-01	Tumor	63.8806	11536.6	6352.39	5184.25
LUAD	Lung	TCGA-86-8074-01	Tumor	108.168	12624	6926.45	5697.53
LUAD	Lung	TCGA-86-8075-01	Tumor	133.192	13541.5	6923.95	6617.51
LUAD	Lung	TCGA-86-8076-01	Tumor	811.059	13594.6	8642.48	4952.13
LUAD	Lung	TCGA-86-8278-01	Tumor	81.0704	11980.1	6751.58	5228.56
LUAD	Lung	TCGA-86-8279-01	Tumor	125.656	9990.9	5212.11	4778.79
LUAD	Lung	TCGA-86-8280-01	Tumor	145.019	14074.2	8260.64	5813.58
LUAD	Lung	TCGA-86-8281-01	Tumor	236.947	9830.61	5792.43	4038.18
LUAD	Lung	TCGA-86-8358-01	Tumor	17.9158	8468.79	5174.58	3294.21
LUAD	Lung	TCGA-86-8359-01	Tumor	718.652	11630.8	7478.05	4152.79
LUAD	Lung	TCGA-86-8585-01	Tumor	21.6869	12390.9	8170.8	4220.09
LUAD	Lung	TCGA-86-8668-01	Tumor	17.0278	13185.1	7333.09	5851.99
LUAD	Lung	TCGA-86-8669-01	Tumor	1474.86	10800.3	6903.14	3897.2
LUAD	Lung	TCGA-86-8671-01	Tumor	340.027	16985.9	9980.22	7005.69
LUAD	Lung	TCGA-86-8672-01	Tumor	912.673	13098.2	7749.24	5348.98
LUAD	Lung	TCGA-86-8673-01	Tumor	379.679	10474.9	6205.19	4269.76
LUAD	Lung	TCGA-86-8674-01	Tumor	2796.48	6367.74	3907.08	2460.66
LUAD	Lung	TCGA-86-A456-01	Tumor	189.707	12285.5	7511.71	4773.79
LUAD	Lung	TCGA-86-A4D0-01	Tumor	251.169	7210.91	5020.38	2190.53
LUAD	Lung	TCGA-86-A4JF-01	Tumor	265.944	11290.1	7322.95	3967.16
LUAD	Lung	TCGA-86-A4P7-01	Tumor	55.2489	13594.8	8132.76	5462.01
LUAD	Lung	TCGA-86-A4P8-01	Tumor	14.2849	15731.4	9623.49	6107.9
LUSC	Lung	TCGA-90-6837-01	Tumor	262.252	13516.2	7492.9	6023.31
LUSC	Lung	TCGA-90-7766-01	Tumor	504.354	9758.85	7116.05	2642.8
LUSC	Lung	TCGA-90-7767-01	Tumor	0.717913	12905.1	7284.47	5620.62
LUSC	Lung	TCGA-90-7769-01	Tumor	653.338	5779.51	3682.71	2096.8
LUSC	Lung	TCGA-90-7964-01	Tumor	94.849	10552.2	6131.64	4420.57
LUSC	Lung	TCGA-90-A4ED-01	Tumor	7.53638	8813.24	5169.28	3643.95
LUSC	Lung	TCGA-90-A4EE-01	Tumor	1.05038	14754.9	9231.05	5523.89
LUSC	Lung	TCGA-90-A59Q-01	Tumor	522.823	13672.7	8694.64	4978.03
LUAD	Lung	TCGA-91-6828-01	Tumor	1267.51	13762.8	8226.19	5536.57
LUAD	Lung	TCGA-91-6829-01	Tumor	7.90116	12368	5892.85	6475.15
LUAD	Lung	TCGA-91-6830-01	Tumor	1051.17	13476.9	7555.21	5921.65
LUAD	Lung	TCGA-91-6831-01	Tumor	19.8894	12175.2	6671.68	5503.5
LUAD	Lung	TCGA-91-6835-01	Tumor	40.5778	15658.2	9470.78	6187.46
LUAD	Lung	TCGA-91-6836-01	Tumor	8.41583	8170.96	5406.45	2764.5
LUAD	Lung	TCGA-91-6840-01	Tumor	54.3864	10451.4	6666.98	3784.46
LUAD	Lung	TCGA-91-6847-01	Tumor	3.34501	3687.96	3149.55	538.404
LUAD	Lung	TCGA-91-6848-01	Tumor	6.41538	14549.3	8209.76	6339.5
LUAD	Lung	TCGA-91-6849-01	Tumor	399.072	12300.5	7645.23	4655.24
LUAD	Lung	TCGA-91-7771-01	Tumor	79.8111	14192.3	8392.93	5799.39
LUAD	Lung	TCGA-91-8496-01	Tumor	64.8826	12799.7	8198.85	4600.8
LUAD	Lung	TCGA-91-8497-01	Tumor	139.104	13608	8194.75	5413.28
LUAD	Lung	TCGA-91-8499-01	Tumor	1.63723	9990.93	6366.4	3624.53
LUAD	Lung	TCGA-91-A4BC-01	Tumor	1708.98	15020.9	8964.04	6056.81
LUAD	Lung	TCGA-91-A4BD-01	Tumor	134.04	10610	7696.79	2913.2
LUSC	Lung	TCGA-92-7340-01	Tumor	101.585	13693.7	7050.74	6642.97
LUSC	Lung	TCGA-92-7341-01	Tumor	24.4446	10031.9	5296.23	4735.69
LUSC	Lung	TCGA-92-8063-01	Tumor	126.1	9575.64	5466.77	4108.87
LUSC	Lung	TCGA-92-8064-01	Tumor	19.5818	14259	8498.78	5760.18
LUSC	Lung	TCGA-92-8065-01	Tumor	2183.55	11355.2	7206.18	4149.04
LUAD	Lung	TCGA-93-7347-01	Tumor	40.0059	15243.2	9018.05	6225.14
LUAD	Lung	TCGA-93-7348-01	Tumor	307.221	12186.4	6742.51	5443.9
LUAD	Lung	TCGA-93-8067-01	Tumor	638.291	8991.75	5587.63	3404.12
LUAD	Lung	TCGA-93-A4JN-01	Tumor	98.445	11496.5	6721.52	4775.03
LUAD	Lung	TCGA-93-A4JO-01	Tumor	153.41	13719.8	8653.11	5066.7
LUAD	Lung	TCGA-93-A4JP-01	Tumor	390.471	12291.9	7238.57	5053.31
LUAD	Lung	TCGA-93-A4JQ-01	Tumor	52.4958	14599.4	8538.4	6060.97
LUSC	Lung	TCGA-94-7033-01	Tumor	168.1	5324.1	4445.84	878.259
LUSC	Lung	TCGA-94-7557-01	Tumor	102.554	9479.99	5590.77	3889.22
LUSC	Lung	TCGA-94-7943-01	Tumor	201.66	8633.91	5521.6	3112.31
LUSC	Lung	TCGA-94-8035-01	Tumor	113.638	6655.53	4558.23	2097.3
LUSC	Lung	TCGA-94-8490-01	Tumor	1264.75	4658.54	3228.15	1430.4
LUSC	Lung	TCGA-94-8491-01	Tumor	305.588	9958.75	6857.69	3101.06
LUSC	Lung	TCGA-94-A4VJ-01	Tumor	272.399	9231.14	5601.31	3629.82
LUSC	Lung	TCGA-94-A5I4-01	Tumor	359.366	6888.33	4536.23	2352.1
LUSC	Lung	TCGA-94-A5I6-01	Tumor	24.6886	7638.8	4478.54	3160.25
LUAD	Lung	TCGA-95-7039-01	Tumor	265.463	10449.1	5938.38	4510.74
LUAD	Lung	TCGA-95-7043-01	Tumor	252.689	7172.14	4002.01	3170.13
LUAD	Lung	TCGA-95-7562-01	Tumor	101.282	11081.2	6595.75	4485.4
LUAD	Lung	TCGA-95-7567-01	Tumor	61.8069	11432.7	6708.14	4724.61
LUAD	Lung	TCGA-95-7944-01	Tumor	41.0308	13013.5	8437	4576.52
LUAD	Lung	TCGA-95-7947-01	Tumor	2051.61	9594.63	6584.52	3010.11
LUAD	Lung	TCGA-95-7948-01	Tumor	83.4248	8507.54	5195.55	3311.99
LUAD	Lung	TCGA-95-8039-01	Tumor	192.339	12504.7	7900.63	4604.03
LUAD	Lung	TCGA-95-8494-01	Tumor	52.4897	10004.3	6607.48	3396.81
LUAD	Lung	TCGA-95-A4VK-01	Tumor	1687.49	10172.2	6752.13	3420.12
LUAD	Lung	TCGA-95-A4VN-01	Tumor	688.742	13263.1	8438.92	4824.21
LUAD	Lung	TCGA-95-A4VP-01	Tumor	570.984	12038.1	7318.13	4719.95
LUSC	Lung	TCGA-96-7544-01	Tumor	47.1913	13015	6805.75	6209.29
LUSC	Lung	TCGA-96-7545-01	Tumor	19.8625	12911.2	7467.16	5444.05
LUSC	Lung	TCGA-96-8169-01	Tumor	249.268	10980	6456.04	4523.97
LUSC	Lung	TCGA-96-8170-01	Tumor	701.996	10460.6	6347.5	4113.14
LUSC	Lung	TCGA-96-A4JK-01	Tumor	13.0591	9467.05	6010.35	3456.7
LUSC	Lung	TCGA-96-A4JL-01	Tumor	80.4634	13832.4	8758.73	5073.63
LUAD	Lung	TCGA-97-7546-01	Tumor	33.6264	13611.6	7709.44	5902.16
LUAD	Lung	TCGA-97-7547-01	Tumor	79.3159	11229.7	6478.63	4751.07
LUAD	Lung	TCGA-97-7552-01	Tumor	1156.04	14697	9323.39	5373.65
LUAD	Lung	TCGA-97-7553-01	Tumor	262.77	15541	9438.28	6102.76
LUAD	Lung	TCGA-97-7554-01	Tumor	58.344	13456.8	7005.51	6451.3
LUAD	Lung	TCGA-97-7937-01	Tumor	116.641	8672.05	4890.78	3781.27
LUAD	Lung	TCGA-97-7938-01	Tumor	217.705	10686.2	6094.5	4591.7
LUAD	Lung	TCGA-97-7941-01	Tumor	201.453	11290.4	6699.3	4591.08
LUAD	Lung	TCGA-97-8171-01	Tumor	339.768	5790.13	3933.87	1856.26
LUAD	Lung	TCGA-97-8172-01	Tumor	36.8586	14415.1	8358.59	6056.49
LUAD	Lung	TCGA-97-8174-01	Tumor	69.8573	13112	7418.06	5693.98
LUAD	Lung	TCGA-97-8175-01	Tumor	58.77	11215.7	7319.97	3895.69
LUAD	Lung	TCGA-97-8176-01	Tumor	2403.78	9915.71	6259.51	3656.2
LUAD	Lung	TCGA-97-8177-01	Tumor	49.8269	14491.5	8183	6308.45
LUAD	Lung	TCGA-97-8179-01	Tumor	68.4274	9876.19	5629.81	4246.39
LUAD	Lung	TCGA-97-8547-01	Tumor	151.958	12507.5	6579.22	5928.28
LUAD	Lung	TCGA-97-8552-01	Tumor	161.506	12013.8	7685.65	4328.11
LUAD	Lung	TCGA-97-A4LX-01	Tumor	803.029	15686	9266.26	6419.78
LUAD	Lung	TCGA-97-A4M0-01	Tumor	285.612	11758.3	8046.76	3711.5
LUAD	Lung	TCGA-97-A4M1-01	Tumor	111.978	11596.6	7243.26	4353.35
LUAD	Lung	TCGA-97-A4M2-01	Tumor	489.013	13752.1	8845.26	4906.86
LUAD	Lung	TCGA-97-A4M3-01	Tumor	91.3822	9564.77	5139.01	4425.76
LUAD	Lung	TCGA-97-A4M5-01	Tumor	99.5992	12935.5	7508.78	5426.69
LUAD	Lung	TCGA-97-A4M6-01	Tumor	448.757	13549.6	8338.27	5211.37
LUAD	Lung	TCGA-97-A4M7-01	Tumor	352.601	13532.7	8369.69	5163.02
LUSC	Lung	TCGA-98-7454-01	Tumor	25.0313	16444.1	8951.33	7492.79
LUSC	Lung	TCGA-98-8020-01	Tumor	19.8968	11753.7	6671.09	5082.6
LUSC	Lung	TCGA-98-8021-01	Tumor	56.8239	9360.7	5178.6	4182.1
LUSC	Lung	TCGA-98-8022-01	Tumor	27.6591	11241.9	6898.8	4343.07
LUSC	Lung	TCGA-98-8023-01	Tumor	42.7238	13444.9	7739.91	5704.95
LUSC	Lung	TCGA-98-A538-01	Tumor	13.2169	9597.28	5748.55	3848.73
LUSC	Lung	TCGA-98-A539-01	Tumor	23.0729	9496.37	5718.76	3777.61
LUSC	Lung	TCGA-98-A53A-01	Tumor	18.3313	6313.32	4626.02	1687.3
LUSC	Lung	TCGA-98-A53B-01	Tumor	151.922	9719.33	6213.69	3505.64
LUSC	Lung	TCGA-98-A53C-01	Tumor	11.785	16492.6	9564.08	6928.49
LUSC	Lung	TCGA-98-A53D-01	Tumor	14.9719	15356	8487.19	6868.85
LUSC	Lung	TCGA-98-A53H-01	Tumor	868.306	14916.5	8493	6423.48
LUSC	Lung	TCGA-98-A53I-01	Tumor	294.002	11436.6	7372.18	4064.42
LUSC	Lung	TCGA-98-A53J-01	Tumor	1227.49	6073.38	4222.42	1850.95
LUAD	Lung	TCGA-99-7458-01	Tumor	50.0371	14273.1	8237.46	6035.66
LUAD	Lung	TCGA-99-8025-01	Tumor	545.064	9715.49	5390.05	4325.45
LUAD	Lung	TCGA-99-8028-01	Tumor	103.541	16589.9	9719.31	6870.57
LUAD	Lung	TCGA-99-8032-01	Tumor	73.579	11553.4	6175.84	5377.59
LUAD	Lung	TCGA-99-8033-01	Tumor	63.1163	11331.2	7319.27	4011.91
LUAD	Lung	TCGA-99-AA5R-01	Tumor	128.811	15442.8	9308.21	6134.6
BRCA	Breast	TCGA-A1-A0SB-01	Tumor	29.1141	5232.66	1998.97	3233.69
BRCA	Breast	TCGA-A1-A0SD-01	Tumor	5.82596	11271.9	5270.1	6001.8
BRCA	Breast	TCGA-A1-A0SE-01	Tumor	6.51893	9703.98	4341.08	5362.9
BRCA	Breast	TCGA-A1-A0SF-01	Tumor	1.69647	11231	6024.71	5206.29
BRCA	Breast	TCGA-A1-A0SG-01	Tumor	9.78685	10739.4	5376.04	5363.41
BRCA	Breast	TCGA-A1-A0SH-01	Tumor	3.33685	11968.1	5073.67	6894.44
BRCA	Breast	TCGA-A1-A0SI-01	Tumor	3.47529	13166.7	6485.9	6680.83
BRCA	Breast	TCGA-A1-A0SJ-01	Tumor	7.47466	10123.5	4787.58	5335.91
BRCA	Breast	TCGA-A1-A0SK-01	Tumor	0.456848	2935.7	1582.68	1353.02
BRCA	Breast	TCGA-A1-A0SM-01	Tumor	0.884512	11053.6	5179.03	5874.56
BRCA	Breast	TCGA-A1-A0SN-01	Tumor	14.4714	12434.9	6510.83	5924.07
BRCA	Breast	TCGA-A1-A0SO-01	Tumor	0.276261	4973.23	3019.74	1953.49
BRCA	Breast	TCGA-A1-A0SP-01	Tumor	11.5393	10720	6328.24	4391.77
BRCA	Breast	TCGA-A1-A0SQ-01	Tumor	0.231174	8824.88	4607.54	4217.34
BRCA	Breast	TCGA-A2-A04N-01	Tumor	2.68329	10282.7	4597.13	5685.53
BRCA	Breast	TCGA-A2-A04P-01	Tumor	17.4632	11379.8	6534.52	4845.25
BRCA	Breast	TCGA-A2-A04Q-01	Tumor	13.2739	15464.1	9234.31	6229.76
BRCA	Breast	TCGA-A2-A04R-01	Tumor	1.14603	7348.69	3099.65	4249.04
BRCA	Breast	TCGA-A2-A04T-01	Tumor	2.82017	10403.3	6548.9	3854.41
BRCA	Breast	TCGA-A2-A04U-01	Tumor	69.2825	7332.74	3624.08	3708.66
BRCA	Breast	TCGA-A2-A04V-01	Tumor	0.145485	10635	5047.2	5587.82
BRCA	Breast	TCGA-A2-A04W-01	Tumor	80.2298	10075.7	4772.27	5303.39
BRCA	Breast	TCGA-A2-A04X-01	Tumor	0.218126	12300.7	7407.71	4892.99
BRCA	Breast	TCGA-A2-A04Y-01	Tumor	16.9923	11722	6692.48	5029.54
BRCA	Breast	TCGA-A2-A0CK-01	Tumor	2.46342	10736	5603.7	5132.27
BRCA	Breast	TCGA-A2-A0CL-01	Tumor	0.318336	16252.1	9356.09	6896
BRCA	Breast	TCGA-A2-A0CM-01	Tumor	20.5286	13148.4	7547.23	5601.16
BRCA	Breast	TCGA-A2-A0CO-01	Tumor	38.8909	14182.6	7826.17	6356.38
BRCA	Breast	TCGA-A2-A0CP-01	Tumor	6.68185	11002.8	4998.29	6004.54
BRCA	Breast	TCGA-A2-A0CQ-01	Tumor	7.66514	9335.48	5401.94	3933.54
BRCA	Breast	TCGA-A2-A0CR-01	Tumor	15.0437	15212.9	9049.35	6163.5
BRCA	Breast	TCGA-A2-A0CS-01	Tumor	29.1176	10326.3	5065.28	5260.98
BRCA	Breast	TCGA-A2-A0CT-01	Tumor	41.3962	8127.61	4102.9	4024.7
BRCA	Breast	TCGA-A2-A0CU-01	Tumor	0.528418	8779.27	4050.3	4728.97
BRCA	Breast	TCGA-A2-A0CV-01	Tumor	11.2667	12177.1	6196.35	5980.79
BRCA	Breast	TCGA-A2-A0CW-01	Tumor	83.1619	8604	5242.16	3361.84
BRCA	Breast	TCGA-A2-A0CX-01	Tumor	20.6998	12382.8	6179.99	6202.76
BRCA	Breast	TCGA-A2-A0CY-01	Tumor	38.9394	4661.84	2833.01	1828.83
BRCA	Breast	TCGA-A2-A0CZ-01	Tumor	8.87538	13515.3	6583.68	6931.65
BRCA	Breast	TCGA-A2-A0D0-01	Tumor	446.766	8557.89	6048.69	2509.2
BRCA	Breast	TCGA-A2-A0D1-01	Tumor	0.214911	6961.76	3474.6	3487.16
BRCA	Breast	TCGA-A2-A0D2-01	Tumor	60.1369	11417.2	6568.8	4848.4
BRCA	Breast	TCGA-A2-A0D3-01	Tumor	4.80797	8985.24	5151.97	3833.28
BRCA	Breast	TCGA-A2-A0D4-01	Tumor	1.91363	6755.81	3209.69	3546.12
BRCA	Breast	TCGA-A2-A0EM-01	Tumor	1.69633	10112.4	4544.76	5567.69
BRCA	Breast	TCGA-A2-A0EN-01	Tumor	17.8001	15373.2	8239.94	7133.29
BRCA	Breast	TCGA-A2-A0EO-01	Tumor	17.499	12793.7	6171.55	6622.11
BRCA	Breast	TCGA-A2-A0EP-01	Tumor	3.52341	17547.2	9761.72	7785.53
BRCA	Breast	TCGA-A2-A0EQ-01	Tumor	0.132548	13584.4	8469.54	5114.82
BRCA	Breast	TCGA-A2-A0ER-01	Tumor	1.4363	8853.12	4711.51	4141.61
BRCA	Breast	TCGA-A2-A0ES-01	Tumor	7.12197	11979	5732.89	6246.07
BRCA	Breast	TCGA-A2-A0ET-01	Tumor	0.0325707	8102.77	5133.15	2969.62
BRCA	Breast	TCGA-A2-A0EU-01	Tumor	57.9793	8748.94	4181.42	4567.53
BRCA	Breast	TCGA-A2-A0EV-01	Tumor	9.5968	12500	6402.39	6097.59
BRCA	Breast	TCGA-A2-A0EW-01	Tumor	8.48972	13027.5	6245.26	6782.26
BRCA	Breast	TCGA-A2-A0EX-01	Tumor	3.72919	11458.6	5384.33	6074.31
BRCA	Breast	TCGA-A2-A0EY-01	Tumor	818.009	10870.2	5985.24	4884.94
BRCA	Breast	TCGA-A2-A0ST-01	Tumor	9.68144	15309.1	9683.72	5625.38
BRCA	Breast	TCGA-A2-A0SU-01	Tumor	3.03553	10525.1	5382.15	5142.91
BRCA	Breast	TCGA-A2-A0SV-01	Tumor	18.9301	12198.3	6426.86	5771.4
BRCA	Breast	TCGA-A2-A0SW-01	Tumor	1.40044	13342.1	7568.45	5773.67
BRCA	Breast	TCGA-A2-A0SX-01	Tumor	3.27479	13994.2	8033.59	5960.59
BRCA	Breast	TCGA-A2-A0SY-01	Tumor	3.89124	13215.8	6717.41	6498.34
BRCA	Breast	TCGA-A2-A0T0-01	Tumor	4.56258	10313.4	5358.4	4954.95
BRCA	Breast	TCGA-A2-A0T1-01	Tumor	11.9283	15093	8222.4	6870.65
BRCA	Breast	TCGA-A2-A0T2-01	Tumor	75.7537	9679.58	5177.73	4501.84
BRCA	Breast	TCGA-A2-A0T3-01	Tumor	1.39537	7350.03	3524.03	3826
BRCA	Breast	TCGA-A2-A0T4-01	Tumor	9.98727	13212.5	6654.04	6558.42
BRCA	Breast	TCGA-A2-A0T5-01	Tumor	4.67016	9337.32	4510.67	4826.65
BRCA	Breast	TCGA-A2-A0T6-01	Tumor	0.177778	14379.5	7019.06	7360.49
BRCA	Breast	TCGA-A2-A0T7-01	Tumor	35.1231	10938.4	5241.64	5696.76
BRCA	Breast	TCGA-A2-A0YC-01	Tumor	13.6181	11037.9	5469.07	5568.86
BRCA	Breast	TCGA-A2-A0YD-01	Tumor	116.118	13679.8	6660.22	7019.6
BRCA	Breast	TCGA-A2-A0YE-01	Tumor	305.853	7941.02	3805.43	4135.59
BRCA	Breast	TCGA-A2-A0YF-01	Tumor	14.4191	10113.6	5403.93	4709.71
BRCA	Breast	TCGA-A2-A0YG-01	Tumor	4.4898	8493.84	4437.25	4056.59
BRCA	Breast	TCGA-A2-A0YH-01	Tumor	15.2532	13827.4	7461.23	6366.13
BRCA	Breast	TCGA-A2-A0YI-01	Tumor	7.25712	14002	7584.1	6417.9
BRCA	Breast	TCGA-A2-A0YJ-01	Tumor	128.853	6454.19	3547.53	2906.65
BRCA	Breast	TCGA-A2-A0YK-01	Tumor	6.81695	14995.4	8233.55	6761.9
BRCA	Breast	TCGA-A2-A0YL-01	Tumor	6.75558	11683.3	5723.35	5959.95
BRCA	Breast	TCGA-A2-A0YM-01	Tumor	89.5876	10945.4	6353.91	4591.53
BRCA	Breast	TCGA-A2-A0YT-01	Tumor	6.96573	8913.01	4731.3	4181.71
BRCA	Breast	TCGA-A2-A1FV-01	Tumor	0.969349	6983.38	2697.62	4285.75
BRCA	Breast	TCGA-A2-A1FW-01	Tumor	4.29776	8881.1	4126.29	4754.81
BRCA	Breast	TCGA-A2-A1FX-01	Tumor	2.51419	11089.7	5475.8	5613.87
BRCA	Breast	TCGA-A2-A1FZ-01	Tumor	2.0845	12294.9	5915.58	6379.27
BRCA	Breast	TCGA-A2-A1G0-01	Tumor	4.78836	12043.1	5960.06	6083.04
BRCA	Breast	TCGA-A2-A1G1-01	Tumor	7.10451	13283.6	7105.58	6177.98
BRCA	Breast	TCGA-A2-A1G4-01	Tumor	0.112473	8177.57	4564.28	3613.29
BRCA	Breast	TCGA-A2-A1G6-01	Tumor	23.15	10817.4	5463.5	5353.86
BRCA	Breast	TCGA-A2-A259-01	Tumor	3.07615	12044.3	6188.52	5855.76
BRCA	Breast	TCGA-A2-A25A-01	Tumor	19.6027	13309.7	6457.53	6852.17
BRCA	Breast	TCGA-A2-A25B-01	Tumor	6.82532	11086.9	5597.66	5489.24
BRCA	Breast	TCGA-A2-A25C-01	Tumor	19.9075	10784.2	5234.86	5549.38
BRCA	Breast	TCGA-A2-A25D-01	Tumor	1.09624	13345.2	7886.48	5458.68
BRCA	Breast	TCGA-A2-A25E-01	Tumor	0.298219	8985.81	4344.46	4641.35
BRCA	Breast	TCGA-A2-A25F-01	Tumor	0.920051	18300.4	10203.5	8096.85
BRCA	Breast	TCGA-A2-A3KC-01	Tumor	16.0509	12020.3	5809.14	6211.12
BRCA	Breast	TCGA-A2-A3KD-01	Tumor	7.01818	9654.76	4848.64	4806.12
BRCA	Breast	TCGA-A2-A3XS-01	Tumor	81.2118	10411.7	5944.23	4467.45
BRCA	Breast	TCGA-A2-A3XT-01	Tumor	44.0423	12220.6	7394.46	4826.12
BRCA	Breast	TCGA-A2-A3XU-01	Tumor	15.1279	4409.11	2621.58	1787.53
BRCA	Breast	TCGA-A2-A3XV-01	Tumor	21.1665	9074.7	4806.71	4267.99
BRCA	Breast	TCGA-A2-A3XW-01	Tumor	6.74757	11723.6	6598.48	5125.14
BRCA	Breast	TCGA-A2-A3XX-01	Tumor	25.4548	10129.2	5800.17	4329.01
BRCA	Breast	TCGA-A2-A3XY-01	Tumor	45.6493	13596.1	7290.79	6305.26
BRCA	Breast	TCGA-A2-A3XZ-01	Tumor	170.975	12277.9	7736.6	4541.26
BRCA	Breast	TCGA-A2-A3Y0-01	Tumor	154.982	10280.9	6856.22	3424.67
BRCA	Breast	TCGA-A2-A4RW-01	Tumor	4.04646	10888.3	5400.99	5487.31
BRCA	Breast	TCGA-A2-A4RX-01	Tumor	29.4911	12141.8	6143.5	5998.31
BRCA	Breast	TCGA-A2-A4RY-01	Tumor	21.3559	11482.4	5809.21	5673.23
BRCA	Breast	TCGA-A2-A4S0-01	Tumor	0	6607.57	3482.77	3124.79
BRCA	Breast	TCGA-A2-A4S1-01	Tumor	1.49182	14128.1	7478.02	6650.1
BRCA	Breast	TCGA-A2-A4S2-01	Tumor	6.4453	12264.1	6831.8	5432.28
BRCA	Breast	TCGA-A2-A4S3-01	Tumor	0.753145	10432.4	6192.13	4240.23
KIRC	Kidney	TCGA-A3-3306-01	Tumor	0.0950498	10479.6	6665.71	3813.93
KIRC	Kidney	TCGA-A3-3307-01	Tumor	0.190799	12431.8	7452.47	4979.37
KIRC	Kidney	TCGA-A3-3308-01	Tumor	0.615983	13074.5	6757.51	6317.02
KIRC	Kidney	TCGA-A3-3311-01	Tumor	0.244617	13350.6	7543.22	5807.42
KIRC	Kidney	TCGA-A3-3313-01	Tumor	6.3475	8414.71	4512.55	3902.16
KIRC	Kidney	TCGA-A3-3316-01	Tumor	0.58949	14048.6	7061.7	6986.9
KIRC	Kidney	TCGA-A3-3317-01	Tumor	2.15574	13270.3	7179.85	6090.41
KIRC	Kidney	TCGA-A3-3319-01	Tumor	6.3229	11049.1	7167.66	3881.41
KIRC	Kidney	TCGA-A3-3320-01	Tumor	0.346947	11547.6	6562.68	4984.97
KIRC	Kidney	TCGA-A3-3322-01	Tumor	0.256289	11363.5	5996.38	5367.1
KIRC	Kidney	TCGA-A3-3323-01	Tumor	0.179779	13837.7	7965.36	5872.29
KIRC	Kidney	TCGA-A3-3324-01	Tumor	0.313921	12688	7423.84	5264.12
KIRC	Kidney	TCGA-A3-3325-01	Tumor	0.435113	12820.6	7082.98	5737.61
KIRC	Kidney	TCGA-A3-3326-01	Tumor	0.775384	13373.4	8550.34	4823.09
KIRC	Kidney	TCGA-A3-3328-01	Tumor	31.5361	3897.3	3001.22	896.086
KIRC	Kidney	TCGA-A3-3329-01	Tumor	0.102743	12413.7	7488.94	4924.76
KIRC	Kidney	TCGA-A3-3331-01	Tumor	0.116101	12885.6	7396.15	5489.41
KIRC	Kidney	TCGA-A3-3335-01	Tumor	0.167805	10180.4	6232.14	3948.22
KIRC	Kidney	TCGA-A3-3343-01	Tumor	0.0968252	12561.1	8092.19	4468.87
KIRC	Kidney	TCGA-A3-3346-01	Tumor	0.567316	11756.4	7922.62	3833.74
KIRC	Kidney	TCGA-A3-3347-01	Tumor	1.85534	15954.8	8709.89	7244.93
KIRC	Kidney	TCGA-A3-3349-01	Tumor	0.937349	13468.7	7003.85	6464.86
KIRC	Kidney	TCGA-A3-3351-01	Tumor	0.189192	14225.1	8750.94	5474.18
KIRC	Kidney	TCGA-A3-3352-01	Tumor	0.0890205	12181.1	7294.55	4886.6
KIRC	Kidney	TCGA-A3-3357-01	Tumor	0.653678	12019	7668.15	4350.84
KIRC	Kidney	TCGA-A3-3358-01	Tumor	0.376395	14356.3	8581.08	5775.21
KIRC	Kidney	TCGA-A3-3359-01	Tumor	0.87541	13031	7911.33	5119.66
KIRC	Kidney	TCGA-A3-3362-01	Tumor	2.43741	12053.9	6308.99	5744.92
KIRC	Kidney	TCGA-A3-3363-01	Tumor	853.675	9499.6	6069.95	3429.65
KIRC	Kidney	TCGA-A3-3365-01	Tumor	0.28221	13190.3	7134.94	6055.4
KIRC	Kidney	TCGA-A3-3367-01	Tumor	0.0486305	11920.1	6961.71	4958.42
KIRC	Kidney	TCGA-A3-3370-01	Tumor	0.491567	14186.7	8115.34	6071.38
KIRC	Kidney	TCGA-A3-3372-01	Tumor	0.0340857	12616.6	7222.92	5393.66
KIRC	Kidney	TCGA-A3-3373-01	Tumor	1.71494	12426.7	6648.87	5777.81
KIRC	Kidney	TCGA-A3-3374-01	Tumor	12.292	12058.7	7628.67	4430.04
KIRC	Kidney	TCGA-A3-3376-01	Tumor	0.106318	14177.6	7609.63	6567.93
KIRC	Kidney	TCGA-A3-3378-01	Tumor	0.155661	14668.4	9095.92	5572.44
KIRC	Kidney	TCGA-A3-3380-01	Tumor	0.402061	12272.8	6789.01	5483.76
KIRC	Kidney	TCGA-A3-3382-01	Tumor	0.135222	12135.9	7194.02	4941.84
KIRC	Kidney	TCGA-A3-3383-01	Tumor	0.363228	12737.7	8033.52	4704.14
KIRC	Kidney	TCGA-A3-3385-01	Tumor	0.700166	8501.88	4881.5	3620.38
KIRC	Kidney	TCGA-A3-3387-01	Tumor	5.68487	14184.2	7793.63	6390.59
KIRC	Kidney	TCGA-A3-A6NI-01	Tumor	1.01245	11663.7	6835.55	4828.2
KIRC	Kidney	TCGA-A3-A6NJ-01	Tumor	0.530127	13656.7	8471.06	5185.59
KIRC	Kidney	TCGA-A3-A6NL-01	Tumor	0.664166	13416.6	7786.77	5629.85
KIRC	Kidney	TCGA-A3-A6NN-01	Tumor	0.432596	13079.3	7406.8	5672.52
KIRC	Kidney	TCGA-A3-A8CQ-01	Tumor	0.048499	11371.8	6143.92	5227.88
KIRC	Kidney	TCGA-A3-A8OU-01	Tumor	0.115765	12267.9	7086.93	5181.01
KIRC	Kidney	TCGA-A3-A8OV-01	Tumor	0.817407	10597.8	6520.68	4077.15
KIRC	Kidney	TCGA-A3-A8OW-01	Tumor	1.20362	11396.3	6648.1	4748.16
KIRC	Kidney	TCGA-A3-A8OX-01	Tumor	7.99962	13930.2	7788.82	6141.39
KIRP	Kidney	TCGA-A4-7286-01	Tumor	132.891	9581.73	6561.27	3020.46
KIRP	Kidney	TCGA-A4-7287-01	Tumor	77.0018	10085.9	6525.2	3560.66
KIRP	Kidney	TCGA-A4-7288-01	Tumor	31.2384	4892.39	2842.27	2050.12
KIRP	Kidney	TCGA-A4-7583-01	Tumor	142.308	8288.41	6540.86	1747.54
KIRP	Kidney	TCGA-A4-7584-01	Tumor	20.6138	4252.46	3053.83	1198.63
KIRP	Kidney	TCGA-A4-7585-01	Tumor	3.59342	12354.7	7618.74	4736.01
KIRP	Kidney	TCGA-A4-7732-01	Tumor	254.663	6854.53	4649.35	2205.19
KIRP	Kidney	TCGA-A4-7734-01	Tumor	259.007	8265	5091.45	3173.55
KIRP	Kidney	TCGA-A4-7828-01	Tumor	32.3521	11306.8	6243.62	5063.15
KIRP	Kidney	TCGA-A4-7915-01	Tumor	587.114	8525.66	4835.5	3690.16
KIRP	Kidney	TCGA-A4-7996-01	Tumor	433.351	9668.46	6394.62	3273.84
KIRP	Kidney	TCGA-A4-7997-01	Tumor	810.341	8875.35	5948.97	2926.38
KIRP	Kidney	TCGA-A4-8098-01	Tumor	15.4479	6332.47	5056.41	1276.07
KIRP	Kidney	TCGA-A4-8310-01	Tumor	285.228	6336.73	4367.71	1969.02
KIRP	Kidney	TCGA-A4-8311-01	Tumor	107.384	4530.51	3572.25	958.261
KIRP	Kidney	TCGA-A4-8312-01	Tumor	319.331	5496.61	4200.04	1296.57
KIRP	Kidney	TCGA-A4-8515-01	Tumor	177.952	4937.81	3477.83	1459.98
KIRP	Kidney	TCGA-A4-8516-01	Tumor	516.637	7221.43	5078.32	2143.12
KIRP	Kidney	TCGA-A4-8517-01	Tumor	79.4226	7323.42	5123.94	2199.48
KIRP	Kidney	TCGA-A4-8518-01	Tumor	29.1604	7584.25	4666.27	2917.98
KIRP	Kidney	TCGA-A4-8630-01	Tumor	253.6	4237.01	3247.34	989.671
KIRP	Kidney	TCGA-A4-A48D-01	Tumor	51.7383	9907.77	6859.62	3048.15
KIRP	Kidney	TCGA-A4-A4ZT-01	Tumor	200.297	8001.9	5278.75	2723.14
KIRP	Kidney	TCGA-A4-A57E-01	Tumor	25.8174	7307.97	4605.14	2702.83
KIRP	Kidney	TCGA-A4-A5DU-01	Tumor	231.067	5297.78	4250.63	1047.15
KIRP	Kidney	TCGA-A4-A5XZ-01	Tumor	88.1013	8486.78	5711.93	2774.86
KIRP	Kidney	TCGA-A4-A5Y0-01	Tumor	4.28009	2846.84	2171.93	674.913
KIRP	Kidney	TCGA-A4-A5Y1-01	Tumor	80.2667	8012.63	5050.25	2962.38
[truncated: 8,155 more rows]
