# Supplementary material for: An Integrative Pan-Cancer Analysis Revealing LCN2 as an Oncogenic Immune Protein in Tumor Microenvironment
Source: Front Oncol. 2020 Dec 23;10:605097. doi: 10.3389/fonc.2020.605097 (PMC7786136; doi:10.3389/fonc.2020.605097)
Supplement: Supplementary File 5: Text 4 — Correlation between LCN2 expression and TMB. [file DataSheet_4.xlsx]

## Sheet: Supplementary File 5
TCGACode	primarySite	sampleCode	siteType	TPM	version	TMB
GBM	Brain	TCGA-02-0047-01	Tumor	1.3052	20200429	1.28889
GBM	Brain	TCGA-02-0055-01	Tumor	2.57225	20200429	1.02222
GBM	Brain	TCGA-02-2483-01	Tumor	0.327886	20200429	0.844444
GBM	Brain	TCGA-02-2485-01	Tumor	0.644002	20200429	1.11111
GBM	Brain	TCGA-02-2486-01	Tumor	0.194379	20200429	1.22222
OV	Ovary	TCGA-04-1331-01	Tumor	416.227	20200429	3.73333
OV	Ovary	TCGA-04-1332-01	Tumor	60.3308	20200429	1.62222
OV	Ovary	TCGA-04-1341-01	Tumor	132.013	20200429	1.06667
OV	Ovary	TCGA-04-1343-01	Tumor	78.9934	20200429	2.93333
OV	Ovary	TCGA-04-1347-01	Tumor	3.59972	20200429	2.95556
OV	Ovary	TCGA-04-1356-01	Tumor	1362.46	20200429	2.28889
OV	Ovary	TCGA-04-1357-01	Tumor	192.09	20200429	2.11111
OV	Ovary	TCGA-04-1361-01	Tumor	650.768	20200429	4.37778
OV	Ovary	TCGA-04-1362-01	Tumor	923.358	20200429	1.8
OV	Ovary	TCGA-04-1542-01	Tumor	310.352	20200429	1.48889
OV	Ovary	TCGA-04-1648-01	Tumor	714.74	20200429	2.84444
OV	Ovary	TCGA-04-1651-01	Tumor	1739.23	20200429	1.73333
OV	Ovary	TCGA-04-1655-01	Tumor	86.1109	20200429	1.66667
LUAD	Lung	TCGA-05-4244-01	Tumor	32.6998	20200429	4.15556
LUAD	Lung	TCGA-05-4249-01	Tumor	76.5718	20200429	6.11111
LUAD	Lung	TCGA-05-4250-01	Tumor	69.0969	20200429	6.57778
LUAD	Lung	TCGA-05-4382-01	Tumor	116.963	20200429	33.7333
LUAD	Lung	TCGA-05-4384-01	Tumor	113.829	20200429	2.37778
LUAD	Lung	TCGA-05-4389-01	Tumor	417.411	20200429	4.04444
LUAD	Lung	TCGA-05-4390-01	Tumor	321.881	20200429	10.4444
LUAD	Lung	TCGA-05-4395-01	Tumor	500.258	20200429	4.62222
LUAD	Lung	TCGA-05-4396-01	Tumor	1672.27	20200429	3.91111
LUAD	Lung	TCGA-05-4397-01	Tumor	547.06	20200429	15.2889
LUAD	Lung	TCGA-05-4398-01	Tumor	1147.88	20200429	13.3333
LUAD	Lung	TCGA-05-4402-01	Tumor	187.441	20200429	2.35556
LUAD	Lung	TCGA-05-4403-01	Tumor	820.072	20200429	2.48889
LUAD	Lung	TCGA-05-4405-01	Tumor	120.034	20200429	6.97778
LUAD	Lung	TCGA-05-4410-01	Tumor	542.175	20200429	20.2889
LUAD	Lung	TCGA-05-4415-01	Tumor	4.14782	20200429	3.66667
LUAD	Lung	TCGA-05-4417-01	Tumor	458.677	20200429	5.6
LUAD	Lung	TCGA-05-4418-01	Tumor	138.754	20200429	5.17778
LUAD	Lung	TCGA-05-4420-01	Tumor	2130.6	20200429	5.17778
LUAD	Lung	TCGA-05-4422-01	Tumor	2009.65	20200429	0.733333
LUAD	Lung	TCGA-05-4424-01	Tumor	841.479	20200429	13.1778
LUAD	Lung	TCGA-05-4425-01	Tumor	43.6966	20200429	0.8
LUAD	Lung	TCGA-05-4426-01	Tumor	471.905	20200429	0.911111
LUAD	Lung	TCGA-05-4427-01	Tumor	91.0696	20200429	18.6
LUAD	Lung	TCGA-05-4430-01	Tumor	844.425	20200429	5.33333
LUAD	Lung	TCGA-05-4432-01	Tumor	23.9392	20200429	10.6
LUAD	Lung	TCGA-05-4433-01	Tumor	1272.56	20200429	0.688889
LUAD	Lung	TCGA-05-4434-01	Tumor	999.614	20200429	0.866667
LUAD	Lung	TCGA-05-5420-01	Tumor	214.283	20200429	1.62222
LUAD	Lung	TCGA-05-5423-01	Tumor	27.7369	20200429	2.86667
LUAD	Lung	TCGA-05-5425-01	Tumor	889.492	20200429	10.9333
LUAD	Lung	TCGA-05-5428-01	Tumor	137.839	20200429	7.08889
LUAD	Lung	TCGA-05-5429-01	Tumor	726.064	20200429	0.6
LUAD	Lung	TCGA-05-5715-01	Tumor	60.8386	20200429	2.06667
GBM	Brain	TCGA-06-0125-01	Tumor	0.0847912	20200429	1.22222
GBM	Brain	TCGA-06-0129-01	Tumor	0.126158	20200429	0.733333
GBM	Brain	TCGA-06-0130-01	Tumor	0.0432243	20200429	0.6
GBM	Brain	TCGA-06-0132-01	Tumor	0.116687	20200429	0.355556
GBM	Brain	TCGA-06-0139-01	Tumor	2.95001	20200429	0.111111
GBM	Brain	TCGA-06-0141-01	Tumor	2.68013	20200429	0.288889
GBM	Brain	TCGA-06-0152-02	Recurrent	0.400385	20200429	1.11111
GBM	Brain	TCGA-06-0157-01	Tumor	0.297782	20200429	0.955556
GBM	Brain	TCGA-06-0158-01	Tumor	0.083792	20200429	0.933333
GBM	Brain	TCGA-06-0168-01	Tumor	1.72645	20200429	0.733333
GBM	Brain	TCGA-06-0171-02	Recurrent	14.5837	20200429	1.02222
GBM	Brain	TCGA-06-0174-01	Tumor	0.147701	20200429	1.31111
GBM	Brain	TCGA-06-0184-01	Tumor	0.0355289	20200429	1.06667
GBM	Brain	TCGA-06-0187-01	Tumor	0.315994	20200429	0.888889
GBM	Brain	TCGA-06-0190-01	Tumor	1.36721	20200429	1.11111
GBM	Brain	TCGA-06-0210-01	Tumor	1.35266	20200429	1.13333
GBM	Brain	TCGA-06-0211-01	Tumor	0.0844815	20200429	1.04444
GBM	Brain	TCGA-06-0219-01	Tumor	0.326382	20200429	0.8
GBM	Brain	TCGA-06-0221-02	Recurrent	0.160341	20200429	0.6
GBM	Brain	TCGA-06-0238-01	Tumor	8.24101	20200429	0.8
GBM	Brain	TCGA-06-0644-01	Tumor	0.705553	20200429	1
GBM	Brain	TCGA-06-0645-01	Tumor	0.973286	20200429	0.955556
GBM	Brain	TCGA-06-0646-01	Tumor	0.582494	20200429	0.644444
GBM	Brain	TCGA-06-0649-01	Tumor	0.274685	20200429	1.64444
GBM	Brain	TCGA-06-0686-01	Tumor	0	20200429	1.13333
GBM	Brain	TCGA-06-0743-01	Tumor	0.149952	20200429	1.71111
GBM	Brain	TCGA-06-0744-01	Tumor	0.0372884	20200429	1.31111
GBM	Brain	TCGA-06-0745-01	Tumor	0.23535	20200429	0.977778
GBM	Brain	TCGA-06-0747-01	Tumor	0.125086	20200429	1.4
GBM	Brain	TCGA-06-0749-01	Tumor	0.0393939	20200429	0.888889
GBM	Brain	TCGA-06-0750-01	Tumor	3.51906	20200429	0.755556
GBM	Brain	TCGA-06-0878-01	Tumor	3.27032	20200429	0.711111
GBM	Brain	TCGA-06-0882-01	Tumor	1.05854	20200429	0.644444
GBM	Brain	TCGA-06-1804-01	Tumor	0.835672	20200429	1.33333
GBM	Brain	TCGA-06-2557-01	Tumor	0.0389777	20200429	0.755556
GBM	Brain	TCGA-06-2558-01	Tumor	0.0464187	20200429	1.42222
GBM	Brain	TCGA-06-2559-01	Tumor	0	20200429	1.02222
GBM	Brain	TCGA-06-2561-01	Tumor	0.402306	20200429	0.666667
GBM	Brain	TCGA-06-2562-01	Tumor	0.461723	20200429	1.2
GBM	Brain	TCGA-06-2563-01	Tumor	0	20200429	1.31111
GBM	Brain	TCGA-06-2564-01	Tumor	0	20200429	1.11111
GBM	Brain	TCGA-06-2565-01	Tumor	0	20200429	1.04444
GBM	Brain	TCGA-06-2567-01	Tumor	19.4171	20200429	0.955556
GBM	Brain	TCGA-06-2569-01	Tumor	0.146804	20200429	0.644444
GBM	Brain	TCGA-06-2570-01	Tumor	0.356913	20200429	0.622222
GBM	Brain	TCGA-06-5408-01	Tumor	0.311238	20200429	0.8
GBM	Brain	TCGA-06-5410-01	Tumor	12.8737	20200429	0.422222
GBM	Brain	TCGA-06-5411-01	Tumor	0.42008	20200429	0.533333
GBM	Brain	TCGA-06-5412-01	Tumor	0.194247	20200429	1.06667
GBM	Brain	TCGA-06-5413-01	Tumor	1.07348	20200429	0.888889
GBM	Brain	TCGA-06-5414-01	Tumor	0.119635	20200429	0.6
GBM	Brain	TCGA-06-5416-01	Tumor	0.0628394	20200429	227.667
GBM	Brain	TCGA-06-5417-01	Tumor	0	20200429	1.04444
GBM	Brain	TCGA-06-5418-01	Tumor	0.393059	20200429	0.755556
GBM	Brain	TCGA-06-5856-01	Tumor	0.312397	20200429	1.06667
GBM	Brain	TCGA-06-5858-01	Tumor	0.180268	20200429	3.37778
GBM	Brain	TCGA-06-5859-01	Tumor	0.087397	20200429	0.866667
GBM	Brain	TCGA-08-0386-01	Tumor	1.05894	20200429	0.244444
OV	Ovary	TCGA-09-0364-01	Tumor	6.49123	20200429	0.555556
OV	Ovary	TCGA-09-0366-01	Tumor	14741.8	20200429	2
OV	Ovary	TCGA-09-0367-01	Tumor	2007.27	20200429	1.04444
OV	Ovary	TCGA-09-0369-01	Tumor	10.5722	20200429	3.22222
OV	Ovary	TCGA-09-1670-01	Tumor	93.847	20200429	0.866667
OV	Ovary	TCGA-09-1673-01	Tumor	33.3534	20200429	0.955556
OV	Ovary	TCGA-09-2044-01	Tumor	102.083	20200429	2.46667
OV	Ovary	TCGA-09-2045-01	Tumor	5021.9	20200429	0.933333
OV	Ovary	TCGA-09-2051-01	Tumor	984.776	20200429	12.1111
OV	Ovary	TCGA-09-2053-01	Tumor	333.521	20200429	3.77778
OV	Ovary	TCGA-09-2056-01	Tumor	381.93	20200429	1.97778
OV	Ovary	TCGA-10-0927-01	Tumor	102.834	20200429	0.555556
OV	Ovary	TCGA-10-0928-01	Tumor	610.278	20200429	0.155556
OV	Ovary	TCGA-10-0931-01	Tumor	1876.99	20200429	0.8
OV	Ovary	TCGA-10-0933-01	Tumor	161.603	20200429	2.17778
OV	Ovary	TCGA-10-0937-01	Tumor	3710.62	20200429	0.133333
GBM	Brain	TCGA-12-0616-01	Tumor	0.062905	20200429	0.711111
GBM	Brain	TCGA-12-0618-01	Tumor	0.510919	20200429	0.844444
GBM	Brain	TCGA-12-0619-01	Tumor	0.927525	20200429	1.04444
GBM	Brain	TCGA-12-0821-01	Tumor	0.0441899	20200429	1.31111
GBM	Brain	TCGA-12-1597-01	Tumor	0.0534845	20200429	1.15556
GBM	Brain	TCGA-12-3650-01	Tumor	0	20200429	0.933333
GBM	Brain	TCGA-12-3652-01	Tumor	0.143637	20200429	1.11111
GBM	Brain	TCGA-12-3653-01	Tumor	0.14846	20200429	0.577778
GBM	Brain	TCGA-12-5295-01	Tumor	0.102136	20200429	1.37778
GBM	Brain	TCGA-12-5299-01	Tumor	0.571138	20200429	0.644444
OV	Ovary	TCGA-13-0714-01	Tumor	364.735	20200429	0.244444
OV	Ovary	TCGA-13-0720-01	Tumor	3889.61	20200429	0.488889
OV	Ovary	TCGA-13-0724-01	Tumor	341.443	20200429	1.28889
OV	Ovary	TCGA-13-0726-01	Tumor	342.64	20200429	1.91111
OV	Ovary	TCGA-13-0765-01	Tumor	2883.11	20200429	0.888889
OV	Ovary	TCGA-13-0766-01	Tumor	332.907	20200429	0.4
OV	Ovary	TCGA-13-0768-01	Tumor	400.74	20200429	0.466667
OV	Ovary	TCGA-13-0795-01	Tumor	654.344	20200429	1.86667
OV	Ovary	TCGA-13-0797-01	Tumor	1335.51	20200429	0.422222
OV	Ovary	TCGA-13-0800-01	Tumor	104.654	20200429	4.37778
OV	Ovary	TCGA-13-0804-01	Tumor	1375.81	20200429	0.955556
OV	Ovary	TCGA-13-0883-01	Tumor	509.885	20200429	1.68889
OV	Ovary	TCGA-13-0884-01	Tumor	514.247	20200429	2.66667
OV	Ovary	TCGA-13-0885-01	Tumor	27.1777	20200429	4.15556
OV	Ovary	TCGA-13-0886-01	Tumor	616.081	20200429	1.4
OV	Ovary	TCGA-13-0887-01	Tumor	356.98	20200429	3.28889
OV	Ovary	TCGA-13-0888-01	Tumor	88.6664	20200429	4.17778
OV	Ovary	TCGA-13-0891-01	Tumor	642.127	20200429	1.2
OV	Ovary	TCGA-13-0893-01	Tumor	344.987	20200429	2.15556
OV	Ovary	TCGA-13-0897-01	Tumor	1796.13	20200429	1.15556
OV	Ovary	TCGA-13-0905-01	Tumor	489.785	20200429	1.77778
OV	Ovary	TCGA-13-0906-01	Tumor	535.723	20200429	0.755556
OV	Ovary	TCGA-13-0908-01	Tumor	253.085	20200429	4.68889
OV	Ovary	TCGA-13-0911-01	Tumor	1237.47	20200429	0.488889
OV	Ovary	TCGA-13-0913-02	Recurrent	537.229	20200429	0.933333
OV	Ovary	TCGA-13-0916-01	Tumor	251.68	20200429	0.644444
OV	Ovary	TCGA-13-0920-01	Tumor	71.2114	20200429	7.51111
OV	Ovary	TCGA-13-0923-01	Tumor	720.291	20200429	1.53333
OV	Ovary	TCGA-13-0924-01	Tumor	1429.31	20200429	1.02222
OV	Ovary	TCGA-13-1403-01	Tumor	1161.53	20200429	1.35556
OV	Ovary	TCGA-13-1404-01	Tumor	1232.51	20200429	1.35556
OV	Ovary	TCGA-13-1405-01	Tumor	432.863	20200429	1.68889
OV	Ovary	TCGA-13-1409-01	Tumor	23.6522	20200429	1.62222
OV	Ovary	TCGA-13-1410-01	Tumor	143.843	20200429	2.15556
OV	Ovary	TCGA-13-1411-01	Tumor	596.065	20200429	1.44444
OV	Ovary	TCGA-13-1477-01	Tumor	220.92	20200429	8.02222
OV	Ovary	TCGA-13-1483-01	Tumor	937.16	20200429	1.82222
OV	Ovary	TCGA-13-1485-01	Tumor	549.913	20200429	0.311111
OV	Ovary	TCGA-13-1487-01	Tumor	305.701	20200429	2.04444
OV	Ovary	TCGA-13-1488-01	Tumor	1121.65	20200429	3.62222
OV	Ovary	TCGA-13-1489-01	Tumor	424.757	20200429	2.28889
OV	Ovary	TCGA-13-1492-01	Tumor	163.842	20200429	12.1333
OV	Ovary	TCGA-13-1495-01	Tumor	932.278	20200429	0.466667
OV	Ovary	TCGA-13-1496-01	Tumor	4009.87	20200429	1.48889
OV	Ovary	TCGA-13-1497-01	Tumor	599.059	20200429	3.06667
OV	Ovary	TCGA-13-1498-01	Tumor	700.183	20200429	2.6
OV	Ovary	TCGA-13-1499-01	Tumor	170.326	20200429	1.6
OV	Ovary	TCGA-13-1501-01	Tumor	351.587	20200429	1.95556
OV	Ovary	TCGA-13-1505-01	Tumor	63.1495	20200429	2.42222
OV	Ovary	TCGA-13-1506-01	Tumor	1164.6	20200429	0.688889
OV	Ovary	TCGA-13-1507-01	Tumor	294.237	20200429	1.86667
OV	Ovary	TCGA-13-1509-01	Tumor	155.123	20200429	2
OV	Ovary	TCGA-13-1510-01	Tumor	227.929	20200429	2.88889
OV	Ovary	TCGA-13-1511-01	Tumor	214.175	20200429	0.422222
OV	Ovary	TCGA-13-1512-01	Tumor	439.951	20200429	1.4
OV	Ovary	TCGA-13-2060-01	Tumor	154.785	20200429	1.68889
OV	Ovary	TCGA-13-A5FT-01	Tumor	62.0873	20200429	1.75556
GBM	Brain	TCGA-14-0736-02	Recurrent	0.786791	20200429	1.2
GBM	Brain	TCGA-14-0781-01	Tumor	0.728736	20200429	0.577778
GBM	Brain	TCGA-14-0787-01	Tumor	0.682568	20200429	0.688889
GBM	Brain	TCGA-14-0789-01	Tumor	0.676432	20200429	1.2
GBM	Brain	TCGA-14-0790-01	Tumor	0	20200429	1.15556
GBM	Brain	TCGA-14-0817-01	Tumor	0.075646	20200429	1.33333
GBM	Brain	TCGA-14-0871-01	Tumor	0.251384	20200429	1.04444
GBM	Brain	TCGA-14-1034-01	Tumor	0.505759	20200429	1.53333
GBM	Brain	TCGA-14-1823-01	Tumor	0.386429	20200429	1.2
GBM	Brain	TCGA-14-1825-01	Tumor	0.46484	20200429	1.02222
GBM	Brain	TCGA-14-1829-01	Tumor	0.175216	20200429	0.8
GBM	Brain	TCGA-14-2554-01	Tumor	0.674494	20200429	1.31111
GBM	Brain	TCGA-15-0742-01	Tumor	0.306153	20200429	1.33333
GBM	Brain	TCGA-16-0846-01	Tumor	0.230278	20200429	1.26667
GBM	Brain	TCGA-16-1045-01	Tumor	0.328775	20200429	1.33333
LUSC	Lung	TCGA-18-3406-01	Tumor	246.41	20200429	3.68889
LUSC	Lung	TCGA-18-3407-01	Tumor	353.892	20200429	1.33333
LUSC	Lung	TCGA-18-3408-01	Tumor	36.1755	20200429	1.6
LUSC	Lung	TCGA-18-3409-01	Tumor	12.2227	20200429	51.1111
LUSC	Lung	TCGA-18-3410-01	Tumor	4.39413	20200429	3.75556
LUSC	Lung	TCGA-18-3411-01	Tumor	230.223	20200429	5.8
LUSC	Lung	TCGA-18-3412-01	Tumor	1303.49	20200429	1.88889
LUSC	Lung	TCGA-18-3414-01	Tumor	314.353	20200429	6.31111
LUSC	Lung	TCGA-18-3415-01	Tumor	161.575	20200429	3.26667
LUSC	Lung	TCGA-18-3416-01	Tumor	243.126	20200429	5.11111
LUSC	Lung	TCGA-18-3417-01	Tumor	25.2086	20200429	5.2
LUSC	Lung	TCGA-18-3419-01	Tumor	595.039	20200429	4.95556
LUSC	Lung	TCGA-18-3421-01	Tumor	1061.34	20200429	5.93333
LUSC	Lung	TCGA-18-4083-01	Tumor	5.31195	20200429	6.88889
LUSC	Lung	TCGA-18-4086-01	Tumor	170.828	20200429	2.37778
LUSC	Lung	TCGA-18-4721-01	Tumor	165.95	20200429	2.97778
LUSC	Lung	TCGA-18-5592-01	Tumor	96.254	20200429	5.64444
LUSC	Lung	TCGA-18-5595-01	Tumor	33.4311	20200429	4.11111
GBM	Brain	TCGA-19-0957-02	Recurrent	0.26016	20200429	6.84444
GBM	Brain	TCGA-19-1389-02	Recurrent	2.02302	20200429	19.4222
GBM	Brain	TCGA-19-1390-01	Tumor	0.317469	20200429	1.88889
GBM	Brain	TCGA-19-1787-01	Tumor	0.659576	20200429	11.9333
GBM	Brain	TCGA-19-2619-01	Tumor	2.67658	20200429	0.933333
GBM	Brain	TCGA-19-2620-01	Tumor	0.26475	20200429	1.26667
GBM	Brain	TCGA-19-2624-01	Tumor	0.039507	20200429	0.777778
GBM	Brain	TCGA-19-2625-01	Tumor	0.210612	20200429	1.08889
GBM	Brain	TCGA-19-2629-01	Tumor	0	20200429	1.6
GBM	Brain	TCGA-19-4065-01	Tumor	0.205017	20200429	0.911111
GBM	Brain	TCGA-19-5960-01	Tumor	0	20200429	0.822222
OV	Ovary	TCGA-20-0987-01	Tumor	3283.77	20200429	1.08889
OV	Ovary	TCGA-20-0991-01	Tumor	199.762	20200429	17.3556
OV	Ovary	TCGA-20-1682-01	Tumor	99.0439	20200429	2.17778
OV	Ovary	TCGA-20-1683-01	Tumor	13.1887	20200429	1.86667
OV	Ovary	TCGA-20-1686-01	Tumor	843.071	20200429	2.11111
OV	Ovary	TCGA-20-1687-01	Tumor	1365.67	20200429	1.44444
LUSC	Lung	TCGA-21-1070-01	Tumor	364.629	20200429	9.93333
LUSC	Lung	TCGA-21-1071-01	Tumor	28.5489	20200429	3.44444
LUSC	Lung	TCGA-21-1075-01	Tumor	191.237	20200429	4.93333
LUSC	Lung	TCGA-21-1076-01	Tumor	131.868	20200429	5.93333
LUSC	Lung	TCGA-21-1077-01	Tumor	135.437	20200429	4.11111
LUSC	Lung	TCGA-21-1078-01	Tumor	4.0755	20200429	1.44444
LUSC	Lung	TCGA-21-1079-01	Tumor	31.7818	20200429	29.1778
LUSC	Lung	TCGA-21-1080-01	Tumor	153.352	20200429	20.6444
LUSC	Lung	TCGA-21-1081-01	Tumor	221.985	20200429	3.62222
LUSC	Lung	TCGA-21-1082-01	Tumor	166.047	20200429	6.95556
LUSC	Lung	TCGA-21-1083-01	Tumor	2.39015	20200429	13.6
LUSC	Lung	TCGA-21-5782-01	Tumor	264.853	20200429	7.53333
LUSC	Lung	TCGA-21-5783-01	Tumor	76.2603	20200429	7.66667
LUSC	Lung	TCGA-21-5784-01	Tumor	906.36	20200429	3.62222
LUSC	Lung	TCGA-21-5786-01	Tumor	34.3295	20200429	7.53333
LUSC	Lung	TCGA-21-5787-01	Tumor	93.1573	20200429	8.08889
LUSC	Lung	TCGA-21-A5DI-01	Tumor	329.521	20200429	2.64444
LUSC	Lung	TCGA-22-0940-01	Tumor	68.7696	20200429	3.95556
LUSC	Lung	TCGA-22-0944-01	Tumor	1115.33	20200429	2.06667
LUSC	Lung	TCGA-22-1000-01	Tumor	235.569	20200429	1.44444
LUSC	Lung	TCGA-22-1002-01	Tumor	9.90479	20200429	4.22222
LUSC	Lung	TCGA-22-1005-01	Tumor	412.752	20200429	5.15556
LUSC	Lung	TCGA-22-1011-01	Tumor	68.9306	20200429	1.88889
LUSC	Lung	TCGA-22-1012-01	Tumor	91.5522	20200429	4.91111
LUSC	Lung	TCGA-22-1016-01	Tumor	219.112	20200429	6.62222
LUSC	Lung	TCGA-22-4591-01	Tumor	134.161	20200429	5.86667
LUSC	Lung	TCGA-22-4593-01	Tumor	10.6507	20200429	3.44444
LUSC	Lung	TCGA-22-4594-01	Tumor	891.141	20200429	6.37778
LUSC	Lung	TCGA-22-4595-01	Tumor	26.3213	20200429	5.71111
LUSC	Lung	TCGA-22-4596-01	Tumor	899.945	20200429	2.71111
LUSC	Lung	TCGA-22-4599-01	Tumor	81.2278	20200429	6.71111
LUSC	Lung	TCGA-22-4601-01	Tumor	41.4426	20200429	3.22222
LUSC	Lung	TCGA-22-4604-01	Tumor	25.5627	20200429	4.51111
LUSC	Lung	TCGA-22-4605-01	Tumor	735.762	20200429	1.6
LUSC	Lung	TCGA-22-4607-01	Tumor	194.021	20200429	1.15556
LUSC	Lung	TCGA-22-4609-01	Tumor	180.574	20200429	3.48889
LUSC	Lung	TCGA-22-4613-01	Tumor	20.8352	20200429	11.6667
LUSC	Lung	TCGA-22-5471-01	Tumor	45.1143	20200429	4.06667
LUSC	Lung	TCGA-22-5472-01	Tumor	882.356	20200429	7.15556
LUSC	Lung	TCGA-22-5473-01	Tumor	57.0982	20200429	14.1111
LUSC	Lung	TCGA-22-5474-01	Tumor	208.763	20200429	1.73333
LUSC	Lung	TCGA-22-5477-01	Tumor	15.1473	20200429	2.75556
LUSC	Lung	TCGA-22-5478-01	Tumor	259.183	20200429	3.35556
LUSC	Lung	TCGA-22-5479-01	Tumor	145.036	20200429	8.6
LUSC	Lung	TCGA-22-5480-01	Tumor	6.42159	20200429	2.84444
LUSC	Lung	TCGA-22-5481-01	Tumor	0.725517	20200429	5.66667
LUSC	Lung	TCGA-22-5482-01	Tumor	117.294	20200429	3.02222
LUSC	Lung	TCGA-22-5483-01	Tumor	21.4186	20200429	3.77778
LUSC	Lung	TCGA-22-5485-01	Tumor	24.2934	20200429	4.02222
LUSC	Lung	TCGA-22-5489-01	Tumor	15.7812	20200429	4.4
LUSC	Lung	TCGA-22-5491-01	Tumor	626.69	20200429	6.11111
LUSC	Lung	TCGA-22-5492-01	Tumor	269.966	20200429	4.17778
LUSC	Lung	TCGA-22-A5C4-01	Tumor	45.7044	20200429	6.73333
OV	Ovary	TCGA-23-1021-01	Tumor	225.26	20200429	2.44444
OV	Ovary	TCGA-23-1022-01	Tumor	225.616	20200429	4.42222
OV	Ovary	TCGA-23-1027-01	Tumor	1343.08	20200429	1.33333
OV	Ovary	TCGA-23-1029-01	Tumor	154.575	20200429	1.91111
OV	Ovary	TCGA-23-1030-01	Tumor	785.708	20200429	1.71111
OV	Ovary	TCGA-23-1110-01	Tumor	18.0051	20200429	6.62222
OV	Ovary	TCGA-23-1111-01	Tumor	117.901	20200429	1.42222
OV	Ovary	TCGA-23-1113-01	Tumor	230.982	20200429	1.44444
OV	Ovary	TCGA-23-1114-01	Tumor	79.1908	20200429	3.44444
OV	Ovary	TCGA-23-1116-01	Tumor	1958.52	20200429	9.37778
OV	Ovary	TCGA-23-1118-01	Tumor	662.851	20200429	2.64444
OV	Ovary	TCGA-23-1122-01	Tumor	346.797	20200429	3.57778
OV	Ovary	TCGA-23-1123-01	Tumor	965.962	20200429	1.88889
OV	Ovary	TCGA-23-1809-01	Tumor	47.2516	20200429	1.2
OV	Ovary	TCGA-23-2077-01	Tumor	1393.76	20200429	3.28889
OV	Ovary	TCGA-23-2078-01	Tumor	73.6956	20200429	10.9111
OV	Ovary	TCGA-23-2084-01	Tumor	401.702	20200429	6.48889
OV	Ovary	TCGA-24-0966-01	Tumor	699.019	20200429	0.511111
OV	Ovary	TCGA-24-0970-01	Tumor	100.808	20200429	0.711111
OV	Ovary	TCGA-24-0979-01	Tumor	380.244	20200429	2.35556
OV	Ovary	TCGA-24-0982-01	Tumor	68.8253	20200429	3.53333
OV	Ovary	TCGA-24-1103-01	Tumor	413.002	20200429	1.46667
OV	Ovary	TCGA-24-1104-01	Tumor	788.516	20200429	2.35556
OV	Ovary	TCGA-24-1413-01	Tumor	301.684	20200429	1.15556
OV	Ovary	TCGA-24-1416-01	Tumor	1082.42	20200429	0.444444
OV	Ovary	TCGA-24-1417-01	Tumor	95.5536	20200429	1.82222
OV	Ovary	TCGA-24-1418-01	Tumor	696.703	20200429	1.31111
OV	Ovary	TCGA-24-1419-01	Tumor	86.0887	20200429	0.888889
OV	Ovary	TCGA-24-1422-01	Tumor	134.783	20200429	5.62222
OV	Ovary	TCGA-24-1423-01	Tumor	1382.98	20200429	2.46667
OV	Ovary	TCGA-24-1424-01	Tumor	478.368	20200429	1.6
OV	Ovary	TCGA-24-1425-01	Tumor	301.135	20200429	3.24444
OV	Ovary	TCGA-24-1426-01	Tumor	131.7	20200429	12.1111
OV	Ovary	TCGA-24-1427-01	Tumor	94.1401	20200429	1.46667
OV	Ovary	TCGA-24-1428-01	Tumor	256.262	20200429	2.17778
OV	Ovary	TCGA-24-1430-01	Tumor	73.8932	20200429	1.02222
OV	Ovary	TCGA-24-1431-01	Tumor	136.675	20200429	16.3778
OV	Ovary	TCGA-24-1434-01	Tumor	871.014	20200429	1.86667
OV	Ovary	TCGA-24-1435-01	Tumor	310.604	20200429	2.46667
OV	Ovary	TCGA-24-1464-01	Tumor	96.8909	20200429	1.37778
OV	Ovary	TCGA-24-1467-01	Tumor	339.096	20200429	0.911111
OV	Ovary	TCGA-24-1469-01	Tumor	73.5663	20200429	4.88889
OV	Ovary	TCGA-24-1470-01	Tumor	6811.7	20200429	1.64444
OV	Ovary	TCGA-24-1471-01	Tumor	82.9466	20200429	1.22222
OV	Ovary	TCGA-24-1474-01	Tumor	174.104	20200429	1.71111
OV	Ovary	TCGA-24-1550-01	Tumor	15.4431	20200429	1.33333
OV	Ovary	TCGA-24-1551-01	Tumor	650.867	20200429	1.11111
OV	Ovary	TCGA-24-1552-01	Tumor	1512.76	20200429	1.35556
OV	Ovary	TCGA-24-1562-01	Tumor	703.392	20200429	0.711111
OV	Ovary	TCGA-24-1565-01	Tumor	2130.02	20200429	0.755556
OV	Ovary	TCGA-24-1603-01	Tumor	767.838	20200429	0.822222
OV	Ovary	TCGA-24-1616-01	Tumor	252.751	20200429	1.37778
OV	Ovary	TCGA-24-1842-01	Tumor	219.617	20200429	1.31111
OV	Ovary	TCGA-24-1843-01	Tumor	264.627	20200429	1.82222
OV	Ovary	TCGA-24-1844-01	Tumor	138.002	20200429	3.64444
OV	Ovary	TCGA-24-1845-01	Tumor	249.698	20200429	10.2889
OV	Ovary	TCGA-24-1846-01	Tumor	153.29	20200429	3.97778
OV	Ovary	TCGA-24-1847-01	Tumor	646.999	20200429	2.42222
OV	Ovary	TCGA-24-1850-01	Tumor	209.851	20200429	2.48889
OV	Ovary	TCGA-24-2024-01	Tumor	542.309	20200429	3.33333
OV	Ovary	TCGA-24-2033-01	Tumor	143.611	20200429	2.57778
OV	Ovary	TCGA-24-2035-01	Tumor	247.453	20200429	6.46667
OV	Ovary	TCGA-24-2036-01	Tumor	533.074	20200429	1.31111
OV	Ovary	TCGA-24-2038-01	Tumor	1768.67	20200429	0.422222
OV	Ovary	TCGA-24-2254-01	Tumor	195.649	20200429	2.46667
OV	Ovary	TCGA-24-2261-01	Tumor	266.11	20200429	1.37778
OV	Ovary	TCGA-24-2262-01	Tumor	2510.89	20200429	3.66667
OV	Ovary	TCGA-24-2267-01	Tumor	428.087	20200429	2.95556
OV	Ovary	TCGA-24-2271-01	Tumor	761.705	20200429	2.88889
OV	Ovary	TCGA-24-2280-01	Tumor	17.7222	20200429	6.55556
OV	Ovary	TCGA-24-2281-01	Tumor	324.349	20200429	3.57778
OV	Ovary	TCGA-24-2288-01	Tumor	212.86	20200429	5.93333
OV	Ovary	TCGA-24-2289-01	Tumor	223.433	20200429	4.31111
OV	Omentum	TCGA-24-2290-01	Tumor	1355.67	20200429	1.24444
OV	Omentum	TCGA-24-2293-01	Tumor	144.894	20200429	7.04444
OV	Ovary	TCGA-24-2298-01	Tumor	165.64	20200429	4.31111
OV	Ovary	TCGA-25-1312-01	Tumor	136.867	20200429	0.266667
OV	Ovary	TCGA-25-1313-01	Tumor	387.217	20200429	5.73333
OV	Ovary	TCGA-25-1315-01	Tumor	21.6072	20200429	1.77778
OV	Ovary	TCGA-25-1316-01	Tumor	8.3804	20200429	0.355556
OV	Ovary	TCGA-25-1319-01	Tumor	216.218	20200429	1.28889
OV	Ovary	TCGA-25-1320-01	Tumor	65.1209	20200429	3.15556
OV	Ovary	TCGA-25-1321-01	Tumor	288.909	20200429	1.06667
OV	Ovary	TCGA-25-1323-01	Tumor	103.952	20200429	2.93333
OV	Ovary	TCGA-25-1326-01	Tumor	273.668	20200429	6.97778
OV	Ovary	TCGA-25-1328-01	Tumor	195.25	20200429	1.73333
OV	Ovary	TCGA-25-1329-01	Tumor	196.448	20200429	2.08889
OV	Ovary	TCGA-25-2042-01	Tumor	235.03	20200429	9.13333
OV	Ovary	TCGA-25-2391-01	Tumor	1915.88	20200429	1.66667
OV	Ovary	TCGA-25-2392-01	Tumor	343.467	20200429	2.93333
OV	Ovary	TCGA-25-2393-01	Tumor	113.68	20200429	1.88889
OV	Ovary	TCGA-25-2396-01	Tumor	423.149	20200429	0.511111
OV	Ovary	TCGA-25-2398-01	Tumor	173.113	20200429	1.11111
OV	Ovary	TCGA-25-2399-01	Tumor	525.847	20200429	1.28889
OV	Ovary	TCGA-25-2400-01	Tumor	156.179	20200429	2.51111
OV	Ovary	TCGA-25-2401-01	Tumor	563.342	20200429	1.82222
OV	Ovary	TCGA-25-2404-01	Tumor	1344.52	20200429	1.26667
OV	Ovary	TCGA-25-2409-01	Tumor	2149.07	20200429	0.6
GBM	Brain	TCGA-26-1442-01	Tumor	0.09585	20200429	0.622222
GBM	Brain	TCGA-26-5132-01	Tumor	0	20200429	0.866667
GBM	Brain	TCGA-26-5133-01	Tumor	0.0471975	20200429	0.644444
GBM	Brain	TCGA-26-5134-01	Tumor	0	20200429	0.977778
GBM	Brain	TCGA-26-5135-01	Tumor	0.391657	20200429	1.02222
GBM	Brain	TCGA-26-5136-01	Tumor	0.104	20200429	0.844444
GBM	Brain	TCGA-26-5139-01	Tumor	0.299001	20200429	0.822222
GBM	Brain	TCGA-27-1830-01	Tumor	0.365784	20200429	0.822222
GBM	Brain	TCGA-27-1831-01	Tumor	0.102975	20200429	1.04444
GBM	Brain	TCGA-27-1832-01	Tumor	2.37988	20200429	0.666667
GBM	Brain	TCGA-27-1834-01	Tumor	0.0504855	20200429	0.888889
GBM	Brain	TCGA-27-1835-01	Tumor	0.0490562	20200429	1.28889
GBM	Brain	TCGA-27-1837-01	Tumor	0	20200429	0.755556
GBM	Brain	TCGA-27-2519-01	Tumor	0.457979	20200429	0.822222
GBM	Brain	TCGA-27-2521-01	Tumor	0.166254	20200429	1.08889
GBM	Brain	TCGA-27-2523-01	Tumor	0	20200429	0.866667
GBM	Brain	TCGA-27-2524-01	Tumor	0.471219	20200429	0.711111
GBM	Brain	TCGA-27-2526-01	Tumor	0.0421531	20200429	0.955556
GBM	Brain	TCGA-27-2528-01	Tumor	0.604209	20200429	1.11111
GBM	Brain	TCGA-28-1747-01	Tumor	0.0927532	20200429	0.933333
GBM	Brain	TCGA-28-1753-01	Tumor	0	20200429	0.866667
GBM	Brain	TCGA-28-2499-01	Tumor	0.241709	20200429	0.577778
GBM	Brain	TCGA-28-2509-01	Tumor	0.237458	20200429	0.977778
GBM	NA	TCGA-28-2510-01	Tumor	0.701559	20200429	0.533333
GBM	Brain	TCGA-28-2513-01	Tumor	0.469583	20200429	1.66667
GBM	Brain	TCGA-28-2514-01	Tumor	0.231536	20200429	0.977778
GBM	Brain	TCGA-28-5204-01	Tumor	0.0510713	20200429	0.777778
GBM	Brain	TCGA-28-5207-01	Tumor	0	20200429	0.866667
GBM	Brain	TCGA-28-5208-01	Tumor	0.179337	20200429	1.13333
GBM	Brain	TCGA-28-5209-01	Tumor	0	20200429	1.66667
GBM	Brain	TCGA-28-5213-01	Tumor	8.13861	20200429	0.933333
GBM	Brain	TCGA-28-5215-01	Tumor	0.286331	20200429	0.511111
GBM	Brain	TCGA-28-5216-01	Tumor	0.618888	20200429	0.8
GBM	Brain	TCGA-28-5218-01	Tumor	0.455516	20200429	0.355556
GBM	Brain	TCGA-28-5220-01	Tumor	0.0923354	20200429	0.644444
OV	Ovary	TCGA-29-1688-01	Tumor	260.494	20200429	1.57778
OV	Ovary	TCGA-29-1691-01	Tumor	517.827	20200429	4.75556
OV	Ovary	TCGA-29-1693-01	Tumor	166.176	20200429	3.51111
OV	Ovary	TCGA-29-1694-01	Tumor	1787.88	20200429	0.888889
OV	Ovary	TCGA-29-1695-01	Tumor	160.316	20200429	1.2
OV	Ovary	TCGA-29-1696-01	Tumor	1533.12	20200429	1.24444
OV	Ovary	TCGA-29-1697-01	Tumor	147.595	20200429	1.11111
OV	Ovary	TCGA-29-1701-01	Tumor	352.933	20200429	2.75556
OV	Ovary	TCGA-29-1703-01	Tumor	135.696	20200429	1.48889
OV	Ovary	TCGA-29-1705-01	Tumor	432.83	20200429	0.933333
OV	Ovary	TCGA-29-1707-02	Recurrent	6142.79	20200429	1.04444
OV	Ovary	TCGA-29-1710-01	Tumor	951	20200429	1.35556
OV	Ovary	TCGA-29-1711-01	Tumor	194.519	20200429	1.17778
OV	Ovary	TCGA-29-1761-01	Tumor	46.4662	20200429	4.31111
OV	Ovary	TCGA-29-1762-01	Tumor	70.2946	20200429	1.8
OV	Ovary	TCGA-29-1763-01	Tumor	171.274	20200429	9.42222
OV	Peritoneum ovary	TCGA-29-1766-01	Tumor	158.199	20200429	3.28889
OV	Ovary	TCGA-29-1768-01	Tumor	33.344	20200429	1.15556
OV	Ovary	TCGA-29-1769-01	Tumor	333.993	20200429	1.75556
OV	Ovary	TCGA-29-1770-01	Tumor	324.999	20200429	7.17778
OV	Ovary	TCGA-29-1774-01	Tumor	43.3509	20200429	1.93333
OV	Ovary	TCGA-29-1776-01	Tumor	160.929	20200429	1.24444
OV	Ovary	TCGA-29-1777-01	Tumor	49.3112	20200429	2.93333
OV	Ovary	TCGA-29-1778-01	Tumor	759.596	20200429	1.28889
OV	Ovary	TCGA-29-1781-01	Tumor	173.667	20200429	2.28889
OV	Ovary	TCGA-29-1783-01	Tumor	212.645	20200429	1.62222
OV	Ovary	TCGA-29-1784-01	Tumor	193.573	20200429	2.8
OV	Ovary	TCGA-29-1785-01	Tumor	1129.07	20200429	1.33333
OV	Ovary	TCGA-29-2427-01	Tumor	972.685	20200429	1.46667
OV	Omentum	TCGA-29-A5NZ-01	Tumor	71.195	20200429	1.06667
PRAD	Prostate	TCGA-2A-A8VL-01	Tumor	3.40113	20200429	0.444444
PRAD	Prostate	TCGA-2A-A8VO-01	Tumor	483.81	20200429	0.555556
PRAD	Prostate	TCGA-2A-A8VT-01	Tumor	12.0634	20200429	0.822222
PRAD	Prostate	TCGA-2A-A8VV-01	Tumor	5.32623	20200429	0.511111
PRAD	Prostate	TCGA-2A-A8VX-01	Tumor	0.365829	20200429	0.711111
PRAD	Prostate	TCGA-2A-A8W1-01	Tumor	1.44923	20200429	0.488889
PRAD	Prostate	TCGA-2A-A8W3-01	Tumor	13.4552	20200429	0.755556
PRAD	Prostate	TCGA-2A-AAYF-01	Tumor	406.524	20200429	0.311111
PRAD	Prostate	TCGA-2A-AAYO-01	Tumor	574.4	20200429	0.466667
PRAD	Prostate	TCGA-2A-AAYU-01	Tumor	1.50597	20200429	0.466667
UCEC	Endometrial	TCGA-2E-A9G8-01	Tumor	453.101	20200429	1.26667
BLCA	Bladder	TCGA-2F-A9KO-01	Tumor	62.7871	20200429	10.0889
BLCA	Bladder	TCGA-2F-A9KP-01	Tumor	6.10189	20200429	2.62222
BLCA	Bladder	TCGA-2F-A9KQ-01	Tumor	3.83729	20200429	1.24444
BLCA	Bladder	TCGA-2F-A9KR-01	Tumor	86.4593	20200429	4.15556
BLCA	Bladder	TCGA-2F-A9KT-01	Tumor	7.95405	20200429	6.48889
BLCA	Bladder	TCGA-2F-A9KW-01	Tumor	89.309	20200429	1.91111
TGCT	Testes	TCGA-2G-AAEW-01	Tumor	0.0367064	20200429	0.222222
TGCT	Testes	TCGA-2G-AAEX-01	Tumor	0.244954	20200429	0.466667
TGCT	Testes	TCGA-2G-AAF1-01	Tumor	0.0940635	20200429	0.0888889
TGCT	Testes	TCGA-2G-AAF4-01	Tumor	0	20200429	0.155556
TGCT	Testes	TCGA-2G-AAF6-01	Tumor	0.130062	20200429	0.355556
TGCT	Testes	TCGA-2G-AAF8-01	Tumor	0	20200429	0.2
TGCT	Testes	TCGA-2G-AAFE-01	Tumor	0.146503	20200429	1.02222
TGCT	Testes	TCGA-2G-AAFG-01	Tumor	0.0365014	20200429	0.4
TGCT	Testes	TCGA-2G-AAFH-01	Tumor	0.086714	20200429	0.4
TGCT	Testes	TCGA-2G-AAFI-01	Tumor	0	20200429	0.177778
TGCT	Testes	TCGA-2G-AAFJ-01	Tumor	26.0347	20200429	0.355556
TGCT	Testes	TCGA-2G-AAFL-01	Tumor	0.238226	20200429	0.333333
TGCT	Testes	TCGA-2G-AAFM-01	Tumor	0	20200429	0.377778
TGCT	Testes	TCGA-2G-AAFN-01	Tumor	0.160699	20200429	0.222222
TGCT	Testes	TCGA-2G-AAFO-01	Tumor	0.233576	20200429	0.222222
TGCT	Testes	TCGA-2G-AAFV-01	Tumor	11.0791	20200429	0.444444
TGCT	Testes	TCGA-2G-AAFY-01	Tumor	0.0472965	20200429	0.177778
TGCT	Testes	TCGA-2G-AAFZ-01	Tumor	15.6673	20200429	0.377778
TGCT	Testes	TCGA-2G-AAG0-01	Tumor	0.0442112	20200429	0.466667
TGCT	Testes	TCGA-2G-AAG3-01	Tumor	359.31	20200429	0.266667
TGCT	Testes	TCGA-2G-AAG5-01	Tumor	82.1075	20200429	0.244444
TGCT	Testes	TCGA-2G-AAG6-01	Tumor	104.719	20200429	0.177778
TGCT	Testes	TCGA-2G-AAG7-01	Tumor	0.485029	20200429	0.444444
TGCT	Testes	TCGA-2G-AAG8-01	Tumor	0.15772	20200429	0.266667
TGCT	Testes	TCGA-2G-AAG9-01	Tumor	0	20200429	0.377778
TGCT	Testes	TCGA-2G-AAGA-01	Tumor	0.154355	20200429	0.355556
TGCT	Testes	TCGA-2G-AAGC-01	Tumor	0.257748	20200429	0.311111
TGCT	Testes	TCGA-2G-AAGE-01	Tumor	0.0565329	20200429	0.288889
TGCT	Testes	TCGA-2G-AAGF-01	Tumor	0.68172	20200429	0.133333
TGCT	Testes	TCGA-2G-AAGG-01	Tumor	217.578	20200429	0.644444
TGCT	Testes	TCGA-2G-AAGI-01	Tumor	51.6842	20200429	0.244444
TGCT	Testes	TCGA-2G-AAGJ-01	Tumor	0.566104	20200429	0.333333
TGCT	Testes	TCGA-2G-AAGK-01	Tumor	11.4577	20200429	0.155556
TGCT	Testes	TCGA-2G-AAGM-01	Tumor	0.231206	20200429	0.555556
TGCT	Testes	TCGA-2G-AAGN-01	Tumor	0.151585	20200429	0.0222222
TGCT	Testes	TCGA-2G-AAGO-01	Tumor	0.344519	20200429	0.355556
TGCT	Testes	TCGA-2G-AAGP-01	Tumor	45.6013	20200429	0.4
TGCT	Testes	TCGA-2G-AAGS-01	Tumor	0.256731	20200429	0.222222
TGCT	Testes	TCGA-2G-AAGT-01	Tumor	7.78853	20200429	0.4
TGCT	Testes	TCGA-2G-AAGV-01	Tumor	315.234	20200429	0.111111
TGCT	Testes	TCGA-2G-AAGW-01	Tumor	0	20200429	0.355556
TGCT	Testes	TCGA-2G-AAGX-01	Tumor	20.1581	20200429	0.2
TGCT	Testes	TCGA-2G-AAGY-01	Tumor	34.111	20200429	0.177778
TGCT	Testes	TCGA-2G-AAGZ-01	Tumor	0.207743	20200429	0.333333
TGCT	Testes	TCGA-2G-AAH0-01	Tumor	0.0423502	20200429	0.177778
TGCT	Testes	TCGA-2G-AAH2-01	Tumor	0.519136	20200429	0.222222
TGCT	Testes	TCGA-2G-AAH3-01	Tumor	0.227975	20200429	0.555556
TGCT	Testes	TCGA-2G-AAH4-01	Tumor	0.840287	20200429	0.2
TGCT	Testes	TCGA-2G-AAH8-01	Tumor	0	20200429	0.466667
TGCT	Testes	TCGA-2G-AAHA-01	Tumor	0	20200429	0.244444
TGCT	Testes	TCGA-2G-AAHC-01	Tumor	0.136933	20200429	0.155556
TGCT	Testes	TCGA-2G-AAHG-01	Tumor	0.144567	20200429	0.155556
TGCT	Testes	TCGA-2G-AAHL-01	Tumor	0	20200429	0.266667
TGCT	Testes	TCGA-2G-AAHN-01	Tumor	0.0525031	20200429	0.377778
TGCT	Testes	TCGA-2G-AAHP-01	Tumor	0.651854	20200429	0.2
TGCT	Testes	TCGA-2G-AAHT-01	Tumor	0	20200429	0.222222
TGCT	Testes	TCGA-2G-AAKD-01	Tumor	0.0674816	20200429	0.266667
TGCT	Testes	TCGA-2G-AAKG-01	Tumor	2.28416	20200429	0.4
TGCT	Testes	TCGA-2G-AAKH-01	Tumor	0.0865898	20200429	1.04444
TGCT	Testes	TCGA-2G-AAKL-01	Tumor	0	20200429	0.444444
TGCT	Testes	TCGA-2G-AAKM-01	Tumor	0.0508366	20200429	0.0888889
TGCT	NA	TCGA-2G-AAKO-01	Tumor	0.0928298	20200429	0.0444444
TGCT	Testes	TCGA-2G-AAL5-01	Tumor	22.8248	20200429	0.4
TGCT	Testes	TCGA-2G-AAL7-01	Tumor	0	20200429	0.422222
TGCT	NA	TCGA-2G-AALF-01	Tumor	0.888403	20200429	0.266667
TGCT	NA	TCGA-2G-AALG-01	Tumor	184.307	20200429	0.111111
TGCT	NA	TCGA-2G-AALN-01	Tumor	30.0549	20200429	0.155556
TGCT	NA	TCGA-2G-AALO-01	Tumor	194.745	20200429	0.244444
TGCT	Testes	TCGA-2G-AALP-01	Tumor	2.3365	20200429	0.733333
TGCT	NA	TCGA-2G-AALQ-01	Tumor	6.11551	20200429	0.266667
TGCT	NA	TCGA-2G-AALR-01	Tumor	1.43826	20200429	0.8
TGCT	NA	TCGA-2G-AALS-01	Tumor	11.8184	20200429	0.2
TGCT	NA	TCGA-2G-AALT-01	Tumor	153.644	20200429	0.133333
TGCT	NA	TCGA-2G-AALW-01	Tumor	447.048	20200429	0.555556
TGCT	NA	TCGA-2G-AALX-01	Tumor	244.149	20200429	0.133333
TGCT	NA	TCGA-2G-AALY-01	Tumor	11.8154	20200429	0.244444
TGCT	NA	TCGA-2G-AALZ-01	Tumor	1.52925	20200429	0.2
TGCT	NA	TCGA-2G-AAM2-01	Tumor	0.39594	20200429	0.2
TGCT	NA	TCGA-2G-AAM3-01	Tumor	795.712	20200429	0.355556
TGCT	NA	TCGA-2G-AAM4-01	Tumor	1.75927	20200429	0.355556
ESCA	Esophagus	TCGA-2H-A9GF-01	Tumor	316.996	20200429	5.15556
ESCA	Esophagus	TCGA-2H-A9GH-01	Tumor	7034.24	20200429	2.4
ESCA	Esophagus	TCGA-2H-A9GI-01	Tumor	17805.5	20200429	3.62222
ESCA	Esophagus	TCGA-2H-A9GJ-01	Tumor	1061.15	20200429	1.8
ESCA	Esophagus	TCGA-2H-A9GK-01	Tumor	3597.95	20200429	3.28889
ESCA	Esophagus	TCGA-2H-A9GL-01	Tumor	263.514	20200429	4
ESCA	Esophagus	TCGA-2H-A9GM-01	Tumor	1274.87	20200429	1.95556
ESCA	Esophagus	TCGA-2H-A9GN-01	Tumor	2599.89	20200429	2.22222
ESCA	Esophagus	TCGA-2H-A9GO-01	Tumor	567.946	20200429	2.64444
ESCA	Esophagus	TCGA-2H-A9GQ-01	Tumor	47.8978	20200429	2.37778
ESCA	Esophagus	TCGA-2H-A9GR-01	Tumor	1706.82	20200429	6.06667
PAAD	Pancreas	TCGA-2J-AAB1-01	Tumor	1309.95	20200429	1.51111
PAAD	Pancreas	TCGA-2J-AAB4-01	Tumor	4389.6	20200429	0.6
PAAD	Pancreas	TCGA-2J-AAB6-01	Tumor	851.822	20200429	1.22222
PAAD	Pancreas	TCGA-2J-AAB8-01	Tumor	2897.26	20200429	0.977778
PAAD	Pancreas	TCGA-2J-AAB9-01	Tumor	702.644	20200429	0.444444
PAAD	Pancreas	TCGA-2J-AABA-01	Tumor	8506.66	20200429	0.622222
PAAD	Pancreas	TCGA-2J-AABE-01	Tumor	5222.07	20200429	0.644444
PAAD	Pancreas	TCGA-2J-AABF-01	Tumor	1338.64	20200429	0.955556
PAAD	Pancreas	TCGA-2J-AABH-01	Tumor	1672.77	20200429	0.844444
PAAD	Pancreas	TCGA-2J-AABI-01	Tumor	2616.11	20200429	0.666667
PAAD	Pancreas	TCGA-2J-AABK-01	Tumor	834.113	20200429	0.822222
PAAD	Pancreas	TCGA-2J-AABO-01	Tumor	304.81	20200429	1.4
PAAD	Pancreas	TCGA-2J-AABP-01	Tumor	0.0958967	20200429	2.02222
PAAD	Pancreas	TCGA-2J-AABR-01	Tumor	2469.72	20200429	0.222222
PAAD	Pancreas	TCGA-2J-AABT-01	Tumor	1332.55	20200429	0.6
PAAD	Pancreas	TCGA-2J-AABV-01	Tumor	170.809	20200429	0.244444
KIRP	Kidney	TCGA-2K-A9WE-01	Tumor	59.0843	20200429	1.17778
PAAD	Pancreas	TCGA-2L-AAQA-01	Tumor	2503.66	20200429	1.2
PAAD	Pancreas	TCGA-2L-AAQE-01	Tumor	2752.78	20200429	0.733333
PAAD	Pancreas	TCGA-2L-AAQI-01	Tumor	1036.22	20200429	0.622222
PAAD	Pancreas	TCGA-2L-AAQJ-01	Tumor	3732.59	20200429	1.82222
PAAD	Pancreas	TCGA-2L-AAQL-01	Tumor	2148.64	20200429	1.04444
PAAD	Pancreas	TCGA-2L-AAQM-01	Tumor	0.759492	20200429	0.688889
LIHC	Liver	TCGA-2V-A95S-01	Tumor	4102.69	20200429	1.8
CESC	Cervical	TCGA-2W-A8YY-01	Tumor	41.5359	20200429	217.911
TGCT	Testes	TCGA-2X-A9D5-01	Tumor	0.16437	20200429	0.222222
TGCT	Testes	TCGA-2X-A9D6-01	Tumor	0.0891515	20200429	0.266667
LIHC	Liver	TCGA-2Y-A9GS-01	Tumor	14.0607	20200429	1.24444
LIHC	Liver	TCGA-2Y-A9GT-01	Tumor	5.13763	20200429	1.77778
LIHC	Liver	TCGA-2Y-A9GU-01	Tumor	0.77373	20200429	2.91111
LIHC	Liver	TCGA-2Y-A9GV-01	Tumor	26.0217	20200429	1.26667
LIHC	Liver	TCGA-2Y-A9GW-01	Tumor	1898.14	20200429	1.53333
LIHC	Liver	TCGA-2Y-A9GX-01	Tumor	127.217	20200429	1.15556
LIHC	Liver	TCGA-2Y-A9GY-01	Tumor	0.730265	20200429	1.4
LIHC	Liver	TCGA-2Y-A9GZ-01	Tumor	16.8892	20200429	1.82222
LIHC	Liver	TCGA-2Y-A9H0-01	Tumor	47.5829	20200429	1.6
LIHC	Liver	TCGA-2Y-A9H1-01	Tumor	1118.36	20200429	2.66667
LIHC	Liver	TCGA-2Y-A9H2-01	Tumor	89.9533	20200429	1.02222
LIHC	Liver	TCGA-2Y-A9H3-01	Tumor	5.60641	20200429	3.26667
LIHC	Liver	TCGA-2Y-A9H4-01	Tumor	3.10992	20200429	1.33333
LIHC	Liver	TCGA-2Y-A9H5-01	Tumor	22.695	20200429	1.53333
LIHC	Liver	TCGA-2Y-A9H6-01	Tumor	412.781	20200429	1.15556
LIHC	Liver	TCGA-2Y-A9H7-01	Tumor	230.779	20200429	1.55556
LIHC	Liver	TCGA-2Y-A9H8-01	Tumor	74.6232	20200429	1.37778
LIHC	Liver	TCGA-2Y-A9H9-01	Tumor	10.2233	20200429	2.53333
LIHC	Liver	TCGA-2Y-A9HA-01	Tumor	31.5209	20200429	2.8
LIHC	Liver	TCGA-2Y-A9HB-01	Tumor	42.1487	20200429	1.4
KIRP	Kidney	TCGA-2Z-A9J1-01	Tumor	484.943	20200429	1.77778
KIRP	Kidney	TCGA-2Z-A9J2-01	Tumor	18.5934	20200429	1.57778
KIRP	Kidney	TCGA-2Z-A9J3-01	Tumor	908.195	20200429	2.64444
KIRP	Kidney	TCGA-2Z-A9J5-01	Tumor	351.189	20200429	1.86667
KIRP	Kidney	TCGA-2Z-A9J6-01	Tumor	509.424	20200429	1.06667
KIRP	Kidney	TCGA-2Z-A9J7-01	Tumor	104.771	20200429	0.777778
KIRP	Kidney	TCGA-2Z-A9J8-01	Tumor	55.8853	20200429	0.555556
KIRP	Kidney	TCGA-2Z-A9JD-01	Tumor	4.3043	20200429	1.86667
KIRP	Kidney	TCGA-2Z-A9JE-01	Tumor	209.453	20200429	1.77778
KIRP	Kidney	TCGA-2Z-A9JG-01	Tumor	20.5187	20200429	1.66667
KIRP	Kidney	TCGA-2Z-A9JI-01	Tumor	10.5559	20200429	0.155556
KIRP	Kidney	TCGA-2Z-A9JJ-01	Tumor	69.5162	20200429	0.4
KIRP	Kidney	TCGA-2Z-A9JK-01	Tumor	0.661414	20200429	1.68889
KIRP	Kidney	TCGA-2Z-A9JL-01	Tumor	560.158	20200429	1.66667
KIRP	Kidney	TCGA-2Z-A9JM-01	Tumor	259.2	20200429	1.06667
KIRP	Kidney	TCGA-2Z-A9JN-01	Tumor	1346.47	20200429	0.266667
KIRP	Kidney	TCGA-2Z-A9JO-01	Tumor	7.45422	20200429	0.577778
KIRP	Kidney	TCGA-2Z-A9JP-01	Tumor	276.94	20200429	1.2
KIRP	Kidney	TCGA-2Z-A9JQ-01	Tumor	1023.11	20200429	1.51111
KIRP	Kidney	TCGA-2Z-A9JR-01	Tumor	814.809	20200429	0.977778
KIRP	Kidney	TCGA-2Z-A9JS-01	Tumor	616.535	20200429	2.11111
KIRP	Kidney	TCGA-2Z-A9JT-01	Tumor	562.74	20200429	1.55556
OV	Ovary	TCGA-30-1714-01	Tumor	1991.36	20200429	1.53333
OV	Ovary	TCGA-30-1718-01	Tumor	198.777	20200429	4.08889
OV	Ovary	TCGA-30-1853-01	Tumor	110.371	20200429	2.04444
OV	Ovary	TCGA-30-1857-01	Tumor	1447.53	20200429	2.4
OV	Ovary	TCGA-30-1862-01	Tumor	201.567	20200429	2.26667
OV	Ovary	TCGA-30-1891-01	Tumor	110.204	20200429	1.4
OV	Ovary	TCGA-31-1950-01	Tumor	1752.7	20200429	2.68889
OV	Ovary	TCGA-31-1953-01	Tumor	68.6826	20200429	2.71111
OV	Ovary	TCGA-31-1959-01	Tumor	225.156	20200429	2.15556
GBM	Brain	TCGA-32-1970-01	Tumor	0.0454996	20200429	1.33333
GBM	Brain	TCGA-32-1980-01	Tumor	0.421633	20200429	0.266667
GBM	Brain	TCGA-32-1982-01	Tumor	0.122644	20200429	1.28889
GBM	Brain	TCGA-32-2615-01	Tumor	0.660818	20200429	0.6
GBM	Brain	TCGA-32-2616-01	Tumor	0	20200429	20.6444
GBM	Brain	TCGA-32-2632-01	Tumor	0.0453377	20200429	1.71111
GBM	Brain	TCGA-32-2634-01	Tumor	0	20200429	0.866667
GBM	Brain	TCGA-32-2638-01	Tumor	0.25761	20200429	0.911111
GBM	Brain	TCGA-32-4213-01	Tumor	0.19331	20200429	0.844444
GBM	Brain	TCGA-32-5222-01	Tumor	0.0779567	20200429	1.15556
LUSC	Lung	TCGA-33-4532-01	Tumor	22.0167	20200429	6.55556
LUSC	Lung	TCGA-33-4533-01	Tumor	11.5184	20200429	5.33333
LUSC	Lung	TCGA-33-4538-01	Tumor	975.447	20200429	3.33333
LUSC	Lung	TCGA-33-4547-01	Tumor	448.917	20200429	3.26667
LUSC	Lung	TCGA-33-4566-01	Tumor	49.865	20200429	25.4
LUSC	Lung	TCGA-33-4582-01	Tumor	49.5707	20200429	3.44444
LUSC	Lung	TCGA-33-4583-01	Tumor	695.984	20200429	10.2889
LUSC	Lung	TCGA-33-4586-01	Tumor	159.045	20200429	6.48889
LUSC	Lung	TCGA-33-4587-01	Tumor	27.9526	20200429	3.97778
LUSC	Lung	TCGA-33-4589-01	Tumor	517.148	20200429	2.13333
LUSC	Lung	TCGA-33-6737-01	Tumor	556.628	20200429	8.02222
LUSC	Lung	TCGA-33-6738-01	Tumor	68.2615	20200429	6.11111
LUSC	Lung	TCGA-33-A4WN-01	Tumor	145.627	20200429	3.71111
LUSC	Lung	TCGA-33-A5GW-01	Tumor	682.039	20200429	3.44444
LUSC	Lung	TCGA-33-AAS8-01	Tumor	9.94767	20200429	4.46667
LUSC	Lung	TCGA-33-AASB-01	Tumor	1130.08	20200429	7.44444
LUSC	Lung	TCGA-33-AASD-01	Tumor	17.8155	20200429	6.8
LUSC	Lung	TCGA-33-AASI-01	Tumor	68.4248	20200429	7.86667
LUSC	Lung	TCGA-33-AASJ-01	Tumor	259.45	20200429	3.48889
LUSC	Lung	TCGA-33-AASL-01	Tumor	1606.28	20200429	5.57778
LUSC	Lung	TCGA-34-2596-01	Tumor	48.173	20200429	4.55556
LUSC	Lung	TCGA-34-2600-01	Tumor	5.45663	20200429	7.68889
LUSC	Lung	TCGA-34-2608-01	Tumor	140.726	20200429	2.57778
LUSC	Lung	TCGA-34-5231-01	Tumor	12.7229	20200429	12.4444
LUSC	Lung	TCGA-34-5232-01	Tumor	1747.24	20200429	3.53333
LUSC	Lung	TCGA-34-5234-01	Tumor	487.466	20200429	3.35556
LUSC	Lung	TCGA-34-5236-01	Tumor	118.804	20200429	3.91111
LUSC	Lung	TCGA-34-5239-01	Tumor	5.78591	20200429	4.46667
LUSC	Lung	TCGA-34-5240-01	Tumor	11.5202	20200429	2.88889
LUSC	Lung	TCGA-34-5241-01	Tumor	305.245	20200429	3.44444
LUSC	Lung	TCGA-34-5927-01	Tumor	20.7944	20200429	4.84444
LUSC	Lung	TCGA-34-5928-01	Tumor	13.197	20200429	6.53333
LUSC	Lung	TCGA-34-5929-01	Tumor	18.624	20200429	3.64444
LUSC	Lung	TCGA-34-7107-01	Tumor	35.3862	20200429	4.73333
LUSC	Lung	TCGA-34-8454-01	Tumor	70.9253	20200429	9.73333
LUSC	Lung	TCGA-34-8455-01	Tumor	14.2494	20200429	9.6
LUSC	Lung	TCGA-34-8456-01	Tumor	17.5838	20200429	0.511111
LUSC	Lung	TCGA-34-A5IX-01	Tumor	20.1957	20200429	5.35556
LUAD	Lung	TCGA-35-3615-01	Tumor	80.3666	20200429	2.33333
LUAD	Lung	TCGA-35-4122-01	Tumor	153.868	20200429	6.08889
LUAD	Lung	TCGA-35-4123-01	Tumor	69.4253	20200429	4.84444
LUAD	Lung	TCGA-35-5375-01	Tumor	79.6616	20200429	8.08889
LUSC	Lung	TCGA-37-3783-01	Tumor	94.6247	20200429	6.51111
LUSC	Lung	TCGA-37-3789-01	Tumor	1253.12	20200429	5.46667
LUSC	Lung	TCGA-37-3792-01	Tumor	675.981	20200429	17.0222
LUSC	Lung	TCGA-37-4129-01	Tumor	0.34654	20200429	0.0666667
LUSC	Lung	TCGA-37-4130-01	Tumor	5.49651	20200429	20.0889
LUSC	Lung	TCGA-37-4132-01	Tumor	3.08338	20200429	5.57778
LUSC	Lung	TCGA-37-4133-01	Tumor	444.903	20200429	4.75556
LUSC	Lung	TCGA-37-4135-01	Tumor	51.1205	20200429	5.2
LUSC	Lung	TCGA-37-4141-01	Tumor	28.3716	20200429	6.62222
LUSC	Lung	TCGA-37-5819-01	Tumor	32.2793	20200429	14.6
LUSC	Lung	TCGA-37-A5EL-01	Tumor	320.507	20200429	7.93333
LUSC	Lung	TCGA-37-A5EM-01	Tumor	280.24	20200429	6.04444
LUSC	Lung	TCGA-37-A5EN-01	Tumor	216.217	20200429	4.55556
LUAD	Lung	TCGA-38-4625-01	Tumor	99.1886	20200429	10.8667
LUAD	Lung	TCGA-38-4626-01	Tumor	62.6254	20200429	4.57778
LUAD	Lung	TCGA-38-4627-01	Tumor	148.223	20200429	0.577778
LUAD	Lung	TCGA-38-4628-01	Tumor	23.3835	20200429	2.4
LUAD	Lung	TCGA-38-4629-01	Tumor	167.991	20200429	5.26667
LUAD	Lung	TCGA-38-4630-01	Tumor	14.6725	20200429	2.13333
LUAD	Lung	TCGA-38-4631-01	Tumor	19.8776	20200429	13.9778
LUAD	Lung	TCGA-38-4632-01	Tumor	265.734	20200429	9.88889
LUAD	Lung	TCGA-38-6178-01	Tumor	941.953	20200429	1.06667
LUAD	Lung	TCGA-38-7271-01	Tumor	51.9921	20200429	1.15556
LUAD	Lung	TCGA-38-A44F-01	Tumor	483.874	20200429	0.244444
LUSC	Lung	TCGA-39-5011-01	Tumor	926.036	20200429	12.2
LUSC	Lung	TCGA-39-5016-01	Tumor	228.382	20200429	6.64444
LUSC	Lung	TCGA-39-5019-01	Tumor	86.124	20200429	3.28889
LUSC	Lung	TCGA-39-5021-01	Tumor	69.8573	20200429	2.33333
LUSC	Lung	TCGA-39-5022-01	Tumor	245.573	20200429	3.46667
LUSC	Lung	TCGA-39-5024-01	Tumor	451.739	20200429	3.71111
LUSC	Lung	TCGA-39-5027-01	Tumor	143.204	20200429	5.31111
LUSC	Lung	TCGA-39-5028-01	Tumor	623.643	20200429	3.22222
LUSC	Lung	TCGA-39-5029-01	Tumor	113.918	20200429	2.62222
LUSC	Lung	TCGA-39-5030-01	Tumor	15.7479	20200429	4.2
LUSC	Lung	TCGA-39-5031-01	Tumor	64.1618	20200429	11.2444
LUSC	Lung	TCGA-39-5034-01	Tumor	4.92518	20200429	10.1778
LUSC	Lung	TCGA-39-5035-01	Tumor	30.3665	20200429	2.55556
LUSC	Lung	TCGA-39-5036-01	Tumor	305.716	20200429	4.84444
LUSC	Lung	TCGA-39-5037-01	Tumor	10.5666	20200429	4.42222
LUSC	Lung	TCGA-39-5039-01	Tumor	187.072	20200429	3.15556
LUSC	Lung	TCGA-39-5040-01	Tumor	0.755421	20200429	9.17778
PAAD	Pancreas	TCGA-3A-A9I5-01	Tumor	6221.03	20200429	0.533333
PAAD	Pancreas	TCGA-3A-A9I7-01	Tumor	1753.98	20200429	0.288889
PAAD	Pancreas	TCGA-3A-A9I9-01	Tumor	1531.32	20200429	2.02222
PAAD	Pancreas	TCGA-3A-A9IB-01	Tumor	237.899	20200429	0.711111
PAAD	Pancreas	TCGA-3A-A9IC-01	Tumor	9619.06	20200429	0.622222
PAAD	Pancreas	TCGA-3A-A9IH-01	Tumor	2063.32	20200429	1
PAAD	Pancreas	TCGA-3A-A9IJ-01	Tumor	0.0632351	20200429	0.333333
PAAD	Pancreas	TCGA-3A-A9IL-01	Tumor	54.9894	20200429	0.111111
PAAD	Pancreas	TCGA-3A-A9IN-01	Tumor	0.241638	20200429	0.622222
PAAD	Pancreas	TCGA-3A-A9IO-01	Tumor	16.4916	20200429	0.155556
PAAD	Pancreas	TCGA-3A-A9IR-01	Tumor	0	20200429	0.266667
PAAD	Pancreas	TCGA-3A-A9IS-01	Tumor	0	20200429	0.6
PAAD	Pancreas	TCGA-3A-A9IU-01	Tumor	3083.24	20200429	0.666667
PAAD	Pancreas	TCGA-3A-A9IV-01	Tumor	8.71342	20200429	0.822222
PAAD	Pancreas	TCGA-3A-A9IX-01	Tumor	952.18	20200429	0.511111
PAAD	Pancreas	TCGA-3A-A9IZ-01	Tumor	5976.27	20200429	1.22222
PAAD	Pancreas	TCGA-3A-A9J0-01	Tumor	686.012	20200429	1.62222
SARC	Upper Extremity - Upper arm/elbow	TCGA-3B-A9HI-01	Tumor	0.289873	20200429	0.911111
SARC	Lower Extremity - Groin	TCGA-3B-A9HJ-01	Tumor	0.115816	20200429	0.177778
SARC	Retroperitoneum/Upper abdominal - Retroperitoneum	TCGA-3B-A9HL-01	Tumor	1.9877	20200429	0.955556
SARC	Retroperitoneum/Upper abdominal - Intraabdominal	TCGA-3B-A9HO-01	Tumor	0.637823	20200429	1.15556
SARC	Retroperitoneum/Upper abdominal - Retroperitoneum	TCGA-3B-A9HP-01	Tumor	2.22676	20200429	0.844444
SARC	Retroperitoneum/Upper abdominal - Retroperitoneum	TCGA-3B-A9HQ-01	Tumor	3.69532	20200429	1.26667
SARC	Lower Extremity - Thigh/knee	TCGA-3B-A9HR-01	Tumor	0.038541	20200429	0.622222
SARC	Retroperitoneum/Upper abdominal - Retroperitoneum	TCGA-3B-A9HS-01	Tumor	2.04305	20200429	1.33333
SARC	Head and Neck - Other (please specify	TCGA-3B-A9HT-01	Tumor	3.7246	20200429	6.84444
SARC	Retroperitoneum/Upper abdominal - Retroperitoneum	TCGA-3B-A9HU-01	Tumor	3.35696	20200429	0.666667
SARC	Gynecological - Uterus	TCGA-3B-A9HV-01	Tumor	1.10966	20200429	0.911111
SARC	Retroperitoneum/Upper abdominal - Colon	TCGA-3B-A9HX-01	Tumor	2.64214	20200429	0.844444
SARC	Lower Extremity - Thigh/knee	TCGA-3B-A9HY-01	Tumor	0.0495644	20200429	0.933333
SARC	Chest - Mediastinum	TCGA-3B-A9HZ-01	Tumor	2.60044	20200429	0.555556
SARC	Retroperitoneum/Upper abdominal - Retroperitoneum	TCGA-3B-A9I0-01	Tumor	0	20200429	0.644444
SARC	Gynecological - Uterus	TCGA-3B-A9I1-01	Tumor	0.0400709	20200429	0.555556
SARC	Retroperitoneum/Upper abdominal - Retroperitoneum	TCGA-3B-A9I3-01	Tumor	1732.84	20200429	1
BRCA	Breast	TCGA-3C-AAAU-01	Tumor	0.11623	20200429	0.511111
BRCA	Breast	TCGA-3C-AALI-01	Tumor	0.268457	20200429	9.48889
BRCA	Breast	TCGA-3C-AALJ-01	Tumor	0.240917	20200429	0.666667
BRCA	Breast	TCGA-3C-AALK-01	Tumor	17.7087	20200429	1.02222
PAAD	Pancreas	TCGA-3E-AAAY-01	Tumor	830.252	20200429	0.533333
PAAD	Pancreas	TCGA-3E-AAAZ-01	Tumor	1922.38	20200429	1.06667
MESO	Pleura	TCGA-3H-AB3K-01	Tumor	8.62347	20200429	0.377778
MESO	Pleura	TCGA-3H-AB3L-01	Tumor	24.2625	20200429	0.533333
MESO	Pleura	TCGA-3H-AB3M-01	Tumor	4.8312	20200429	0.555556
MESO	Pleura	TCGA-3H-AB3O-01	Tumor	0.148417	20200429	0.177778
MESO	Pleura	TCGA-3H-AB3S-01	Tumor	20.3552	20200429	0.866667
MESO	Pleura	TCGA-3H-AB3T-01	Tumor	0.134184	20200429	0.711111
MESO	Pleura	TCGA-3H-AB3U-01	Tumor	17.3723	20200429	0.511111
MESO	Pleura	TCGA-3H-AB3X-01	Tumor	0.595323	20200429	0.488889
LIHC	Liver	TCGA-3K-AAZ8-01	Tumor	60.2394	20200429	2.73333
COAD	Colon	TCGA-3L-AA1B-01	Tumor	194.068	20200429	2.62222
STAD	Stomach	TCGA-3M-AB46-01	Tumor	748.34	20200429	3.51111
STAD	Stomach	TCGA-3M-AB47-01	Tumor	4937.43	20200429	2.31111
SKCM	Trunk	TCGA-3N-A9WB-06	MetastaticTumor	0.455257	20200429	3.13333
SKCM	Trunk	TCGA-3N-A9WC-06	MetastaticTumor	0	20200429	32.0667
SKCM	Other Specify	TCGA-3N-A9WD-06	MetastaticTumor	164.538	20200429	16.0444
SARC	Retroperitoneum/Upper abdominal - Retroperitoneum	TCGA-3R-A8YX-01	Tumor	0.372551	20200429	1.08889
MESO	Pleura	TCGA-3U-A98D-01	Tumor	13.5304	20200429	0.622222
MESO	Pleura	TCGA-3U-A98E-01	Tumor	16.3879	20200429	0.688889
MESO	Pleura	TCGA-3U-A98F-01	Tumor	0.719816	20200429	0.688889
MESO	Pleura	TCGA-3U-A98G-01	Tumor	0	20200429	0.0666667
MESO	Pleura	TCGA-3U-A98H-01	Tumor	9.60754	20200429	0.333333
MESO	Pleura	TCGA-3U-A98I-01	Tumor	0.366759	20200429	0.866667
MESO	Pleura	TCGA-3U-A98J-01	Tumor	1.49139	20200429	0.466667
CHOL	Bile duct	TCGA-3X-AAV9-01	Tumor	660.001	20200429	0.8
CHOL	Bile duct	TCGA-3X-AAVA-01	Tumor	513.036	20200429	0.577778
CHOL	Bile duct	TCGA-3X-AAVB-01	Tumor	1269.22	20200429	0.577778
CHOL	Bile duct	TCGA-3X-AAVC-01	Tumor	239.944	20200429	1.17778
CHOL	Bile duct	TCGA-3X-AAVE-01	Tumor	228.997	20200429	0.933333
KIRC	Kidney	TCGA-3Z-A93Z-01	Tumor	5.68143	20200429	1.53333
GBM	Brain	TCGA-41-2571-01	Tumor	0.232198	20200429	0.844444
GBM	Brain	TCGA-41-2572-01	Tumor	0	20200429	0.888889
GBM	Brain	TCGA-41-3915-01	Tumor	0.406408	20200429	0.6
GBM	Brain	TCGA-41-4097-01	Tumor	0.19471	20200429	0.577778
GBM	Brain	TCGA-41-5651-01	Tumor	0.341132	20200429	1.53333
LUSC	Lung	TCGA-43-2576-01	Tumor	383.552	20200429	9.62222
LUSC	Lung	TCGA-43-2578-01	Tumor	62.2405	20200429	5.53333
LUSC	Lung	TCGA-43-2581-01	Tumor	11.196	20200429	13.8444
LUSC	Lung	TCGA-43-3394-01	Tumor	31.8437	20200429	2.77778
LUSC	Lung	TCGA-43-3920-01	Tumor	60.8667	20200429	4.8
LUSC	Lung	TCGA-43-5668-01	Tumor	4.03918	20200429	12.3778
LUSC	Lung	TCGA-43-5670-01	Tumor	277.286	20200429	2.46667
LUSC	Lung	TCGA-43-6143-01	Tumor	4.03918	20200429	5.95556
LUSC	Lung	TCGA-43-6647-01	Tumor	7.5587	20200429	3.2
LUSC	Lung	TCGA-43-6770-01	Tumor	67.9134	20200429	4.44444
LUSC	Lung	TCGA-43-6771-01	Tumor	103.244	20200429	3.82222
LUSC	Lung	TCGA-43-6773-01	Tumor	84.1817	20200429	0.977778
LUSC	Lung	TCGA-43-7656-01	Tumor	25.6024	20200429	6.44444
LUSC	Lung	TCGA-43-7657-01	Tumor	6.16717	20200429	2.4
LUSC	Lung	TCGA-43-7658-01	Tumor	11.8266	20200429	3.71111
LUSC	Lung	TCGA-43-8115-01	Tumor	33.2938	20200429	3.84444
LUSC	Lung	TCGA-43-8116-01	Tumor	14.8753	20200429	6.53333
LUSC	Lung	TCGA-43-8118-01	Tumor	138.182	20200429	11.6889
LUSC	Lung	TCGA-43-A474-01	Tumor	114.251	20200429	6.93333
LUSC	Lung	TCGA-43-A475-01	Tumor	3.6496	20200429	4.64444
LUSC	Lung	TCGA-43-A56U-01	Tumor	812.235	20200429	5.35556
LUSC	Lung	TCGA-43-A56V-01	Tumor	582.468	20200429	3.91111
LUAD	Lung	TCGA-44-2655-01	Tumor	1016.67	20200429	2.97778
LUAD	Lung	TCGA-44-2656-01	Tumor	186.555	20200429	13.6889
LUAD	Lung	TCGA-44-2657-01	Tumor	38.8475	20200429	7.53333
LUAD	Lung	TCGA-44-2659-01	Tumor	67.0298	20200429	8.28889
LUAD	Lung	TCGA-44-2661-01	Tumor	135.088	20200429	0.666667
LUAD	Lung	TCGA-44-2662-01	Tumor	118.659	20200429	3.22222
LUAD	Lung	TCGA-44-2665-01	Tumor	102.741	20200429	0.577778
LUAD	Lung	TCGA-44-2666-01	Tumor	2.12437	20200429	0.777778
LUAD	Lung	TCGA-44-2668-01	Tumor	146.81	20200429	5.62222
LUAD	Lung	TCGA-44-3396-01	Tumor	355.852	20200429	3.82222
LUAD	Lung	TCGA-44-3398-01	Tumor	50.4758	20200429	3.35556
LUAD	Lung	TCGA-44-3917-01	Tumor	2.60613	20200429	4.13333
LUAD	Lung	TCGA-44-3918-01	Tumor	27.8616	20200429	18.4667
LUAD	Lung	TCGA-44-3919-01	Tumor	266.79	20200429	0.755556
LUAD	Lung	TCGA-44-4112-01	Tumor	74.9367	20200429	7.37778
LUAD	Lung	TCGA-44-5643-01	Tumor	940.917	20200429	2.35556
LUAD	Lung	TCGA-44-5644-01	Tumor	576.82	20200429	17.7778
LUAD	Lung	TCGA-44-5645-01	Tumor	16.3245	20200429	0.755556
LUAD	Lung	TCGA-44-6145-01	Tumor	307.682	20200429	5.86667
LUAD	Lung	TCGA-44-6146-01	Tumor	253.418	20200429	0.577778
LUAD	Lung	TCGA-44-6147-01	Tumor	327.085	20200429	1.82222
LUAD	Lung	TCGA-44-6148-01	Tumor	193.383	20200429	0.133333
LUAD	Lung	TCGA-44-6774-01	Tumor	12.3264	20200429	5.31111
LUAD	Lung	TCGA-44-6775-01	Tumor	34.2058	20200429	1.2
LUAD	Lung	TCGA-44-6776-01	Tumor	134.532	20200429	3.77778
LUAD	Lung	TCGA-44-6777-01	Tumor	30.9557	20200429	7
LUAD	Lung	TCGA-44-6778-01	Tumor	17.1872	20200429	7.28889
LUAD	Lung	TCGA-44-6779-01	Tumor	600.917	20200429	1.75556
LUAD	Lung	TCGA-44-7659-01	Tumor	119.681	20200429	2.73333
LUAD	Lung	TCGA-44-7660-01	Tumor	66.6053	20200429	6.68889
LUAD	Lung	TCGA-44-7661-01	Tumor	388.84	20200429	4.88889
LUAD	Lung	TCGA-44-7662-01	Tumor	590.954	20200429	10.7556
LUAD	Lung	TCGA-44-7667-01	Tumor	5.8116	20200429	8.86667
LUAD	Lung	TCGA-44-7669-01	Tumor	27.6205	20200429	8.97778
LUAD	Lung	TCGA-44-7670-01	Tumor	219.993	20200429	20.2
LUAD	Lung	TCGA-44-7671-01	Tumor	243.979	20200429	4.33333
LUAD	Lung	TCGA-44-7672-01	Tumor	238.226	20200429	3.26667
LUAD	Lung	TCGA-44-8117-01	Tumor	11.2453	20200429	14.1778
LUAD	Lung	TCGA-44-8119-01	Tumor	51.3561	20200429	11.9111
LUAD	Lung	TCGA-44-8120-01	Tumor	7.99535	20200429	11.2889
LUAD	Lung	TCGA-44-A479-01	Tumor	243.425	20200429	5.82222
LUAD	Lung	TCGA-44-A47A-01	Tumor	57.0261	20200429	4.28889
LUAD	Lung	TCGA-44-A47B-01	Tumor	27.1413	20200429	0.977778
LUAD	Lung	TCGA-44-A47G-01	Tumor	163.783	20200429	1.64444
LUAD	Lung	TCGA-44-A4SS-01	Tumor	49.6927	20200429	9.13333
LUAD	Lung	TCGA-44-A4SU-01	Tumor	82.0544	20200429	2.82222
LUSC	Lung	TCGA-46-3765-01	Tumor	36.254	20200429	3.95556
LUSC	Lung	TCGA-46-3767-01	Tumor	60.7001	20200429	2.4
LUSC	Lung	TCGA-46-3768-01	Tumor	26.6758	20200429	4.88889
LUSC	Lung	TCGA-46-3769-01	Tumor	375.597	20200429	16.2444
LUSC	Lung	TCGA-46-6025-01	Tumor	20.5109	20200429	4.11111
LUSC	Lung	TCGA-46-6026-01	Tumor	23.4994	20200429	4.06667
LUAD	Lung	TCGA-49-4486-01	Tumor	82.0512	20200429	2.71111
LUAD	Lung	TCGA-49-4487-01	Tumor	103.128	20200429	6.84444
LUAD	Lung	TCGA-49-4488-01	Tumor	138.352	20200429	5.37778
LUAD	Lung	TCGA-49-4490-01	Tumor	650.439	20200429	0.933333
LUAD	Lung	TCGA-49-4494-01	Tumor	142.436	20200429	3.42222
LUAD	Lung	TCGA-49-4501-01	Tumor	89.5261	20200429	0.911111
LUAD	Lung	TCGA-49-4505-01	Tumor	921.756	20200429	3.84444
LUAD	Lung	TCGA-49-4506-01	Tumor	92.6617	20200429	2.22222
LUAD	Lung	TCGA-49-4507-01	Tumor	1005.75	20200429	3.75556
LUAD	Lung	TCGA-49-4510-01	Tumor	142.324	20200429	0.911111
LUAD	Lung	TCGA-49-4512-01	Tumor	62.9356	20200429	0.755556
LUAD	Lung	TCGA-49-4514-01	Tumor	520.984	20200429	5.91111
LUAD	Lung	TCGA-49-6742-01	Tumor	3624.55	20200429	4.97778
LUAD	Lung	TCGA-49-6743-01	Tumor	789.297	20200429	13.4444
LUAD	Lung	TCGA-49-6744-01	Tumor	163.789	20200429	4.08889
LUAD	Lung	TCGA-49-6745-01	Tumor	294.017	20200429	2.28889
LUAD	Lung	TCGA-49-6761-01	Tumor	41.7281	20200429	3.22222
LUAD	Lung	TCGA-49-6767-01	Tumor	226.971	20200429	8.51111
LUAD	Lung	TCGA-49-AAQV-01	Tumor	127.572	20200429	1.31111
LUAD	Lung	TCGA-49-AAR0-01	Tumor	226.225	20200429	2.53333
LUAD	Lung	TCGA-49-AAR2-01	Tumor	8522.73	20200429	7.64444
LUAD	Lung	TCGA-49-AAR3-01	Tumor	93.7597	20200429	2.48889
LUAD	Lung	TCGA-49-AAR4-01	Tumor	1034.6	20200429	11.3111
LUAD	Lung	TCGA-49-AAR9-01	Tumor	284.944	20200429	12.1778
LUAD	Lung	TCGA-49-AARE-01	Tumor	129.908	20200429	22.8222
LUAD	Lung	TCGA-49-AARN-01	Tumor	1236.24	20200429	15.4444
LUAD	Lung	TCGA-49-AARO-01	Tumor	522.023	20200429	11.1556
LUAD	Lung	TCGA-49-AARQ-01	Tumor	645.859	20200429	13.4889
LUAD	Lung	TCGA-49-AARR-01	Tumor	1195.73	20200429	0.0666667
KIRP	Kidney	TCGA-4A-A93W-01	Tumor	1079.84	20200429	1.93333
KIRP	Kidney	TCGA-4A-A93X-01	Tumor	4.50123	20200429	2
KIRP	Kidney	TCGA-4A-A93Y-01	Tumor	15.8463	20200429	0.6
LUAD	Lung	TCGA-4B-A93V-01	Tumor	40.792	20200429	2.75556
THCA	Thyroid	TCGA-4C-A93U-01	Tumor	20.5134	20200429	0.933333
UCEC	Endometrial	TCGA-4E-A92E-01	Tumor	225.317	20200429	2.97778
CHOL	Bile duct	TCGA-4G-AAZO-01	Tumor	5.2289	20200429	0.755556
CHOL	Bile duct	TCGA-4G-AAZT-01	Tumor	816.296	20200429	0.8
BRCA	Breast	TCGA-4H-AAAK-01	Tumor	4.41863	20200429	0.444444
CESC	Cervical	TCGA-4J-AA1J-01	Tumor	567.754	20200429	2.55556
TGCT	Testes	TCGA-4K-AA1G-01	Tumor	0	20200429	0.244444
TGCT	Testes	TCGA-4K-AA1H-01	Tumor	0.044958	20200429	0.133333
TGCT	Testes	TCGA-4K-AA1I-01	Tumor	1.15299	20200429	0.155556
TGCT	Testes	TCGA-4K-AAAL-01	Tumor	0.492354	20200429	0.266667
PRAD	Prostate	TCGA-4L-AA1F-01	Tumor	2.10398	20200429	0.622222
COAD	Colon	TCGA-4N-A93T-01	Tumor	2733.29	20200429	1.8
HNSC	Head and Neck	TCGA-4P-AA8J-01	Tumor	545.468	20200429	2.55556
LIHC	Liver	TCGA-4R-AA8I-01	Tumor	242.816	20200429	21.9333
COAD	Colon	TCGA-4T-AA8H-01	Tumor	1586.73	20200429	2.51111
BLCA	Bladder	TCGA-4Z-AA7M-01	Tumor	26.1487	20200429	9.37778
BLCA	Bladder	TCGA-4Z-AA7N-01	Tumor	34.6374	20200429	0.288889
BLCA	Bladder	TCGA-4Z-AA7O-01	Tumor	135.147	20200429	3.4
BLCA	Bladder	TCGA-4Z-AA7Q-01	Tumor	75.5503	20200429	4.42222
BLCA	Bladder	TCGA-4Z-AA7R-01	Tumor	4.93992	20200429	6.57778
BLCA	Bladder	TCGA-4Z-AA7S-01	Tumor	6.35388	20200429	1.13333
BLCA	Bladder	TCGA-4Z-AA7W-01	Tumor	30.3615	20200429	10.3333
BLCA	Bladder	TCGA-4Z-AA7Y-01	Tumor	10.6382	20200429	5.2
BLCA	Bladder	TCGA-4Z-AA80-01	Tumor	62.8135	20200429	7.53333
BLCA	Bladder	TCGA-4Z-AA81-01	Tumor	1293.79	20200429	4.02222
BLCA	Bladder	TCGA-4Z-AA82-01	Tumor	119.958	20200429	2.04444
BLCA	Bladder	TCGA-4Z-AA83-01	Tumor	946.043	20200429	1.53333
BLCA	Bladder	TCGA-4Z-AA84-01	Tumor	129.455	20200429	8.91111
BLCA	Bladder	TCGA-4Z-AA86-01	Tumor	274.599	20200429	4.02222
BLCA	Bladder	TCGA-4Z-AA87-01	Tumor	11.3238	20200429	4.48889
BLCA	Bladder	TCGA-4Z-AA89-01	Tumor	68.1537	20200429	2.44444
LUAD	Lung	TCGA-50-5044-01	Tumor	52.5083	20200429	2.22222
LUAD	Lung	TCGA-50-5045-01	Tumor	146.65	20200429	5.64444
LUAD	Lung	TCGA-50-5049-01	Tumor	22.1347	20200429	15.4
LUAD	Lung	TCGA-50-5051-01	Tumor	650.662	20200429	1.95556
LUAD	Lung	TCGA-50-5055-01	Tumor	100.642	20200429	0.288889
LUAD	Lung	TCGA-50-5066-01	Tumor	24.827	20200429	5.02222
LUAD	Lung	TCGA-50-5068-01	Tumor	26.4501	20200429	1.71111
LUAD	Lung	TCGA-50-5072-01	Tumor	300.946	20200429	3.28889
LUAD	Lung	TCGA-50-5930-01	Tumor	412.233	20200429	20.7556
LUAD	Lung	TCGA-50-5931-01	Tumor	10.1152	20200429	5.8
LUAD	Lung	TCGA-50-5932-01	Tumor	136.246	20200429	1.51111
LUAD	Lung	TCGA-50-5933-01	Tumor	129.894	20200429	9.46667
LUAD	Lung	TCGA-50-5935-01	Tumor	36.0509	20200429	1.93333
LUAD	Lung	TCGA-50-5936-01	Tumor	173.499	20200429	2.13333
LUAD	Lung	TCGA-50-5939-01	Tumor	64.1016	20200429	1.46667
LUAD	Lung	TCGA-50-5941-01	Tumor	1684.77	20200429	7.2
LUAD	Lung	TCGA-50-5942-01	Tumor	13.0109	20200429	1.2
LUAD	Lung	TCGA-50-5944-01	Tumor	79.1375	20200429	1.11111
LUAD	Lung	TCGA-50-5946-01	Tumor	24.4637	20200429	12.0222
LUAD	Lung	TCGA-50-6590-01	Tumor	6.63152	20200429	16.4444
LUAD	Lung	TCGA-50-6591-01	Tumor	6.42657	20200429	1.17778
LUAD	Lung	TCGA-50-6592-01	Tumor	140.995	20200429	5.57778
LUAD	Lung	TCGA-50-6593-01	Tumor	519.107	20200429	5.82222
LUAD	Lung	TCGA-50-6594-01	Tumor	628.152	20200429	10.1778
LUAD	Lung	TCGA-50-6595-01	Tumor	202.786	20200429	1.73333
LUAD	Lung	TCGA-50-6597-01	Tumor	1987.29	20200429	0.8
LUAD	Lung	TCGA-50-6673-01	Tumor	641.484	20200429	1.02222
LUAD	Lung	TCGA-50-7109-01	Tumor	272.956	20200429	4.55556
LUAD	Lung	TCGA-50-8457-01	Tumor	25.2808	20200429	1.17778
LUAD	Lung	TCGA-50-8459-01	Tumor	258.447	20200429	1.64444
LUAD	Lung	TCGA-50-8460-01	Tumor	118.31	20200429	0.6
LUSC	Lung	TCGA-51-4079-01	Tumor	644.859	20200429	7.55556
LUSC	Lung	TCGA-51-4080-01	Tumor	77.8808	20200429	5.28889
LUSC	Lung	TCGA-51-4081-01	Tumor	194.799	20200429	3.57778
LUSC	Lung	TCGA-51-6867-01	Tumor	41.2363	20200429	11.4
LUSC	Lung	TCGA-52-7622-01	Tumor	51.8111	20200429	4.88889
LUSC	Lung	TCGA-52-7809-01	Tumor	19.6565	20200429	4.66667
LUSC	Lung	TCGA-52-7810-01	Tumor	36.8981	20200429	7.8
LUSC	Lung	TCGA-52-7811-01	Tumor	576.804	20200429	2.71111
LUSC	Lung	TCGA-52-7812-01	Tumor	402.567	20200429	5.28889
LUAD	Lung	TCGA-53-7624-01	Tumor	7.76184	20200429	14.6889
LUAD	Lung	TCGA-53-7626-01	Tumor	53.3425	20200429	6.2
LUAD	Lung	TCGA-53-7813-01	Tumor	2456.33	20200429	3.08889
LUAD	Lung	TCGA-53-A4EZ-01	Tumor	618.801	20200429	9.24444
LUAD	Lung	TCGA-55-1592-01	Tumor	197.51	20200429	9.22222
LUAD	Lung	TCGA-55-1594-01	Tumor	22.3462	20200429	2.73333
LUAD	Lung	TCGA-55-1596-01	Tumor	4209.76	20200429	3.62222
LUAD	Lung	TCGA-55-5899-01	Tumor	5.76547	20200429	8.24444
LUAD	Lung	TCGA-55-6543-01	Tumor	189.939	20200429	0.422222
LUAD	Lung	TCGA-55-6642-01	Tumor	50.162	20200429	2.2
LUAD	Lung	TCGA-55-6712-01	Tumor	171.188	20200429	2.53333
LUAD	Lung	TCGA-55-6968-01	Tumor	6.33026	20200429	8.95556
LUAD	Lung	TCGA-55-6970-01	Tumor	124.83	20200429	3.28889
LUAD	Lung	TCGA-55-6971-01	Tumor	51.5408	20200429	1.6
LUAD	Lung	TCGA-55-6972-01	Tumor	23.9392	20200429	4.95556
LUAD	Lung	TCGA-55-6975-01	Tumor	77.1145	20200429	1.53333
LUAD	Lung	TCGA-55-6978-01	Tumor	87.0947	20200429	0.555556
LUAD	Lung	TCGA-55-6979-01	Tumor	474.86	20200429	2.31111
LUAD	Lung	TCGA-55-6980-01	Tumor	874.664	20200429	0.311111
LUAD	Lung	TCGA-55-6981-01	Tumor	66.529	20200429	1.02222
LUAD	Lung	TCGA-55-6982-01	Tumor	77.191	20200429	3.75556
LUAD	Lung	TCGA-55-6983-01	Tumor	222.081	20200429	2.2
LUAD	Lung	TCGA-55-6984-01	Tumor	1727.67	20200429	0.422222
LUAD	Lung	TCGA-55-6985-01	Tumor	382.463	20200429	8.46667
LUAD	Lung	TCGA-55-6986-01	Tumor	14.7343	20200429	0.4
LUAD	Lung	TCGA-55-6987-01	Tumor	321.869	20200429	3.4
LUAD	Lung	TCGA-55-7227-01	Tumor	39.8287	20200429	2.95556
LUAD	Lung	TCGA-55-7281-01	Tumor	59.2703	20200429	8.62222
LUAD	Lung	TCGA-55-7283-01	Tumor	85.237	20200429	4.2
LUAD	Lung	TCGA-55-7284-01	Tumor	755.987	20200429	0.755556
LUAD	Lung	TCGA-55-7570-01	Tumor	91.4579	20200429	7.35556
LUAD	Lung	TCGA-55-7573-01	Tumor	31.9647	20200429	0.977778
LUAD	Lung	TCGA-55-7574-01	Tumor	36.9017	20200429	4.88889
LUAD	Lung	TCGA-55-7576-01	Tumor	214.085	20200429	7.11111
LUAD	Lung	TCGA-55-7724-01	Tumor	66.0807	20200429	4.24444
LUAD	Lung	TCGA-55-7725-01	Tumor	76.1217	20200429	2.6
LUAD	Lung	TCGA-55-7726-01	Tumor	929.482	20200429	2.04444
LUAD	Lung	TCGA-55-7727-01	Tumor	46.2709	20200429	4.55556
LUAD	Lung	TCGA-55-7728-01	Tumor	1895.32	20200429	1.82222
LUAD	Lung	TCGA-55-7815-01	Tumor	526.68	20200429	2.68889
LUAD	Lung	TCGA-55-7816-01	Tumor	17.2138	20200429	0.0888889
LUAD	Lung	TCGA-55-7903-01	Tumor	116.948	20200429	3
LUAD	Lung	TCGA-55-7907-01	Tumor	60.8444	20200429	21.7778
LUAD	Lung	TCGA-55-7910-01	Tumor	309.23	20200429	5.95556
LUAD	Lung	TCGA-55-7911-01	Tumor	100.368	20200429	4.4
LUAD	Lung	TCGA-55-7913-01	Tumor	465.707	20200429	6.35556
LUAD	Lung	TCGA-55-7914-01	Tumor	49.1871	20200429	3.31111
LUAD	Lung	TCGA-55-7994-01	Tumor	469.931	20200429	29.3778
LUAD	Lung	TCGA-55-7995-01	Tumor	470.628	20200429	12.1778
LUAD	Lung	TCGA-55-8085-01	Tumor	1164.5	20200429	4.71111
LUAD	Lung	TCGA-55-8087-01	Tumor	92.0381	20200429	0.555556
LUAD	Lung	TCGA-55-8089-01	Tumor	8.89187	20200429	22.9111
LUAD	Lung	TCGA-55-8090-01	Tumor	168.104	20200429	1.64444
LUAD	Lung	TCGA-55-8091-01	Tumor	184.825	20200429	0.533333
LUAD	Lung	TCGA-55-8092-01	Tumor	546.965	20200429	10.1111
LUAD	Lung	TCGA-55-8094-01	Tumor	111.02	20200429	8.26667
LUAD	Lung	TCGA-55-8096-01	Tumor	181.07	20200429	2.8
LUAD	Lung	TCGA-55-8097-01	Tumor	111.309	20200429	2.11111
LUAD	Lung	TCGA-55-8203-01	Tumor	1037.86	20200429	7.93333
LUAD	Lung	TCGA-55-8204-01	Tumor	622.515	20200429	3.88889
LUAD	Lung	TCGA-55-8205-01	Tumor	136.447	20200429	10.7111
LUAD	Lung	TCGA-55-8206-01	Tumor	40.4752	20200429	0.511111
LUAD	Lung	TCGA-55-8207-01	Tumor	23.7971	20200429	5.73333
LUAD	Lung	TCGA-55-8208-01	Tumor	465.884	20200429	6.26667
LUAD	Lung	TCGA-55-8299-01	Tumor	51.0756	20200429	3.91111
LUAD	Lung	TCGA-55-8301-01	Tumor	16.2428	20200429	5.33333
LUAD	Lung	TCGA-55-8302-01	Tumor	93.4226	20200429	13.1556
LUAD	Lung	TCGA-55-8505-01	Tumor	231.743	20200429	2.64444
LUAD	Lung	TCGA-55-8506-01	Tumor	269.986	20200429	32.9333
LUAD	Lung	TCGA-55-8507-01	Tumor	46.9644	20200429	19.6667
LUAD	Lung	TCGA-55-8508-01	Tumor	391.353	20200429	3.51111
LUAD	Lung	TCGA-55-8510-01	Tumor	321.177	20200429	5.84444
LUAD	Lung	TCGA-55-8511-01	Tumor	577.464	20200429	10.3111
LUAD	Lung	TCGA-55-8512-01	Tumor	689.606	20200429	0.844444
LUAD	Lung	TCGA-55-8513-01	Tumor	917.316	20200429	0.111111
LUAD	Lung	TCGA-55-8514-01	Tumor	231.436	20200429	5.24444
LUAD	Lung	TCGA-55-8614-01	Tumor	52.329	20200429	4.2
LUAD	Lung	TCGA-55-8615-01	Tumor	147.646	20200429	1.97778
LUAD	Lung	TCGA-55-8616-01	Tumor	121.129	20200429	14.2
LUAD	Lung	TCGA-55-8619-01	Tumor	1551.11	20200429	0.466667
LUAD	Lung	TCGA-55-8620-01	Tumor	2.13588	20200429	9.46667
LUAD	Lung	TCGA-55-8621-01	Tumor	92.3608	20200429	1.2
LUAD	Lung	TCGA-55-A48X-01	Tumor	267.116	20200429	7.8
LUAD	Lung	TCGA-55-A48Y-01	Tumor	812.699	20200429	6.97778
LUAD	Lung	TCGA-55-A48Z-01	Tumor	25.5372	20200429	1
LUAD	Lung	TCGA-55-A490-01	Tumor	17.7171	20200429	24.8444
LUAD	Lung	TCGA-55-A491-01	Tumor	534.754	20200429	7.02222
LUAD	Lung	TCGA-55-A492-01	Tumor	186.387	20200429	6.2
LUAD	Lung	TCGA-55-A493-01	Tumor	63.443	20200429	6.46667
LUAD	Lung	TCGA-55-A494-01	Tumor	350.882	20200429	4.48889
LUAD	Lung	TCGA-55-A4DF-01	Tumor	89.7433	20200429	14.3778
LUAD	Lung	TCGA-55-A4DG-01	Tumor	153.722	20200429	15.1333
LUAD	Lung	TCGA-55-A57B-01	Tumor	17.6052	20200429	0.8
LUSC	Lung	TCGA-56-1622-01	Tumor	319.67	20200429	4
LUSC	Lung	TCGA-56-5897-01	Tumor	644.584	20200429	1.64444
LUSC	Lung	TCGA-56-5898-01	Tumor	356.244	20200429	2.66667
LUSC	Lung	TCGA-56-6545-01	Tumor	8.94888	20200429	5.53333
LUSC	Lung	TCGA-56-6546-01	Tumor	41.1337	20200429	6.62222
LUSC	Lung	TCGA-56-7221-01	Tumor	61.594	20200429	4.91111
LUSC	Lung	TCGA-56-7222-01	Tumor	250.42	20200429	7.31111
LUSC	Lung	TCGA-56-7223-01	Tumor	49.5166	20200429	5.46667
LUSC	Lung	TCGA-56-7579-01	Tumor	648.211	20200429	4.55556
LUSC	Lung	TCGA-56-7580-01	Tumor	39.3252	20200429	2.46667
LUSC	Lung	TCGA-56-7582-01	Tumor	265.047	20200429	3.06667
LUSC	Lung	TCGA-56-7730-01	Tumor	110.483	20200429	6.95556
LUSC	Lung	TCGA-56-7731-01	Tumor	438.595	20200429	6.33333
LUSC	Lung	TCGA-56-7822-01	Tumor	1535.15	20200429	6.53333
LUSC	Lung	TCGA-56-7823-01	Tumor	63.1773	20200429	5.2
LUSC	Lung	TCGA-56-8082-01	Tumor	552.261	20200429	3.73333
LUSC	Lung	TCGA-56-8083-01	Tumor	4.18949	20200429	3.11111
LUSC	Lung	TCGA-56-8201-01	Tumor	14.2167	20200429	3.42222
LUSC	Lung	TCGA-56-8304-01	Tumor	70.3296	20200429	4.77778
LUSC	Lung	TCGA-56-8305-01	Tumor	239.349	20200429	6.6
LUSC	Lung	TCGA-56-8307-01	Tumor	0.658915	20200429	8.17778
LUSC	Lung	TCGA-56-8308-01	Tumor	79.4284	20200429	6.77778
LUSC	Lung	TCGA-56-8309-01	Tumor	2.00275	20200429	2.6
LUSC	Lung	TCGA-56-8503-01	Tumor	193.347	20200429	3.15556
LUSC	Lung	TCGA-56-8504-01	Tumor	123.48	20200429	7.35556
LUSC	Lung	TCGA-56-8622-01	Tumor	143.287	20200429	4.08889
LUSC	Lung	TCGA-56-8624-01	Tumor	53.8217	20200429	2.17778
LUSC	Lung	TCGA-56-8625-01	Tumor	7.53609	20200429	9.06667
LUSC	Lung	TCGA-56-8626-01	Tumor	72.7254	20200429	4.8
LUSC	Lung	TCGA-56-8628-01	Tumor	59.5702	20200429	7.91111
LUSC	Lung	TCGA-56-8629-01	Tumor	243.743	20200429	4.88889
LUSC	Lung	TCGA-56-A49D-01	Tumor	23.5262	20200429	5.51111
LUSC	Lung	TCGA-56-A4BW-01	Tumor	175.993	20200429	4.31111
LUSC	Lung	TCGA-56-A4BX-01	Tumor	100.337	20200429	1.97778
LUSC	Lung	TCGA-56-A4BY-01	Tumor	52.6404	20200429	2.66667
LUSC	Lung	TCGA-56-A4ZJ-01	Tumor	161.478	20200429	2.02222
LUSC	Lung	TCGA-56-A4ZK-01	Tumor	66.5896	20200429	4.24444
LUSC	Lung	TCGA-56-A5DR-01	Tumor	588.407	20200429	16.4667
LUSC	Lung	TCGA-56-A5DS-01	Tumor	589.935	20200429	3.77778
LUSC	Lung	TCGA-56-A62T-01	Tumor	113.494	20200429	9.77778
OV	Ovary	TCGA-57-1586-01	Tumor	251.963	20200429	0.155556
OV	Ovary	TCGA-57-1993-01	Tumor	518.78	20200429	3.86667
OV	Ovary	TCGA-57-1994-01	Tumor	541.01	20200429	1.11111
LUSC	Lung	TCGA-58-8386-01	Tumor	11.405	20200429	4.84444
LUSC	Lung	TCGA-58-8387-01	Tumor	1.92658	20200429	3.13333
LUSC	Lung	TCGA-58-8388-01	Tumor	33.8381	20200429	3.33333
LUSC	Lung	TCGA-58-8390-01	Tumor	114.044	20200429	6.48889
LUSC	Lung	TCGA-58-8391-01	Tumor	766.03	20200429	6.37778
LUSC	Lung	TCGA-58-8392-01	Tumor	167.413	20200429	2.4
LUSC	Lung	TCGA-58-8393-01	Tumor	68.1355	20200429	4.84444
LUSC	Lung	TCGA-58-A46J-01	Tumor	20.9792	20200429	3.26667
LUSC	Lung	TCGA-58-A46K-01	Tumor	56.7387	20200429	2.33333
LUSC	Lung	TCGA-58-A46L-01	Tumor	24.7796	20200429	4.35556
LUSC	Lung	TCGA-58-A46M-01	Tumor	86.7593	20200429	7.35556
LUSC	Lung	TCGA-58-A46N-01	Tumor	527.851	20200429	3.82222
OV	Ovary	TCGA-59-2348-01	Tumor	351.749	20200429	1.73333
OV	Ovary	TCGA-59-2350-01	Tumor	388.165	20200429	1.15556
OV	Ovary	TCGA-59-2351-01	Tumor	60.8205	20200429	2.84444
OV	Ovary	TCGA-59-2352-01	Tumor	24.7	20200429	1.84444
OV	Ovary	TCGA-59-2354-01	Tumor	171.939	20200429	1.55556
OV	Ovary	TCGA-59-2355-01	Tumor	701.889	20200429	0.622222
OV	Ovary	TCGA-59-2363-01	Tumor	86.4413	20200429	1.84444
OV	Ovary	TCGA-59-A5PD-01	Tumor	19.5152	20200429	3.04444
UCEC	Endometrial	TCGA-5B-A90C-01	Tumor	248.469	20200429	1.04444
LIHC	Liver	TCGA-5C-A9VG-01	Tumor	0.991607	20200429	2.68889
LIHC	Liver	TCGA-5C-A9VH-01	Tumor	345.456	20200429	2.02222
LIHC	Liver	TCGA-5C-AAPD-01	Tumor	147.016	20200429	1.46667
BRCA	Breast	TCGA-5L-AAT0-01	Tumor	10.9563	20200429	2.8
BRCA	Breast	TCGA-5L-AAT1-01	Tumor	18.2229	20200429	22.0667
COAD	Colon	TCGA-5M-AAT4-01	Tumor	395.541	20200429	3.53333
COAD	NA	TCGA-5M-AAT5-01	Tumor	1249.92	20200429	1.6
COAD	Colon	TCGA-5M-AAT6-01	Tumor	125.11	20200429	40.6222
COAD	NA	TCGA-5M-AATA-01	Tumor	488.673	20200429	1.42222
COAD	Colon	TCGA-5M-AATE-01	Tumor	213.702	20200429	2.46667
BLCA	Bladder	TCGA-5N-A9KI-01	Tumor	15184.7	20200429	3.24444
BLCA	Bladder	TCGA-5N-A9KM-01	Tumor	5.50359	20200429	3.91111
KIRP	Kidney	TCGA-5P-A9JU-01	Tumor	3.47079	20200429	1.6
KIRP	Kidney	TCGA-5P-A9JV-01	Tumor	2.78838	20200429	0.911111
KIRP	Kidney	TCGA-5P-A9JW-01	Tumor	188.829	20200429	1.6
KIRP	Kidney	TCGA-5P-A9JY-01	Tumor	314.624	20200429	2.11111
KIRP	Kidney	TCGA-5P-A9JZ-01	Tumor	110.968	20200429	0.844444
KIRP	Kidney	TCGA-5P-A9K0-01	Tumor	122.689	20200429	1.55556
KIRP	Kidney	TCGA-5P-A9K2-01	Tumor	573.39	20200429	1.35556
KIRP	Kidney	TCGA-5P-A9K3-01	Tumor	38.926	20200429	1.31111
KIRP	Kidney	TCGA-5P-A9K6-01	Tumor	205.694	20200429	0.933333
KIRP	Kidney	TCGA-5P-A9K8-01	Tumor	1.8474	20200429	0.355556
KIRP	Kidney	TCGA-5P-A9KA-01	Tumor	697.708	20200429	1.6
KIRP	Kidney	TCGA-5P-A9KC-01	Tumor	401.952	20200429	1.6
KIRP	Kidney	TCGA-5P-A9KE-01	Tumor	167.804	20200429	1.64444
KIRP	Kidney	TCGA-5P-A9KH-01	Tumor	15.3438	20200429	0.466667
LIHC	Liver	TCGA-5R-AA1C-01	Tumor	2637.11	20200429	1.8
LIHC	Liver	TCGA-5R-AA1D-01	Tumor	27.2524	20200429	0.333333
LIHC	Liver	TCGA-5R-AAAM-01	Tumor	156.105	20200429	1.64444
UCEC	Endometrial	TCGA-5S-A9Q8-01	Tumor	1464.77	20200429	1.04444
BRCA	Breast	TCGA-5T-A9QA-01	Tumor	2.40673	20200429	0.755556
OV	Ovary	TCGA-5X-AA5U-01	Tumor	15.013	20200429	0.577778
LUSC	Lung	TCGA-60-2695-01	Tumor	321.823	20200429	3.68889
LUSC	Lung	TCGA-60-2697-01	Tumor	199.73	20200429	0.2
LUSC	Lung	TCGA-60-2698-01	Tumor	327.731	20200429	19.4889
LUSC	Lung	TCGA-60-2703-01	Tumor	172.021	20200429	5.68889
LUSC	Lung	TCGA-60-2704-01	Tumor	97.072	20200429	3.4
LUSC	Lung	TCGA-60-2706-01	Tumor	209.121	20200429	1.26667
LUSC	Lung	TCGA-60-2707-01	Tumor	3433.45	20200429	1.77778
LUSC	Lung	TCGA-60-2708-01	Tumor	6.60068	20200429	3.82222
LUSC	Lung	TCGA-60-2709-01	Tumor	8.0637	20200429	3.04444
LUSC	Lung	TCGA-60-2710-01	Tumor	133.169	20200429	3.97778
LUSC	Lung	TCGA-60-2711-01	Tumor	29.6579	20200429	2.06667
LUSC	Lung	TCGA-60-2712-01	Tumor	13.796	20200429	1.4
LUSC	Lung	TCGA-60-2713-01	Tumor	1.61588	20200429	4.26667
LUSC	Lung	TCGA-60-2714-01	Tumor	95.1646	20200429	16.7556
LUSC	Lung	TCGA-60-2715-01	Tumor	175.72	20200429	2.35556
LUSC	Lung	TCGA-60-2716-01	Tumor	120.268	20200429	0.311111
LUSC	Lung	TCGA-60-2719-01	Tumor	21.0984	20200429	3.44444
LUSC	Lung	TCGA-60-2720-01	Tumor	92.8598	20200429	7.95556
LUSC	Lung	TCGA-60-2721-01	Tumor	14.3677	20200429	3.57778
LUSC	Lung	TCGA-60-2722-01	Tumor	220.917	20200429	5.86667
LUSC	Lung	TCGA-60-2723-01	Tumor	11.5953	20200429	5.08889
LUSC	Lung	TCGA-60-2724-01	Tumor	72.4867	20200429	6.17778
LUSC	Lung	TCGA-60-2725-01	Tumor	103.894	20200429	2.48889
LUSC	Lung	TCGA-60-2726-01	Tumor	35.321	20200429	4.68889
OV	Ovary	TCGA-61-1725-01	Tumor	265.099	20200429	2.62222
OV	Ovary	TCGA-61-1728-01	Tumor	308.241	20200429	2.91111
OV	Ovary	TCGA-61-1733-01	Tumor	83.0032	20200429	1.04444
OV	Ovary	TCGA-61-1736-01	Tumor	404.243	20200429	4.77778
OV	Ovary	TCGA-61-1737-01	Tumor	449.876	20200429	3.73333
OV	Ovary	TCGA-61-1738-01	Tumor	1674.99	20200429	1.2
OV	Ovary	TCGA-61-1741-01	Tumor	55.0726	20200429	0.666667
OV	Ovary	TCGA-61-1900-01	Tumor	96.4508	20200429	1.97778
OV	Ovary	TCGA-61-1907-01	Tumor	582.177	20200429	2.4
OV	Ovary	TCGA-61-1910-01	Tumor	93.2076	20200429	1.86667
OV	Ovary	TCGA-61-1911-01	Tumor	440.727	20200429	1.2
OV	Ovary	TCGA-61-1914-01	Tumor	757.533	20200429	2.86667
OV	Ovary	TCGA-61-1919-01	Tumor	172.116	20200429	3.66667
OV	Ovary	TCGA-61-1995-01	Tumor	399.532	20200429	2.77778
OV	Ovary	TCGA-61-1998-01	Tumor	231.662	20200429	10.9778
OV	Ovary	TCGA-61-2000-01	Tumor	1077.71	20200429	3.48889
OV	Ovary	TCGA-61-2002-01	Tumor	1111.71	20200429	1.15556
OV	Ovary	TCGA-61-2003-01	Tumor	450.882	20200429	7.57778
OV	Ovary	TCGA-61-2008-01	Tumor	133.308	20200429	1.71111
OV	Ovary	TCGA-61-2009-01	Tumor	661.232	20200429	2.11111
OV	Ovary	TCGA-61-2012-01	Tumor	3102.22	20200429	4.31111
OV	Ovary	TCGA-61-2088-01	Tumor	54.7392	20200429	0.444444
OV	Ovary	TCGA-61-2092-01	Tumor	1290.28	20200429	2.22222
OV	Ovary	TCGA-61-2101-01	Tumor	181.186	20200429	1.24444
OV	Ovary	TCGA-61-2102-01	Tumor	4.98487	20200429	1.55556
OV	Ovary	TCGA-61-2104-01	Tumor	1867.61	20200429	1.51111
OV	Ovary	TCGA-61-2109-01	Tumor	1570.21	20200429	1.84444
OV	Ovary	TCGA-61-2110-01	Tumor	330.888	20200429	9.24444
OV	Ovary	TCGA-61-2111-01	Tumor	221.181	20200429	4.31111
OV	Ovary	TCGA-61-2113-01	Tumor	1890.33	20200429	16.6889
LUAD	Lung	TCGA-62-8394-01	Tumor	101.485	20200429	2.37778
LUAD	Lung	TCGA-62-8395-01	Tumor	94.3825	20200429	1.57778
LUAD	Lung	TCGA-62-8397-01	Tumor	282.343	20200429	0.533333
LUAD	Lung	TCGA-62-8398-01	Tumor	224.422	20200429	1.62222
LUAD	Lung	TCGA-62-8399-01	Tumor	92.9917	20200429	9.62222
LUAD	Lung	TCGA-62-8402-01	Tumor	250.786	20200429	0.777778
LUAD	Lung	TCGA-62-A46O-01	Tumor	26.9951	20200429	18.0444
LUAD	Lung	TCGA-62-A46P-01	Tumor	1735.69	20200429	5.22222
LUAD	Lung	TCGA-62-A46R-01	Tumor	139.899	20200429	3.51111
LUAD	Lung	TCGA-62-A46S-01	Tumor	992.123	20200429	2.28889
LUAD	Lung	TCGA-62-A46V-01	Tumor	120.128	20200429	1.42222
LUAD	Lung	TCGA-62-A46Y-01	Tumor	476.39	20200429	0.755556
LUAD	Lung	TCGA-62-A470-01	Tumor	1723.93	20200429	2.31111
LUAD	Lung	TCGA-62-A471-01	Tumor	351.149	20200429	2.02222
LUAD	Lung	TCGA-62-A472-01	Tumor	638.254	20200429	1.06667
LUSC	Lung	TCGA-63-5128-01	Tumor	8.35959	20200429	5.77778
LUSC	Lung	TCGA-63-5131-01	Tumor	371.746	20200429	5.97778
LUSC	Lung	TCGA-63-6202-01	Tumor	38.7141	20200429	6.77778
LUSC	Lung	TCGA-63-7020-01	Tumor	71.5906	20200429	3.37778
LUSC	Lung	TCGA-63-7021-01	Tumor	367.997	20200429	4.42222
LUSC	Lung	TCGA-63-7022-01	Tumor	19.2083	20200429	3.35556
LUSC	Lung	TCGA-63-7023-01	Tumor	102.023	20200429	2.57778
LUSC	Lung	TCGA-63-A5M9-01	Tumor	6.85588	20200429	1.97778
LUSC	Lung	TCGA-63-A5MB-01	Tumor	67.583	20200429	6.64444
LUSC	Lung	TCGA-63-A5MG-01	Tumor	1049.84	20200429	2.11111
LUSC	Lung	TCGA-63-A5MH-01	Tumor	41.5393	20200429	4.17778
LUSC	Lung	TCGA-63-A5MI-01	Tumor	18.459	20200429	3.77778
LUSC	Lung	TCGA-63-A5MJ-01	Tumor	40.7829	20200429	3.37778
LUSC	Lung	TCGA-63-A5ML-01	Tumor	23.7619	20200429	4.86667
LUSC	Lung	TCGA-63-A5MM-01	Tumor	141.787	20200429	23.2667
LUSC	Lung	TCGA-63-A5MN-01	Tumor	131.549	20200429	0.733333
LUSC	Lung	TCGA-63-A5MP-01	Tumor	44.6953	20200429	3.68889
LUSC	Lung	TCGA-63-A5MR-01	Tumor	1120.52	20200429	3.17778
LUSC	Lung	TCGA-63-A5MS-01	Tumor	16.3566	20200429	7.46667
LUSC	Lung	TCGA-63-A5MT-01	Tumor	114.661	20200429	4.37778
LUSC	Lung	TCGA-63-A5MU-01	Tumor	39.0245	20200429	4.13333
LUSC	Lung	TCGA-63-A5MV-01	Tumor	15.813	20200429	2.37778
LUSC	Lung	TCGA-63-A5MW-01	Tumor	2.90902	20200429	8.84444
LUSC	Lung	TCGA-63-A5MY-01	Tumor	2.53013	20200429	3.22222
LUAD	Lung	TCGA-64-1676-01	Tumor	81.0254	20200429	11
LUAD	Lung	TCGA-64-1677-01	Tumor	137.693	20200429	4.13333
LUAD	Lung	TCGA-64-1679-01	Tumor	134.389	20200429	9.95556
LUAD	Lung	TCGA-64-1680-01	Tumor	146.016	20200429	1.06667
LUAD	Lung	TCGA-64-1681-01	Tumor	145.315	20200429	1.42222
LUAD	Lung	TCGA-64-5774-01	Tumor	488.258	20200429	2.6
LUAD	Lung	TCGA-64-5775-01	Tumor	0.0496489	20200429	9.02222
LUAD	Lung	TCGA-64-5778-01	Tumor	104.378	20200429	9.02222
LUAD	Lung	TCGA-64-5779-01	Tumor	0.293591	20200429	7.02222
LUAD	Lung	TCGA-64-5781-01	Tumor	18.4747	20200429	20.6222
LUAD	Lung	TCGA-64-5815-01	Tumor	89.6327	20200429	3.26667
LUSC	Lung	TCGA-66-2727-01	Tumor	104.158	20200429	3.66667
LUSC	Lung	TCGA-66-2734-01	Tumor	140.379	20200429	3.86667
LUSC	Lung	TCGA-66-2742-01	Tumor	44.7233	20200429	3.95556
LUSC	Lung	TCGA-66-2744-01	Tumor	70.341	20200429	3.8
LUSC	Lung	TCGA-66-2754-01	Tumor	7.00879	20200429	5.11111
LUSC	Lung	TCGA-66-2755-01	Tumor	4.18589	20200429	3.62222
LUSC	Lung	TCGA-66-2756-01	Tumor	57.7117	20200429	9.4
LUSC	Lung	TCGA-66-2757-01	Tumor	66.0907	20200429	4.53333
LUSC	Lung	TCGA-66-2758-01	Tumor	75.8559	20200429	5.82222
LUSC	Lung	TCGA-66-2759-01	Tumor	395.334	20200429	7.57778
LUSC	Lung	TCGA-66-2763-01	Tumor	169.552	20200429	7.22222
LUSC	Lung	TCGA-66-2765-01	Tumor	123.855	20200429	1.68889
LUSC	Lung	TCGA-66-2766-01	Tumor	67.4239	20200429	6.91111
LUSC	Lung	TCGA-66-2767-01	Tumor	233.045	20200429	6.11111
LUSC	Lung	TCGA-66-2768-01	Tumor	1924.28	20200429	5.44444
LUSC	Lung	TCGA-66-2769-01	Tumor	4.2308	20200429	6.51111
LUSC	Lung	TCGA-66-2770-01	Tumor	93.3085	20200429	4.04444
LUSC	Lung	TCGA-66-2771-01	Tumor	626.062	20200429	4.11111
LUSC	Lung	TCGA-66-2773-01	Tumor	261.987	20200429	10.2
LUSC	Lung	TCGA-66-2777-01	Tumor	354.507	20200429	2.97778
LUSC	Lung	TCGA-66-2778-01	Tumor	168.129	20200429	2.17778
LUSC	Lung	TCGA-66-2780-01	Tumor	133.094	20200429	2.57778
LUSC	Lung	TCGA-66-2781-01	Tumor	40.5798	20200429	2.46667
LUSC	Lung	TCGA-66-2782-01	Tumor	45.5586	20200429	6.51111
LUSC	Lung	TCGA-66-2783-01	Tumor	892.479	20200429	4.4
LUSC	Lung	TCGA-66-2785-01	Tumor	31.9399	20200429	20.5111
LUSC	Lung	TCGA-66-2786-01	Tumor	785.935	20200429	4.04444
LUSC	Lung	TCGA-66-2787-01	Tumor	14.2265	20200429	8.95556
LUSC	Lung	TCGA-66-2788-01	Tumor	515.712	20200429	3.71111
LUSC	Lung	TCGA-66-2789-01	Tumor	59.0027	20200429	6.26667
LUSC	Lung	TCGA-66-2791-01	Tumor	106.624	20200429	5.35556
LUSC	Lung	TCGA-66-2792-01	Tumor	54.526	20200429	2.53333
LUSC	Lung	TCGA-66-2793-01	Tumor	42.266	20200429	5.82222
LUSC	Lung	TCGA-66-2794-01	Tumor	94.8039	20200429	3.02222
LUSC	Lung	TCGA-66-2795-01	Tumor	81.9328	20200429	5.35556
LUSC	Lung	TCGA-66-2800-01	Tumor	12.5744	20200429	3.35556
LUAD	Lung	TCGA-67-3770-01	Tumor	81.394	20200429	3.95556
LUAD	Lung	TCGA-67-3771-01	Tumor	395.296	20200429	19.6222
LUAD	Lung	TCGA-67-3772-01	Tumor	73.0765	20200429	1.62222
LUAD	Lung	TCGA-67-3773-01	Tumor	45.2755	20200429	2
LUAD	Lung	TCGA-67-3774-01	Tumor	133.005	20200429	1.8
LUAD	Lung	TCGA-67-4679-01	Tumor	87.611	20200429	5.4
LUAD	Lung	TCGA-67-6215-01	Tumor	145.795	20200429	1.95556
LUAD	Lung	TCGA-67-6216-01	Tumor	103.807	20200429	0.688889
LUAD	Lung	TCGA-67-6217-01	Tumor	50.7193	20200429	3.8
LUSC	Lung	TCGA-68-7755-01	Tumor	36.7148	20200429	5.44444
LUSC	Lung	TCGA-68-7756-01	Tumor	624.413	20200429	1.93333
LUSC	Lung	TCGA-68-7757-01	Tumor	646.545	20200429	6.13333
LUSC	Lung	TCGA-68-8250-01	Tumor	1124.12	20200429	5.91111
LUSC	Lung	TCGA-68-8251-01	Tumor	1.78432	20200429	5.53333
LUSC	Lung	TCGA-68-A59J-01	Tumor	68.4371	20200429	6.82222
LUAD	Lung	TCGA-69-7760-01	Tumor	19.4355	20200429	1.28889
LUAD	Lung	TCGA-69-7761-01	Tumor	1439.26	20200429	0.555556
LUAD	Lung	TCGA-69-7763-01	Tumor	49.5933	20200429	1.31111
LUAD	Lung	TCGA-69-7764-01	Tumor	43.7579	20200429	1.55556
LUAD	Lung	TCGA-69-7765-01	Tumor	188.765	20200429	11.3111
LUAD	Lung	TCGA-69-7973-01	Tumor	260.645	20200429	5
LUAD	Lung	TCGA-69-7974-01	Tumor	80.3634	20200429	9.68889
LUAD	Lung	TCGA-69-7978-01	Tumor	491.756	20200429	11.1333
LUAD	Lung	TCGA-69-7979-01	Tumor	244.599	20200429	27.8889
LUAD	Lung	TCGA-69-7980-01	Tumor	377.476	20200429	15.5111
LUAD	Lung	TCGA-69-8253-01	Tumor	785.451	20200429	2.64444
LUAD	Lung	TCGA-69-8254-01	Tumor	183.043	20200429	1.55556
LUAD	Lung	TCGA-69-8255-01	Tumor	196.908	20200429	5.6
LUAD	Lung	TCGA-69-A59K-01	Tumor	12.6755	20200429	8.97778
LUSC	Lung	TCGA-6A-AB49-01	Tumor	24.4413	20200429	7.93333
KIRC	Kidney	TCGA-6D-AA2E-01	Tumor	5.31147	20200429	0.644444
LUSC	Lung	TCGA-70-6722-01	Tumor	901.651	20200429	5.62222
LUSC	Lung	TCGA-70-6723-01	Tumor	85.334	20200429	2.02222
LUAD	Lung	TCGA-71-6725-01	Tumor	668.234	20200429	0.866667
LUAD	Lung	TCGA-71-8520-01	Tumor	87.6357	20200429	1.75556
LUAD	Lung	TCGA-73-4658-01	Tumor	1051.25	20200429	6.55556
LUAD	Lung	TCGA-73-4659-01	Tumor	430.564	20200429	4.04444
LUAD	Lung	TCGA-73-4662-01	Tumor	7.35605	20200429	3.93333
LUAD	Lung	TCGA-73-4666-01	Tumor	3234.37	20200429	6.6
LUAD	Lung	TCGA-73-4668-01	Tumor	106.591	20200429	8.2
LUAD	Lung	TCGA-73-4670-01	Tumor	412.133	20200429	6.62222
LUAD	Lung	TCGA-73-4675-01	Tumor	48.0898	20200429	1.26667
LUAD	Lung	TCGA-73-4676-01	Tumor	88.6632	20200429	1.75556
LUAD	Lung	TCGA-73-4677-01	Tumor	227.492	20200429	4.68889
LUAD	Lung	TCGA-73-7498-01	Tumor	60.9918	20200429	2.04444
LUAD	Lung	TCGA-73-7499-01	Tumor	1785.44	20200429	1.35556
LUAD	Lung	TCGA-73-A9RS-01	Tumor	856.65	20200429	17.5556
LUAD	Lung	TCGA-75-5122-01	Tumor	96.4814	20200429	2.33333
LUAD	Lung	TCGA-75-5125-01	Tumor	336.634	20200429	3.26667
LUAD	Lung	TCGA-75-5126-01	Tumor	752.435	20200429	11.1556
LUAD	Lung	TCGA-75-5146-01	Tumor	70.8941	20200429	3.55556
LUAD	Lung	TCGA-75-5147-01	Tumor	741.168	20200429	0.822222
LUAD	Lung	TCGA-75-6203-01	Tumor	19.1591	20200429	0.222222
LUAD	Lung	TCGA-75-6205-01	Tumor	15.75	20200429	0.977778
LUAD	Lung	TCGA-75-6206-01	Tumor	117.407	20200429	1.66667
LUAD	Lung	TCGA-75-6207-01	Tumor	124.723	20200429	1.02222
LUAD	Lung	TCGA-75-6211-01	Tumor	676.779	20200429	7.13333
LUAD	Lung	TCGA-75-6212-01	Tumor	35.6002	20200429	0.422222
LUAD	Lung	TCGA-75-6214-01	Tumor	2325.72	20200429	13
LUAD	Lung	TCGA-75-7025-01	Tumor	66.7523	20200429	0.555556
LUAD	Lung	TCGA-75-7027-01	Tumor	38.8989	20200429	4.37778
LUAD	Lung	TCGA-75-7030-01	Tumor	1061.14	20200429	0.266667
LUAD	Lung	TCGA-75-7031-01	Tumor	6653.33	20200429	3.75556
GBM	Brain	TCGA-76-4925-01	Tumor	0.190684	20200429	1.22222
GBM	Brain	TCGA-76-4926-01	Tumor	0.19467	20200429	1.13333
GBM	Brain	TCGA-76-4927-01	Tumor	0.708613	20200429	0.933333
GBM	Brain	TCGA-76-4928-01	Tumor	4.18296	20200429	1.46667
GBM	Brain	TCGA-76-4929-01	Tumor	0.980872	20200429	1.08889
GBM	Brain	TCGA-76-4931-01	Tumor	0.189043	20200429	0.8
GBM	Brain	TCGA-76-4932-01	Tumor	0.0440155	20200429	1.04444
LUSC	Lung	TCGA-77-6842-01	Tumor	0.886796	20200429	6.93333
LUSC	Lung	TCGA-77-6843-01	Tumor	44.0154	20200429	3.15556
LUSC	Lung	TCGA-77-6844-01	Tumor	3.03728	20200429	3.55556
LUSC	Lung	TCGA-77-6845-01	Tumor	19.726	20200429	4.37778
LUSC	Lung	TCGA-77-7138-01	Tumor	226.245	20200429	0.666667
LUSC	Lung	TCGA-77-7139-01	Tumor	96.7851	20200429	3.4
LUSC	Lung	TCGA-77-7140-01	Tumor	300.186	20200429	3.51111
LUSC	Lung	TCGA-77-7141-01	Tumor	194.526	20200429	11.5778
LUSC	Lung	TCGA-77-7142-01	Tumor	28.5721	20200429	4.75556
LUSC	Lung	TCGA-77-7335-01	Tumor	110.74	20200429	4.2
LUSC	Lung	TCGA-77-7337-01	Tumor	111.964	20200429	6.17778
LUSC	Lung	TCGA-77-7338-01	Tumor	344.217	20200429	2.4
LUSC	Lung	TCGA-77-7463-01	Tumor	120.694	20200429	7.37778
LUSC	Lung	TCGA-77-7465-01	Tumor	289.35	20200429	7.24444
LUSC	Lung	TCGA-77-8007-01	Tumor	84.3604	20200429	1.66667
LUSC	Lung	TCGA-77-8008-01	Tumor	79.7601	20200429	3
LUSC	Lung	TCGA-77-8009-01	Tumor	437.911	20200429	3.08889
LUSC	Lung	TCGA-77-8128-01	Tumor	2.81468	20200429	5.37778
LUSC	Lung	TCGA-77-8130-01	Tumor	36.1378	20200429	3.22222
LUSC	Lung	TCGA-77-8131-01	Tumor	118.076	20200429	1.2
LUSC	Lung	TCGA-77-8133-01	Tumor	28.4773	20200429	7.06667
LUSC	Lung	TCGA-77-8136-01	Tumor	117.324	20200429	8.06667
LUSC	Lung	TCGA-77-8138-01	Tumor	118.47	20200429	1.95556
LUSC	Lung	TCGA-77-8139-01	Tumor	33.4178	20200429	3.95556
LUSC	Lung	TCGA-77-8140-01	Tumor	38.4364	20200429	7.08889
LUSC	Lung	TCGA-77-8143-01	Tumor	316.159	20200429	2.84444
LUSC	Lung	TCGA-77-8144-01	Tumor	29.0575	20200429	7.71111
LUSC	Lung	TCGA-77-8145-01	Tumor	378.709	20200429	2.53333
LUSC	Lung	TCGA-77-8146-01	Tumor	186.931	20200429	2.73333
LUSC	Lung	TCGA-77-8148-01	Tumor	3.47553	20200429	4.66667
LUSC	Lung	TCGA-77-8150-01	Tumor	24.8366	20200429	2.53333
LUSC	Lung	TCGA-77-8153-01	Tumor	116.813	20200429	3.13333
LUSC	Lung	TCGA-77-8154-01	Tumor	80.511	20200429	4
LUSC	Lung	TCGA-77-8156-01	Tumor	104.443	20200429	3.95556
LUSC	Lung	TCGA-77-A5G1-01	Tumor	33.5315	20200429	2.95556
LUSC	Lung	TCGA-77-A5G3-01	Tumor	126.606	20200429	11.7556
LUSC	Lung	TCGA-77-A5G6-01	Tumor	19.6697	20200429	9.33333
LUSC	Lung	TCGA-77-A5G7-01	Tumor	22.4826	20200429	1.77778
LUSC	Lung	TCGA-77-A5G8-01	Tumor	114.452	20200429	4.02222
LUSC	Lung	TCGA-77-A5GA-01	Tumor	175.601	20200429	2.95556
LUSC	Lung	TCGA-77-A5GB-01	Tumor	18.7559	20200429	2.24444
LUSC	Lung	TCGA-77-A5GF-01	Tumor	47.6315	20200429	2.08889
LUSC	Lung	TCGA-77-A5GH-01	Tumor	0.902701	20200429	4.91111
LUAD	Lung	TCGA-78-7145-01	Tumor	366.172	20200429	3.48889
LUAD	Lung	TCGA-78-7146-01	Tumor	371.367	20200429	6.62222
LUAD	Lung	TCGA-78-7147-01	Tumor	77.2674	20200429	6.22222
LUAD	Lung	TCGA-78-7148-01	Tumor	614.796	20200429	4.33333
LUAD	Lung	TCGA-78-7149-01	Tumor	462.897	20200429	2.64444
LUAD	Lung	TCGA-78-7150-01	Tumor	210.624	20200429	7.53333
LUAD	Lung	TCGA-78-7152-01	Tumor	201.936	20200429	3.66667
LUAD	Lung	TCGA-78-7153-01	Tumor	150.715	20200429	2.24444
LUAD	Lung	TCGA-78-7154-01	Tumor	131.047	20200429	4.06667
LUAD	Lung	TCGA-78-7155-01	Tumor	0	20200429	29
LUAD	Lung	TCGA-78-7156-01	Tumor	62.6976	20200429	5.86667
LUAD	Lung	TCGA-78-7158-01	Tumor	25.0574	20200429	4.46667
LUAD	Lung	TCGA-78-7159-01	Tumor	742.782	20200429	5.53333
LUAD	Lung	TCGA-78-7160-01	Tumor	3540.07	20200429	0.755556
LUAD	Lung	TCGA-78-7161-01	Tumor	41.1371	20200429	3.22222
LUAD	Lung	TCGA-78-7162-01	Tumor	39.991	20200429	1.53333
LUAD	Lung	TCGA-78-7163-01	Tumor	89.9575	20200429	0.4
LUAD	Lung	TCGA-78-7166-01	Tumor	402.694	20200429	4.06667
LUAD	Lung	TCGA-78-7167-01	Tumor	66.2244	20200429	1.73333
LUAD	Lung	TCGA-78-7220-01	Tumor	45.6754	20200429	15.2222
LUAD	Lung	TCGA-78-7535-01	Tumor	574.336	20200429	3.04444
LUAD	Lung	TCGA-78-7536-01	Tumor	294.16	20200429	11.2
LUAD	Lung	TCGA-78-7537-01	Tumor	286.907	20200429	2.84444
LUAD	Lung	TCGA-78-7539-01	Tumor	71.3536	20200429	8.84444
LUAD	Lung	TCGA-78-7540-01	Tumor	2021.28	20200429	0.511111
LUAD	Lung	TCGA-78-7542-01	Tumor	265.304	20200429	6.62222
LUAD	Lung	TCGA-78-7633-01	Tumor	7.79993	20200429	2.11111
LUAD	Lung	TCGA-78-8640-01	Tumor	35.931	20200429	13.9778
LUAD	Lung	TCGA-78-8648-01	Tumor	7.60423	20200429	0.177778
LUAD	Lung	TCGA-78-8655-01	Tumor	399.911	20200429	1.93333
LUAD	Lung	TCGA-78-8660-01	Tumor	740.025	20200429	4.75556
LUAD	Lung	TCGA-78-8662-01	Tumor	10.2076	20200429	21.1778
LUSC	Lung	TCGA-79-5596-01	Tumor	88.0649	20200429	3.42222
LUAD	Lung	TCGA-80-5607-01	Tumor	77.1524	20200429	2.26667
LUAD	Lung	TCGA-80-5608-01	Tumor	1632.52	20200429	3.15556
LUAD	Lung	TCGA-80-5611-01	Tumor	100.686	20200429	3.8
LUAD	Lung	TCGA-83-5908-01	Tumor	381.806	20200429	4.51111
LUSC	Lung	TCGA-85-6175-01	Tumor	106.002	20200429	0.711111
LUSC	Lung	TCGA-85-6560-01	Tumor	0.356322	20200429	8.13333
LUSC	Lung	TCGA-85-6561-01	Tumor	318.246	20200429	4.11111
LUSC	Lung	TCGA-85-6798-01	Tumor	8.10432	20200429	5.04444
LUSC	Lung	TCGA-85-7696-01	Tumor	760.203	20200429	3.71111
LUSC	Lung	TCGA-85-7697-01	Tumor	1121.15	20200429	4.97778
LUSC	Lung	TCGA-85-7698-01	Tumor	245.805	20200429	2.6
LUSC	Lung	TCGA-85-7699-01	Tumor	138.817	20200429	3.2
LUSC	Lung	TCGA-85-7710-01	Tumor	367.051	20200429	3.44444
LUSC	Lung	TCGA-85-7843-01	Tumor	177.237	20200429	4.51111
LUSC	Lung	TCGA-85-7844-01	Tumor	144.565	20200429	3.53333
LUSC	Lung	TCGA-85-7950-01	Tumor	11.9964	20200429	5.04444
LUSC	Lung	TCGA-85-8048-01	Tumor	9.09627	20200429	4.04444
LUSC	Lung	TCGA-85-8049-01	Tumor	501.209	20200429	4.17778
LUSC	Lung	TCGA-85-8052-01	Tumor	3.77995	20200429	2.35556
LUSC	Lung	TCGA-85-8070-01	Tumor	67.7899	20200429	4.55556
LUSC	Lung	TCGA-85-8071-01	Tumor	57.1271	20200429	6.66667
LUSC	Lung	TCGA-85-8072-01	Tumor	45.8897	20200429	3.17778
LUSC	Lung	TCGA-85-8276-01	Tumor	1.87024	20200429	5.13333
LUSC	Lung	TCGA-85-8277-01	Tumor	94.3256	20200429	4.42222
LUSC	Lung	TCGA-85-8287-01	Tumor	1.56183	20200429	4.84444
LUSC	Lung	TCGA-85-8288-01	Tumor	2.91014	20200429	4.48889
LUSC	Lung	TCGA-85-8350-01	Tumor	43.6397	20200429	5.6
LUSC	Lung	TCGA-85-8351-01	Tumor	36.8003	20200429	2.46667
LUSC	Lung	TCGA-85-8352-01	Tumor	5.04908	20200429	5.22222
LUSC	Lung	TCGA-85-8353-01	Tumor	38.6334	20200429	3.37778
LUSC	Lung	TCGA-85-8354-01	Tumor	55.9888	20200429	3.8
LUSC	Lung	TCGA-85-8355-01	Tumor	727.917	20200429	3.77778
LUSC	Lung	TCGA-85-8479-01	Tumor	45.4264	20200429	2
LUSC	Lung	TCGA-85-8481-01	Tumor	370.531	20200429	5.93333
LUSC	Lung	TCGA-85-8580-01	Tumor	58.6621	20200429	4.91111
LUSC	Lung	TCGA-85-8582-01	Tumor	107.617	20200429	6.48889
LUSC	Lung	TCGA-85-8584-01	Tumor	188.36	20200429	4.77778
LUSC	Lung	TCGA-85-8664-01	Tumor	2.09934	20200429	4.44444
LUSC	Lung	TCGA-85-8666-01	Tumor	1792.61	20200429	4.64444
LUSC	Lung	TCGA-85-A4CL-01	Tumor	141.316	20200429	13.8667
LUSC	Lung	TCGA-85-A4CN-01	Tumor	19.2408	20200429	3.28889
LUSC	Lung	TCGA-85-A4JB-01	Tumor	66.079	20200429	9.06667
LUSC	Lung	TCGA-85-A4JC-01	Tumor	1746.67	20200429	4.62222
LUSC	Lung	TCGA-85-A4PA-01	Tumor	4.36063	20200429	0.0666667
LUSC	Lung	TCGA-85-A4QQ-01	Tumor	186.128	20200429	5.75556
LUSC	Lung	TCGA-85-A4QR-01	Tumor	47.0062	20200429	4.48889
LUSC	Lung	TCGA-85-A50M-01	Tumor	231.368	20200429	1.57778
LUSC	Lung	TCGA-85-A50Z-01	Tumor	62.4629	20200429	8.37778
LUSC	Lung	TCGA-85-A510-01	Tumor	2.47728	20200429	2.68889
LUSC	Lung	TCGA-85-A511-01	Tumor	144.989	20200429	3.68889
LUSC	Lung	TCGA-85-A512-01	Tumor	362.237	20200429	3.02222
LUSC	Lung	TCGA-85-A513-01	Tumor	31.3303	20200429	0.466667
LUSC	Lung	TCGA-85-A53L-01	Tumor	22.7292	20200429	4
LUSC	Lung	TCGA-85-A5B5-01	Tumor	33.076	20200429	7.44444
LUAD	Lung	TCGA-86-6562-01	Tumor	630.669	20200429	0.933333
LUAD	Lung	TCGA-86-6851-01	Tumor	302.131	20200429	16.4
LUAD	Lung	TCGA-86-7701-01	Tumor	837.179	20200429	3.57778
LUAD	Lung	TCGA-86-7711-01	Tumor	488.172	20200429	4
LUAD	Lung	TCGA-86-7713-01	Tumor	60.9746	20200429	2.82222
LUAD	Lung	TCGA-86-7714-01	Tumor	11.3525	20200429	1.48889
LUAD	Lung	TCGA-86-7953-01	Tumor	3987.37	20200429	1
LUAD	Lung	TCGA-86-7954-01	Tumor	241.707	20200429	3.82222
LUAD	Lung	TCGA-86-7955-01	Tumor	27.3261	20200429	5.86667
LUAD	Lung	TCGA-86-8054-01	Tumor	4.02157	20200429	4.2
LUAD	Lung	TCGA-86-8055-01	Tumor	58.9451	20200429	0.822222
LUAD	Lung	TCGA-86-8056-01	Tumor	59.4924	20200429	5.08889
LUAD	Lung	TCGA-86-8073-01	Tumor	63.8806	20200429	27.2444
LUAD	Lung	TCGA-86-8074-01	Tumor	108.168	20200429	1.35556
LUAD	Lung	TCGA-86-8075-01	Tumor	133.192	20200429	0.844444
LUAD	Lung	TCGA-86-8076-01	Tumor	811.059	20200429	1.13333
LUAD	Lung	TCGA-86-8278-01	Tumor	81.0704	20200429	1.93333
LUAD	Lung	TCGA-86-8279-01	Tumor	125.656	20200429	9.73333
LUAD	Lung	TCGA-86-8280-01	Tumor	145.019	20200429	0.888889
LUAD	Lung	TCGA-86-8281-01	Tumor	236.947	20200429	4.55556
LUAD	Lung	TCGA-86-8358-01	Tumor	17.9158	20200429	21.1111
LUAD	Lung	TCGA-86-8359-01	Tumor	718.652	20200429	3.02222
LUAD	Lung	TCGA-86-8585-01	Tumor	21.6869	20200429	10.8444
LUAD	Lung	TCGA-86-8668-01	Tumor	17.0278	20200429	0.666667
LUAD	Lung	TCGA-86-8669-01	Tumor	1474.86	20200429	3.6
LUAD	Lung	TCGA-86-8671-01	Tumor	340.027	20200429	0.577778
LUAD	Lung	TCGA-86-8672-01	Tumor	912.673	20200429	5.57778
LUAD	Lung	TCGA-86-8673-01	Tumor	379.679	20200429	9.06667
LUAD	Lung	TCGA-86-8674-01	Tumor	2796.48	20200429	5.35556
LUAD	Lung	TCGA-86-A456-01	Tumor	189.707	20200429	6.84444
LUAD	Lung	TCGA-86-A4JF-01	Tumor	265.944	20200429	25.5556
LUAD	Lung	TCGA-86-A4P7-01	Tumor	55.2489	20200429	1.35556
LUSC	Lung	TCGA-90-7766-01	Tumor	504.354	20200429	2.17778
LUSC	Lung	TCGA-90-7767-01	Tumor	0.717913	20200429	2
LUSC	Lung	TCGA-90-7769-01	Tumor	653.338	20200429	10.1111
LUSC	Lung	TCGA-90-7964-01	Tumor	94.849	20200429	8.71111
LUSC	Lung	TCGA-90-A4ED-01	Tumor	7.53638	20200429	33.0667
LUSC	Lung	TCGA-90-A4EE-01	Tumor	1.05038	20200429	6.73333
LUSC	Lung	TCGA-90-A59Q-01	Tumor	522.823	20200429	5.44444
LUAD	Lung	TCGA-91-6828-01	Tumor	1267.51	20200429	5.6
LUAD	Lung	TCGA-91-6829-01	Tumor	7.90116	20200429	12
LUAD	Lung	TCGA-91-6830-01	Tumor	1051.17	20200429	3.93333
LUAD	Lung	TCGA-91-6831-01	Tumor	19.8894	20200429	5.2
LUAD	Lung	TCGA-91-6835-01	Tumor	40.5778	20200429	1.46667
LUAD	Lung	TCGA-91-6836-01	Tumor	8.41583	20200429	8.08889
LUAD	Lung	TCGA-91-6840-01	Tumor	54.3864	20200429	2.33333
LUAD	Lung	TCGA-91-6847-01	Tumor	3.34501	20200429	1.24444
LUAD	Lung	TCGA-91-6848-01	Tumor	6.41538	20200429	10.5333
LUAD	Lung	TCGA-91-6849-01	Tumor	399.072	20200429	2.13333
LUAD	Lung	TCGA-91-7771-01	Tumor	79.8111	20200429	3.71111
LUAD	Lung	TCGA-91-8496-01	Tumor	64.8826	20200429	0.733333
LUAD	Lung	TCGA-91-8497-01	Tumor	139.104	20200429	0.844444
LUAD	Lung	TCGA-91-8499-01	Tumor	1.63723	20200429	6.26667
LUAD	Lung	TCGA-91-A4BC-01	Tumor	1708.98	20200429	8.31111
LUAD	Lung	TCGA-91-A4BD-01	Tumor	134.04	20200429	0.711111
LUSC	Lung	TCGA-92-7340-01	Tumor	101.585	20200429	8
LUSC	Lung	TCGA-92-7341-01	Tumor	24.4446	20200429	3.37778
LUSC	Lung	TCGA-92-8063-01	Tumor	126.1	20200429	7.06667
LUSC	Lung	TCGA-92-8064-01	Tumor	19.5818	20200429	3.95556
LUSC	Lung	TCGA-92-8065-01	Tumor	2183.55	20200429	4.48889
LUAD	Lung	TCGA-93-7347-01	Tumor	40.0059	20200429	2.28889
LUAD	Lung	TCGA-93-7348-01	Tumor	307.221	20200429	2.13333
LUAD	Lung	TCGA-93-8067-01	Tumor	638.291	20200429	9.28889
LUAD	Lung	TCGA-93-A4JN-01	Tumor	98.445	20200429	1.46667
LUAD	Lung	TCGA-93-A4JO-01	Tumor	153.41	20200429	1.17778
LUAD	Lung	TCGA-93-A4JP-01	Tumor	390.471	20200429	1.08889
LUAD	Lung	TCGA-93-A4JQ-01	Tumor	52.4958	20200429	2.71111
LUSC	Lung	TCGA-94-7033-01	Tumor	168.1	20200429	2.33333
LUSC	Lung	TCGA-94-7557-01	Tumor	102.554	20200429	1.53333
LUSC	Lung	TCGA-94-7943-01	Tumor	201.66	20200429	3.55556
LUSC	Lung	TCGA-94-8035-01	Tumor	113.638	20200429	3.73333
LUSC	Lung	TCGA-94-8490-01	Tumor	1264.75	20200429	18.2889
LUSC	Lung	TCGA-94-8491-01	Tumor	305.588	20200429	10.6
LUSC	Lung	TCGA-94-A4VJ-01	Tumor	272.399	20200429	7.84444
LUSC	Lung	TCGA-94-A5I4-01	Tumor	359.366	20200429	4.66667
LUSC	Lung	TCGA-94-A5I6-01	Tumor	24.6886	20200429	3.22222
LUAD	Lung	TCGA-95-7039-01	Tumor	265.463	20200429	23.4
LUAD	Lung	TCGA-95-7043-01	Tumor	252.689	20200429	20.1111
LUAD	Lung	TCGA-95-7562-01	Tumor	101.282	20200429	7.8
LUAD	Lung	TCGA-95-7567-01	Tumor	61.8069	20200429	17.2889
LUAD	Lung	TCGA-95-7944-01	Tumor	41.0308	20200429	4.11111
LUAD	Lung	TCGA-95-7947-01	Tumor	2051.61	20200429	9.68889
LUAD	Lung	TCGA-95-7948-01	Tumor	83.4248	20200429	2.77778
LUAD	Lung	TCGA-95-8039-01	Tumor	192.339	20200429	1.75556
LUAD	Lung	TCGA-95-8494-01	Tumor	52.4897	20200429	1.71111
LUAD	Lung	TCGA-95-A4VK-01	Tumor	1687.49	20200429	4.95556
LUAD	Lung	TCGA-95-A4VN-01	Tumor	688.742	20200429	9.08889
LUAD	Lung	TCGA-95-A4VP-01	Tumor	570.984	20200429	2.37778
LUSC	Lung	TCGA-96-7544-01	Tumor	47.1913	20200429	7.66667
LUSC	Lung	TCGA-96-7545-01	Tumor	19.8625	20200429	2.28889
LUSC	Lung	TCGA-96-8169-01	Tumor	249.268	20200429	3.08889
LUSC	Lung	TCGA-96-8170-01	Tumor	701.996	20200429	4.73333
LUSC	Lung	TCGA-96-A4JK-01	Tumor	13.0591	20200429	9.08889
LUSC	Lung	TCGA-96-A4JL-01	Tumor	80.4634	20200429	1.08889
LUAD	Lung	TCGA-97-7546-01	Tumor	33.6264	20200429	5.11111
LUAD	Lung	TCGA-97-7547-01	Tumor	79.3159	20200429	3.08889
LUAD	Lung	TCGA-97-7552-01	Tumor	1156.04	20200429	0.6
LUAD	Lung	TCGA-97-7553-01	Tumor	262.77	20200429	0.888889
LUAD	Lung	TCGA-97-7554-01	Tumor	58.344	20200429	8.2
LUAD	Lung	TCGA-97-7937-01	Tumor	116.641	20200429	9.08889
LUAD	Lung	TCGA-97-7938-01	Tumor	217.705	20200429	7.17778
LUAD	Lung	TCGA-97-7941-01	Tumor	201.453	20200429	1.71111
LUAD	Lung	TCGA-97-8171-01	Tumor	339.768	20200429	1.08889
LUAD	Lung	TCGA-97-8172-01	Tumor	36.8586	20200429	5
LUAD	Lung	TCGA-97-8174-01	Tumor	69.8573	20200429	3.28889
LUAD	Lung	TCGA-97-8175-01	Tumor	58.77	20200429	0.577778
LUAD	Lung	TCGA-97-8176-01	Tumor	2403.78	20200429	2.8
LUAD	Lung	TCGA-97-8177-01	Tumor	49.8269	20200429	0.733333
LUAD	Lung	TCGA-97-8179-01	Tumor	68.4274	20200429	3.26667
LUAD	Lung	TCGA-97-8547-01	Tumor	151.958	20200429	1.08889
LUAD	Lung	TCGA-97-8552-01	Tumor	161.506	20200429	1.82222
LUAD	Lung	TCGA-97-A4LX-01	Tumor	803.029	20200429	3.4
LUAD	Lung	TCGA-97-A4M0-01	Tumor	285.612	20200429	7.37778
LUAD	Lung	TCGA-97-A4M1-01	Tumor	111.978	20200429	0.8
LUAD	Lung	TCGA-97-A4M2-01	Tumor	489.013	20200429	0.511111
LUAD	Lung	TCGA-97-A4M3-01	Tumor	91.3822	20200429	4.11111
LUAD	Lung	TCGA-97-A4M5-01	Tumor	99.5992	20200429	2.88889
LUAD	Lung	TCGA-97-A4M6-01	Tumor	448.757	20200429	0.555556
LUAD	Lung	TCGA-97-A4M7-01	Tumor	352.601	20200429	5.82222
LUSC	Lung	TCGA-98-7454-01	Tumor	25.0313	20200429	3.82222
LUSC	Lung	TCGA-98-8020-01	Tumor	19.8968	20200429	1.82222
LUSC	Lung	TCGA-98-8021-01	Tumor	56.8239	20200429	18.1333
LUSC	Lung	TCGA-98-8022-01	Tumor	27.6591	20200429	4.17778
LUSC	Lung	TCGA-98-8023-01	Tumor	42.7238	20200429	3.66667
LUSC	Lung	TCGA-98-A538-01	Tumor	13.2169	20200429	12.4
LUSC	Lung	TCGA-98-A539-01	Tumor	23.0729	20200429	3.44444
LUSC	Lung	TCGA-98-A53A-01	Tumor	18.3313	20200429	5.95556
LUSC	Lung	TCGA-98-A53B-01	Tumor	151.922	20200429	3.2
LUSC	Lung	TCGA-98-A53H-01	Tumor	868.306	20200429	0.488889
LUSC	Lung	TCGA-98-A53I-01	Tumor	294.002	20200429	7.08889
LUSC	Lung	TCGA-98-A53J-01	Tumor	1227.49	20200429	2.06667
LUAD	Lung	TCGA-99-7458-01	Tumor	50.0371	20200429	8.84444
LUAD	Lung	TCGA-99-8025-01	Tumor	545.064	20200429	9.08889
LUAD	Lung	TCGA-99-8028-01	Tumor	103.541	20200429	8.71111
LUAD	Lung	TCGA-99-8032-01	Tumor	73.579	20200429	7.48889
LUAD	Lung	TCGA-99-8033-01	Tumor	63.1163	20200429	3.13333
LUAD	Lung	TCGA-99-AA5R-01	Tumor	128.811	20200429	0.866667
BRCA	Breast	TCGA-A1-A0SD-01	Tumor	5.82596	20200429	0.688889
BRCA	Breast	TCGA-A1-A0SE-01	Tumor	6.51893	20200429	0.577778
BRCA	Breast	TCGA-A1-A0SF-01	Tumor	1.69647	20200429	0.911111
BRCA	Breast	TCGA-A1-A0SG-01	Tumor	9.78685	20200429	0.511111
BRCA	Breast	TCGA-A1-A0SH-01	Tumor	3.33685	20200429	1.82222
BRCA	Breast	TCGA-A1-A0SI-01	Tumor	3.47529	20200429	3.55556
BRCA	Breast	TCGA-A1-A0SJ-01	Tumor	7.47466	20200429	0.555556
BRCA	Breast	TCGA-A1-A0SK-01	Tumor	0.456848	20200429	1.4
BRCA	Breast	TCGA-A1-A0SM-01	Tumor	0.884512	20200429	0.866667
BRCA	Breast	TCGA-A1-A0SN-01	Tumor	14.4714	20200429	1.31111
BRCA	Breast	TCGA-A1-A0SO-01	Tumor	0.276261	20200429	6.37778
BRCA	Breast	TCGA-A1-A0SP-01	Tumor	11.5393	20200429	1.04444
BRCA	Breast	TCGA-A1-A0SQ-01	Tumor	0.231174	20200429	0.6
BRCA	Breast	TCGA-A2-A04N-01	Tumor	2.68329	20200429	0.888889
BRCA	Breast	TCGA-A2-A04P-01	Tumor	17.4632	20200429	2.82222
BRCA	Breast	TCGA-A2-A04Q-01	Tumor	13.2739	20200429	1.02222
BRCA	Breast	TCGA-A2-A04R-01	Tumor	1.14603	20200429	1.71111
BRCA	Breast	TCGA-A2-A04T-01	Tumor	2.82017	20200429	1.95556
BRCA	Breast	TCGA-A2-A04U-01	Tumor	69.2825	20200429	1.08889
BRCA	Breast	TCGA-A2-A04V-01	Tumor	0.145485	20200429	0.533333
BRCA	Breast	TCGA-A2-A04W-01	Tumor	80.2298	20200429	2.66667
BRCA	Breast	TCGA-A2-A04X-01	Tumor	0.218126	20200429	0.577778
BRCA	Breast	TCGA-A2-A04Y-01	Tumor	16.9923	20200429	1.02222
BRCA	Breast	TCGA-A2-A0CK-01	Tumor	2.46342	20200429	0.311111
BRCA	Breast	TCGA-A2-A0CL-01	Tumor	0.318336	20200429	2.46667
BRCA	Breast	TCGA-A2-A0CM-01	Tumor	20.5286	20200429	1.4
BRCA	Breast	TCGA-A2-A0CP-01	Tumor	6.68185	20200429	2.62222
BRCA	Breast	TCGA-A2-A0CQ-01	Tumor	7.66514	20200429	0.911111
BRCA	Breast	TCGA-A2-A0CR-01	Tumor	15.0437	20200429	2.55556
BRCA	Breast	TCGA-A2-A0CS-01	Tumor	29.1176	20200429	0.844444
BRCA	Breast	TCGA-A2-A0CT-01	Tumor	41.3962	20200429	1.86667
BRCA	Breast	TCGA-A2-A0CU-01	Tumor	0.528418	20200429	0.933333
BRCA	Breast	TCGA-A2-A0CV-01	Tumor	11.2667	20200429	0.444444
BRCA	Breast	TCGA-A2-A0CW-01	Tumor	83.1619	20200429	1.15556
BRCA	Breast	TCGA-A2-A0CX-01	Tumor	20.6998	20200429	5.15556
BRCA	Breast	TCGA-A2-A0D0-01	Tumor	446.766	20200429	1.53333
BRCA	Breast	TCGA-A2-A0D1-01	Tumor	0.214911	20200429	1.64444
BRCA	Breast	TCGA-A2-A0D2-01	Tumor	60.1369	20200429	1.8
BRCA	Breast	TCGA-A2-A0D3-01	Tumor	4.80797	20200429	0.511111
BRCA	Breast	TCGA-A2-A0D4-01	Tumor	1.91363	20200429	0.777778
BRCA	Breast	TCGA-A2-A0EM-01	Tumor	1.69633	20200429	0.755556
BRCA	Breast	TCGA-A2-A0EN-01	Tumor	17.8001	20200429	0.644444
BRCA	Breast	TCGA-A2-A0EO-01	Tumor	17.499	20200429	0.844444
BRCA	Breast	TCGA-A2-A0EP-01	Tumor	3.52341	20200429	0.288889
BRCA	Breast	TCGA-A2-A0EQ-01	Tumor	0.132548	20200429	4.44444
BRCA	Breast	TCGA-A2-A0ER-01	Tumor	1.4363	20200429	0.666667
BRCA	Breast	TCGA-A2-A0ES-01	Tumor	7.12197	20200429	0.266667
BRCA	Breast	TCGA-A2-A0ET-01	Tumor	0.0325707	20200429	0.822222
BRCA	Breast	TCGA-A2-A0EU-01	Tumor	57.9793	20200429	0.955556
BRCA	Breast	TCGA-A2-A0EV-01	Tumor	9.5968	20200429	1.37778
BRCA	Breast	TCGA-A2-A0EW-01	Tumor	8.48972	20200429	0.377778
BRCA	Breast	TCGA-A2-A0EX-01	Tumor	3.72919	20200429	0.644444
BRCA	Breast	TCGA-A2-A0EY-01	Tumor	818.009	20200429	4.02222
BRCA	Breast	TCGA-A2-A0ST-01	Tumor	9.68144	20200429	0.333333
BRCA	Breast	TCGA-A2-A0SU-01	Tumor	3.03553	20200429	0.688889
BRCA	Breast	TCGA-A2-A0SV-01	Tumor	18.9301	20200429	0.688889
BRCA	Breast	TCGA-A2-A0SW-01	Tumor	1.40044	20200429	1.06667
BRCA	Breast	TCGA-A2-A0SX-01	Tumor	3.27479	20200429	0.533333
BRCA	Breast	TCGA-A2-A0SY-01	Tumor	3.89124	20200429	2.31111
BRCA	Breast	TCGA-A2-A0T0-01	Tumor	4.56258	20200429	3.66667
BRCA	Breast	TCGA-A2-A0T1-01	Tumor	11.9283	20200429	0.533333
BRCA	Breast	TCGA-A2-A0T2-01	Tumor	75.7537	20200429	0.577778
BRCA	Breast	TCGA-A2-A0T3-01	Tumor	1.39537	20200429	0.622222
BRCA	Breast	TCGA-A2-A0T4-01	Tumor	9.98727	20200429	0.6
BRCA	Breast	TCGA-A2-A0T5-01	Tumor	4.67016	20200429	0.377778
BRCA	Breast	TCGA-A2-A0T6-01	Tumor	0.177778	20200429	0.333333
BRCA	Breast	TCGA-A2-A0T7-01	Tumor	35.1231	20200429	0.4
BRCA	Breast	TCGA-A2-A0YC-01	Tumor	13.6181	20200429	0.488889
BRCA	Breast	TCGA-A2-A0YD-01	Tumor	116.118	20200429	1.28889
BRCA	Breast	TCGA-A2-A0YE-01	Tumor	305.853	20200429	0.555556
BRCA	Breast	TCGA-A2-A0YF-01	Tumor	14.4191	20200429	0.466667
BRCA	Breast	TCGA-A2-A0YG-01	Tumor	4.4898	20200429	1
BRCA	Breast	TCGA-A2-A0YH-01	Tumor	15.2532	20200429	1.53333
BRCA	Breast	TCGA-A2-A0YI-01	Tumor	7.25712	20200429	0.244444
BRCA	Breast	TCGA-A2-A0YJ-01	Tumor	128.853	20200429	1.6
BRCA	Breast	TCGA-A2-A0YK-01	Tumor	6.81695	20200429	6.62222
BRCA	Breast	TCGA-A2-A0YL-01	Tumor	6.75558	20200429	0.577778
BRCA	Breast	TCGA-A2-A0YM-01	Tumor	89.5876	20200429	1.51111
BRCA	Breast	TCGA-A2-A0YT-01	Tumor	6.96573	20200429	1.13333
BRCA	Breast	TCGA-A2-A1FV-01	Tumor	0.969349	20200429	0.777778
BRCA	Breast	TCGA-A2-A1FW-01	Tumor	4.29776	20200429	1.24444
BRCA	Breast	TCGA-A2-A1FX-01	Tumor	2.51419	20200429	0.488889
BRCA	Breast	TCGA-A2-A1FZ-01	Tumor	2.0845	20200429	0.577778
BRCA	Breast	TCGA-A2-A1G0-01	Tumor	4.78836	20200429	0.377778
BRCA	Breast	TCGA-A2-A1G1-01	Tumor	7.10451	20200429	0.711111
BRCA	Breast	TCGA-A2-A1G4-01	Tumor	0.112473	20200429	0.511111
BRCA	Breast	TCGA-A2-A1G6-01	Tumor	23.15	20200429	0.155556
BRCA	Breast	TCGA-A2-A259-01	Tumor	3.07615	20200429	0.444444
BRCA	Breast	TCGA-A2-A25A-01	Tumor	19.6027	20200429	7.93333
BRCA	Breast	TCGA-A2-A25B-01	Tumor	6.82532	20200429	2.02222
BRCA	Breast	TCGA-A2-A25C-01	Tumor	19.9075	20200429	0.711111
BRCA	Breast	TCGA-A2-A25D-01	Tumor	1.09624	20200429	1.02222
BRCA	Breast	TCGA-A2-A25E-01	Tumor	0.298219	20200429	1.22222
BRCA	Breast	TCGA-A2-A25F-01	Tumor	0.920051	20200429	0.111111
BRCA	Breast	TCGA-A2-A3KD-01	Tumor	7.01818	20200429	0.244444
BRCA	Breast	TCGA-A2-A3XT-01	Tumor	44.0423	20200429	1.48889
BRCA	Breast	TCGA-A2-A3XU-01	Tumor	15.1279	20200429	0.4
BRCA	Breast	TCGA-A2-A3XV-01	Tumor	21.1665	20200429	0.844444
BRCA	Breast	TCGA-A2-A3XW-01	Tumor	6.74757	20200429	0.155556
BRCA	Breast	TCGA-A2-A3XX-01	Tumor	25.4548	20200429	0.755556
BRCA	Breast	TCGA-A2-A3XZ-01	Tumor	170.975	20200429	0.777778
BRCA	Breast	TCGA-A2-A3Y0-01	Tumor	154.982	20200429	3.42222
BRCA	Breast	TCGA-A2-A4S1-01	Tumor	1.49182	20200429	1.51111
BRCA	Breast	TCGA-A2-A4S2-01	Tumor	6.4453	20200429	0.577778
BRCA	Breast	TCGA-A2-A4S3-01	Tumor	0.753145	20200429	1.15556
KIRC	Kidney	TCGA-A3-3308-01	Tumor	0.615983	20200429	1.51111
KIRC	Kidney	TCGA-A3-3311-01	Tumor	0.244617	20200429	1.11111
KIRC	Kidney	TCGA-A3-3313-01	Tumor	6.3475	20200429	1.84444
KIRC	Kidney	TCGA-A3-3316-01	Tumor	0.58949	20200429	0.755556
KIRC	Kidney	TCGA-A3-3317-01	Tumor	2.15574	20200429	1.24444
KIRC	Kidney	TCGA-A3-3319-01	Tumor	6.3229	20200429	1.24444
KIRC	Kidney	TCGA-A3-3320-01	Tumor	0.346947	20200429	1.62222
KIRC	Kidney	TCGA-A3-3322-01	Tumor	0.256289	20200429	0.911111
KIRC	Kidney	TCGA-A3-3323-01	Tumor	0.179779	20200429	0.955556
KIRC	Kidney	TCGA-A3-3326-01	Tumor	0.775384	20200429	0.888889
KIRC	Kidney	TCGA-A3-3331-01	Tumor	0.116101	20200429	1.75556
KIRC	Kidney	TCGA-A3-3346-01	Tumor	0.567316	20200429	1.8
KIRC	Kidney	TCGA-A3-3357-01	Tumor	0.653678	20200429	1.6
KIRC	Kidney	TCGA-A3-3358-01	Tumor	0.376395	20200429	1.26667
KIRC	Kidney	TCGA-A3-3363-01	Tumor	853.675	20200429	0.933333
KIRC	Kidney	TCGA-A3-3365-01	Tumor	0.28221	20200429	0.733333
KIRC	Kidney	TCGA-A3-3367-01	Tumor	0.0486305	20200429	1.31111
KIRC	Kidney	TCGA-A3-3370-01	Tumor	0.491567	20200429	0.733333
KIRC	Kidney	TCGA-A3-3372-01	Tumor	0.0340857	20200429	1.4
KIRC	Kidney	TCGA-A3-3373-01	Tumor	1.71494	20200429	1.04444
KIRC	Kidney	TCGA-A3-3374-01	Tumor	12.292	20200429	0.333333
KIRC	Kidney	TCGA-A3-3376-01	Tumor	0.106318	20200429	1.02222
KIRC	Kidney	TCGA-A3-3378-01	Tumor	0.155661	20200429	1.06667
KIRC	Kidney	TCGA-A3-3380-01	Tumor	0.402061	20200429	0.577778
KIRC	Kidney	TCGA-A3-3382-01	Tumor	0.135222	20200429	1.84444
KIRC	Kidney	TCGA-A3-3383-01	Tumor	0.363228	20200429	1
KIRC	Kidney	TCGA-A3-3385-01	Tumor	0.700166	20200429	1.17778
KIRC	Kidney	TCGA-A3-3387-01	Tumor	5.68487	20200429	1.48889
KIRC	Kidney	TCGA-A3-A6NI-01	Tumor	1.01245	20200429	1.37778
KIRC	Kidney	TCGA-A3-A6NJ-01	Tumor	0.530127	20200429	1.08889
KIRC	Kidney	TCGA-A3-A6NL-01	Tumor	0.664166	20200429	0.733333
KIRC	Kidney	TCGA-A3-A6NN-01	Tumor	0.432596	20200429	2.15556
KIRC	Kidney	TCGA-A3-A8CQ-01	Tumor	0.048499	20200429	0.644444
KIRC	Kidney	TCGA-A3-A8OU-01	Tumor	0.115765	20200429	1.48889
KIRC	Kidney	TCGA-A3-A8OV-01	Tumor	0.817407	20200429	2.66667
KIRC	Kidney	TCGA-A3-A8OW-01	Tumor	1.20362	20200429	0.6
KIRC	Kidney	TCGA-A3-A8OX-01	Tumor	7.99962	20200429	0.822222
KIRP	Kidney	TCGA-A4-7286-01	Tumor	132.891	20200429	0.733333
KIRP	Kidney	TCGA-A4-7287-01	Tumor	77.0018	20200429	0.688889
KIRP	Kidney	TCGA-A4-7288-01	Tumor	31.2384	20200429	1.26667
KIRP	Kidney	TCGA-A4-7583-01	Tumor	142.308	20200429	1.11111
KIRP	Kidney	TCGA-A4-7584-01	Tumor	20.6138	20200429	1.37778
KIRP	Kidney	TCGA-A4-7585-01	Tumor	3.59342	20200429	1.4
KIRP	Kidney	TCGA-A4-7732-01	Tumor	254.663	20200429	1
KIRP	Kidney	TCGA-A4-7734-01	Tumor	259.007	20200429	0.977778
KIRP	Kidney	TCGA-A4-7828-01	Tumor	32.3521	20200429	0.555556
KIRP	Kidney	TCGA-A4-7915-01	Tumor	587.114	20200429	0.488889
KIRP	Kidney	TCGA-A4-7996-01	Tumor	433.351	20200429	1.44444
KIRP	Kidney	TCGA-A4-7997-01	Tumor	810.341	20200429	1.2
KIRP	Kidney	TCGA-A4-8098-01	Tumor	15.4479	20200429	1.62222
KIRP	Kidney	TCGA-A4-8310-01	Tumor	285.228	20200429	1.15556
KIRP	Kidney	TCGA-A4-8311-01	Tumor	107.384	20200429	0.8
KIRP	Kidney	TCGA-A4-8312-01	Tumor	319.331	20200429	0.266667
KIRP	Kidney	TCGA-A4-8515-01	Tumor	177.952	20200429	1.04444
KIRP	Kidney	TCGA-A4-8517-01	Tumor	79.4226	20200429	1.35556
KIRP	Kidney	TCGA-A4-8630-01	Tumor	253.6	20200429	0.977778
KIRP	Kidney	TCGA-A4-A48D-01	Tumor	51.7383	20200429	1.75556
KIRP	Kidney	TCGA-A4-A4ZT-01	Tumor	200.297	20200429	1.08889
KIRP	Kidney	TCGA-A4-A57E-01	Tumor	25.8174	20200429	1.42222
KIRP	Kidney	TCGA-A4-A5DU-01	Tumor	231.067	20200429	0.644444
KIRP	Kidney	TCGA-A4-A5XZ-01	Tumor	88.1013	20200429	1.02222
KIRP	Kidney	TCGA-A4-A5Y0-01	Tumor	4.28009	20200429	1.17778
KIRP	Kidney	TCGA-A4-A5Y1-01	Tumor	80.2667	20200429	1.37778
KIRP	Kidney	TCGA-A4-A6HP-01	Tumor	810.429	20200429	1.6
KIRP	Kidney	TCGA-A4-A772-01	Tumor	1296.4	20200429	0.777778
KIRP	Kidney	TCGA-A4-A7UZ-01	Tumor	1155.73	20200429	1.15556
UCEC	Endometrial	TCGA-A5-A0G1-01	Tumor	721.936	20200429	168.333
UCEC	Endometrial	TCGA-A5-A0G2-01	Tumor	809.998	20200429	433.911
UCEC	Endometrial	TCGA-A5-A0G3-01	Tumor	25.5351	20200429	0.911111
UCEC	Endometrial	TCGA-A5-A0G5-01	Tumor	274.684	20200429	2.73333
UCEC	Endometrial	TCGA-A5-A0G9-01	Tumor	270.711	20200429	9.77778
UCEC	Endometrial	TCGA-A5-A0GA-01	Tumor	845.456	20200429	6.42222
UCEC	Endometrial	TCGA-A5-A0GB-01	Tumor	13.9406	20200429	14.4
UCEC	Endometrial	TCGA-A5-A0GD-01	Tumor	339.62	20200429	0.0222222
UCEC	Endometrial	TCGA-A5-A0GE-01	Tumor	151.246	20200429	0.733333
UCEC	Endometrial	TCGA-A5-A0GH-01	Tumor	50.0807	20200429	9.44444
UCEC	Endometrial	TCGA-A5-A0GI-01	Tumor	237.177	20200429	7.37778
UCEC	Endometrial	TCGA-A5-A0GJ-01	Tumor	43.1788	20200429	1.46667
UCEC	Endometrial	TCGA-A5-A0GM-01	Tumor	254.429	20200429	0.955556
UCEC	Endometrial	TCGA-A5-A0GN-01	Tumor	2148.03	20200429	1.22222
UCEC	Endometrial	TCGA-A5-A0GP-01	Tumor	2135.4	20200429	31.6222
UCEC	Endometrial	TCGA-A5-A0GQ-01	Tumor	3296.23	20200429	1.28889
UCEC	Endometrial	TCGA-A5-A0GU-01	Tumor	148.543	20200429	0.911111
UCEC	Endometrial	TCGA-A5-A0GV-01	Tumor	245.543	20200429	0.977778
UCEC	Endometrial	TCGA-A5-A0GW-01	Tumor	82.2733	20200429	7.13333
UCEC	Endometrial	TCGA-A5-A0GX-01	Tumor	581.737	20200429	0.8
UCEC	Endometrial	TCGA-A5-A0R6-01	Tumor	103.221	20200429	1.08889
UCEC	Endometrial	TCGA-A5-A0R7-01	Tumor	114.562	20200429	2.95556
UCEC	Endometrial	TCGA-A5-A0R8-01	Tumor	2301.96	20200429	10.8889
UCEC	Endometrial	TCGA-A5-A0R9-01	Tumor	62.2747	20200429	17.3778
UCEC	Endometrial	TCGA-A5-A0RA-01	Tumor	3393.75	20200429	1.71111
UCEC	Endometrial	TCGA-A5-A0VO-01	Tumor	591.363	20200429	1.33333
UCEC	Endometrial	TCGA-A5-A0VP-01	Tumor	288.516	20200429	31.9778
UCEC	Endometrial	TCGA-A5-A0VQ-01	Tumor	2015.78	20200429	8.66667
UCEC	Endometrial	TCGA-A5-A1OF-01	Tumor	952.019	20200429	211.622
UCEC	Endometrial	TCGA-A5-A1OG-01	Tumor	137.544	20200429	0.733333
UCEC	Endometrial	TCGA-A5-A1OH-01	Tumor	4.18903	20200429	2.31111
UCEC	Endometrial	TCGA-A5-A1OJ-01	Tumor	673.126	20200429	1.22222
UCEC	Endometrial	TCGA-A5-A1OK-01	Tumor	32.7768	20200429	1.28889
UCEC	Endometrial	TCGA-A5-A2K2-01	Tumor	913.02	20200429	2.46667
UCEC	Endometrial	TCGA-A5-A2K3-01	Tumor	16.3967	20200429	26.6667
UCEC	Endometrial	TCGA-A5-A2K4-01	Tumor	209.377	20200429	0.577778
UCEC	Endometrial	TCGA-A5-A2K5-01	Tumor	16.627	20200429	173.667
UCEC	Endometrial	TCGA-A5-A2K7-01	Tumor	201.281	20200429	12.8222
UCEC	Endometrial	TCGA-A5-A3LO-01	Tumor	211.795	20200429	0.666667
UCEC	Endometrial	TCGA-A5-A3LP-01	Tumor	2174.37	20200429	1.17778
UCEC	Endometrial	TCGA-A5-A7WJ-01	Tumor	391.861	20200429	9.73333
UCEC	Endometrial	TCGA-A5-A7WK-01	Tumor	353.705	20200429	1.28889
UCEC	Endometrial	TCGA-A5-AB3J-01	Tumor	792.43	20200429	0.911111
COAD	Colon	TCGA-A6-2671-01	Tumor	40.012	20200429	1.35556
COAD	Colon	TCGA-A6-2672-01	Tumor	627.992	20200429	20.0889
COAD	Colon	TCGA-A6-2674-01	Tumor	143.825	20200429	2.24444
COAD	Colon	TCGA-A6-2675-01	Tumor	296.466	20200429	1.86667
COAD	Colon	TCGA-A6-2677-01	Tumor	60.8055	20200429	2.44444
COAD	Colon	TCGA-A6-2679-01	Tumor	1366.41	20200429	1.77778
COAD	Colon	TCGA-A6-2680-01	Tumor	328.781	20200429	1.31111
COAD	Colon	TCGA-A6-2681-01	Tumor	252.096	20200429	2.57778
COAD	Colon	TCGA-A6-2682-01	Tumor	1887.01	20200429	1
COAD	Colon	TCGA-A6-2684-01	Tumor	42.07	20200429	1.37778
COAD	Colon	TCGA-A6-2685-01	Tumor	317.251	20200429	0.933333
COAD	Colon	TCGA-A6-2686-01	Tumor	23.1494	20200429	43.1111
COAD	Colon	TCGA-A6-3807-01	Tumor	826.35	20200429	2.28889
COAD	Colon	TCGA-A6-3808-01	Tumor	1523.29	20200429	3.6
COAD	Colon	TCGA-A6-3809-01	Tumor	44.6419	20200429	24.2889
COAD	Colon	TCGA-A6-3810-01	Tumor	121.738	20200429	3.17778
COAD	Colon	TCGA-A6-4105-01	Tumor	452.174	20200429	3.04444
COAD	Colon	TCGA-A6-4107-01	Tumor	1117.14	20200429	3.64444
COAD	Colon	TCGA-A6-5656-01	Tumor	32.8855	20200429	2.04444
COAD	Colon	TCGA-A6-5657-01	Tumor	19.9534	20200429	2.06667
COAD	Colon	TCGA-A6-5659-01	Tumor	9.6958	20200429	2.46667
COAD	Colon	TCGA-A6-5660-01	Tumor	447.559	20200429	2.57778
COAD	Colon	TCGA-A6-5661-01	Tumor	3381.13	20200429	25.2444
COAD	Colon	TCGA-A6-5664-01	Tumor	6132.95	20200429	1
COAD	Colon	TCGA-A6-5665-01	Tumor	2020.69	20200429	37.8444
COAD	Colon	TCGA-A6-5666-01	Tumor	136.43	20200429	1.88889
COAD	Colon	TCGA-A6-5667-01	Tumor	119.278	20200429	1.22222
COAD	Colon	TCGA-A6-6137-01	Tumor	1168.71	20200429	2.48889
COAD	Colon	TCGA-A6-6138-01	Tumor	510.372	20200429	2.02222
COAD	Colon	TCGA-A6-6142-01	Tumor	128.197	20200429	1.55556
COAD	Colon	TCGA-A6-6648-01	Tumor	422.619	20200429	1.84444
COAD	Colon	TCGA-A6-6649-01	Tumor	586.007	20200429	2.46667
COAD	Colon	TCGA-A6-6650-01	Tumor	563.209	20200429	1.84444
COAD	Colon	TCGA-A6-6651-01	Tumor	18.2809	20200429	1.73333
COAD	Colon	TCGA-A6-6652-01	Tumor	616.685	20200429	1.62222
COAD	Colon	TCGA-A6-6653-01	Tumor	1539.78	20200429	23.2222
COAD	Colon	TCGA-A6-6654-01	Tumor	39.1131	20200429	3.53333
COAD	Colon	TCGA-A6-6780-01	Tumor	66.6286	20200429	26.1778
COAD	Colon	TCGA-A6-6781-01	Tumor	46.0439	20200429	43.5556
COAD	Colon	TCGA-A6-6782-01	Tumor	109.228	20200429	2.75556
COAD	Colon	TCGA-A6-A565-01	Tumor	228.489	20200429	8.31111
COAD	Colon	TCGA-A6-A566-01	Tumor	421.014	20200429	3.08889
COAD	Colon	TCGA-A6-A567-01	Tumor	344.396	20200429	1.06667
COAD	Colon	TCGA-A6-A56B-01	Tumor	15.2222	20200429	1.84444
BRCA	Breast	TCGA-A7-A0CD-01	Tumor	0.461496	20200429	0.466667
BRCA	Breast	TCGA-A7-A0CE-01	Tumor	140.334	20200429	2.53333
BRCA	Breast	TCGA-A7-A0CG-01	Tumor	21.2205	20200429	0.955556
BRCA	Breast	TCGA-A7-A0CJ-01	Tumor	1.24889	20200429	1.55556
BRCA	Breast	TCGA-A7-A0D9-01	Tumor	23.0465	20200429	0.422222
BRCA	Breast	TCGA-A7-A0DA-01	Tumor	27.1442	20200429	3.13333
BRCA	Breast	TCGA-A7-A0DB-01	Tumor	2.55198	20200429	0.644444
BRCA	Breast	TCGA-A7-A13D-01	Tumor	4.74245	20200429	1.93333
BRCA	Breast	TCGA-A7-A13E-01	Tumor	25.2306	20200429	0.755556
BRCA	Breast	TCGA-A7-A13F-01	Tumor	1.19384	20200429	0.777778
BRCA	Breast	TCGA-A7-A13G-01	Tumor	0.312487	20200429	0.422222
BRCA	Breast	TCGA-A7-A26E-01	Tumor	12.9324	20200429	0.844444
BRCA	Breast	TCGA-A7-A26F-01	Tumor	14.2245	20200429	0.844444
BRCA	Breast	TCGA-A7-A26G-01	Tumor	159.887	20200429	1.17778
BRCA	Breast	TCGA-A7-A26H-01	Tumor	6.23818	20200429	2.24444
BRCA	Breast	TCGA-A7-A26I-01	Tumor	1.20405	20200429	0.844444
BRCA	Breast	TCGA-A7-A26J-01	Tumor	5.43369	20200429	0.466667
BRCA	Breast	TCGA-A7-A2KD-01	Tumor	126.185	20200429	0.688889
BRCA	Breast	TCGA-A7-A3RF-01	Tumor	19.3407	20200429	0.488889
BRCA	Breast	TCGA-A7-A425-01	Tumor	294.659	20200429	0.6
BRCA	Breast	TCGA-A7-A4SC-01	Tumor	13.8255	20200429	0.555556
BRCA	Breast	TCGA-A7-A4SD-01	Tumor	27.3929	20200429	1.02222
BRCA	Breast	TCGA-A7-A4SE-01	Tumor	239.956	20200429	2.08889
BRCA	Breast	TCGA-A7-A56D-01	Tumor	46.2511	20200429	2.22222
BRCA	Breast	TCGA-A7-A5ZW-01	Tumor	7.06355	20200429	0.644444
BRCA	Breast	TCGA-A7-A5ZX-01	Tumor	2.47479	20200429	0.711111
BRCA	Breast	TCGA-A7-A6VV-01	Tumor	15.1662	20200429	0.977778
BRCA	Breast	TCGA-A7-A6VW-01	Tumor	448.964	20200429	1.2
BRCA	Breast	TCGA-A7-A6VX-01	Tumor	1.13734	20200429	3.02222
BRCA	Breast	TCGA-A7-A6VY-01	Tumor	279.803	20200429	2.06667
BRCA	Breast	TCGA-A8-A06O-01	Tumor	0.556464	20200429	1.66667
BRCA	Breast	TCGA-A8-A06P-01	Tumor	8.0235	20200429	1.31111
BRCA	Breast	TCGA-A8-A06Q-01	Tumor	0.326135	20200429	4.42222
BRCA	Breast	TCGA-A8-A06R-01	Tumor	18.0944	20200429	1.17778
BRCA	Breast	TCGA-A8-A06T-01	Tumor	18.7758	20200429	0.622222
BRCA	Breast	TCGA-A8-A06U-01	Tumor	20.4527	20200429	1.08889
BRCA	Breast	TCGA-A8-A06X-01	Tumor	0.802644	20200429	4.66667
BRCA	Breast	TCGA-A8-A06Y-01	Tumor	1.89814	20200429	0.688889
BRCA	Breast	TCGA-A8-A06Z-01	Tumor	0.234751	20200429	1.35556
BRCA	Breast	TCGA-A8-A075-01	Tumor	6.17152	20200429	1.62222
BRCA	Breast	TCGA-A8-A076-01	Tumor	8.43502	20200429	1.44444
BRCA	Breast	TCGA-A8-A079-01	Tumor	2.24897	20200429	1.55556
BRCA	Breast	TCGA-A8-A07B-01	Tumor	407.913	20200429	1.33333
BRCA	Breast	TCGA-A8-A07F-01	Tumor	28.5327	20200429	0.577778
BRCA	Breast	TCGA-A8-A07G-01	Tumor	1.2221	20200429	1.4
BRCA	Breast	TCGA-A8-A07I-01	Tumor	1.12395	20200429	0.888889
BRCA	Breast	TCGA-A8-A07J-01	Tumor	1.02123	20200429	1.37778
BRCA	Breast	TCGA-A8-A07L-01	Tumor	1.08917	20200429	2.04444
BRCA	Breast	TCGA-A8-A07O-01	Tumor	75.5141	20200429	0.866667
BRCA	Breast	TCGA-A8-A07P-01	Tumor	2.87873	20200429	1.11111
BRCA	Breast	TCGA-A8-A07U-01	Tumor	107.545	20200429	1.68889
BRCA	Breast	TCGA-A8-A07W-01	Tumor	1.50113	20200429	2.6
BRCA	Breast	TCGA-A8-A07Z-01	Tumor	29.6292	20200429	0.444444
BRCA	Breast	TCGA-A8-A081-01	Tumor	34.4146	20200429	2.22222
BRCA	Breast	TCGA-A8-A082-01	Tumor	0	20200429	0.355556
BRCA	Breast	TCGA-A8-A083-01	Tumor	23.5181	20200429	0.8
BRCA	Breast	TCGA-A8-A085-01	Tumor	0.0447977	20200429	1.46667
BRCA	Breast	TCGA-A8-A08B-01	Tumor	850.092	20200429	0.844444
BRCA	Breast	TCGA-A8-A08C-01	Tumor	80.7923	20200429	0.0222222
BRCA	Breast	TCGA-A8-A08F-01	Tumor	0.177536	20200429	2.44444
BRCA	Breast	TCGA-A8-A08G-01	Tumor	6.61262	20200429	0.911111
BRCA	Breast	TCGA-A8-A08H-01	Tumor	5.94452	20200429	3.31111
BRCA	Breast	TCGA-A8-A08J-01	Tumor	1.37155	20200429	0.844444
BRCA	Breast	TCGA-A8-A08L-01	Tumor	0.124922	20200429	4.2
BRCA	Breast	TCGA-A8-A08O-01	Tumor	8.09488	20200429	0.555556
BRCA	Breast	TCGA-A8-A08P-01	Tumor	173.034	20200429	1.53333
BRCA	Breast	TCGA-A8-A08R-01	Tumor	226.006	20200429	4.64444
BRCA	Breast	TCGA-A8-A08S-01	Tumor	19.0458	20200429	1.08889
BRCA	Breast	TCGA-A8-A08T-01	Tumor	79.764	20200429	1.08889
BRCA	Breast	TCGA-A8-A08X-01	Tumor	19.7057	20200429	0.733333
BRCA	Breast	TCGA-A8-A08Z-01	Tumor	1.23449	20200429	0.644444
BRCA	Breast	TCGA-A8-A090-01	Tumor	2.54328	20200429	0.711111
BRCA	Breast	TCGA-A8-A091-01	Tumor	0.101152	20200429	0.444444
BRCA	Breast	TCGA-A8-A092-01	Tumor	2.58675	20200429	1.6
BRCA	Breast	TCGA-A8-A093-01	Tumor	7.58521	20200429	1.93333
BRCA	Breast	TCGA-A8-A094-01	Tumor	225.061	20200429	3.68889
BRCA	Breast	TCGA-A8-A095-01	Tumor	162.737	20200429	2.88889
BRCA	Breast	TCGA-A8-A096-01	Tumor	4.29218	20200429	0.666667
BRCA	Breast	TCGA-A8-A097-01	Tumor	3.21988	20200429	2
BRCA	Breast	TCGA-A8-A099-01	Tumor	0	20200429	0.6
BRCA	Breast	TCGA-A8-A09A-01	Tumor	1.51746	20200429	4.51111
BRCA	Breast	TCGA-A8-A09B-01	Tumor	3.84873	20200429	0.8
BRCA	Breast	TCGA-A8-A09D-01	Tumor	0.107649	20200429	0.977778
BRCA	Breast	TCGA-A8-A09E-01	Tumor	1.61717	20200429	1.46667
BRCA	Breast	TCGA-A8-A09G-01	Tumor	66.978	20200429	4.86667
[truncated: 7,358 more rows]
