# Supplementary material for: An Integrative Pan-Cancer Analysis Revealing LCN2 as an Oncogenic Immune Protein in Tumor Microenvironment
Source: Front Oncol. 2020 Dec 23;10:605097. doi: 10.3389/fonc.2020.605097 (PMC7786136; doi:10.3389/fonc.2020.605097)
Supplement: Supplementary File 6: Text 5 — Correlation between LCN2 expression and MSI. [file DataSheet_5.xlsx]

## Sheet: Supplementary File 6
TCGACode	primarySite	sampleCode	siteType	TPM	version	MSI
GBM	Brain	TCGA-02-0047-01	Tumor	1.3052	PMC5972025	0.2642
GBM	Brain	TCGA-02-0055-01	Tumor	2.57225	PMC5972025	0.2745
GBM	Brain	TCGA-02-2483-01	Tumor	0.327886	PMC5972025	0.2721
GBM	Brain	TCGA-02-2485-01	Tumor	0.644002	PMC5972025	0.2728
GBM	Brain	TCGA-02-2486-01	Tumor	0.194379	PMC5972025	0.2683
OV	Ovary	TCGA-04-1331-01	Tumor	416.227	PMC5972025	0.2781
OV	Ovary	TCGA-04-1332-01	Tumor	60.3308	PMC5972025	0.3002
OV	Ovary	TCGA-04-1341-01	Tumor	132.013	PMC5972025	0.3154
OV	Ovary	TCGA-04-1343-01	Tumor	78.9934	PMC5972025	0.2563
OV	Ovary	TCGA-04-1347-01	Tumor	3.59972	PMC5972025	0.2781
OV	Ovary	TCGA-04-1356-01	Tumor	1362.46	PMC5972025	0.2839
OV	Ovary	TCGA-04-1357-01	Tumor	192.09	PMC5972025	0.2937
OV	Ovary	TCGA-04-1361-01	Tumor	650.768	PMC5972025	0.2878
OV	Ovary	TCGA-04-1362-01	Tumor	923.358	PMC5972025	0.2786
OV	Ovary	TCGA-04-1542-01	Tumor	310.352	PMC5972025	0.2771
OV	Ovary	TCGA-04-1648-01	Tumor	714.74	PMC5972025	0.2404
OV	Ovary	TCGA-04-1651-01	Tumor	1739.23	PMC5972025	0.2627
OV	Ovary	TCGA-04-1655-01	Tumor	86.1109	PMC5972025	0.2937
LUAD	Lung	TCGA-05-4244-01	Tumor	32.6998	PMC5972025	0.2886
LUAD	Lung	TCGA-05-4249-01	Tumor	76.5718	PMC5972025	0.2807
LUAD	Lung	TCGA-05-4250-01	Tumor	69.0969	PMC5972025	0.3059
LUAD	Lung	TCGA-05-4382-01	Tumor	116.963	PMC5972025	0.3193
LUAD	Lung	TCGA-05-4384-01	Tumor	113.829	PMC5972025	0.285
LUAD	Lung	TCGA-05-4389-01	Tumor	417.411	PMC5972025	0.2907
LUAD	Lung	TCGA-05-4390-01	Tumor	321.881	PMC5972025	0.2876
LUAD	Lung	TCGA-05-4395-01	Tumor	500.258	PMC5972025	0.2956
LUAD	Lung	TCGA-05-4396-01	Tumor	1672.27	PMC5972025	0.2819
LUAD	Lung	TCGA-05-4397-01	Tumor	547.06	PMC5972025	0.2886
LUAD	Lung	TCGA-05-4398-01	Tumor	1147.88	PMC5972025	0.3117
LUAD	Lung	TCGA-05-4402-01	Tumor	187.441	PMC5972025	0.2803
LUAD	Lung	TCGA-05-4403-01	Tumor	820.072	PMC5972025	0.2921
LUAD	Lung	TCGA-05-4405-01	Tumor	120.034	PMC5972025	0.3071
LUAD	Lung	TCGA-05-4410-01	Tumor	542.175	PMC5972025	0.3034
LUAD	Lung	TCGA-05-4415-01	Tumor	4.14782	PMC5972025	0.3033
LUAD	Lung	TCGA-05-4417-01	Tumor	458.677	PMC5972025	0.3033
LUAD	Lung	TCGA-05-4418-01	Tumor	138.754	PMC5972025	0.2744
LUAD	Lung	TCGA-05-4420-01	Tumor	2130.6	PMC5972025	0.291
LUAD	Lung	TCGA-05-4422-01	Tumor	2009.65	PMC5972025	0.2843
LUAD	Lung	TCGA-05-4424-01	Tumor	841.479	PMC5972025	0.3012
LUAD	Lung	TCGA-05-4425-01	Tumor	43.6966	PMC5972025	0.3179
LUAD	Lung	TCGA-05-4426-01	Tumor	471.905	PMC5972025	0.2836
LUAD	Lung	TCGA-05-4427-01	Tumor	91.0696	PMC5972025	0.3043
LUAD	Lung	TCGA-05-4430-01	Tumor	844.425	PMC5972025	0.2825
LUAD	Lung	TCGA-05-4432-01	Tumor	23.9392	PMC5972025	0.2759
LUAD	Lung	TCGA-05-4433-01	Tumor	1272.56	PMC5972025	0.3053
LUAD	Lung	TCGA-05-4434-01	Tumor	999.614	PMC5972025	0.2715
LUAD	Lung	TCGA-05-5420-01	Tumor	214.283	PMC5972025	0.3106
LUAD	Lung	TCGA-05-5423-01	Tumor	27.7369	PMC5972025	0.3204
LUAD	Lung	TCGA-05-5425-01	Tumor	889.492	PMC5972025	0.3001
LUAD	Lung	TCGA-05-5428-01	Tumor	137.839	PMC5972025	0.298
LUAD	Lung	TCGA-05-5429-01	Tumor	726.064	PMC5972025	0.3031
LUAD	Lung	TCGA-05-5715-01	Tumor	60.8386	PMC5972025	0.3207
GBM	Brain	TCGA-06-0125-01	Tumor	0.0847912	PMC5972025	0.2673
GBM	Brain	TCGA-06-0129-01	Tumor	0.126158	PMC5972025	0.2758
GBM	Brain	TCGA-06-0130-01	Tumor	0.0432243	PMC5972025	0.2763
GBM	Brain	TCGA-06-0132-01	Tumor	0.116687	PMC5972025	0.2707
GBM	Brain	TCGA-06-0139-01	Tumor	2.95001	PMC5972025	0.263
GBM	Brain	TCGA-06-0141-01	Tumor	2.68013	PMC5972025	0.2717
GBM	Brain	TCGA-06-0152-02	Recurrent	0.400385	PMC5972025	0.2758
GBM	Brain	TCGA-06-0157-01	Tumor	0.297782	PMC5972025	0.2759
GBM	Brain	TCGA-06-0158-01	Tumor	0.083792	PMC5972025	0.2707
GBM	Brain	TCGA-06-0168-01	Tumor	1.72645	PMC5972025	0.274
GBM	Brain	TCGA-06-0171-02	Recurrent	14.5837	PMC5972025	0.2659
GBM	Brain	TCGA-06-0174-01	Tumor	0.147701	PMC5972025	0.2931
GBM	Brain	TCGA-06-0178-01	Tumor	0.0848014	PMC5972025	0.2721
GBM	Brain	TCGA-06-0184-01	Tumor	0.0355289	PMC5972025	0.2727
GBM	Brain	TCGA-06-0187-01	Tumor	0.315994	PMC5972025	0.3894
GBM	Brain	TCGA-06-0190-01	Tumor	1.36721	PMC5972025	0.2825
GBM	Brain	TCGA-06-0210-01	Tumor	1.35266	PMC5972025	0.2695
GBM	Brain	TCGA-06-0211-01	Tumor	0.0844815	PMC5972025	0.2679
GBM	Brain	TCGA-06-0219-01	Tumor	0.326382	PMC5972025	0.2722
GBM	Brain	TCGA-06-0221-02	Recurrent	0.160341	PMC5972025	0.2754
GBM	Brain	TCGA-06-0238-01	Tumor	8.24101	PMC5972025	0.2807
GBM	Brain	TCGA-06-0644-01	Tumor	0.705553	PMC5972025	0.2763
GBM	Brain	TCGA-06-0645-01	Tumor	0.973286	PMC5972025	0.2765
GBM	Brain	TCGA-06-0646-01	Tumor	0.582494	PMC5972025	0.2839
GBM	Brain	TCGA-06-0649-01	Tumor	0.274685	PMC5972025	0.2803
GBM	Brain	TCGA-06-0686-01	Tumor	0	PMC5972025	0.2763
GBM	Brain	TCGA-06-0743-01	Tumor	0.149952	PMC5972025	0.2901
GBM	Brain	TCGA-06-0744-01	Tumor	0.0372884	PMC5972025	0.2839
GBM	Brain	TCGA-06-0745-01	Tumor	0.23535	PMC5972025	0.2711
GBM	Brain	TCGA-06-0747-01	Tumor	0.125086	PMC5972025	0.2796
GBM	Brain	TCGA-06-0749-01	Tumor	0.0393939	PMC5972025	0.2779
GBM	Brain	TCGA-06-0750-01	Tumor	3.51906	PMC5972025	0.2667
GBM	Brain	TCGA-06-0878-01	Tumor	3.27032	PMC5972025	0.267
GBM	Brain	TCGA-06-0882-01	Tumor	1.05854	PMC5972025	0.2696
GBM	Brain	TCGA-06-1804-01	Tumor	0.835672	PMC5972025	0.2911
GBM	Brain	TCGA-06-2557-01	Tumor	0.0389777	PMC5972025	0.2881
GBM	Brain	TCGA-06-2558-01	Tumor	0.0464187	PMC5972025	0.2652
GBM	Brain	TCGA-06-2559-01	Tumor	0	PMC5972025	0.2742
GBM	Brain	TCGA-06-2561-01	Tumor	0.402306	PMC5972025	0.2728
GBM	Brain	TCGA-06-2562-01	Tumor	0.461723	PMC5972025	0.2614
GBM	Brain	TCGA-06-2563-01	Tumor	0	PMC5972025	0.2704
GBM	Brain	TCGA-06-2564-01	Tumor	0	PMC5972025	0.2692
GBM	Brain	TCGA-06-2565-01	Tumor	0	PMC5972025	0.2816
GBM	Brain	TCGA-06-2567-01	Tumor	19.4171	PMC5972025	0.2749
GBM	Brain	TCGA-06-2569-01	Tumor	0.146804	PMC5972025	0.3081
GBM	Brain	TCGA-06-2570-01	Tumor	0.356913	PMC5972025	0.2611
GBM	Brain	TCGA-06-5408-01	Tumor	0.311238	PMC5972025	0.2961
GBM	Brain	TCGA-06-5410-01	Tumor	12.8737	PMC5972025	0.2903
GBM	Brain	TCGA-06-5411-01	Tumor	0.42008	PMC5972025	0.2943
GBM	Brain	TCGA-06-5412-01	Tumor	0.194247	PMC5972025	0.2833
GBM	Brain	TCGA-06-5413-01	Tumor	1.07348	PMC5972025	0.2839
GBM	Brain	TCGA-06-5414-01	Tumor	0.119635	PMC5972025	0.268
GBM	Brain	TCGA-06-5416-01	Tumor	0.0628394	PMC5972025	0.2849
GBM	Brain	TCGA-06-5417-01	Tumor	0	PMC5972025	0.2709
GBM	Brain	TCGA-06-5418-01	Tumor	0.393059	PMC5972025	0.2713
GBM	Brain	TCGA-06-5856-01	Tumor	0.312397	PMC5972025	0.2914
GBM	Brain	TCGA-06-5858-01	Tumor	0.180268	PMC5972025	0.3491
GBM	Brain	TCGA-06-5859-01	Tumor	0.087397	PMC5972025	0.3054
GBM	Brain	TCGA-08-0386-01	Tumor	1.05894	PMC5972025	0.2734
OV	Ovary	TCGA-09-0364-01	Tumor	6.49123	PMC5972025	0.5118
OV	Ovary	TCGA-09-0366-01	Tumor	14741.8	PMC5972025	0.2689
OV	Ovary	TCGA-09-0367-01	Tumor	2007.27	PMC5972025	0.3076
OV	Ovary	TCGA-09-0369-01	Tumor	10.5722	PMC5972025	0.2862
OV	Ovary	TCGA-09-1670-01	Tumor	93.847	PMC5972025	0.2731
OV	Ovary	TCGA-09-1673-01	Tumor	33.3534	PMC5972025	0.2652
OV	Ovary	TCGA-09-2044-01	Tumor	102.083	PMC5972025	0.3147
OV	Ovary	TCGA-09-2045-01	Tumor	5021.9	PMC5972025	0.2832
OV	Ovary	TCGA-09-2051-01	Tumor	984.776	PMC5972025	0.3008
OV	Ovary	TCGA-09-2053-01	Tumor	333.521	PMC5972025	0.2787
OV	Ovary	TCGA-09-2056-01	Tumor	381.93	PMC5972025	0.2962
OV	Ovary	TCGA-10-0927-01	Tumor	102.834	PMC5972025	0.3504
OV	Ovary	TCGA-10-0928-01	Tumor	610.278	PMC5972025	0.3325
OV	Ovary	TCGA-10-0931-01	Tumor	1876.99	PMC5972025	0.3414
OV	Ovary	TCGA-10-0933-01	Tumor	161.603	PMC5972025	0.2848
OV	Ovary	TCGA-10-0937-01	Tumor	3710.62	PMC5972025	0.4425
GBM	Brain	TCGA-12-0616-01	Tumor	0.062905	PMC5972025	0.2723
GBM	Brain	TCGA-12-0618-01	Tumor	0.510919	PMC5972025	0.2702
GBM	Brain	TCGA-12-0619-01	Tumor	0.927525	PMC5972025	0.2888
GBM	Brain	TCGA-12-0821-01	Tumor	0.0441899	PMC5972025	0.2969
GBM	Brain	TCGA-12-1597-01	Tumor	0.0534845	PMC5972025	0.279
GBM	Brain	TCGA-12-3650-01	Tumor	0	PMC5972025	0.2745
GBM	Brain	TCGA-12-3652-01	Tumor	0.143637	PMC5972025	0.2635
GBM	Brain	TCGA-12-3653-01	Tumor	0.14846	PMC5972025	0.2826
GBM	Brain	TCGA-12-5295-01	Tumor	0.102136	PMC5972025	0.2794
GBM	Brain	TCGA-12-5299-01	Tumor	0.571138	PMC5972025	0.2592
OV	Ovary	TCGA-13-0714-01	Tumor	364.735	PMC5972025	0.3236
OV	Ovary	TCGA-13-0724-01	Tumor	341.443	PMC5972025	0.3171
OV	Ovary	TCGA-13-0726-01	Tumor	342.64	PMC5972025	0.2669
OV	Ovary	TCGA-13-0765-01	Tumor	2883.11	PMC5972025	0.2738
OV	Ovary	TCGA-13-0766-01	Tumor	332.907	PMC5972025	0.383
OV	Ovary	TCGA-13-0768-01	Tumor	400.74	PMC5972025	0.3302
OV	Ovary	TCGA-13-0795-01	Tumor	654.344	PMC5972025	0.2771
OV	Ovary	TCGA-13-0797-01	Tumor	1335.51	PMC5972025	0.3145
OV	Ovary	TCGA-13-0800-01	Tumor	104.654	PMC5972025	0.2796
OV	Ovary	TCGA-13-0804-01	Tumor	1375.81	PMC5972025	0.2601
OV	Ovary	TCGA-13-0883-01	Tumor	509.885	PMC5972025	0.3136
OV	Ovary	TCGA-13-0884-01	Tumor	514.247	PMC5972025	0.2665
OV	Ovary	TCGA-13-0885-01	Tumor	27.1777	PMC5972025	0.2821
OV	Ovary	TCGA-13-0886-01	Tumor	616.081	PMC5972025	0.2818
OV	Ovary	TCGA-13-0887-01	Tumor	356.98	PMC5972025	0.2766
OV	Ovary	TCGA-13-0888-01	Tumor	88.6664	PMC5972025	0.3012
OV	Ovary	TCGA-13-0891-01	Tumor	642.127	PMC5972025	0.3053
OV	Ovary	TCGA-13-0893-01	Tumor	344.987	PMC5972025	0.281
OV	Ovary	TCGA-13-0897-01	Tumor	1796.13	PMC5972025	0.2874
OV	Ovary	TCGA-13-0905-01	Tumor	489.785	PMC5972025	0.2941
OV	Ovary	TCGA-13-0906-01	Tumor	535.723	PMC5972025	0.4411
OV	Ovary	TCGA-13-0908-01	Tumor	253.085	PMC5972025	0.3083
OV	Ovary	TCGA-13-0911-01	Tumor	1237.47	PMC5972025	0.2936
OV	Ovary	TCGA-13-0913-02	Recurrent	537.229	PMC5972025	0.2877
OV	Ovary	TCGA-13-0916-01	Tumor	251.68	PMC5972025	0.2947
OV	Ovary	TCGA-13-0920-01	Tumor	71.2114	PMC5972025	0.2746
OV	Ovary	TCGA-13-0923-01	Tumor	720.291	PMC5972025	0.3323
OV	Ovary	TCGA-13-0924-01	Tumor	1429.31	PMC5972025	0.2997
OV	Ovary	TCGA-13-1403-01	Tumor	1161.53	PMC5972025	0.2923
OV	Ovary	TCGA-13-1404-01	Tumor	1232.51	PMC5972025	0.2756
OV	Ovary	TCGA-13-1405-01	Tumor	432.863	PMC5972025	0.2773
OV	Ovary	TCGA-13-1409-01	Tumor	23.6522	PMC5972025	0.3242
OV	Ovary	TCGA-13-1410-01	Tumor	143.843	PMC5972025	0.3172
OV	Ovary	TCGA-13-1411-01	Tumor	596.065	PMC5972025	0.2774
OV	Ovary	TCGA-13-1477-01	Tumor	220.92	PMC5972025	0.278
OV	Ovary	TCGA-13-1483-01	Tumor	937.16	PMC5972025	0.2701
OV	Ovary	TCGA-13-1485-01	Tumor	549.913	PMC5972025	0.3038
OV	Ovary	TCGA-13-1487-01	Tumor	305.701	PMC5972025	0.2937
OV	Ovary	TCGA-13-1488-01	Tumor	1121.65	PMC5972025	0.2648
OV	Ovary	TCGA-13-1489-01	Tumor	424.757	PMC5972025	0.3082
OV	Ovary	TCGA-13-1492-01	Tumor	163.842	PMC5972025	0.2978
OV	Ovary	TCGA-13-1495-01	Tumor	932.278	PMC5972025	0.294
OV	Ovary	TCGA-13-1496-01	Tumor	4009.87	PMC5972025	0.3244
OV	Ovary	TCGA-13-1497-01	Tumor	599.059	PMC5972025	0.2877
OV	Ovary	TCGA-13-1498-01	Tumor	700.183	PMC5972025	0.2635
OV	Ovary	TCGA-13-1499-01	Tumor	170.326	PMC5972025	0.2573
OV	Ovary	TCGA-13-1501-01	Tumor	351.587	PMC5972025	0.3177
OV	Ovary	TCGA-13-1505-01	Tumor	63.1495	PMC5972025	0.2792
OV	Ovary	TCGA-13-1506-01	Tumor	1164.6	PMC5972025	0.2537
OV	Ovary	TCGA-13-1507-01	Tumor	294.237	PMC5972025	0.2688
OV	Ovary	TCGA-13-1509-01	Tumor	155.123	PMC5972025	0.2767
OV	Ovary	TCGA-13-1510-01	Tumor	227.929	PMC5972025	0.3342
OV	Ovary	TCGA-13-1511-01	Tumor	214.175	PMC5972025	0.3434
OV	Ovary	TCGA-13-1512-01	Tumor	439.951	PMC5972025	0.3092
OV	Ovary	TCGA-13-2060-01	Tumor	154.785	PMC5972025	0.2873
OV	Ovary	TCGA-13-A5FT-01	Tumor	62.0873	PMC5972025	0.3455
GBM	Brain	TCGA-14-0736-02	Recurrent	0.786791	PMC5972025	0.3403
GBM	Brain	TCGA-14-0781-01	Tumor	0.728736	PMC5972025	0.2925
GBM	Brain	TCGA-14-0787-01	Tumor	0.682568	PMC5972025	0.2753
GBM	Brain	TCGA-14-0789-01	Tumor	0.676432	PMC5972025	0.2756
GBM	Brain	TCGA-14-0790-01	Tumor	0	PMC5972025	0.2679
GBM	Brain	TCGA-14-0817-01	Tumor	0.075646	PMC5972025	0.2746
GBM	Brain	TCGA-14-0871-01	Tumor	0.251384	PMC5972025	0.2899
GBM	Brain	TCGA-14-1034-01	Tumor	0.505759	PMC5972025	0.2674
GBM	Brain	TCGA-14-1823-01	Tumor	0.386429	PMC5972025	0.2769
GBM	Brain	TCGA-14-1825-01	Tumor	0.46484	PMC5972025	0.2743
GBM	Brain	TCGA-14-1829-01	Tumor	0.175216	PMC5972025	0.2721
GBM	Brain	TCGA-14-2554-01	Tumor	0.674494	PMC5972025	0.2618
GBM	Brain	TCGA-15-0742-01	Tumor	0.306153	PMC5972025	0.2727
GBM	Brain	TCGA-15-1444-01	Tumor	0.635737	PMC5972025	0.29
GBM	Brain	TCGA-16-0846-01	Tumor	0.230278	PMC5972025	0.2809
GBM	Brain	TCGA-16-1045-01	Tumor	0.328775	PMC5972025	0.2652
LUSC	Lung	TCGA-18-3406-01	Tumor	246.41	PMC5972025	0.2622
LUSC	Lung	TCGA-18-3407-01	Tumor	353.892	PMC5972025	0.2524
LUSC	Lung	TCGA-18-3408-01	Tumor	36.1755	PMC5972025	0.2732
LUSC	Lung	TCGA-18-3409-01	Tumor	12.2227	PMC5972025	0.2789
LUSC	Lung	TCGA-18-3410-01	Tumor	4.39413	PMC5972025	0.2872
LUSC	Lung	TCGA-18-3411-01	Tumor	230.223	PMC5972025	0.2979
LUSC	Lung	TCGA-18-3412-01	Tumor	1303.49	PMC5972025	0.286
LUSC	Lung	TCGA-18-3414-01	Tumor	314.353	PMC5972025	0.2849
LUSC	Lung	TCGA-18-3415-01	Tumor	161.575	PMC5972025	0.2727
LUSC	Lung	TCGA-18-3416-01	Tumor	243.126	PMC5972025	0.2991
LUSC	Lung	TCGA-18-3417-01	Tumor	25.2086	PMC5972025	0.2814
LUSC	Lung	TCGA-18-3419-01	Tumor	595.039	PMC5972025	0.2772
LUSC	Lung	TCGA-18-3421-01	Tumor	1061.34	PMC5972025	0.2679
LUSC	Lung	TCGA-18-4083-01	Tumor	5.31195	PMC5972025	0.2888
LUSC	Lung	TCGA-18-4086-01	Tumor	170.828	PMC5972025	0.323
LUSC	Lung	TCGA-18-4721-01	Tumor	165.95	PMC5972025	0.2788
LUSC	Lung	TCGA-18-5592-01	Tumor	96.254	PMC5972025	0.3098
LUSC	Lung	TCGA-18-5595-01	Tumor	33.4311	PMC5972025	0.2958
GBM	Brain	TCGA-19-0957-02	Recurrent	0.26016	PMC5972025	0.2821
GBM	Brain	TCGA-19-1389-02	Recurrent	2.02302	PMC5972025	0.3074
GBM	Brain	TCGA-19-1390-01	Tumor	0.317469	PMC5972025	0.2907
GBM	Brain	TCGA-19-1787-01	Tumor	0.659576	PMC5972025	0.4705
GBM	Brain	TCGA-19-2619-01	Tumor	2.67658	PMC5972025	0.2909
GBM	Brain	TCGA-19-2620-01	Tumor	0.26475	PMC5972025	0.2739
GBM	Brain	TCGA-19-2624-01	Tumor	0.039507	PMC5972025	0.2806
GBM	Brain	TCGA-19-2625-01	Tumor	0.210612	PMC5972025	0.2834
GBM	Brain	TCGA-19-2629-01	Tumor	0	PMC5972025	0.2804
GBM	Brain	TCGA-19-4065-01	Tumor	0.205017	PMC5972025	0.3315
GBM	Brain	TCGA-19-5960-01	Tumor	0	PMC5972025	0.2954
OV	Ovary	TCGA-20-0987-01	Tumor	3283.77	PMC5972025	0.3141
OV	Ovary	TCGA-20-0991-01	Tumor	199.762	PMC5972025	0.267
OV	Ovary	TCGA-20-1682-01	Tumor	99.0439	PMC5972025	0.2609
OV	Ovary	TCGA-20-1683-01	Tumor	13.1887	PMC5972025	0.2869
OV	Ovary	TCGA-20-1686-01	Tumor	843.071	PMC5972025	0.272
OV	Ovary	TCGA-20-1687-01	Tumor	1365.67	PMC5972025	0.2757
LUSC	Lung	TCGA-21-1070-01	Tumor	364.629	PMC5972025	0.2759
LUSC	Lung	TCGA-21-1071-01	Tumor	28.5489	PMC5972025	0.287
LUSC	Lung	TCGA-21-1075-01	Tumor	191.237	PMC5972025	0.2944
LUSC	Lung	TCGA-21-1076-01	Tumor	131.868	PMC5972025	0.2742
LUSC	Lung	TCGA-21-1077-01	Tumor	135.437	PMC5972025	0.272
LUSC	Lung	TCGA-21-1078-01	Tumor	4.0755	PMC5972025	0.2678
LUSC	Lung	TCGA-21-1079-01	Tumor	31.7818	PMC5972025	0.2724
LUSC	Lung	TCGA-21-1080-01	Tumor	153.352	PMC5972025	0.9428
LUSC	Lung	TCGA-21-1081-01	Tumor	221.985	PMC5972025	0.2925
LUSC	Lung	TCGA-21-1082-01	Tumor	166.047	PMC5972025	0.2842
LUSC	Lung	TCGA-21-1083-01	Tumor	2.39015	PMC5972025	0.2864
LUSC	Lung	TCGA-21-5782-01	Tumor	264.853	PMC5972025	0.2944
LUSC	Lung	TCGA-21-5783-01	Tumor	76.2603	PMC5972025	0.3669
LUSC	Lung	TCGA-21-5784-01	Tumor	906.36	PMC5972025	0.3047
LUSC	Lung	TCGA-21-5786-01	Tumor	34.3295	PMC5972025	0.3061
LUSC	Lung	TCGA-21-5787-01	Tumor	93.1573	PMC5972025	0.3148
LUSC	Lung	TCGA-21-A5DI-01	Tumor	329.521	PMC5972025	0.3179
LUSC	Lung	TCGA-22-0940-01	Tumor	68.7696	PMC5972025	0.2765
LUSC	Lung	TCGA-22-0944-01	Tumor	1115.33	PMC5972025	0.2894
LUSC	Lung	TCGA-22-1000-01	Tumor	235.569	PMC5972025	0.2669
LUSC	Lung	TCGA-22-1002-01	Tumor	9.90479	PMC5972025	0.2697
LUSC	Lung	TCGA-22-1005-01	Tumor	412.752	PMC5972025	0.2718
LUSC	Lung	TCGA-22-1011-01	Tumor	68.9306	PMC5972025	0.2699
LUSC	Lung	TCGA-22-1012-01	Tumor	91.5522	PMC5972025	0.269
LUSC	Lung	TCGA-22-1016-01	Tumor	219.112	PMC5972025	0.275
LUSC	Lung	TCGA-22-4591-01	Tumor	134.161	PMC5972025	0.2945
LUSC	Lung	TCGA-22-4593-01	Tumor	10.6507	PMC5972025	0.2989
LUSC	Lung	TCGA-22-4594-01	Tumor	891.141	PMC5972025	0.2625
LUSC	Lung	TCGA-22-4595-01	Tumor	26.3213	PMC5972025	0.2732
LUSC	Lung	TCGA-22-4596-01	Tumor	899.945	PMC5972025	0.2654
LUSC	Lung	TCGA-22-4599-01	Tumor	81.2278	PMC5972025	0.287
LUSC	Lung	TCGA-22-4601-01	Tumor	41.4426	PMC5972025	0.2795
LUSC	Lung	TCGA-22-4604-01	Tumor	25.5627	PMC5972025	0.2744
LUSC	Lung	TCGA-22-4605-01	Tumor	735.762	PMC5972025	0.3006
LUSC	Lung	TCGA-22-4607-01	Tumor	194.021	PMC5972025	0.2758
LUSC	Lung	TCGA-22-4609-01	Tumor	180.574	PMC5972025	0.2725
LUSC	Lung	TCGA-22-4613-01	Tumor	20.8352	PMC5972025	0.2747
LUSC	Lung	TCGA-22-5471-01	Tumor	45.1143	PMC5972025	0.2907
LUSC	Lung	TCGA-22-5472-01	Tumor	882.356	PMC5972025	0.3043
LUSC	Lung	TCGA-22-5473-01	Tumor	57.0982	PMC5972025	0.3082
LUSC	Lung	TCGA-22-5474-01	Tumor	208.763	PMC5972025	0.3171
LUSC	Lung	TCGA-22-5477-01	Tumor	15.1473	PMC5972025	0.3129
LUSC	Lung	TCGA-22-5478-01	Tumor	259.183	PMC5972025	0.302
LUSC	Lung	TCGA-22-5479-01	Tumor	145.036	PMC5972025	0.3045
LUSC	Lung	TCGA-22-5480-01	Tumor	6.42159	PMC5972025	0.3163
LUSC	Lung	TCGA-22-5481-01	Tumor	0.725517	PMC5972025	0.2907
LUSC	Lung	TCGA-22-5482-01	Tumor	117.294	PMC5972025	0.3131
LUSC	Lung	TCGA-22-5483-01	Tumor	21.4186	PMC5972025	0.3069
LUSC	Lung	TCGA-22-5485-01	Tumor	24.2934	PMC5972025	0.3175
LUSC	Lung	TCGA-22-5489-01	Tumor	15.7812	PMC5972025	0.3092
LUSC	Lung	TCGA-22-5491-01	Tumor	626.69	PMC5972025	0.2914
LUSC	Lung	TCGA-22-5492-01	Tumor	269.966	PMC5972025	0.3041
LUSC	Lung	TCGA-22-A5C4-01	Tumor	45.7044	PMC5972025	0.3015
OV	Ovary	TCGA-23-1021-01	Tumor	225.26	PMC5972025	0.3003
OV	Ovary	TCGA-23-1022-01	Tumor	225.616	PMC5972025	0.2858
OV	Ovary	TCGA-23-1027-01	Tumor	1343.08	PMC5972025	0.2905
OV	Ovary	TCGA-23-1029-01	Tumor	154.575	PMC5972025	0.2793
OV	Ovary	TCGA-23-1030-01	Tumor	785.708	PMC5972025	0.2917
OV	Ovary	TCGA-23-1110-01	Tumor	18.0051	PMC5972025	0.28
OV	Ovary	TCGA-23-1111-01	Tumor	117.901	PMC5972025	0.2883
OV	Ovary	TCGA-23-1113-01	Tumor	230.982	PMC5972025	0.3082
OV	Ovary	TCGA-23-1114-01	Tumor	79.1908	PMC5972025	0.2667
OV	Ovary	TCGA-23-1116-01	Tumor	1958.52	PMC5972025	0.2955
OV	Ovary	TCGA-23-1118-01	Tumor	662.851	PMC5972025	0.2622
OV	Ovary	TCGA-23-1122-01	Tumor	346.797	PMC5972025	0.3159
OV	Ovary	TCGA-23-1123-01	Tumor	965.962	PMC5972025	0.2729
OV	Ovary	TCGA-23-1809-01	Tumor	47.2516	PMC5972025	0.3021
OV	Ovary	TCGA-23-2077-01	Tumor	1393.76	PMC5972025	0.2822
OV	Ovary	TCGA-23-2078-01	Tumor	73.6956	PMC5972025	0.2938
OV	Ovary	TCGA-23-2084-01	Tumor	401.702	PMC5972025	0.3064
OV	Ovary	TCGA-24-0966-01	Tumor	699.019	PMC5972025	0.2783
OV	Ovary	TCGA-24-0970-01	Tumor	100.808	PMC5972025	0.2948
OV	Ovary	TCGA-24-0979-01	Tumor	380.244	PMC5972025	0.314
OV	Ovary	TCGA-24-0982-01	Tumor	68.8253	PMC5972025	0.3082
OV	Ovary	TCGA-24-1103-01	Tumor	413.002	PMC5972025	0.2814
OV	Ovary	TCGA-24-1104-01	Tumor	788.516	PMC5972025	0.2736
OV	Ovary	TCGA-24-1413-01	Tumor	301.684	PMC5972025	0.271
OV	Ovary	TCGA-24-1416-01	Tumor	1082.42	PMC5972025	0.2729
OV	Ovary	TCGA-24-1417-01	Tumor	95.5536	PMC5972025	0.2726
OV	Ovary	TCGA-24-1418-01	Tumor	696.703	PMC5972025	0.2589
OV	Ovary	TCGA-24-1419-01	Tumor	86.0887	PMC5972025	0.2913
OV	Ovary	TCGA-24-1422-01	Tumor	134.783	PMC5972025	0.3085
OV	Ovary	TCGA-24-1423-01	Tumor	1382.98	PMC5972025	0.2957
OV	Ovary	TCGA-24-1424-01	Tumor	478.368	PMC5972025	0.2673
OV	Ovary	TCGA-24-1425-01	Tumor	301.135	PMC5972025	0.2568
OV	Ovary	TCGA-24-1426-01	Tumor	131.7	PMC5972025	0.2876
OV	Ovary	TCGA-24-1427-01	Tumor	94.1401	PMC5972025	0.2675
OV	Ovary	TCGA-24-1428-01	Tumor	256.262	PMC5972025	0.2905
OV	Ovary	TCGA-24-1430-01	Tumor	73.8932	PMC5972025	0.3091
OV	Ovary	TCGA-24-1431-01	Tumor	136.675	PMC5972025	0.2726
OV	Ovary	TCGA-24-1434-01	Tumor	871.014	PMC5972025	0.2895
OV	Ovary	TCGA-24-1435-01	Tumor	310.604	PMC5972025	0.2615
OV	Ovary	TCGA-24-1464-01	Tumor	96.8909	PMC5972025	0.266
OV	Ovary	TCGA-24-1467-01	Tumor	339.096	PMC5972025	0.3413
OV	Ovary	TCGA-24-1469-01	Tumor	73.5663	PMC5972025	0.2849
OV	Ovary	TCGA-24-1470-01	Tumor	6811.7	PMC5972025	0.2776
OV	Ovary	TCGA-24-1471-01	Tumor	82.9466	PMC5972025	0.3151
OV	Ovary	TCGA-24-1474-01	Tumor	174.104	PMC5972025	0.3028
OV	Ovary	TCGA-24-1549-01	Tumor	269.676	PMC5972025	0.2707
OV	Ovary	TCGA-24-1550-01	Tumor	15.4431	PMC5972025	0.3976
OV	Ovary	TCGA-24-1551-01	Tumor	650.867	PMC5972025	0.2929
OV	Ovary	TCGA-24-1552-01	Tumor	1512.76	PMC5972025	0.3113
OV	Ovary	TCGA-24-1562-01	Tumor	703.392	PMC5972025	0.2633
OV	Ovary	TCGA-24-1563-01	Tumor	174.663	PMC5972025	0.2693
OV	Ovary	TCGA-24-1565-01	Tumor	2130.02	PMC5972025	0.2938
OV	Ovary	TCGA-24-1603-01	Tumor	767.838	PMC5972025	0.3019
OV	Ovary	TCGA-24-1616-01	Tumor	252.751	PMC5972025	0.2579
OV	Ovary	TCGA-24-1842-01	Tumor	219.617	PMC5972025	0.256
OV	Ovary	TCGA-24-1843-01	Tumor	264.627	PMC5972025	0.2587
OV	Ovary	TCGA-24-1844-01	Tumor	138.002	PMC5972025	0.2526
OV	Ovary	TCGA-24-1845-01	Tumor	249.698	PMC5972025	0.2713
OV	Ovary	TCGA-24-1846-01	Tumor	153.29	PMC5972025	0.2941
OV	Ovary	TCGA-24-1847-01	Tumor	646.999	PMC5972025	0.2643
OV	Ovary	TCGA-24-1850-01	Tumor	209.851	PMC5972025	0.2909
OV	Ovary	TCGA-24-2024-01	Tumor	542.309	PMC5972025	0.3169
OV	Ovary	TCGA-24-2033-01	Tumor	143.611	PMC5972025	0.293
OV	Ovary	TCGA-24-2035-01	Tumor	247.453	PMC5972025	0.2989
OV	Ovary	TCGA-24-2036-01	Tumor	533.074	PMC5972025	0.301
OV	Ovary	TCGA-24-2038-01	Tumor	1768.67	PMC5972025	0.2867
OV	Ovary	TCGA-24-2254-01	Tumor	195.649	PMC5972025	0.3353
OV	Ovary	TCGA-24-2261-01	Tumor	266.11	PMC5972025	0.3016
OV	Ovary	TCGA-24-2262-01	Tumor	2510.89	PMC5972025	0.2851
OV	Ovary	TCGA-24-2267-01	Tumor	428.087	PMC5972025	0.2646
OV	Ovary	TCGA-24-2271-01	Tumor	761.705	PMC5972025	0.2863
OV	Ovary	TCGA-24-2280-01	Tumor	17.7222	PMC5972025	0.2706
OV	Ovary	TCGA-24-2281-01	Tumor	324.349	PMC5972025	0.2756
OV	Ovary	TCGA-24-2288-01	Tumor	212.86	PMC5972025	0.2893
OV	Ovary	TCGA-24-2289-01	Tumor	223.433	PMC5972025	0.2807
OV	Omentum	TCGA-24-2290-01	Tumor	1355.67	PMC5972025	0.2838
OV	Omentum	TCGA-24-2293-01	Tumor	144.894	PMC5972025	0.2885
OV	Ovary	TCGA-24-2298-01	Tumor	165.64	PMC5972025	0.2894
OV	Ovary	TCGA-25-1312-01	Tumor	136.867	PMC5972025	0.4125
OV	Ovary	TCGA-25-1313-01	Tumor	387.217	PMC5972025	0.2998
OV	Ovary	TCGA-25-1315-01	Tumor	21.6072	PMC5972025	0.2552
OV	Ovary	TCGA-25-1316-01	Tumor	8.3804	PMC5972025	0.2659
OV	Ovary	TCGA-25-1319-01	Tumor	216.218	PMC5972025	0.2663
OV	Ovary	TCGA-25-1320-01	Tumor	65.1209	PMC5972025	0.3099
OV	Ovary	TCGA-25-1321-01	Tumor	288.909	PMC5972025	0.3017
OV	Ovary	TCGA-25-1322-01	Tumor	636.195	PMC5972025	0.2894
OV	Ovary	TCGA-25-1323-01	Tumor	103.952	PMC5972025	0.2811
OV	Ovary	TCGA-25-1326-01	Tumor	273.668	PMC5972025	0.3039
OV	Ovary	TCGA-25-1328-01	Tumor	195.25	PMC5972025	0.2919
OV	Ovary	TCGA-25-1329-01	Tumor	196.448	PMC5972025	0.3106
OV	Ovary	TCGA-25-2042-01	Tumor	235.03	PMC5972025	0.2777
OV	Ovary	TCGA-25-2391-01	Tumor	1915.88	PMC5972025	0.2856
OV	Ovary	TCGA-25-2392-01	Tumor	343.467	PMC5972025	0.2836
OV	Ovary	TCGA-25-2393-01	Tumor	113.68	PMC5972025	0.2885
OV	Ovary	TCGA-25-2396-01	Tumor	423.149	PMC5972025	0.1698
OV	Ovary	TCGA-25-2398-01	Tumor	173.113	PMC5972025	0.2864
OV	Ovary	TCGA-25-2399-01	Tumor	525.847	PMC5972025	0.2731
OV	Ovary	TCGA-25-2400-01	Tumor	156.179	PMC5972025	0.2866
OV	Ovary	TCGA-25-2401-01	Tumor	563.342	PMC5972025	0.2745
OV	Ovary	TCGA-25-2404-01	Tumor	1344.52	PMC5972025	0.2653
OV	Ovary	TCGA-25-2409-01	Tumor	2149.07	PMC5972025	0.2996
GBM	Brain	TCGA-26-1442-01	Tumor	0.09585	PMC5972025	0.2846
GBM	Brain	TCGA-26-5132-01	Tumor	0	PMC5972025	0.26
GBM	Brain	TCGA-26-5133-01	Tumor	0.0471975	PMC5972025	0.2808
GBM	Brain	TCGA-26-5134-01	Tumor	0	PMC5972025	0.2619
GBM	Brain	TCGA-26-5135-01	Tumor	0.391657	PMC5972025	0.2701
GBM	Brain	TCGA-26-5136-01	Tumor	0.104	PMC5972025	0.2724
GBM	Brain	TCGA-26-5139-01	Tumor	0.299001	PMC5972025	0.2619
GBM	Brain	TCGA-27-1830-01	Tumor	0.365784	PMC5972025	0.2786
GBM	Brain	TCGA-27-1831-01	Tumor	0.102975	PMC5972025	0.2721
GBM	Brain	TCGA-27-1832-01	Tumor	2.37988	PMC5972025	0.2741
GBM	Brain	TCGA-27-1834-01	Tumor	0.0504855	PMC5972025	0.2731
GBM	Brain	TCGA-27-1835-01	Tumor	0.0490562	PMC5972025	0.2676
GBM	Brain	TCGA-27-1837-01	Tumor	0	PMC5972025	0.2742
GBM	Brain	TCGA-27-2519-01	Tumor	0.457979	PMC5972025	0.2674
GBM	Brain	TCGA-27-2521-01	Tumor	0.166254	PMC5972025	0.2704
GBM	Brain	TCGA-27-2523-01	Tumor	0	PMC5972025	0.2726
GBM	Brain	TCGA-27-2524-01	Tumor	0.471219	PMC5972025	0.2698
GBM	Brain	TCGA-27-2526-01	Tumor	0.0421531	PMC5972025	0.2712
GBM	Brain	TCGA-27-2528-01	Tumor	0.604209	PMC5972025	0.2737
GBM	Brain	TCGA-28-1747-01	Tumor	0.0927532	PMC5972025	0.2715
GBM	Brain	TCGA-28-1753-01	Tumor	0	PMC5972025	0.2622
GBM	Brain	TCGA-28-2499-01	Tumor	0.241709	PMC5972025	0.2863
GBM	Brain	TCGA-28-2509-01	Tumor	0.237458	PMC5972025	0.2915
GBM	NA	TCGA-28-2510-01	Tumor	0.701559	PMC5972025	0.289
GBM	Brain	TCGA-28-2513-01	Tumor	0.469583	PMC5972025	0.2642
GBM	Brain	TCGA-28-2514-01	Tumor	0.231536	PMC5972025	0.261
GBM	Brain	TCGA-28-5204-01	Tumor	0.0510713	PMC5972025	0.2783
GBM	Brain	TCGA-28-5207-01	Tumor	0	PMC5972025	0.2799
GBM	Brain	TCGA-28-5208-01	Tumor	0.179337	PMC5972025	0.2613
GBM	Brain	TCGA-28-5209-01	Tumor	0	PMC5972025	0.2631
GBM	Brain	TCGA-28-5213-01	Tumor	8.13861	PMC5972025	0.274
GBM	Brain	TCGA-28-5215-01	Tumor	0.286331	PMC5972025	0.2688
GBM	Brain	TCGA-28-5216-01	Tumor	0.618888	PMC5972025	0.2729
GBM	Brain	TCGA-28-5218-01	Tumor	0.455516	PMC5972025	0.2892
GBM	Brain	TCGA-28-5220-01	Tumor	0.0923354	PMC5972025	0.2655
OV	Ovary	TCGA-29-1688-01	Tumor	260.494	PMC5972025	0.2939
OV	Ovary	TCGA-29-1690-01	Tumor	4377.15	PMC5972025	0.2926
OV	Ovary	TCGA-29-1691-01	Tumor	517.827	PMC5972025	0.2897
OV	Ovary	TCGA-29-1693-01	Tumor	166.176	PMC5972025	0.269
OV	Ovary	TCGA-29-1694-01	Tumor	1787.88	PMC5972025	0.2886
OV	Ovary	TCGA-29-1695-01	Tumor	160.316	PMC5972025	0.2643
OV	Ovary	TCGA-29-1696-01	Tumor	1533.12	PMC5972025	0.2704
OV	Ovary	TCGA-29-1697-01	Tumor	147.595	PMC5972025	0.3002
OV	Ovary	TCGA-29-1701-01	Tumor	352.933	PMC5972025	0.2865
OV	Ovary	TCGA-29-1703-01	Tumor	135.696	PMC5972025	0.2756
OV	Ovary	TCGA-29-1705-01	Tumor	432.83	PMC5972025	0.3019
OV	Ovary	TCGA-29-1707-02	Recurrent	6142.79	PMC5972025	0.2677
OV	Ovary	TCGA-29-1710-01	Tumor	951	PMC5972025	0.264
OV	Ovary	TCGA-29-1711-01	Tumor	194.519	PMC5972025	0.2699
OV	Ovary	TCGA-29-1761-01	Tumor	46.4662	PMC5972025	0.2728
OV	Ovary	TCGA-29-1762-01	Tumor	70.2946	PMC5972025	0.2844
OV	Ovary	TCGA-29-1763-01	Tumor	171.274	PMC5972025	0.3003
OV	Peritoneum ovary	TCGA-29-1766-01	Tumor	158.199	PMC5972025	0.2765
OV	Ovary	TCGA-29-1768-01	Tumor	33.344	PMC5972025	0.3402
OV	Ovary	TCGA-29-1769-01	Tumor	333.993	PMC5972025	0.3167
OV	Ovary	TCGA-29-1770-01	Tumor	324.999	PMC5972025	0.2857
OV	Ovary	TCGA-29-1774-01	Tumor	43.3509	PMC5972025	0.322
OV	Ovary	TCGA-29-1776-01	Tumor	160.929	PMC5972025	0.2815
OV	Ovary	TCGA-29-1777-01	Tumor	49.3112	PMC5972025	0.2648
OV	Ovary	TCGA-29-1778-01	Tumor	759.596	PMC5972025	0.2863
OV	Ovary	TCGA-29-1781-01	Tumor	173.667	PMC5972025	0.283
OV	Ovary	TCGA-29-1783-01	Tumor	212.645	PMC5972025	0.2899
OV	Ovary	TCGA-29-1784-01	Tumor	193.573	PMC5972025	0.2829
OV	Ovary	TCGA-29-1785-01	Tumor	1129.07	PMC5972025	0.2508
OV	Ovary	TCGA-29-2427-01	Tumor	972.685	PMC5972025	0.2676
OV	Omentum	TCGA-29-A5NZ-01	Tumor	71.195	PMC5972025	0.3354
PRAD	Prostate	TCGA-2A-A8VL-01	Tumor	3.40113	PMC5972025	0.3257
PRAD	Prostate	TCGA-2A-A8VO-01	Tumor	483.81	PMC5972025	0.3286
PRAD	Prostate	TCGA-2A-A8VT-01	Tumor	12.0634	PMC5972025	0.3152
PRAD	Prostate	TCGA-2A-A8VV-01	Tumor	5.32623	PMC5972025	0.3136
PRAD	Prostate	TCGA-2A-A8VX-01	Tumor	0.365829	PMC5972025	0.3361
PRAD	Prostate	TCGA-2A-A8W1-01	Tumor	1.44923	PMC5972025	0.3309
PRAD	Prostate	TCGA-2A-A8W3-01	Tumor	13.4552	PMC5972025	0.335
PRAD	Prostate	TCGA-2A-AAYF-01	Tumor	406.524	PMC5972025	0.3205
PRAD	Prostate	TCGA-2A-AAYO-01	Tumor	574.4	PMC5972025	0.3296
PRAD	Prostate	TCGA-2A-AAYU-01	Tumor	1.50597	PMC5972025	0.3309
UCEC	Endometrial	TCGA-2E-A9G8-01	Tumor	453.101	PMC5972025	0.3234
BLCA	Bladder	TCGA-2F-A9KO-01	Tumor	62.7871	PMC5972025	0.3271
BLCA	Bladder	TCGA-2F-A9KP-01	Tumor	6.10189	PMC5972025	0.3234
BLCA	Bladder	TCGA-2F-A9KQ-01	Tumor	3.83729	PMC5972025	0.3181
BLCA	Bladder	TCGA-2F-A9KR-01	Tumor	86.4593	PMC5972025	0.3282
BLCA	Bladder	TCGA-2F-A9KT-01	Tumor	7.95405	PMC5972025	0.3309
BLCA	Bladder	TCGA-2F-A9KW-01	Tumor	89.309	PMC5972025	0.3256
TGCT	Testes	TCGA-2G-AAEW-01	Tumor	0.0367064	PMC5972025	0.3141
TGCT	Testes	TCGA-2G-AAEX-01	Tumor	0.244954	PMC5972025	0.3047
TGCT	Testes	TCGA-2G-AAF1-01	Tumor	0.0940635	PMC5972025	0.3072
TGCT	Testes	TCGA-2G-AAF4-01	Tumor	0	PMC5972025	0.3152
TGCT	Testes	TCGA-2G-AAF6-01	Tumor	0.130062	PMC5972025	0.3207
TGCT	Testes	TCGA-2G-AAF8-01	Tumor	0	PMC5972025	0.3211
TGCT	Testes	TCGA-2G-AAFE-01	Tumor	0.146503	PMC5972025	0.3225
TGCT	Testes	TCGA-2G-AAFG-01	Tumor	0.0365014	PMC5972025	0.3215
TGCT	Testes	TCGA-2G-AAFH-01	Tumor	0.086714	PMC5972025	0.3128
TGCT	Testes	TCGA-2G-AAFI-01	Tumor	0	PMC5972025	0.3121
TGCT	Testes	TCGA-2G-AAFJ-01	Tumor	26.0347	PMC5972025	0.3206
TGCT	Testes	TCGA-2G-AAFL-01	Tumor	0.238226	PMC5972025	0.3152
TGCT	Testes	TCGA-2G-AAFM-01	Tumor	0	PMC5972025	0.3188
TGCT	Testes	TCGA-2G-AAFN-01	Tumor	0.160699	PMC5972025	0.306
TGCT	Testes	TCGA-2G-AAFO-01	Tumor	0.233576	PMC5972025	0.3067
TGCT	Testes	TCGA-2G-AAFV-01	Tumor	11.0791	PMC5972025	0.3251
TGCT	Testes	TCGA-2G-AAFY-01	Tumor	0.0472965	PMC5972025	0.3257
TGCT	Testes	TCGA-2G-AAFZ-01	Tumor	15.6673	PMC5972025	0.3281
TGCT	Testes	TCGA-2G-AAG0-01	Tumor	0.0442112	PMC5972025	0.3256
TGCT	Testes	TCGA-2G-AAG3-01	Tumor	359.31	PMC5972025	0.3252
TGCT	Testes	TCGA-2G-AAG5-01	Tumor	82.1075	PMC5972025	0.3448
TGCT	Testes	TCGA-2G-AAG6-01	Tumor	104.719	PMC5972025	0.3237
TGCT	Testes	TCGA-2G-AAG7-01	Tumor	0.485029	PMC5972025	0.3275
TGCT	Testes	TCGA-2G-AAG8-01	Tumor	0.15772	PMC5972025	0.3299
TGCT	Testes	TCGA-2G-AAG9-01	Tumor	0	PMC5972025	0.3231
TGCT	Testes	TCGA-2G-AAGA-01	Tumor	0.154355	PMC5972025	0.3343
TGCT	Testes	TCGA-2G-AAGC-01	Tumor	0.257748	PMC5972025	0.3159
TGCT	Testes	TCGA-2G-AAGE-01	Tumor	0.0565329	PMC5972025	0.3155
TGCT	Testes	TCGA-2G-AAGF-01	Tumor	0.68172	PMC5972025	0.3359
TGCT	Testes	TCGA-2G-AAGG-01	Tumor	217.578	PMC5972025	0.3384
TGCT	Testes	TCGA-2G-AAGI-01	Tumor	51.6842	PMC5972025	0.3185
TGCT	Testes	TCGA-2G-AAGJ-01	Tumor	0.566104	PMC5972025	0.3277
TGCT	Testes	TCGA-2G-AAGK-01	Tumor	11.4577	PMC5972025	0.3202
TGCT	Testes	TCGA-2G-AAGM-01	Tumor	0.231206	PMC5972025	0.3159
TGCT	Testes	TCGA-2G-AAGN-01	Tumor	0.151585	PMC5972025	0.3243
TGCT	Testes	TCGA-2G-AAGO-01	Tumor	0.344519	PMC5972025	0.3296
TGCT	Testes	TCGA-2G-AAGP-01	Tumor	45.6013	PMC5972025	0.3121
TGCT	Testes	TCGA-2G-AAGS-01	Tumor	0.256731	PMC5972025	0.3401
TGCT	Testes	TCGA-2G-AAGT-01	Tumor	7.78853	PMC5972025	0.3364
TGCT	Testes	TCGA-2G-AAGV-01	Tumor	315.234	PMC5972025	0.3322
TGCT	Testes	TCGA-2G-AAGW-01	Tumor	0	PMC5972025	0.3276
TGCT	Testes	TCGA-2G-AAGX-01	Tumor	20.1581	PMC5972025	0.3139
TGCT	Testes	TCGA-2G-AAGY-01	Tumor	34.111	PMC5972025	0.3155
TGCT	Testes	TCGA-2G-AAGZ-01	Tumor	0.207743	PMC5972025	0.317
TGCT	Testes	TCGA-2G-AAH0-01	Tumor	0.0423502	PMC5972025	0.3226
TGCT	Testes	TCGA-2G-AAH2-01	Tumor	0.519136	PMC5972025	0.3304
TGCT	Testes	TCGA-2G-AAH3-01	Tumor	0.227975	PMC5972025	0.3091
TGCT	Testes	TCGA-2G-AAH4-01	Tumor	0.840287	PMC5972025	0.3116
TGCT	Testes	TCGA-2G-AAH8-01	Tumor	0	PMC5972025	0.315
TGCT	Testes	TCGA-2G-AAHA-01	Tumor	0	PMC5972025	0.3074
TGCT	Testes	TCGA-2G-AAHC-01	Tumor	0.136933	PMC5972025	0.3235
TGCT	Testes	TCGA-2G-AAHG-01	Tumor	0.144567	PMC5972025	0.3333
TGCT	Testes	TCGA-2G-AAHL-01	Tumor	0	PMC5972025	0.3232
TGCT	Testes	TCGA-2G-AAHN-01	Tumor	0.0525031	PMC5972025	0.303
TGCT	Testes	TCGA-2G-AAHP-01	Tumor	0.651854	PMC5972025	0.3167
TGCT	Testes	TCGA-2G-AAHT-01	Tumor	0	PMC5972025	0.3188
TGCT	Testes	TCGA-2G-AAKD-01	Tumor	0.0674816	PMC5972025	0.327
TGCT	Testes	TCGA-2G-AAKG-01	Tumor	2.28416	PMC5972025	0.3354
TGCT	Testes	TCGA-2G-AAKH-01	Tumor	0.0865898	PMC5972025	0.3146
TGCT	Testes	TCGA-2G-AAKL-01	Tumor	0	PMC5972025	0.3225
TGCT	Testes	TCGA-2G-AAKM-01	Tumor	0.0508366	PMC5972025	0.3323
TGCT	NA	TCGA-2G-AAKO-01	Tumor	0.0928298	PMC5972025	0.3232
TGCT	Testes	TCGA-2G-AAL5-01	Tumor	22.8248	PMC5972025	0.3457
TGCT	Testes	TCGA-2G-AAL7-01	Tumor	0	PMC5972025	0.3304
TGCT	NA	TCGA-2G-AALF-01	Tumor	0.888403	PMC5972025	0.3307
TGCT	NA	TCGA-2G-AALG-01	Tumor	184.307	PMC5972025	0.3178
TGCT	NA	TCGA-2G-AALN-01	Tumor	30.0549	PMC5972025	0.3349
TGCT	NA	TCGA-2G-AALO-01	Tumor	194.745	PMC5972025	0.3433
TGCT	Testes	TCGA-2G-AALP-01	Tumor	2.3365	PMC5972025	0.3222
TGCT	NA	TCGA-2G-AALQ-01	Tumor	6.11551	PMC5972025	0.3281
TGCT	NA	TCGA-2G-AALR-01	Tumor	1.43826	PMC5972025	0.3258
TGCT	NA	TCGA-2G-AALS-01	Tumor	11.8184	PMC5972025	0.3253
TGCT	NA	TCGA-2G-AALT-01	Tumor	153.644	PMC5972025	0.3285
TGCT	NA	TCGA-2G-AALW-01	Tumor	447.048	PMC5972025	0.3238
TGCT	NA	TCGA-2G-AALX-01	Tumor	244.149	PMC5972025	0.3419
TGCT	NA	TCGA-2G-AALY-01	Tumor	11.8154	PMC5972025	0.3406
TGCT	NA	TCGA-2G-AALZ-01	Tumor	1.52925	PMC5972025	0.331
TGCT	NA	TCGA-2G-AAM2-01	Tumor	0.39594	PMC5972025	0.3389
TGCT	NA	TCGA-2G-AAM3-01	Tumor	795.712	PMC5972025	0.3271
TGCT	NA	TCGA-2G-AAM4-01	Tumor	1.75927	PMC5972025	0.3277
ESCA	Esophagus	TCGA-2H-A9GF-01	Tumor	316.996	PMC5972025	0.36
ESCA	Esophagus	TCGA-2H-A9GH-01	Tumor	7034.24	PMC5972025	0.3483
ESCA	Esophagus	TCGA-2H-A9GI-01	Tumor	17805.5	PMC5972025	0.3404
ESCA	Esophagus	TCGA-2H-A9GJ-01	Tumor	1061.15	PMC5972025	0.3447
ESCA	Esophagus	TCGA-2H-A9GK-01	Tumor	3597.95	PMC5972025	0.3318
ESCA	Esophagus	TCGA-2H-A9GL-01	Tumor	263.514	PMC5972025	0.3515
ESCA	Esophagus	TCGA-2H-A9GM-01	Tumor	1274.87	PMC5972025	0.3463
ESCA	Esophagus	TCGA-2H-A9GN-01	Tumor	2599.89	PMC5972025	0.3565
ESCA	Esophagus	TCGA-2H-A9GO-01	Tumor	567.946	PMC5972025	0.338
ESCA	Esophagus	TCGA-2H-A9GQ-01	Tumor	47.8978	PMC5972025	0.3475
ESCA	Esophagus	TCGA-2H-A9GR-01	Tumor	1706.82	PMC5972025	0.3361
PAAD	Pancreas	TCGA-2J-AAB1-01	Tumor	1309.95	PMC5972025	0.2792
PAAD	Pancreas	TCGA-2J-AAB4-01	Tumor	4389.6	PMC5972025	0.2835
PAAD	Pancreas	TCGA-2J-AAB6-01	Tumor	851.822	PMC5972025	0.2974
PAAD	Pancreas	TCGA-2J-AAB8-01	Tumor	2897.26	PMC5972025	0.2788
PAAD	Pancreas	TCGA-2J-AAB9-01	Tumor	702.644	PMC5972025	0.2722
PAAD	Pancreas	TCGA-2J-AABA-01	Tumor	8506.66	PMC5972025	0.273
PAAD	Pancreas	TCGA-2J-AABE-01	Tumor	5222.07	PMC5972025	0.2727
PAAD	Pancreas	TCGA-2J-AABF-01	Tumor	1338.64	PMC5972025	0.2695
PAAD	Pancreas	TCGA-2J-AABH-01	Tumor	1672.77	PMC5972025	0.2956
PAAD	Pancreas	TCGA-2J-AABI-01	Tumor	2616.11	PMC5972025	0.303
PAAD	Pancreas	TCGA-2J-AABK-01	Tumor	834.113	PMC5972025	0.2756
PAAD	Pancreas	TCGA-2J-AABO-01	Tumor	304.81	PMC5972025	0.2766
PAAD	Pancreas	TCGA-2J-AABP-01	Tumor	0.0958967	PMC5972025	0.2898
PAAD	Pancreas	TCGA-2J-AABR-01	Tumor	2469.72	PMC5972025	0.2699
PAAD	Pancreas	TCGA-2J-AABT-01	Tumor	1332.55	PMC5972025	0.2821
PAAD	Pancreas	TCGA-2J-AABV-01	Tumor	170.809	PMC5972025	0.2719
KIRP	Kidney	TCGA-2K-A9WE-01	Tumor	59.0843	PMC5972025	0.3053
PAAD	Pancreas	TCGA-2L-AAQA-01	Tumor	2503.66	PMC5972025	0.2747
PAAD	Pancreas	TCGA-2L-AAQE-01	Tumor	2752.78	PMC5972025	0.2886
PAAD	Pancreas	TCGA-2L-AAQI-01	Tumor	1036.22	PMC5972025	0.283
PAAD	Pancreas	TCGA-2L-AAQJ-01	Tumor	3732.59	PMC5972025	0.2821
PAAD	Pancreas	TCGA-2L-AAQL-01	Tumor	2148.64	PMC5972025	0.2685
PAAD	Pancreas	TCGA-2L-AAQM-01	Tumor	0.759492	PMC5972025	0.3133
LIHC	Liver	TCGA-2V-A95S-01	Tumor	4102.69	PMC5972025	0.3003
CESC	Cervical	TCGA-2W-A8YY-01	Tumor	41.5359	PMC5972025	0.6087
TGCT	Testes	TCGA-2X-A9D5-01	Tumor	0.16437	PMC5972025	0.319
TGCT	Testes	TCGA-2X-A9D6-01	Tumor	0.0891515	PMC5972025	0.3248
LIHC	Liver	TCGA-2Y-A9GS-01	Tumor	14.0607	PMC5972025	0.3208
LIHC	Liver	TCGA-2Y-A9GT-01	Tumor	5.13763	PMC5972025	0.3119
LIHC	Liver	TCGA-2Y-A9GU-01	Tumor	0.77373	PMC5972025	0.3194
LIHC	Liver	TCGA-2Y-A9GV-01	Tumor	26.0217	PMC5972025	0.2977
LIHC	Liver	TCGA-2Y-A9GW-01	Tumor	1898.14	PMC5972025	0.3023
LIHC	Liver	TCGA-2Y-A9GX-01	Tumor	127.217	PMC5972025	0.3126
LIHC	Liver	TCGA-2Y-A9GY-01	Tumor	0.730265	PMC5972025	0.3115
LIHC	Liver	TCGA-2Y-A9GZ-01	Tumor	16.8892	PMC5972025	0.3133
LIHC	Liver	TCGA-2Y-A9H0-01	Tumor	47.5829	PMC5972025	0.3054
LIHC	Liver	TCGA-2Y-A9H1-01	Tumor	1118.36	PMC5972025	0.3061
LIHC	Liver	TCGA-2Y-A9H2-01	Tumor	89.9533	PMC5972025	0.319
LIHC	Liver	TCGA-2Y-A9H3-01	Tumor	5.60641	PMC5972025	0.3117
LIHC	Liver	TCGA-2Y-A9H4-01	Tumor	3.10992	PMC5972025	0.3121
LIHC	Liver	TCGA-2Y-A9H5-01	Tumor	22.695	PMC5972025	0.3103
LIHC	Liver	TCGA-2Y-A9H6-01	Tumor	412.781	PMC5972025	0.306
LIHC	Liver	TCGA-2Y-A9H7-01	Tumor	230.779	PMC5972025	0.3115
LIHC	Liver	TCGA-2Y-A9H8-01	Tumor	74.6232	PMC5972025	0.3146
LIHC	Liver	TCGA-2Y-A9H9-01	Tumor	10.2233	PMC5972025	0.3134
LIHC	Liver	TCGA-2Y-A9HA-01	Tumor	31.5209	PMC5972025	0.3156
LIHC	Liver	TCGA-2Y-A9HB-01	Tumor	42.1487	PMC5972025	0.315
KIRP	Kidney	TCGA-2Z-A9J1-01	Tumor	484.943	PMC5972025	0.315
KIRP	Kidney	TCGA-2Z-A9J2-01	Tumor	18.5934	PMC5972025	0.3179
KIRP	Kidney	TCGA-2Z-A9J3-01	Tumor	908.195	PMC5972025	0.332
KIRP	Kidney	TCGA-2Z-A9J5-01	Tumor	351.189	PMC5972025	0.3098
KIRP	Kidney	TCGA-2Z-A9J6-01	Tumor	509.424	PMC5972025	0.309
KIRP	Kidney	TCGA-2Z-A9J7-01	Tumor	104.771	PMC5972025	0.3088
KIRP	Kidney	TCGA-2Z-A9J8-01	Tumor	55.8853	PMC5972025	0.3093
KIRP	Kidney	TCGA-2Z-A9J9-01	Tumor	8.84645	PMC5972025	0.3117
KIRP	Kidney	TCGA-2Z-A9JD-01	Tumor	4.3043	PMC5972025	0.3132
KIRP	Kidney	TCGA-2Z-A9JE-01	Tumor	209.453	PMC5972025	0.3181
KIRP	Kidney	TCGA-2Z-A9JG-01	Tumor	20.5187	PMC5972025	0.3208
KIRP	Kidney	TCGA-2Z-A9JI-01	Tumor	10.5559	PMC5972025	0.3136
KIRP	Kidney	TCGA-2Z-A9JJ-01	Tumor	69.5162	PMC5972025	0.3212
KIRP	Kidney	TCGA-2Z-A9JK-01	Tumor	0.661414	PMC5972025	0.3139
KIRP	Kidney	TCGA-2Z-A9JL-01	Tumor	560.158	PMC5972025	0.3246
KIRP	Kidney	TCGA-2Z-A9JM-01	Tumor	259.2	PMC5972025	0.3186
KIRP	Kidney	TCGA-2Z-A9JN-01	Tumor	1346.47	PMC5972025	0.319
KIRP	Kidney	TCGA-2Z-A9JO-01	Tumor	7.45422	PMC5972025	0.3242
KIRP	Kidney	TCGA-2Z-A9JP-01	Tumor	276.94	PMC5972025	0.3323
KIRP	Kidney	TCGA-2Z-A9JQ-01	Tumor	1023.11	PMC5972025	0.3189
KIRP	Kidney	TCGA-2Z-A9JR-01	Tumor	814.809	PMC5972025	0.3168
KIRP	Kidney	TCGA-2Z-A9JS-01	Tumor	616.535	PMC5972025	0.3196
KIRP	Kidney	TCGA-2Z-A9JT-01	Tumor	562.74	PMC5972025	0.3186
OV	Ovary	TCGA-30-1714-01	Tumor	1991.36	PMC5972025	0.253
OV	Ovary	TCGA-30-1718-01	Tumor	198.777	PMC5972025	0.2634
OV	Ovary	TCGA-30-1853-01	Tumor	110.371	PMC5972025	0.3062
OV	Ovary	TCGA-30-1857-01	Tumor	1447.53	PMC5972025	0.271
OV	Ovary	TCGA-30-1862-01	Tumor	201.567	PMC5972025	0.2927
OV	Ovary	TCGA-30-1891-01	Tumor	110.204	PMC5972025	0.2863
OV	Ovary	TCGA-31-1950-01	Tumor	1752.7	PMC5972025	0.2744
OV	Ovary	TCGA-31-1953-01	Tumor	68.6826	PMC5972025	0.2786
OV	Ovary	TCGA-31-1959-01	Tumor	225.156	PMC5972025	0.2729
GBM	Brain	TCGA-32-1970-01	Tumor	0.0454996	PMC5972025	0.2791
GBM	Brain	TCGA-32-1980-01	Tumor	0.421633	PMC5972025	0.2972
GBM	Brain	TCGA-32-1982-01	Tumor	0.122644	PMC5972025	0.2687
GBM	Brain	TCGA-32-2615-01	Tumor	0.660818	PMC5972025	0.2767
GBM	Brain	TCGA-32-2616-01	Tumor	0	PMC5972025	0.321
GBM	Brain	TCGA-32-2632-01	Tumor	0.0453377	PMC5972025	0.2716
GBM	Brain	TCGA-32-2634-01	Tumor	0	PMC5972025	0.2856
GBM	Brain	TCGA-32-2638-01	Tumor	0.25761	PMC5972025	0.2802
GBM	Brain	TCGA-32-4213-01	Tumor	0.19331	PMC5972025	0.2788
GBM	Brain	TCGA-32-5222-01	Tumor	0.0779567	PMC5972025	0.258
LUSC	Lung	TCGA-33-4532-01	Tumor	22.0167	PMC5972025	0.2861
LUSC	Lung	TCGA-33-4533-01	Tumor	11.5184	PMC5972025	0.3122
LUSC	Lung	TCGA-33-4538-01	Tumor	975.447	PMC5972025	0.283
LUSC	Lung	TCGA-33-4547-01	Tumor	448.917	PMC5972025	0.2644
LUSC	Lung	TCGA-33-4566-01	Tumor	49.865	PMC5972025	0.2822
LUSC	Lung	TCGA-33-4582-01	Tumor	49.5707	PMC5972025	0.2805
LUSC	Lung	TCGA-33-4583-01	Tumor	695.984	PMC5972025	0.2878
LUSC	Lung	TCGA-33-4586-01	Tumor	159.045	PMC5972025	0.2766
LUSC	Lung	TCGA-33-4587-01	Tumor	27.9526	PMC5972025	0.2941
LUSC	Lung	TCGA-33-4589-01	Tumor	517.148	PMC5972025	0.2783
LUSC	Lung	TCGA-33-6737-01	Tumor	556.628	PMC5972025	0.294
LUSC	Lung	TCGA-33-6738-01	Tumor	68.2615	PMC5972025	0.3043
LUSC	Lung	TCGA-33-A4WN-01	Tumor	145.627	PMC5972025	0.329
LUSC	Lung	TCGA-33-A5GW-01	Tumor	682.039	PMC5972025	0.2937
LUSC	Lung	TCGA-33-AAS8-01	Tumor	9.94767	PMC5972025	0.3389
LUSC	Lung	TCGA-33-AASB-01	Tumor	1130.08	PMC5972025	0.3368
LUSC	Lung	TCGA-33-AASD-01	Tumor	17.8155	PMC5972025	0.359
LUSC	Lung	TCGA-33-AASI-01	Tumor	68.4248	PMC5972025	0.3328
LUSC	Lung	TCGA-33-AASJ-01	Tumor	259.45	PMC5972025	0.3594
LUSC	Lung	TCGA-33-AASL-01	Tumor	1606.28	PMC5972025	0.3431
LUSC	Lung	TCGA-34-2596-01	Tumor	48.173	PMC5972025	0.2761
LUSC	Lung	TCGA-34-2600-01	Tumor	5.45663	PMC5972025	0.2992
LUSC	Lung	TCGA-34-2608-01	Tumor	140.726	PMC5972025	0.2734
LUSC	Lung	TCGA-34-5231-01	Tumor	12.7229	PMC5972025	0.3
LUSC	Lung	TCGA-34-5232-01	Tumor	1747.24	PMC5972025	0.2954
LUSC	Lung	TCGA-34-5234-01	Tumor	487.466	PMC5972025	0.2984
LUSC	Lung	TCGA-34-5236-01	Tumor	118.804	PMC5972025	0.2948
LUSC	Lung	TCGA-34-5239-01	Tumor	5.78591	PMC5972025	0.3066
LUSC	Lung	TCGA-34-5240-01	Tumor	11.5202	PMC5972025	0.3041
LUSC	Lung	TCGA-34-5241-01	Tumor	305.245	PMC5972025	0.2712
LUSC	Lung	TCGA-34-5927-01	Tumor	20.7944	PMC5972025	0.3135
LUSC	Lung	TCGA-34-5928-01	Tumor	13.197	PMC5972025	0.3058
LUSC	Lung	TCGA-34-5929-01	Tumor	18.624	PMC5972025	0.3033
LUSC	Lung	TCGA-34-7107-01	Tumor	35.3862	PMC5972025	0.3118
LUSC	Lung	TCGA-34-8454-01	Tumor	70.9253	PMC5972025	0.3023
LUSC	Lung	TCGA-34-8455-01	Tumor	14.2494	PMC5972025	0.3019
LUSC	Lung	TCGA-34-8456-01	Tumor	17.5838	PMC5972025	0.3403
LUSC	Lung	TCGA-34-A5IX-01	Tumor	20.1957	PMC5972025	0.314
LUAD	Lung	TCGA-35-3615-01	Tumor	80.3666	PMC5972025	0.2804
LUAD	Lung	TCGA-35-4122-01	Tumor	153.868	PMC5972025	0.2776
LUAD	Lung	TCGA-35-4123-01	Tumor	69.4253	PMC5972025	0.2877
LUAD	Lung	TCGA-35-5375-01	Tumor	79.6616	PMC5972025	0.3281
LUSC	Lung	TCGA-37-3783-01	Tumor	94.6247	PMC5972025	0.2714
LUSC	Lung	TCGA-37-3789-01	Tumor	1253.12	PMC5972025	0.2714
LUSC	Lung	TCGA-37-3792-01	Tumor	675.981	PMC5972025	0.2836
LUSC	Lung	TCGA-37-4129-01	Tumor	0.34654	PMC5972025	0.2688
LUSC	Lung	TCGA-37-4130-01	Tumor	5.49651	PMC5972025	0.2743
LUSC	Lung	TCGA-37-4132-01	Tumor	3.08338	PMC5972025	0.2698
LUSC	Lung	TCGA-37-4133-01	Tumor	444.903	PMC5972025	0.2818
LUSC	Lung	TCGA-37-4135-01	Tumor	51.1205	PMC5972025	0.2987
LUSC	Lung	TCGA-37-4141-01	Tumor	28.3716	PMC5972025	0.2673
LUSC	Lung	TCGA-37-5819-01	Tumor	32.2793	PMC5972025	0.3135
LUSC	Lung	TCGA-37-A5EL-01	Tumor	320.507	PMC5972025	0.3323
LUSC	Lung	TCGA-37-A5EM-01	Tumor	280.24	PMC5972025	0.3096
LUSC	Lung	TCGA-37-A5EN-01	Tumor	216.217	PMC5972025	0.3121
LUAD	Lung	TCGA-38-4625-01	Tumor	99.1886	PMC5972025	0.2801
LUAD	Lung	TCGA-38-4626-01	Tumor	62.6254	PMC5972025	0.2787
LUAD	Lung	TCGA-38-4627-01	Tumor	148.223	PMC5972025	0.2806
LUAD	Lung	TCGA-38-4628-01	Tumor	23.3835	PMC5972025	0.3118
LUAD	Lung	TCGA-38-4629-01	Tumor	167.991	PMC5972025	0.2949
LUAD	Lung	TCGA-38-4630-01	Tumor	14.6725	PMC5972025	0.2893
LUAD	Lung	TCGA-38-4631-01	Tumor	19.8776	PMC5972025	0.3091
LUAD	Lung	TCGA-38-4632-01	Tumor	265.734	PMC5972025	0.2967
LUAD	Lung	TCGA-38-6178-01	Tumor	941.953	PMC5972025	0.2925
LUAD	Lung	TCGA-38-7271-01	Tumor	51.9921	PMC5972025	0.3598
LUAD	Lung	TCGA-38-A44F-01	Tumor	483.874	PMC5972025	0.3275
LUSC	Lung	TCGA-39-5011-01	Tumor	926.036	PMC5972025	0.2747
LUSC	Lung	TCGA-39-5016-01	Tumor	228.382	PMC5972025	0.2826
LUSC	Lung	TCGA-39-5019-01	Tumor	86.124	PMC5972025	0.3217
LUSC	Lung	TCGA-39-5021-01	Tumor	69.8573	PMC5972025	0.2693
LUSC	Lung	TCGA-39-5022-01	Tumor	245.573	PMC5972025	0.3097
LUSC	Lung	TCGA-39-5024-01	Tumor	451.739	PMC5972025	0.3057
LUSC	Lung	TCGA-39-5027-01	Tumor	143.204	PMC5972025	0.303
LUSC	Lung	TCGA-39-5028-01	Tumor	623.643	PMC5972025	0.276
LUSC	Lung	TCGA-39-5029-01	Tumor	113.918	PMC5972025	0.2707
LUSC	Lung	TCGA-39-5030-01	Tumor	15.7479	PMC5972025	0.3033
LUSC	Lung	TCGA-39-5031-01	Tumor	64.1618	PMC5972025	0.2736
LUSC	Lung	TCGA-39-5034-01	Tumor	4.92518	PMC5972025	0.2871
LUSC	Lung	TCGA-39-5035-01	Tumor	30.3665	PMC5972025	0.2713
LUSC	Lung	TCGA-39-5036-01	Tumor	305.716	PMC5972025	0.2752
LUSC	Lung	TCGA-39-5037-01	Tumor	10.5666	PMC5972025	0.2899
LUSC	Lung	TCGA-39-5039-01	Tumor	187.072	PMC5972025	0.2673
LUSC	Lung	TCGA-39-5040-01	Tumor	0.755421	PMC5972025	0.3108
PAAD	Pancreas	TCGA-3A-A9I5-01	Tumor	6221.03	PMC5972025	0.2676
PAAD	Pancreas	TCGA-3A-A9I7-01	Tumor	1753.98	PMC5972025	0.2707
PAAD	Pancreas	TCGA-3A-A9I9-01	Tumor	1531.32	PMC5972025	0.2699
PAAD	Pancreas	TCGA-3A-A9IB-01	Tumor	237.899	PMC5972025	0.2885
PAAD	Pancreas	TCGA-3A-A9IC-01	Tumor	9619.06	PMC5972025	0.2664
PAAD	Pancreas	TCGA-3A-A9IH-01	Tumor	2063.32	PMC5972025	0.2803
PAAD	Pancreas	TCGA-3A-A9IJ-01	Tumor	0.0632351	PMC5972025	0.2754
PAAD	Pancreas	TCGA-3A-A9IL-01	Tumor	54.9894	PMC5972025	0.2956
PAAD	Pancreas	TCGA-3A-A9IN-01	Tumor	0.241638	PMC5972025	0.3017
PAAD	Pancreas	TCGA-3A-A9IO-01	Tumor	16.4916	PMC5972025	0.287
PAAD	Pancreas	TCGA-3A-A9IR-01	Tumor	0	PMC5972025	0.2703
PAAD	Pancreas	TCGA-3A-A9IS-01	Tumor	0	PMC5972025	0.3183
PAAD	Pancreas	TCGA-3A-A9IU-01	Tumor	3083.24	PMC5972025	0.2666
PAAD	Pancreas	TCGA-3A-A9IV-01	Tumor	8.71342	PMC5972025	0.2978
PAAD	Pancreas	TCGA-3A-A9IX-01	Tumor	952.18	PMC5972025	0.2782
PAAD	Pancreas	TCGA-3A-A9IZ-01	Tumor	5976.27	PMC5972025	0.2829
PAAD	Pancreas	TCGA-3A-A9J0-01	Tumor	686.012	PMC5972025	0.2986
SARC	Upper Extremity - Upper arm/elbow	TCGA-3B-A9HI-01	Tumor	0.289873	PMC5972025	0.3475
SARC	Lower Extremity - Groin	TCGA-3B-A9HJ-01	Tumor	0.115816	PMC5972025	0.321
SARC	Retroperitoneum/Upper abdominal - Retroperitoneum	TCGA-3B-A9HL-01	Tumor	1.9877	PMC5972025	0.3268
SARC	Retroperitoneum/Upper abdominal - Intraabdominal	TCGA-3B-A9HO-01	Tumor	0.637823	PMC5972025	0.3302
SARC	Retroperitoneum/Upper abdominal - Retroperitoneum	TCGA-3B-A9HP-01	Tumor	2.22676	PMC5972025	0.36
SARC	Retroperitoneum/Upper abdominal - Retroperitoneum	TCGA-3B-A9HQ-01	Tumor	3.69532	PMC5972025	0.3299
SARC	Lower Extremity - Thigh/knee	TCGA-3B-A9HR-01	Tumor	0.038541	PMC5972025	0.3488
SARC	Retroperitoneum/Upper abdominal - Retroperitoneum	TCGA-3B-A9HS-01	Tumor	2.04305	PMC5972025	0.3227
SARC	Head and Neck - Other (please specify	TCGA-3B-A9HT-01	Tumor	3.7246	PMC5972025	0.4258
SARC	Retroperitoneum/Upper abdominal - Retroperitoneum	TCGA-3B-A9HU-01	Tumor	3.35696	PMC5972025	0.3156
SARC	Gynecological - Uterus	TCGA-3B-A9HV-01	Tumor	1.10966	PMC5972025	0.3247
SARC	Retroperitoneum/Upper abdominal - Colon	TCGA-3B-A9HX-01	Tumor	2.64214	PMC5972025	0.3176
SARC	Lower Extremity - Thigh/knee	TCGA-3B-A9HY-01	Tumor	0.0495644	PMC5972025	0.3201
SARC	Chest - Mediastinum	TCGA-3B-A9HZ-01	Tumor	2.60044	PMC5972025	0.3057
SARC	Retroperitoneum/Upper abdominal - Retroperitoneum	TCGA-3B-A9I0-01	Tumor	0	PMC5972025	0.3258
SARC	Gynecological - Uterus	TCGA-3B-A9I1-01	Tumor	0.0400709	PMC5972025	0.3351
SARC	Retroperitoneum/Upper abdominal - Retroperitoneum	TCGA-3B-A9I3-01	Tumor	1732.84	PMC5972025	0.3191
BRCA	Breast	TCGA-3C-AAAU-01	Tumor	0.11623	PMC5972025	0.3319
BRCA	Breast	TCGA-3C-AALI-01	Tumor	0.268457	PMC5972025	0.3449
BRCA	Breast	TCGA-3C-AALJ-01	Tumor	0.240917	PMC5972025	0.3266
BRCA	Breast	TCGA-3C-AALK-01	Tumor	17.7087	PMC5972025	0.3218
PAAD	Pancreas	TCGA-3E-AAAY-01	Tumor	830.252	PMC5972025	0.2707
PAAD	Pancreas	TCGA-3E-AAAZ-01	Tumor	1922.38	PMC5972025	0.2778
MESO	Pleura	TCGA-3H-AB3K-01	Tumor	8.62347	PMC5972025	0.2923
MESO	Pleura	TCGA-3H-AB3L-01	Tumor	24.2625	PMC5972025	0.2963
MESO	Pleura	TCGA-3H-AB3M-01	Tumor	4.8312	PMC5972025	0.3176
MESO	Pleura	TCGA-3H-AB3O-01	Tumor	0.148417	PMC5972025	0.3245
MESO	Pleura	TCGA-3H-AB3S-01	Tumor	20.3552	PMC5972025	0.3048
MESO	Pleura	TCGA-3H-AB3T-01	Tumor	0.134184	PMC5972025	0.3204
MESO	Pleura	TCGA-3H-AB3U-01	Tumor	17.3723	PMC5972025	0.3081
MESO	Pleura	TCGA-3H-AB3X-01	Tumor	0.595323	PMC5972025	0.3116
LIHC	Liver	TCGA-3K-AAZ8-01	Tumor	60.2394	PMC5972025	0.3161
COAD	Colon	TCGA-3L-AA1B-01	Tumor	194.068	PMC5972025	0.3057
STAD	Stomach	TCGA-3M-AB46-01	Tumor	748.34	PMC5972025	0.339
STAD	Stomach	TCGA-3M-AB47-01	Tumor	4937.43	PMC5972025	0.3131
SKCM	Trunk	TCGA-3N-A9WB-06	MetastaticTumor	0.455257	PMC5972025	0.3207
SKCM	Trunk	TCGA-3N-A9WC-06	MetastaticTumor	0	PMC5972025	0.3377
SKCM	Other Specify	TCGA-3N-A9WD-06	MetastaticTumor	164.538	PMC5972025	0.3169
SARC	Retroperitoneum/Upper abdominal - Retroperitoneum	TCGA-3R-A8YX-01	Tumor	0.372551	PMC5972025	0.3379
MESO	Pleura	TCGA-3U-A98D-01	Tumor	13.5304	PMC5972025	0.3188
MESO	Pleura	TCGA-3U-A98E-01	Tumor	16.3879	PMC5972025	0.3156
MESO	Pleura	TCGA-3U-A98F-01	Tumor	0.719816	PMC5972025	0.3257
MESO	Pleura	TCGA-3U-A98G-01	Tumor	0	PMC5972025	0.3156
MESO	Pleura	TCGA-3U-A98H-01	Tumor	9.60754	PMC5972025	0.3113
MESO	Pleura	TCGA-3U-A98I-01	Tumor	0.366759	PMC5972025	0.3156
MESO	Pleura	TCGA-3U-A98J-01	Tumor	1.49139	PMC5972025	0.2943
CHOL	Bile duct	TCGA-3X-AAV9-01	Tumor	660.001	PMC5972025	0.3138
CHOL	Bile duct	TCGA-3X-AAVA-01	Tumor	513.036	PMC5972025	0.3468
CHOL	Bile duct	TCGA-3X-AAVB-01	Tumor	1269.22	PMC5972025	0.3343
CHOL	Bile duct	TCGA-3X-AAVC-01	Tumor	239.944	PMC5972025	0.3552
CHOL	Bile duct	TCGA-3X-AAVE-01	Tumor	228.997	PMC5972025	0.3195
KIRC	Kidney	TCGA-3Z-A93Z-01	Tumor	5.68143	PMC5972025	0.3119
GBM	Brain	TCGA-41-2571-01	Tumor	0.232198	PMC5972025	0.2728
GBM	Brain	TCGA-41-2572-01	Tumor	0	PMC5972025	0.2819
GBM	Brain	TCGA-41-3915-01	Tumor	0.406408	PMC5972025	0.2781
GBM	Brain	TCGA-41-4097-01	Tumor	0.19471	PMC5972025	0.2857
GBM	Brain	TCGA-41-5651-01	Tumor	0.341132	PMC5972025	0.3173
LUSC	Lung	TCGA-43-2576-01	Tumor	383.552	PMC5972025	0.2779
LUSC	Lung	TCGA-43-2578-01	Tumor	62.2405	PMC5972025	0.285
LUSC	Lung	TCGA-43-2581-01	Tumor	11.196	PMC5972025	0.2735
LUSC	Lung	TCGA-43-3394-01	Tumor	31.8437	PMC5972025	0.3002
LUSC	Lung	TCGA-43-3920-01	Tumor	60.8667	PMC5972025	0.2823
LUSC	Lung	TCGA-43-5668-01	Tumor	4.03918	PMC5972025	0.3015
LUSC	Lung	TCGA-43-5670-01	Tumor	277.286	PMC5972025	0.3104
LUSC	Lung	TCGA-43-6143-01	Tumor	4.03918	PMC5972025	0.3217
LUSC	Lung	TCGA-43-6647-01	Tumor	7.5587	PMC5972025	0.2932
LUSC	Lung	TCGA-43-6770-01	Tumor	67.9134	PMC5972025	0.3052
LUSC	Lung	TCGA-43-6771-01	Tumor	103.244	PMC5972025	0.2975
LUSC	Lung	TCGA-43-6773-01	Tumor	84.1817	PMC5972025	0.293
LUSC	Lung	TCGA-43-7656-01	Tumor	25.6024	PMC5972025	0.2925
LUSC	Lung	TCGA-43-7657-01	Tumor	6.16717	PMC5972025	0.2997
LUSC	Lung	TCGA-43-7658-01	Tumor	11.8266	PMC5972025	0.3156
LUSC	Lung	TCGA-43-8115-01	Tumor	33.2938	PMC5972025	0.3062
LUSC	Lung	TCGA-43-8116-01	Tumor	14.8753	PMC5972025	0.3284
LUSC	Lung	TCGA-43-8118-01	Tumor	138.182	PMC5972025	0.3318
LUSC	Lung	TCGA-43-A474-01	Tumor	114.251	PMC5972025	0.343
LUSC	Lung	TCGA-43-A475-01	Tumor	3.6496	PMC5972025	0.3284
LUSC	Lung	TCGA-43-A56U-01	Tumor	812.235	PMC5972025	0.309
LUSC	Lung	TCGA-43-A56V-01	Tumor	582.468	PMC5972025	0.3314
LUAD	Lung	TCGA-44-2655-01	Tumor	1016.67	PMC5972025	0.2747
LUAD	Lung	TCGA-44-2656-01	Tumor	186.555	PMC5972025	0.2996
LUAD	Lung	TCGA-44-2657-01	Tumor	38.8475	PMC5972025	0.2817
LUAD	Lung	TCGA-44-2659-01	Tumor	67.0298	PMC5972025	0.2806
LUAD	Lung	TCGA-44-2661-01	Tumor	135.088	PMC5972025	0.2834
LUAD	Lung	TCGA-44-2662-01	Tumor	118.659	PMC5972025	0.2713
LUAD	Lung	TCGA-44-2665-01	Tumor	102.741	PMC5972025	0.3006
LUAD	Lung	TCGA-44-2666-01	Tumor	2.12437	PMC5972025	0.3003
LUAD	Lung	TCGA-44-2668-01	Tumor	146.81	PMC5972025	0.2747
LUAD	Lung	TCGA-44-3396-01	Tumor	355.852	PMC5972025	0.3466
LUAD	Lung	TCGA-44-3398-01	Tumor	50.4758	PMC5972025	0.281
LUAD	Lung	TCGA-44-3917-01	Tumor	2.60613	PMC5972025	0.3142
LUAD	Lung	TCGA-44-3918-01	Tumor	27.8616	PMC5972025	0.3106
LUAD	Lung	TCGA-44-3919-01	Tumor	266.79	PMC5972025	0.2725
LUAD	Lung	TCGA-44-4112-01	Tumor	74.9367	PMC5972025	0.2866
LUAD	Lung	TCGA-44-5643-01	Tumor	940.917	PMC5972025	0.321
LUAD	Lung	TCGA-44-5644-01	Tumor	576.82	PMC5972025	0.3216
LUAD	Lung	TCGA-44-5645-01	Tumor	16.3245	PMC5972025	0.3481
LUAD	Lung	TCGA-44-6145-01	Tumor	307.682	PMC5972025	0.3023
LUAD	Lung	TCGA-44-6146-01	Tumor	253.418	PMC5972025	0.3286
LUAD	Lung	TCGA-44-6147-01	Tumor	327.085	PMC5972025	0.3404
LUAD	Lung	TCGA-44-6148-01	Tumor	193.383	PMC5972025	0.2964
LUAD	Lung	TCGA-44-6774-01	Tumor	12.3264	PMC5972025	0.2954
LUAD	Lung	TCGA-44-6775-01	Tumor	34.2058	PMC5972025	0.3101
LUAD	Lung	TCGA-44-6776-01	Tumor	134.532	PMC5972025	0.3029
LUAD	Lung	TCGA-44-6777-01	Tumor	30.9557	PMC5972025	0.3033
LUAD	Lung	TCGA-44-6778-01	Tumor	17.1872	PMC5972025	0.3067
LUAD	Lung	TCGA-44-6779-01	Tumor	600.917	PMC5972025	0.2979
LUAD	Lung	TCGA-44-7659-01	Tumor	119.681	PMC5972025	0.3019
LUAD	Lung	TCGA-44-7660-01	Tumor	66.6053	PMC5972025	0.3098
LUAD	Lung	TCGA-44-7661-01	Tumor	388.84	PMC5972025	0.3087
LUAD	Lung	TCGA-44-7662-01	Tumor	590.954	PMC5972025	0.3017
LUAD	Lung	TCGA-44-7667-01	Tumor	5.8116	PMC5972025	0.3057
LUAD	Lung	TCGA-44-7669-01	Tumor	27.6205	PMC5972025	0.3312
LUAD	Lung	TCGA-44-7670-01	Tumor	219.993	PMC5972025	0.3216
LUAD	Lung	TCGA-44-7671-01	Tumor	243.979	PMC5972025	0.3047
LUAD	Lung	TCGA-44-7672-01	Tumor	238.226	PMC5972025	0.3068
LUAD	Lung	TCGA-44-8117-01	Tumor	11.2453	PMC5972025	0.3512
LUAD	Lung	TCGA-44-8119-01	Tumor	51.3561	PMC5972025	0.3525
LUAD	Lung	TCGA-44-8120-01	Tumor	7.99535	PMC5972025	0.3347
LUAD	Lung	TCGA-44-A479-01	Tumor	243.425	PMC5972025	0.3191
LUAD	Lung	TCGA-44-A47A-01	Tumor	57.0261	PMC5972025	0.3226
LUAD	Lung	TCGA-44-A47B-01	Tumor	27.1413	PMC5972025	0.3287
LUAD	Lung	TCGA-44-A47G-01	Tumor	163.783	PMC5972025	0.3181
LUAD	Lung	TCGA-44-A4SS-01	Tumor	49.6927	PMC5972025	0.3039
LUAD	Lung	TCGA-44-A4SU-01	Tumor	82.0544	PMC5972025	0.3233
LUSC	Lung	TCGA-46-3765-01	Tumor	36.254	PMC5972025	0.2818
LUSC	Lung	TCGA-46-3766-01	Tumor	68.1451	PMC5972025	0.2589
LUSC	Lung	TCGA-46-3767-01	Tumor	60.7001	PMC5972025	0.2686
LUSC	Lung	TCGA-46-3768-01	Tumor	26.6758	PMC5972025	0.3038
LUSC	Lung	TCGA-46-3769-01	Tumor	375.597	PMC5972025	0.3037
LUSC	Lung	TCGA-46-6025-01	Tumor	20.5109	PMC5972025	0.311
LUSC	Lung	TCGA-46-6026-01	Tumor	23.4994	PMC5972025	0.3135
LUAD	Lung	TCGA-49-4486-01	Tumor	82.0512	PMC5972025	0.278
LUAD	Lung	TCGA-49-4487-01	Tumor	103.128	PMC5972025	0.295
LUAD	Lung	TCGA-49-4488-01	Tumor	138.352	PMC5972025	0.2967
LUAD	Lung	TCGA-49-4490-01	Tumor	650.439	PMC5972025	0.3009
LUAD	Lung	TCGA-49-4494-01	Tumor	142.436	PMC5972025	0.2794
LUAD	Lung	TCGA-49-4501-01	Tumor	89.5261	PMC5972025	0.2866
LUAD	Lung	TCGA-49-4505-01	Tumor	921.756	PMC5972025	0.3359
LUAD	Lung	TCGA-49-4506-01	Tumor	92.6617	PMC5972025	0.2991
LUAD	Lung	TCGA-49-4507-01	Tumor	1005.75	PMC5972025	0.2769
LUAD	Lung	TCGA-49-4510-01	Tumor	142.324	PMC5972025	0.2923
LUAD	Lung	TCGA-49-4512-01	Tumor	62.9356	PMC5972025	0.307
LUAD	Lung	TCGA-49-4514-01	Tumor	520.984	PMC5972025	0.3006
LUAD	Lung	TCGA-49-6742-01	Tumor	3624.55	PMC5972025	0.3036
LUAD	Lung	TCGA-49-6743-01	Tumor	789.297	PMC5972025	0.2849
LUAD	Lung	TCGA-49-6744-01	Tumor	163.789	PMC5972025	0.2967
LUAD	Lung	TCGA-49-6745-01	Tumor	294.017	PMC5972025	0.3083
LUAD	Lung	TCGA-49-6761-01	Tumor	41.7281	PMC5972025	0.2932
LUAD	Lung	TCGA-49-6767-01	Tumor	226.971	PMC5972025	0.3133
LUAD	Lung	TCGA-49-AAQV-01	Tumor	127.572	PMC5972025	0.3294
LUAD	Lung	TCGA-49-AAR0-01	Tumor	226.225	PMC5972025	0.3252
LUAD	Lung	TCGA-49-AAR2-01	Tumor	8522.73	PMC5972025	0.3355
LUAD	Lung	TCGA-49-AAR3-01	Tumor	93.7597	PMC5972025	0.3164
LUAD	Lung	TCGA-49-AAR4-01	Tumor	1034.6	PMC5972025	0.3241
LUAD	Lung	TCGA-49-AAR9-01	Tumor	284.944	PMC5972025	0.3436
LUAD	Lung	TCGA-49-AARE-01	Tumor	129.908	PMC5972025	0.3338
LUAD	Lung	TCGA-49-AARN-01	Tumor	1236.24	PMC5972025	0.3164
LUAD	Lung	TCGA-49-AARO-01	Tumor	522.023	PMC5972025	0.3115
LUAD	Lung	TCGA-49-AARQ-01	Tumor	645.859	PMC5972025	0.3256
LUAD	Lung	TCGA-49-AARR-01	Tumor	1195.73	PMC5972025	0.3245
KIRP	Kidney	TCGA-4A-A93W-01	Tumor	1079.84	PMC5972025	0.3017
KIRP	Kidney	TCGA-4A-A93X-01	Tumor	4.50123	PMC5972025	0.3193
KIRP	Kidney	TCGA-4A-A93Y-01	Tumor	15.8463	PMC5972025	0.3059
LUAD	Lung	TCGA-4B-A93V-01	Tumor	40.792	PMC5972025	0.3475
THCA	Thyroid	TCGA-4C-A93U-01	Tumor	20.5134	PMC5972025	0.3001
UCEC	Endometrial	TCGA-4E-A92E-01	Tumor	225.317	PMC5972025	0.3396
CHOL	Bile duct	TCGA-4G-AAZO-01	Tumor	5.2289	PMC5972025	0.3473
CHOL	Bile duct	TCGA-4G-AAZT-01	Tumor	816.296	PMC5972025	0.3328
BRCA	Breast	TCGA-4H-AAAK-01	Tumor	4.41863	PMC5972025	0.3411
CESC	Cervical	TCGA-4J-AA1J-01	Tumor	567.754	PMC5972025	0.3319
TGCT	Testes	TCGA-4K-AA1G-01	Tumor	0	PMC5972025	0.3307
TGCT	Testes	TCGA-4K-AA1H-01	Tumor	0.044958	PMC5972025	0.3297
TGCT	Testes	TCGA-4K-AA1I-01	Tumor	1.15299	PMC5972025	0.317
TGCT	Testes	TCGA-4K-AAAL-01	Tumor	0.492354	PMC5972025	0.3244
PRAD	Prostate	TCGA-4L-AA1F-01	Tumor	2.10398	PMC5972025	0.3414
COAD	Colon	TCGA-4N-A93T-01	Tumor	2733.29	PMC5972025	0.3317
HNSC	Head and Neck	TCGA-4P-AA8J-01	Tumor	545.468	PMC5972025	0.3184
LIHC	Liver	TCGA-4R-AA8I-01	Tumor	242.816	PMC5972025	0.5677
COAD	Colon	TCGA-4T-AA8H-01	Tumor	1586.73	PMC5972025	0.3144
BLCA	Bladder	TCGA-4Z-AA7M-01	Tumor	26.1487	PMC5972025	0.3448
BLCA	Bladder	TCGA-4Z-AA7N-01	Tumor	34.6374	PMC5972025	0.329
BLCA	Bladder	TCGA-4Z-AA7O-01	Tumor	135.147	PMC5972025	0.3371
BLCA	Bladder	TCGA-4Z-AA7Q-01	Tumor	75.5503	PMC5972025	0.3387
BLCA	Bladder	TCGA-4Z-AA7R-01	Tumor	4.93992	PMC5972025	0.35
BLCA	Bladder	TCGA-4Z-AA7S-01	Tumor	6.35388	PMC5972025	0.3217
BLCA	Bladder	TCGA-4Z-AA7W-01	Tumor	30.3615	PMC5972025	0.3296
BLCA	Bladder	TCGA-4Z-AA7Y-01	Tumor	10.6382	PMC5972025	0.3253
BLCA	Bladder	TCGA-4Z-AA80-01	Tumor	62.8135	PMC5972025	0.3335
BLCA	Bladder	TCGA-4Z-AA81-01	Tumor	1293.79	PMC5972025	0.3349
BLCA	Bladder	TCGA-4Z-AA82-01	Tumor	119.958	PMC5972025	0.3367
BLCA	Bladder	TCGA-4Z-AA83-01	Tumor	946.043	PMC5972025	0.3215
BLCA	Bladder	TCGA-4Z-AA84-01	Tumor	129.455	PMC5972025	0.3257
BLCA	Bladder	TCGA-4Z-AA86-01	Tumor	274.599	PMC5972025	0.3293
BLCA	Bladder	TCGA-4Z-AA87-01	Tumor	11.3238	PMC5972025	0.3459
BLCA	Bladder	TCGA-4Z-AA89-01	Tumor	68.1537	PMC5972025	0.3261
LUAD	Lung	TCGA-50-5044-01	Tumor	52.5083	PMC5972025	0.313
LUAD	Lung	TCGA-50-5045-01	Tumor	146.65	PMC5972025	0.305
LUAD	Lung	TCGA-50-5049-01	Tumor	22.1347	PMC5972025	0.3052
LUAD	Lung	TCGA-50-5051-01	Tumor	650.662	PMC5972025	0.3028
LUAD	Lung	TCGA-50-5055-01	Tumor	100.642	PMC5972025	0.3077
LUAD	Lung	TCGA-50-5066-01	Tumor	24.827	PMC5972025	0.2919
LUAD	Lung	TCGA-50-5068-01	Tumor	26.4501	PMC5972025	0.3108
LUAD	Lung	TCGA-50-5072-01	Tumor	300.946	PMC5972025	0.2997
LUAD	Lung	TCGA-50-5930-01	Tumor	412.233	PMC5972025	0.2831
LUAD	Lung	TCGA-50-5931-01	Tumor	10.1152	PMC5972025	0.3013
LUAD	Lung	TCGA-50-5932-01	Tumor	136.246	PMC5972025	0.3033
LUAD	Lung	TCGA-50-5933-01	Tumor	129.894	PMC5972025	0.2962
LUAD	Lung	TCGA-50-5935-01	Tumor	36.0509	PMC5972025	0.3089
LUAD	Lung	TCGA-50-5936-01	Tumor	173.499	PMC5972025	0.3083
LUAD	Lung	TCGA-50-5939-01	Tumor	64.1016	PMC5972025	0.3341
LUAD	Lung	TCGA-50-5941-01	Tumor	1684.77	PMC5972025	0.292
LUAD	Lung	TCGA-50-5942-01	Tumor	13.0109	PMC5972025	0.2881
LUAD	Lung	TCGA-50-5944-01	Tumor	79.1375	PMC5972025	0.2843
LUAD	Lung	TCGA-50-5946-01	Tumor	24.4637	PMC5972025	0.2901
LUAD	Lung	TCGA-50-6590-01	Tumor	6.63152	PMC5972025	0.2995
LUAD	Lung	TCGA-50-6591-01	Tumor	6.42657	PMC5972025	0.3244
LUAD	Lung	TCGA-50-6592-01	Tumor	140.995	PMC5972025	0.2877
LUAD	Lung	TCGA-50-6593-01	Tumor	519.107	PMC5972025	0.2839
LUAD	Lung	TCGA-50-6594-01	Tumor	628.152	PMC5972025	0.3083
LUAD	Lung	TCGA-50-6595-01	Tumor	202.786	PMC5972025	0.3005
LUAD	Lung	TCGA-50-6597-01	Tumor	1987.29	PMC5972025	0.3029
LUAD	Lung	TCGA-50-6673-01	Tumor	641.484	PMC5972025	0.2908
LUAD	Lung	TCGA-50-7109-01	Tumor	272.956	PMC5972025	0.3035
LUAD	Lung	TCGA-50-8457-01	Tumor	25.2808	PMC5972025	0.3402
LUAD	Lung	TCGA-50-8459-01	Tumor	258.447	PMC5972025	0.3327
LUAD	Lung	TCGA-50-8460-01	Tumor	118.31	PMC5972025	0.3409
LUSC	Lung	TCGA-51-4079-01	Tumor	644.859	PMC5972025	0.2859
LUSC	Lung	TCGA-51-4080-01	Tumor	77.8808	PMC5972025	0.2726
LUSC	Lung	TCGA-51-4081-01	Tumor	194.799	PMC5972025	0.2855
LUSC	Lung	TCGA-51-6867-01	Tumor	41.2363	PMC5972025	0.3377
LUSC	Lung	TCGA-52-7622-01	Tumor	51.8111	PMC5972025	0.3045
LUSC	Lung	TCGA-52-7809-01	Tumor	19.6565	PMC5972025	0.3165
LUSC	Lung	TCGA-52-7810-01	Tumor	36.8981	PMC5972025	0.3143
LUSC	Lung	TCGA-52-7811-01	Tumor	576.804	PMC5972025	0.308
LUSC	Lung	TCGA-52-7812-01	Tumor	402.567	PMC5972025	0.291
LUAD	Lung	TCGA-53-7624-01	Tumor	7.76184	PMC5972025	0.317
LUAD	Lung	TCGA-53-7626-01	Tumor	53.3425	PMC5972025	0.3176
LUAD	Lung	TCGA-53-7813-01	Tumor	2456.33	PMC5972025	0.3387
LUAD	Lung	TCGA-53-A4EZ-01	Tumor	618.801	PMC5972025	0.3105
LUAD	Lung	TCGA-55-1592-01	Tumor	197.51	PMC5972025	0.2803
LUAD	Lung	TCGA-55-1594-01	Tumor	22.3462	PMC5972025	0.2912
LUAD	Lung	TCGA-55-1596-01	Tumor	4209.76	PMC5972025	0.2772
LUAD	Lung	TCGA-55-5899-01	Tumor	5.76547	PMC5972025	0.3053
LUAD	Lung	TCGA-55-6543-01	Tumor	189.939	PMC5972025	0.3
LUAD	Lung	TCGA-55-6642-01	Tumor	50.162	PMC5972025	0.3046
LUAD	Lung	TCGA-55-6712-01	Tumor	171.188	PMC5972025	0.3013
LUAD	Lung	TCGA-55-6968-01	Tumor	6.33026	PMC5972025	0.3192
LUAD	Lung	TCGA-55-6970-01	Tumor	124.83	PMC5972025	0.3069
LUAD	Lung	TCGA-55-6971-01	Tumor	51.5408	PMC5972025	0.293
LUAD	Lung	TCGA-55-6972-01	Tumor	23.9392	PMC5972025	0.2864
LUAD	Lung	TCGA-55-6975-01	Tumor	77.1145	PMC5972025	0.2973
LUAD	Lung	TCGA-55-6978-01	Tumor	87.0947	PMC5972025	0.279
LUAD	Lung	TCGA-55-6979-01	Tumor	474.86	PMC5972025	0.2926
LUAD	Lung	TCGA-55-6980-01	Tumor	874.664	PMC5972025	0.2955
LUAD	Lung	TCGA-55-6981-01	Tumor	66.529	PMC5972025	0.275
LUAD	Lung	TCGA-55-6982-01	Tumor	77.191	PMC5972025	0.2939
LUAD	Lung	TCGA-55-6983-01	Tumor	222.081	PMC5972025	0.3045
LUAD	Lung	TCGA-55-6984-01	Tumor	1727.67	PMC5972025	0.3082
LUAD	Lung	TCGA-55-6985-01	Tumor	382.463	PMC5972025	0.3005
LUAD	Lung	TCGA-55-6986-01	Tumor	14.7343	PMC5972025	0.2868
LUAD	Lung	TCGA-55-6987-01	Tumor	321.869	PMC5972025	0.3051
LUAD	Lung	TCGA-55-7227-01	Tumor	39.8287	PMC5972025	0.294
LUAD	Lung	TCGA-55-7281-01	Tumor	59.2703	PMC5972025	0.2873
LUAD	Lung	TCGA-55-7283-01	Tumor	85.237	PMC5972025	0.3037
LUAD	Lung	TCGA-55-7284-01	Tumor	755.987	PMC5972025	0.3198
LUAD	Lung	TCGA-55-7570-01	Tumor	91.4579	PMC5972025	0.3006
LUAD	Lung	TCGA-55-7573-01	Tumor	31.9647	PMC5972025	0.3036
LUAD	Lung	TCGA-55-7574-01	Tumor	36.9017	PMC5972025	0.3064
LUAD	Lung	TCGA-55-7576-01	Tumor	214.085	PMC5972025	0.3078
LUAD	Lung	TCGA-55-7724-01	Tumor	66.0807	PMC5972025	0.3507
LUAD	Lung	TCGA-55-7725-01	Tumor	76.1217	PMC5972025	0.3117
LUAD	Lung	TCGA-55-7726-01	Tumor	929.482	PMC5972025	0.3484
LUAD	Lung	TCGA-55-7727-01	Tumor	46.2709	PMC5972025	0.3554
LUAD	Lung	TCGA-55-7728-01	Tumor	1895.32	PMC5972025	0.3474
LUAD	Lung	TCGA-55-7815-01	Tumor	526.68	PMC5972025	0.337
LUAD	Lung	TCGA-55-7816-01	Tumor	17.2138	PMC5972025	0.2941
LUAD	Lung	TCGA-55-7903-01	Tumor	116.948	PMC5972025	0.3455
LUAD	Lung	TCGA-55-7907-01	Tumor	60.8444	PMC5972025	0.3314
LUAD	Lung	TCGA-55-7910-01	Tumor	309.23	PMC5972025	0.3415
LUAD	Lung	TCGA-55-7911-01	Tumor	100.368	PMC5972025	0.3558
LUAD	Lung	TCGA-55-7913-01	Tumor	465.707	PMC5972025	0.3381
LUAD	Lung	TCGA-55-7914-01	Tumor	49.1871	PMC5972025	0.3043
LUAD	Lung	TCGA-55-7994-01	Tumor	469.931	PMC5972025	0.3527
LUAD	Lung	TCGA-55-7995-01	Tumor	470.628	PMC5972025	0.3538
LUAD	Lung	TCGA-55-8085-01	Tumor	1164.5	PMC5972025	0.3109
LUAD	Lung	TCGA-55-8087-01	Tumor	92.0381	PMC5972025	0.3177
LUAD	Lung	TCGA-55-8089-01	Tumor	8.89187	PMC5972025	0.3445
LUAD	Lung	TCGA-55-8090-01	Tumor	168.104	PMC5972025	0.3169
LUAD	Lung	TCGA-55-8091-01	Tumor	184.825	PMC5972025	0.3272
LUAD	Lung	TCGA-55-8092-01	Tumor	546.965	PMC5972025	0.319
LUAD	Lung	TCGA-55-8094-01	Tumor	111.02	PMC5972025	0.3206
LUAD	Lung	TCGA-55-8096-01	Tumor	181.07	PMC5972025	0.3506
LUAD	Lung	TCGA-55-8097-01	Tumor	111.309	PMC5972025	0.3278
LUAD	Lung	TCGA-55-8203-01	Tumor	1037.86	PMC5972025	0.3099
LUAD	Lung	TCGA-55-8204-01	Tumor	622.515	PMC5972025	0.3441
LUAD	Lung	TCGA-55-8205-01	Tumor	136.447	PMC5972025	0.3331
LUAD	Lung	TCGA-55-8206-01	Tumor	40.4752	PMC5972025	0.345
LUAD	Lung	TCGA-55-8207-01	Tumor	23.7971	PMC5972025	0.3312
LUAD	Lung	TCGA-55-8208-01	Tumor	465.884	PMC5972025	0.2956
LUAD	Lung	TCGA-55-8299-01	Tumor	51.0756	PMC5972025	0.329
LUAD	Lung	TCGA-55-8301-01	Tumor	16.2428	PMC5972025	0.3329
LUAD	Lung	TCGA-55-8302-01	Tumor	93.4226	PMC5972025	0.3126
LUAD	Lung	TCGA-55-8505-01	Tumor	231.743	PMC5972025	0.3302
LUAD	Lung	TCGA-55-8506-01	Tumor	269.986	PMC5972025	0.5316
LUAD	Lung	TCGA-55-8507-01	Tumor	46.9644	PMC5972025	0.3629
LUAD	Lung	TCGA-55-8508-01	Tumor	391.353	PMC5972025	0.3292
LUAD	Lung	TCGA-55-8510-01	Tumor	321.177	PMC5972025	0.3384
LUAD	Lung	TCGA-55-8511-01	Tumor	577.464	PMC5972025	0.3413
LUAD	Lung	TCGA-55-8512-01	Tumor	689.606	PMC5972025	0.318
LUAD	Lung	TCGA-55-8513-01	Tumor	917.316	PMC5972025	0.3194
LUAD	Lung	TCGA-55-8514-01	Tumor	231.436	PMC5972025	0.3151
LUAD	Lung	TCGA-55-8614-01	Tumor	52.329	PMC5972025	0.3412
LUAD	Lung	TCGA-55-8615-01	Tumor	147.646	PMC5972025	0.3269
LUAD	Lung	TCGA-55-8616-01	Tumor	121.129	PMC5972025	0.3503
LUAD	Lung	TCGA-55-8619-01	Tumor	1551.11	PMC5972025	0.323
LUAD	Lung	TCGA-55-8620-01	Tumor	2.13588	PMC5972025	0.3391
LUAD	Lung	TCGA-55-8621-01	Tumor	92.3608	PMC5972025	0.3078
LUAD	Lung	TCGA-55-A48X-01	Tumor	267.116	PMC5972025	0.3152
LUAD	Lung	TCGA-55-A48Y-01	Tumor	812.699	PMC5972025	0.3259
LUAD	Lung	TCGA-55-A48Z-01	Tumor	25.5372	PMC5972025	0.3062
LUAD	Lung	TCGA-55-A490-01	Tumor	17.7171	PMC5972025	0.3394
LUAD	Lung	TCGA-55-A491-01	Tumor	534.754	PMC5972025	0.3009
LUAD	Lung	TCGA-55-A492-01	Tumor	186.387	PMC5972025	0.3293
LUAD	Lung	TCGA-55-A493-01	Tumor	63.443	PMC5972025	0.3235
LUAD	Lung	TCGA-55-A494-01	Tumor	350.882	PMC5972025	0.3189
LUAD	Lung	TCGA-55-A4DF-01	Tumor	89.7433	PMC5972025	0.3092
LUAD	Lung	TCGA-55-A4DG-01	Tumor	153.722	PMC5972025	0.335
LUAD	Lung	TCGA-55-A57B-01	Tumor	17.6052	PMC5972025	0.3221
LUSC	Lung	TCGA-56-1622-01	Tumor	319.67	PMC5972025	0.3038
LUSC	Lung	TCGA-56-5897-01	Tumor	644.584	PMC5972025	0.2793
LUSC	Lung	TCGA-56-5898-01	Tumor	356.244	PMC5972025	0.3075
LUSC	Lung	TCGA-56-6545-01	Tumor	8.94888	PMC5972025	0.3128
LUSC	Lung	TCGA-56-6546-01	Tumor	41.1337	PMC5972025	0.2998
LUSC	Lung	TCGA-56-7221-01	Tumor	61.594	PMC5972025	0.3094
LUSC	Lung	TCGA-56-7222-01	Tumor	250.42	PMC5972025	0.3086
LUSC	Lung	TCGA-56-7223-01	Tumor	49.5166	PMC5972025	0.3225
LUSC	Lung	TCGA-56-7579-01	Tumor	648.211	PMC5972025	0.29
LUSC	Lung	TCGA-56-7580-01	Tumor	39.3252	PMC5972025	0.2937
LUSC	Lung	TCGA-56-7582-01	Tumor	265.047	PMC5972025	0.3094
LUSC	Lung	TCGA-56-7730-01	Tumor	110.483	PMC5972025	0.3265
LUSC	Lung	TCGA-56-7731-01	Tumor	438.595	PMC5972025	0.3007
LUSC	Lung	TCGA-56-7822-01	Tumor	1535.15	PMC5972025	0.3372
LUSC	Lung	TCGA-56-7823-01	Tumor	63.1773	PMC5972025	0.3295
LUSC	Lung	TCGA-56-8082-01	Tumor	552.261	PMC5972025	0.3424
LUSC	Lung	TCGA-56-8083-01	Tumor	4.18949	PMC5972025	0.3165
LUSC	Lung	TCGA-56-8201-01	Tumor	14.2167	PMC5972025	0.3098
LUSC	Lung	TCGA-56-8304-01	Tumor	70.3296	PMC5972025	0.3157
LUSC	Lung	TCGA-56-8305-01	Tumor	239.349	PMC5972025	0.3277
LUSC	Lung	TCGA-56-8307-01	Tumor	0.658915	PMC5972025	0.3401
LUSC	Lung	TCGA-56-8308-01	Tumor	79.4284	PMC5972025	0.3264
LUSC	Lung	TCGA-56-8309-01	Tumor	2.00275	PMC5972025	0.3373
LUSC	Lung	TCGA-56-8503-01	Tumor	193.347	PMC5972025	0.3305
LUSC	Lung	TCGA-56-8504-01	Tumor	123.48	PMC5972025	0.3218
LUSC	Lung	TCGA-56-8622-01	Tumor	143.287	PMC5972025	0.3113
LUSC	Lung	TCGA-56-8623-01	Tumor	77.4628	PMC5972025	0.3295
LUSC	Lung	TCGA-56-8624-01	Tumor	53.8217	PMC5972025	0.3229
LUSC	Lung	TCGA-56-8625-01	Tumor	7.53609	PMC5972025	0.3415
LUSC	Lung	TCGA-56-8626-01	Tumor	72.7254	PMC5972025	0.3117
LUSC	Lung	TCGA-56-8628-01	Tumor	59.5702	PMC5972025	0.3157
LUSC	Lung	TCGA-56-8629-01	Tumor	243.743	PMC5972025	0.3399
LUSC	Lung	TCGA-56-A49D-01	Tumor	23.5262	PMC5972025	0.3266
LUSC	Lung	TCGA-56-A4BW-01	Tumor	175.993	PMC5972025	0.3211
LUSC	Lung	TCGA-56-A4BX-01	Tumor	100.337	PMC5972025	0.3499
LUSC	Lung	TCGA-56-A4BY-01	Tumor	52.6404	PMC5972025	0.3102
LUSC	Lung	TCGA-56-A4ZJ-01	Tumor	161.478	PMC5972025	0.3208
LUSC	Lung	TCGA-56-A4ZK-01	Tumor	66.5896	PMC5972025	0.3218
LUSC	Lung	TCGA-56-A5DR-01	Tumor	588.407	PMC5972025	0.3089
LUSC	Lung	TCGA-56-A5DS-01	Tumor	589.935	PMC5972025	0.3115
LUSC	Lung	TCGA-56-A62T-01	Tumor	113.494	PMC5972025	0.3533
OV	Ovary	TCGA-57-1586-01	Tumor	251.963	PMC5972025	0.2751
OV	Ovary	TCGA-57-1993-01	Tumor	518.78	PMC5972025	0.2996
OV	Ovary	TCGA-57-1994-01	Tumor	541.01	PMC5972025	0.2745
LUSC	Lung	TCGA-58-8386-01	Tumor	11.405	PMC5972025	0.3437
LUSC	Lung	TCGA-58-8387-01	Tumor	1.92658	PMC5972025	0.3194
LUSC	Lung	TCGA-58-8388-01	Tumor	33.8381	PMC5972025	0.3127
LUSC	Lung	TCGA-58-8390-01	Tumor	114.044	PMC5972025	0.3151
LUSC	Lung	TCGA-58-8391-01	Tumor	766.03	PMC5972025	0.3246
LUSC	Lung	TCGA-58-8392-01	Tumor	167.413	PMC5972025	0.3208
LUSC	Lung	TCGA-58-8393-01	Tumor	68.1355	PMC5972025	0.3096
LUSC	Lung	TCGA-58-A46J-01	Tumor	20.9792	PMC5972025	0.32
LUSC	Lung	TCGA-58-A46K-01	Tumor	56.7387	PMC5972025	0.3246
LUSC	Lung	TCGA-58-A46L-01	Tumor	24.7796	PMC5972025	0.3325
LUSC	Lung	TCGA-58-A46M-01	Tumor	86.7593	PMC5972025	0.3486
LUSC	Lung	TCGA-58-A46N-01	Tumor	527.851	PMC5972025	0.3418
OV	Ovary	TCGA-59-2348-01	Tumor	351.749	PMC5972025	0.2926
OV	Ovary	TCGA-59-2350-01	Tumor	388.165	PMC5972025	0.2673
OV	Ovary	TCGA-59-2351-01	Tumor	60.8205	PMC5972025	0.2802
OV	Ovary	TCGA-59-2352-01	Tumor	24.7	PMC5972025	0.2744
OV	Ovary	TCGA-59-2354-01	Tumor	171.939	PMC5972025	0.2662
OV	Ovary	TCGA-59-2355-01	Tumor	701.889	PMC5972025	0.2765
OV	Ovary	TCGA-59-2363-01	Tumor	86.4413	PMC5972025	0.3035
OV	Ovary	TCGA-59-A5PD-01	Tumor	19.5152	PMC5972025	0.3509
UCEC	Endometrial	TCGA-5B-A90C-01	Tumor	248.469	PMC5972025	0.3344
LIHC	Liver	TCGA-5C-A9VG-01	Tumor	0.991607	PMC5972025	0.3039
LIHC	Liver	TCGA-5C-A9VH-01	Tumor	345.456	PMC5972025	0.3141
LIHC	Liver	TCGA-5C-AAPD-01	Tumor	147.016	PMC5972025	0.3017
BRCA	Breast	TCGA-5L-AAT0-01	Tumor	10.9563	PMC5972025	0.3208
BRCA	Breast	TCGA-5L-AAT1-01	Tumor	18.2229	PMC5972025	0.3226
COAD	Colon	TCGA-5M-AAT4-01	Tumor	395.541	PMC5972025	0.3232
COAD	NA	TCGA-5M-AAT5-01	Tumor	1249.92	PMC5972025	0.3131
COAD	Colon	TCGA-5M-AAT6-01	Tumor	125.11	PMC5972025	0.66
COAD	NA	TCGA-5M-AATA-01	Tumor	488.673	PMC5972025	0.3123
COAD	Colon	TCGA-5M-AATE-01	Tumor	213.702	PMC5972025	0.3252
BLCA	Bladder	TCGA-5N-A9KI-01	Tumor	15184.7	PMC5972025	0.3453
BLCA	Bladder	TCGA-5N-A9KM-01	Tumor	5.50359	PMC5972025	0.341
KIRP	Kidney	TCGA-5P-A9JU-01	Tumor	3.47079	PMC5972025	0.3095
KIRP	Kidney	TCGA-5P-A9JV-01	Tumor	2.78838	PMC5972025	0.3059
KIRP	Kidney	TCGA-5P-A9JW-01	Tumor	188.829	PMC5972025	0.3061
KIRP	Kidney	TCGA-5P-A9JY-01	Tumor	314.624	PMC5972025	0.3086
KIRP	Kidney	TCGA-5P-A9JZ-01	Tumor	110.968	PMC5972025	0.3068
KIRP	Kidney	TCGA-5P-A9K0-01	Tumor	122.689	PMC5972025	0.3264
KIRP	Kidney	TCGA-5P-A9K2-01	Tumor	573.39	PMC5972025	0.3265
KIRP	Kidney	TCGA-5P-A9K3-01	Tumor	38.926	PMC5972025	0.3255
KIRP	Kidney	TCGA-5P-A9K4-01	Tumor	1277.66	PMC5972025	0.322
KIRP	Kidney	TCGA-5P-A9K6-01	Tumor	205.694	PMC5972025	0.3176
KIRP	Kidney	TCGA-5P-A9K8-01	Tumor	1.8474	PMC5972025	0.3226
KIRP	Kidney	TCGA-5P-A9K9-01	Tumor	57.7844	PMC5972025	0.3277
KIRP	Kidney	TCGA-5P-A9KA-01	Tumor	697.708	PMC5972025	0.3133
KIRP	Kidney	TCGA-5P-A9KC-01	Tumor	401.952	PMC5972025	0.3179
KIRP	Kidney	TCGA-5P-A9KE-01	Tumor	167.804	PMC5972025	0.3207
KIRP	Kidney	TCGA-5P-A9KH-01	Tumor	15.3438	PMC5972025	0.3163
LIHC	Liver	TCGA-5R-AA1C-01	Tumor	2637.11	PMC5972025	0.3123
LIHC	Liver	TCGA-5R-AA1D-01	Tumor	27.2524	PMC5972025	0.3078
LIHC	Liver	TCGA-5R-AAAM-01	Tumor	156.105	PMC5972025	0.3066
UCEC	Endometrial	TCGA-5S-A9Q8-01	Tumor	1464.77	PMC5972025	0.3199
BRCA	Breast	TCGA-5T-A9QA-01	Tumor	2.40673	PMC5972025	0.3379
OV	Ovary	TCGA-5X-AA5U-01	Tumor	15.013	PMC5972025	0.3511
LUSC	Lung	TCGA-60-2695-01	Tumor	321.823	PMC5972025	0.2797
LUSC	Lung	TCGA-60-2696-01	Tumor	963.489	PMC5972025	0.2802
LUSC	Lung	TCGA-60-2697-01	Tumor	199.73	PMC5972025	0.2989
LUSC	Lung	TCGA-60-2698-01	Tumor	327.731	PMC5972025	0.2783
LUSC	Lung	TCGA-60-2703-01	Tumor	172.021	PMC5972025	0.2981
LUSC	Lung	TCGA-60-2704-01	Tumor	97.072	PMC5972025	0.3051
LUSC	Lung	TCGA-60-2707-01	Tumor	3433.45	PMC5972025	0.2682
LUSC	Lung	TCGA-60-2708-01	Tumor	6.60068	PMC5972025	0.2824
LUSC	Lung	TCGA-60-2709-01	Tumor	8.0637	PMC5972025	0.3014
LUSC	Lung	TCGA-60-2710-01	Tumor	133.169	PMC5972025	0.2673
LUSC	Lung	TCGA-60-2711-01	Tumor	29.6579	PMC5972025	0.2774
LUSC	Lung	TCGA-60-2712-01	Tumor	13.796	PMC5972025	0.2652
LUSC	Lung	TCGA-60-2713-01	Tumor	1.61588	PMC5972025	0.2769
LUSC	Lung	TCGA-60-2714-01	Tumor	95.1646	PMC5972025	0.2899
LUSC	Lung	TCGA-60-2715-01	Tumor	175.72	PMC5972025	0.2723
LUSC	Lung	TCGA-60-2716-01	Tumor	120.268	PMC5972025	0.2706
LUSC	Lung	TCGA-60-2719-01	Tumor	21.0984	PMC5972025	0.2827
LUSC	Lung	TCGA-60-2720-01	Tumor	92.8598	PMC5972025	0.2719
LUSC	Lung	TCGA-60-2721-01	Tumor	14.3677	PMC5972025	0.268
LUSC	Lung	TCGA-60-2722-01	Tumor	220.917	PMC5972025	0.287
LUSC	Lung	TCGA-60-2723-01	Tumor	11.5953	PMC5972025	0.2763
LUSC	Lung	TCGA-60-2724-01	Tumor	72.4867	PMC5972025	0.2746
LUSC	Lung	TCGA-60-2725-01	Tumor	103.894	PMC5972025	0.2621
LUSC	Lung	TCGA-60-2726-01	Tumor	35.321	PMC5972025	0.2652
OV	Ovary	TCGA-61-1725-01	Tumor	265.099	PMC5972025	0.2978
OV	Ovary	TCGA-61-1728-01	Tumor	308.241	PMC5972025	0.2784
OV	Ovary	TCGA-61-1733-01	Tumor	83.0032	PMC5972025	0.2718
OV	Ovary	TCGA-61-1736-01	Tumor	404.243	PMC5972025	0.2882
OV	Ovary	TCGA-61-1737-01	Tumor	449.876	PMC5972025	0.2533
OV	Ovary	TCGA-61-1738-01	Tumor	1674.99	PMC5972025	0.2661
OV	Ovary	TCGA-61-1741-01	Tumor	55.0726	PMC5972025	0.2695
OV	Ovary	TCGA-61-1900-01	Tumor	96.4508	PMC5972025	0.2988
OV	Ovary	TCGA-61-1907-01	Tumor	582.177	PMC5972025	0.2721
OV	Ovary	TCGA-61-1910-01	Tumor	93.2076	PMC5972025	0.2749
OV	Ovary	TCGA-61-1911-01	Tumor	440.727	PMC5972025	0.2873
OV	Ovary	TCGA-61-1914-01	Tumor	757.533	PMC5972025	0.2599
OV	Ovary	TCGA-61-1919-01	Tumor	172.116	PMC5972025	0.3904
OV	Ovary	TCGA-61-1995-01	Tumor	399.532	PMC5972025	0.3419
OV	Ovary	TCGA-61-1998-01	Tumor	231.662	PMC5972025	0.3162
OV	Ovary	TCGA-61-2000-01	Tumor	1077.71	PMC5972025	0.286
OV	Ovary	TCGA-61-2002-01	Tumor	1111.71	PMC5972025	0.3066
OV	Ovary	TCGA-61-2003-01	Tumor	450.882	PMC5972025	0.3012
OV	Ovary	TCGA-61-2008-01	Tumor	133.308	PMC5972025	0.2938
OV	Ovary	TCGA-61-2009-01	Tumor	661.232	PMC5972025	0.2924
OV	Ovary	TCGA-61-2012-01	Tumor	3102.22	PMC5972025	0.2919
OV	Ovary	TCGA-61-2088-01	Tumor	54.7392	PMC5972025	0.2739
OV	Ovary	TCGA-61-2092-01	Tumor	1290.28	PMC5972025	0.2817
OV	Ovary	TCGA-61-2097-01	Tumor	360.668	PMC5972025	0.3022
OV	Ovary	TCGA-61-2101-01	Tumor	181.186	PMC5972025	0.2977
OV	Ovary	TCGA-61-2102-01	Tumor	4.98487	PMC5972025	0.2991
OV	Ovary	TCGA-61-2104-01	Tumor	1867.61	PMC5972025	0.2929
OV	Ovary	TCGA-61-2109-01	Tumor	1570.21	PMC5972025	0.2911
OV	Ovary	TCGA-61-2110-01	Tumor	330.888	PMC5972025	0.2988
OV	Ovary	TCGA-61-2111-01	Tumor	221.181	PMC5972025	0.2866
OV	Ovary	TCGA-61-2113-01	Tumor	1890.33	PMC5972025	0.3072
LUAD	Lung	TCGA-62-8394-01	Tumor	101.485	PMC5972025	0.3238
LUAD	Lung	TCGA-62-8395-01	Tumor	94.3825	PMC5972025	0.3261
LUAD	Lung	TCGA-62-8397-01	Tumor	282.343	PMC5972025	0.3149
LUAD	Lung	TCGA-62-8398-01	Tumor	224.422	PMC5972025	0.3196
LUAD	Lung	TCGA-62-8399-01	Tumor	92.9917	PMC5972025	0.3201
LUAD	Lung	TCGA-62-8402-01	Tumor	250.786	PMC5972025	0.335
LUAD	Lung	TCGA-62-A46O-01	Tumor	26.9951	PMC5972025	0.3242
LUAD	Lung	TCGA-62-A46P-01	Tumor	1735.69	PMC5972025	0.3373
LUAD	Lung	TCGA-62-A46R-01	Tumor	139.899	PMC5972025	0.3214
LUAD	Lung	TCGA-62-A46S-01	Tumor	992.123	PMC5972025	0.3163
LUAD	Lung	TCGA-62-A46V-01	Tumor	120.128	PMC5972025	0.326
LUAD	Lung	TCGA-62-A46Y-01	Tumor	476.39	PMC5972025	0.3295
LUAD	Lung	TCGA-62-A470-01	Tumor	1723.93	PMC5972025	0.3313
LUAD	Lung	TCGA-62-A471-01	Tumor	351.149	PMC5972025	0.3326
LUAD	Lung	TCGA-62-A472-01	Tumor	638.254	PMC5972025	0.3272
LUSC	Lung	TCGA-63-5128-01	Tumor	8.35959	PMC5972025	0.2931
LUSC	Lung	TCGA-63-5131-01	Tumor	371.746	PMC5972025	0.2793
LUSC	Lung	TCGA-63-6202-01	Tumor	38.7141	PMC5972025	0.2899
LUSC	Lung	TCGA-63-7020-01	Tumor	71.5906	PMC5972025	0.3145
LUSC	Lung	TCGA-63-7021-01	Tumor	367.997	PMC5972025	0.2923
LUSC	Lung	TCGA-63-7022-01	Tumor	19.2083	PMC5972025	0.298
LUSC	Lung	TCGA-63-7023-01	Tumor	102.023	PMC5972025	0.3154
LUSC	Lung	TCGA-63-A5M9-01	Tumor	6.85588	PMC5972025	0.3237
LUSC	Lung	TCGA-63-A5MB-01	Tumor	67.583	PMC5972025	0.327
LUSC	Lung	TCGA-63-A5MG-01	Tumor	1049.84	PMC5972025	0.3182
LUSC	Lung	TCGA-63-A5MH-01	Tumor	41.5393	PMC5972025	0.3279
LUSC	Lung	TCGA-63-A5MI-01	Tumor	18.459	PMC5972025	0.3152
LUSC	Lung	TCGA-63-A5MJ-01	Tumor	40.7829	PMC5972025	0.2953
LUSC	Lung	TCGA-63-A5ML-01	Tumor	23.7619	PMC5972025	0.3144
LUSC	Lung	TCGA-63-A5MM-01	Tumor	141.787	PMC5972025	0.4423
LUSC	Lung	TCGA-63-A5MN-01	Tumor	131.549	PMC5972025	0.3004
LUSC	Lung	TCGA-63-A5MP-01	Tumor	44.6953	PMC5972025	0.3052
LUSC	Lung	TCGA-63-A5MR-01	Tumor	1120.52	PMC5972025	0.3076
LUSC	Lung	TCGA-63-A5MS-01	Tumor	16.3566	PMC5972025	0.3265
LUSC	Lung	TCGA-63-A5MT-01	Tumor	114.661	PMC5972025	0.323
LUSC	Lung	TCGA-63-A5MU-01	Tumor	39.0245	PMC5972025	0.325
LUSC	Lung	TCGA-63-A5MV-01	Tumor	15.813	PMC5972025	0.3105
LUSC	Lung	TCGA-63-A5MW-01	Tumor	2.90902	PMC5972025	0.3158
LUSC	Lung	TCGA-63-A5MY-01	Tumor	2.53013	PMC5972025	0.3199
LUAD	Lung	TCGA-64-1676-01	Tumor	81.0254	PMC5972025	0.2746
LUAD	Lung	TCGA-64-1677-01	Tumor	137.693	PMC5972025	0.2728
LUAD	Lung	TCGA-64-1678-01	Tumor	5.74879	PMC5972025	0.2919
LUAD	Lung	TCGA-64-1679-01	Tumor	134.389	PMC5972025	0.3127
LUAD	Lung	TCGA-64-1680-01	Tumor	146.016	PMC5972025	0.2725
LUAD	Lung	TCGA-64-1681-01	Tumor	145.315	PMC5972025	0.3243
LUAD	Lung	TCGA-64-5774-01	Tumor	488.258	PMC5972025	0.3093
LUAD	Lung	TCGA-64-5775-01	Tumor	0.0496489	PMC5972025	0.2952
LUAD	Lung	TCGA-64-5778-01	Tumor	104.378	PMC5972025	0.3135
LUAD	Lung	TCGA-64-5779-01	Tumor	0.293591	PMC5972025	0.3101
LUAD	Lung	TCGA-64-5781-01	Tumor	18.4747	PMC5972025	0.2985
LUAD	Lung	TCGA-64-5815-01	Tumor	89.6327	PMC5972025	0.2793
LUSC	Lung	TCGA-66-2727-01	Tumor	104.158	PMC5972025	0.2741
LUSC	Lung	TCGA-66-2734-01	Tumor	140.379	PMC5972025	0.2738
LUSC	Lung	TCGA-66-2742-01	Tumor	44.7233	PMC5972025	0.2656
LUSC	Lung	TCGA-66-2744-01	Tumor	70.341	PMC5972025	0.242
LUSC	Lung	TCGA-66-2754-01	Tumor	7.00879	PMC5972025	0.2945
LUSC	Lung	TCGA-66-2755-01	Tumor	4.18589	PMC5972025	0.2733
LUSC	Lung	TCGA-66-2756-01	Tumor	57.7117	PMC5972025	0.28
LUSC	Lung	TCGA-66-2757-01	Tumor	66.0907	PMC5972025	0.2903
LUSC	Lung	TCGA-66-2758-01	Tumor	75.8559	PMC5972025	0.2894
LUSC	Lung	TCGA-66-2759-01	Tumor	395.334	PMC5972025	0.2786
LUSC	Lung	TCGA-66-2763-01	Tumor	169.552	PMC5972025	0.2801
LUSC	Lung	TCGA-66-2765-01	Tumor	123.855	PMC5972025	0.2749
LUSC	Lung	TCGA-66-2766-01	Tumor	67.4239	PMC5972025	0.2951
LUSC	Lung	TCGA-66-2767-01	Tumor	233.045	PMC5972025	0.277
LUSC	Lung	TCGA-66-2768-01	Tumor	1924.28	PMC5972025	0.2966
LUSC	Lung	TCGA-66-2769-01	Tumor	4.2308	PMC5972025	0.2668
LUSC	Lung	TCGA-66-2770-01	Tumor	93.3085	PMC5972025	0.2722
LUSC	Lung	TCGA-66-2771-01	Tumor	626.062	PMC5972025	0.2554
LUSC	Lung	TCGA-66-2773-01	Tumor	261.987	PMC5972025	0.2684
LUSC	Lung	TCGA-66-2777-01	Tumor	354.507	PMC5972025	0.2657
LUSC	Lung	TCGA-66-2778-01	Tumor	168.129	PMC5972025	0.2637
LUSC	Lung	TCGA-66-2780-01	Tumor	133.094	PMC5972025	0.2731
LUSC	Lung	TCGA-66-2781-01	Tumor	40.5798	PMC5972025	0.2762
LUSC	Lung	TCGA-66-2782-01	Tumor	45.5586	PMC5972025	0.2628
LUSC	Lung	TCGA-66-2783-01	Tumor	892.479	PMC5972025	0.2644
LUSC	Lung	TCGA-66-2785-01	Tumor	31.9399	PMC5972025	0.272
LUSC	Lung	TCGA-66-2786-01	Tumor	785.935	PMC5972025	0.2702
LUSC	Lung	TCGA-66-2787-01	Tumor	14.2265	PMC5972025	0.2756
LUSC	Lung	TCGA-66-2788-01	Tumor	515.712	PMC5972025	0.2746
LUSC	Lung	TCGA-66-2789-01	Tumor	59.0027	PMC5972025	0.277
LUSC	Lung	TCGA-66-2791-01	Tumor	106.624	PMC5972025	0.2799
LUSC	Lung	TCGA-66-2792-01	Tumor	54.526	PMC5972025	0.2878
LUSC	Lung	TCGA-66-2793-01	Tumor	42.266	PMC5972025	0.2917
LUSC	Lung	TCGA-66-2794-01	Tumor	94.8039	PMC5972025	0.2819
LUSC	Lung	TCGA-66-2795-01	Tumor	81.9328	PMC5972025	0.2824
LUSC	Lung	TCGA-66-2800-01	Tumor	12.5744	PMC5972025	0.2924
LUAD	Lung	TCGA-67-3770-01	Tumor	81.394	PMC5972025	0.2832
LUAD	Lung	TCGA-67-3771-01	Tumor	395.296	PMC5972025	0.3208
LUAD	Lung	TCGA-67-3772-01	Tumor	73.0765	PMC5972025	0.2699
LUAD	Lung	TCGA-67-3773-01	Tumor	45.2755	PMC5972025	0.2811
LUAD	Lung	TCGA-67-3774-01	Tumor	133.005	PMC5972025	0.2771
LUAD	Lung	TCGA-67-4679-01	Tumor	87.611	PMC5972025	0.2885
LUAD	Lung	TCGA-67-6215-01	Tumor	145.795	PMC5972025	0.2956
LUAD	Lung	TCGA-67-6216-01	Tumor	103.807	PMC5972025	0.2921
LUAD	Lung	TCGA-67-6217-01	Tumor	50.7193	PMC5972025	0.2965
LUSC	Lung	TCGA-68-7755-01	Tumor	36.7148	PMC5972025	0.3227
LUSC	Lung	TCGA-68-7756-01	Tumor	624.413	PMC5972025	0.3016
LUSC	Lung	TCGA-68-7757-01	Tumor	646.545	PMC5972025	0.31
LUSC	Lung	TCGA-68-8250-01	Tumor	1124.12	PMC5972025	0.3604
LUSC	Lung	TCGA-68-8251-01	Tumor	1.78432	PMC5972025	0.3218
LUSC	Lung	TCGA-68-A59J-01	Tumor	68.4371	PMC5972025	0.3098
LUAD	Lung	TCGA-69-7760-01	Tumor	19.4355	PMC5972025	0.3473
LUAD	Lung	TCGA-69-7761-01	Tumor	1439.26	PMC5972025	0.3157
LUAD	Lung	TCGA-69-7763-01	Tumor	49.5933	PMC5972025	0.3202
LUAD	Lung	TCGA-69-7764-01	Tumor	43.7579	PMC5972025	0.3472
LUAD	Lung	TCGA-69-7765-01	Tumor	188.765	PMC5972025	0.3239
LUAD	Lung	TCGA-69-7973-01	Tumor	260.645	PMC5972025	0.3631
LUAD	Lung	TCGA-69-7974-01	Tumor	80.3634	PMC5972025	0.3588
LUAD	Lung	TCGA-69-7978-01	Tumor	491.756	PMC5972025	0.3431
LUAD	Lung	TCGA-69-7979-01	Tumor	244.599	PMC5972025	0.351
LUAD	Lung	TCGA-69-7980-01	Tumor	377.476	PMC5972025	0.3681
LUAD	Lung	TCGA-69-8253-01	Tumor	785.451	PMC5972025	0.3411
LUAD	Lung	TCGA-69-8254-01	Tumor	183.043	PMC5972025	0.3148
LUAD	Lung	TCGA-69-8255-01	Tumor	196.908	PMC5972025	0.3363
LUAD	Lung	TCGA-69-A59K-01	Tumor	12.6755	PMC5972025	0.3272
LUSC	Lung	TCGA-6A-AB49-01	Tumor	24.4413	PMC5972025	0.3553
KIRC	Kidney	TCGA-6D-AA2E-01	Tumor	5.31147	PMC5972025	0.3296
LUSC	Lung	TCGA-70-6722-01	Tumor	901.651	PMC5972025	0.2895
LUSC	Lung	TCGA-70-6723-01	Tumor	85.334	PMC5972025	0.3164
LUAD	Lung	TCGA-71-6725-01	Tumor	668.234	PMC5972025	0.3174
LUAD	Lung	TCGA-71-8520-01	Tumor	87.6357	PMC5972025	0.311
LUAD	Lung	TCGA-73-4658-01	Tumor	1051.25	PMC5972025	0.3074
LUAD	Lung	TCGA-73-4659-01	Tumor	430.564	PMC5972025	0.2919
LUAD	Lung	TCGA-73-4662-01	Tumor	7.35605	PMC5972025	0.2984
LUAD	Lung	TCGA-73-4666-01	Tumor	3234.37	PMC5972025	0.2944
LUAD	Lung	TCGA-73-4668-01	Tumor	106.591	PMC5972025	0.2789
LUAD	Lung	TCGA-73-4670-01	Tumor	412.133	PMC5972025	0.2934
LUAD	Lung	TCGA-73-4675-01	Tumor	48.0898	PMC5972025	0.2958
LUAD	Lung	TCGA-73-4676-01	Tumor	88.6632	PMC5972025	0.3162
LUAD	Lung	TCGA-73-4677-01	Tumor	227.492	PMC5972025	0.2761
LUAD	Lung	TCGA-73-7498-01	Tumor	60.9918	PMC5972025	0.3439
LUAD	Lung	TCGA-73-7499-01	Tumor	1785.44	PMC5972025	0.3566
LUAD	Lung	TCGA-73-A9RS-01	Tumor	856.65	PMC5972025	0.35
LUAD	Lung	TCGA-75-5122-01	Tumor	96.4814	PMC5972025	0.2898
LUAD	Lung	TCGA-75-5125-01	Tumor	336.634	PMC5972025	0.3003
LUAD	Lung	TCGA-75-5126-01	Tumor	752.435	PMC5972025	0.2958
LUAD	Lung	TCGA-75-5146-01	Tumor	70.8941	PMC5972025	0.3033
LUAD	Lung	TCGA-75-5147-01	Tumor	741.168	PMC5972025	0.2962
LUAD	Lung	TCGA-75-6203-01	Tumor	19.1591	PMC5972025	0.2893
LUAD	Lung	TCGA-75-6205-01	Tumor	15.75	PMC5972025	0.2866
LUAD	Lung	TCGA-75-6206-01	Tumor	117.407	PMC5972025	0.2995
LUAD	Lung	TCGA-75-6207-01	Tumor	124.723	PMC5972025	0.2953
LUAD	Lung	TCGA-75-6211-01	Tumor	676.779	PMC5972025	0.2992
LUAD	Lung	TCGA-75-6212-01	Tumor	35.6002	PMC5972025	0.2999
LUAD	Lung	TCGA-75-6214-01	Tumor	2325.72	PMC5972025	0.2991
LUAD	Lung	TCGA-75-7025-01	Tumor	66.7523	PMC5972025	0.296
LUAD	Lung	TCGA-75-7027-01	Tumor	38.8989	PMC5972025	0.3008
LUAD	Lung	TCGA-75-7030-01	Tumor	1061.14	PMC5972025	0.2875
LUAD	Lung	TCGA-75-7031-01	Tumor	6653.33	PMC5972025	0.3033
GBM	Brain	TCGA-76-4925-01	Tumor	0.190684	PMC5972025	0.2739
GBM	Brain	TCGA-76-4926-01	Tumor	0.19467	PMC5972025	0.2626
GBM	Brain	TCGA-76-4927-01	Tumor	0.708613	PMC5972025	0.2662
GBM	Brain	TCGA-76-4928-01	Tumor	4.18296	PMC5972025	0.2737
GBM	Brain	TCGA-76-4929-01	Tumor	0.980872	PMC5972025	0.2712
GBM	Brain	TCGA-76-4931-01	Tumor	0.189043	PMC5972025	0.2719
GBM	Brain	TCGA-76-4932-01	Tumor	0.0440155	PMC5972025	0.2639
LUSC	Lung	TCGA-77-6842-01	Tumor	0.886796	PMC5972025	0.2862
LUSC	Lung	TCGA-77-6843-01	Tumor	44.0154	PMC5972025	0.2883
LUSC	Lung	TCGA-77-6844-01	Tumor	3.03728	PMC5972025	0.3099
LUSC	Lung	TCGA-77-6845-01	Tumor	19.726	PMC5972025	0.3138
LUSC	Lung	TCGA-77-7138-01	Tumor	226.245	PMC5972025	0.3172
LUSC	Lung	TCGA-77-7139-01	Tumor	96.7851	PMC5972025	0.3133
LUSC	Lung	TCGA-77-7140-01	Tumor	300.186	PMC5972025	0.3351
LUSC	Lung	TCGA-77-7141-01	Tumor	194.526	PMC5972025	0.3063
LUSC	Lung	TCGA-77-7142-01	Tumor	28.5721	PMC5972025	0.3209
LUSC	Lung	TCGA-77-7335-01	Tumor	110.74	PMC5972025	0.3007
LUSC	Lung	TCGA-77-7337-01	Tumor	111.964	PMC5972025	0.3282
LUSC	Lung	TCGA-77-7338-01	Tumor	344.217	PMC5972025	0.2656
LUSC	Lung	TCGA-77-7463-01	Tumor	120.694	PMC5972025	0.3194
LUSC	Lung	TCGA-77-7465-01	Tumor	289.35	PMC5972025	0.3311
LUSC	Lung	TCGA-77-8007-01	Tumor	84.3604	PMC5972025	0.3339
LUSC	Lung	TCGA-77-8008-01	Tumor	79.7601	PMC5972025	0.3431
LUSC	Lung	TCGA-77-8009-01	Tumor	437.911	PMC5972025	0.3368
LUSC	Lung	TCGA-77-8128-01	Tumor	2.81468	PMC5972025	0.3496
LUSC	Lung	TCGA-77-8130-01	Tumor	36.1378	PMC5972025	0.2548
LUSC	Lung	TCGA-77-8131-01	Tumor	118.076	PMC5972025	0.3228
LUSC	Lung	TCGA-77-8133-01	Tumor	28.4773	PMC5972025	0.2864
LUSC	Lung	TCGA-77-8136-01	Tumor	117.324	PMC5972025	0.291
LUSC	Lung	TCGA-77-8138-01	Tumor	118.47	PMC5972025	0.32
LUSC	Lung	TCGA-77-8139-01	Tumor	33.4178	PMC5972025	0.3047
LUSC	Lung	TCGA-77-8140-01	Tumor	38.4364	PMC5972025	0.345
LUSC	Lung	TCGA-77-8143-01	Tumor	316.159	PMC5972025	0.3201
LUSC	Lung	TCGA-77-8144-01	Tumor	29.0575	PMC5972025	0.3122
LUSC	Lung	TCGA-77-8145-01	Tumor	378.709	PMC5972025	0.3253
LUSC	Lung	TCGA-77-8146-01	Tumor	186.931	PMC5972025	0.3167
LUSC	Lung	TCGA-77-8148-01	Tumor	3.47553	PMC5972025	0.351
LUSC	Lung	TCGA-77-8150-01	Tumor	24.8366	PMC5972025	0.3272
LUSC	Lung	TCGA-77-8153-01	Tumor	116.813	PMC5972025	0.3216
LUSC	Lung	TCGA-77-8154-01	Tumor	80.511	PMC5972025	0.3107
LUSC	Lung	TCGA-77-8156-01	Tumor	104.443	PMC5972025	0.297
LUSC	Lung	TCGA-77-A5FZ-01	Tumor	103.336	PMC5972025	0.3126
LUSC	Lung	TCGA-77-A5G1-01	Tumor	33.5315	PMC5972025	0.3145
LUSC	Lung	TCGA-77-A5G3-01	Tumor	126.606	PMC5972025	0.3028
LUSC	Lung	TCGA-77-A5G6-01	Tumor	19.6697	PMC5972025	0.3116
LUSC	Lung	TCGA-77-A5G7-01	Tumor	22.4826	PMC5972025	0.3031
LUSC	Lung	TCGA-77-A5G8-01	Tumor	114.452	PMC5972025	0.3229
LUSC	Lung	TCGA-77-A5GA-01	Tumor	175.601	PMC5972025	0.2971
LUSC	Lung	TCGA-77-A5GB-01	Tumor	18.7559	PMC5972025	0.3111
LUSC	Lung	TCGA-77-A5GF-01	Tumor	47.6315	PMC5972025	0.3165
LUSC	Lung	TCGA-77-A5GH-01	Tumor	0.902701	PMC5972025	0.3059
LUAD	Lung	TCGA-78-7145-01	Tumor	366.172	PMC5972025	0.296
LUAD	Lung	TCGA-78-7146-01	Tumor	371.367	PMC5972025	0.2965
LUAD	Lung	TCGA-78-7147-01	Tumor	77.2674	PMC5972025	0.3081
LUAD	Lung	TCGA-78-7148-01	Tumor	614.796	PMC5972025	0.3143
LUAD	Lung	TCGA-78-7149-01	Tumor	462.897	PMC5972025	0.3146
LUAD	Lung	TCGA-78-7150-01	Tumor	210.624	PMC5972025	0.312
LUAD	Lung	TCGA-78-7152-01	Tumor	201.936	PMC5972025	0.3139
LUAD	Lung	TCGA-78-7153-01	Tumor	150.715	PMC5972025	0.2986
LUAD	Lung	TCGA-78-7154-01	Tumor	131.047	PMC5972025	0.3163
LUAD	Lung	TCGA-78-7155-01	Tumor	0	PMC5972025	0.3151
LUAD	Lung	TCGA-78-7156-01	Tumor	62.6976	PMC5972025	0.2956
LUAD	Lung	TCGA-78-7158-01	Tumor	25.0574	PMC5972025	0.3136
LUAD	Lung	TCGA-78-7159-01	Tumor	742.782	PMC5972025	0.3248
LUAD	Lung	TCGA-78-7160-01	Tumor	3540.07	PMC5972025	0.2959
LUAD	Lung	TCGA-78-7161-01	Tumor	41.1371	PMC5972025	0.2989
LUAD	Lung	TCGA-78-7162-01	Tumor	39.991	PMC5972025	0.3088
LUAD	Lung	TCGA-78-7163-01	Tumor	89.9575	PMC5972025	0.3124
LUAD	Lung	TCGA-78-7166-01	Tumor	402.694	PMC5972025	0.3093
LUAD	Lung	TCGA-78-7167-01	Tumor	66.2244	PMC5972025	0.2999
LUAD	Lung	TCGA-78-7220-01	Tumor	45.6754	PMC5972025	0.317
LUAD	Lung	TCGA-78-7535-01	Tumor	574.336	PMC5972025	0.3105
LUAD	Lung	TCGA-78-7536-01	Tumor	294.16	PMC5972025	0.3287
LUAD	Lung	TCGA-78-7537-01	Tumor	286.907	PMC5972025	0.2959
LUAD	Lung	TCGA-78-7539-01	Tumor	71.3536	PMC5972025	0.3056
LUAD	Lung	TCGA-78-7540-01	Tumor	2021.28	PMC5972025	0.3011
LUAD	Lung	TCGA-78-7542-01	Tumor	265.304	PMC5972025	0.324
LUAD	Lung	TCGA-78-7633-01	Tumor	7.79993	PMC5972025	0.3017
LUAD	Lung	TCGA-78-8640-01	Tumor	35.931	PMC5972025	0.323
LUAD	Lung	TCGA-78-8648-01	Tumor	7.60423	PMC5972025	0.3313
LUAD	Lung	TCGA-78-8655-01	Tumor	399.911	PMC5972025	0.3318
LUAD	Lung	TCGA-78-8660-01	Tumor	740.025	PMC5972025	0.3233
LUAD	Lung	TCGA-78-8662-01	Tumor	10.2076	PMC5972025	0.3528
LUSC	Lung	TCGA-79-5596-01	Tumor	88.0649	PMC5972025	0.2945
LUAD	Lung	TCGA-80-5607-01	Tumor	77.1524	PMC5972025	0.3103
LUAD	Lung	TCGA-80-5608-01	Tumor	1632.52	PMC5972025	0.2893
LUAD	Lung	TCGA-80-5611-01	Tumor	100.686	PMC5972025	0.2913
LUAD	Lung	TCGA-83-5908-01	Tumor	381.806	PMC5972025	0.3239
LUSC	Lung	TCGA-85-6175-01	Tumor	106.002	PMC5972025	0.309
LUSC	Lung	TCGA-85-6560-01	Tumor	0.356322	PMC5972025	0.3441
LUSC	Lung	TCGA-85-6561-01	Tumor	318.246	PMC5972025	0.2101
LUSC	Lung	TCGA-85-6798-01	Tumor	8.10432	PMC5972025	0.3004
LUSC	Lung	TCGA-85-7696-01	Tumor	760.203	PMC5972025	0.3053
LUSC	Lung	TCGA-85-7697-01	Tumor	1121.15	PMC5972025	0.297
LUSC	Lung	TCGA-85-7698-01	Tumor	245.805	PMC5972025	0.3029
LUSC	Lung	TCGA-85-7699-01	Tumor	138.817	PMC5972025	0.2962
LUSC	Lung	TCGA-85-7710-01	Tumor	367.051	PMC5972025	0.3062
LUSC	Lung	TCGA-85-7843-01	Tumor	177.237	PMC5972025	0.3154
LUSC	Lung	TCGA-85-7844-01	Tumor	144.565	PMC5972025	0.3093
LUSC	Lung	TCGA-85-7950-01	Tumor	11.9964	PMC5972025	0.3407
LUSC	Lung	TCGA-85-8048-01	Tumor	9.09627	PMC5972025	0.3166
LUSC	Lung	TCGA-85-8049-01	Tumor	501.209	PMC5972025	0.3043
LUSC	Lung	TCGA-85-8052-01	Tumor	3.77995	PMC5972025	0.3126
LUSC	Lung	TCGA-85-8070-01	Tumor	67.7899	PMC5972025	0.3321
LUSC	Lung	TCGA-85-8071-01	Tumor	57.1271	PMC5972025	0.2973
LUSC	Lung	TCGA-85-8072-01	Tumor	45.8897	PMC5972025	0.2642
LUSC	Lung	TCGA-85-8276-01	Tumor	1.87024	PMC5972025	0.3331
LUSC	Lung	TCGA-85-8277-01	Tumor	94.3256	PMC5972025	0.3501
LUSC	Lung	TCGA-85-8287-01	Tumor	1.56183	PMC5972025	0.3249
LUSC	Lung	TCGA-85-8288-01	Tumor	2.91014	PMC5972025	0.3192
LUSC	Lung	TCGA-85-8350-01	Tumor	43.6397	PMC5972025	0.3433
LUSC	Lung	TCGA-85-8351-01	Tumor	36.8003	PMC5972025	0.3293
LUSC	Lung	TCGA-85-8352-01	Tumor	5.04908	PMC5972025	0.33
LUSC	Lung	TCGA-85-8353-01	Tumor	38.6334	PMC5972025	0.348
LUSC	Lung	TCGA-85-8354-01	Tumor	55.9888	PMC5972025	0.3108
LUSC	Lung	TCGA-85-8355-01	Tumor	727.917	PMC5972025	0.3362
LUSC	Lung	TCGA-85-8479-01	Tumor	45.4264	PMC5972025	0.3133
LUSC	Lung	TCGA-85-8481-01	Tumor	370.531	PMC5972025	0.2996
LUSC	Lung	TCGA-85-8580-01	Tumor	58.6621	PMC5972025	0.3286
LUSC	Lung	TCGA-85-8582-01	Tumor	107.617	PMC5972025	0.31
LUSC	Lung	TCGA-85-8584-01	Tumor	188.36	PMC5972025	0.3175
LUSC	Lung	TCGA-85-8664-01	Tumor	2.09934	PMC5972025	0.3286
LUSC	Lung	TCGA-85-8666-01	Tumor	1792.61	PMC5972025	0.3252
LUSC	Lung	TCGA-85-A4CL-01	Tumor	141.316	PMC5972025	0.3136
LUSC	Lung	TCGA-85-A4CN-01	Tumor	19.2408	PMC5972025	0.3295
LUSC	Lung	TCGA-85-A4JB-01	Tumor	66.079	PMC5972025	0.3277
LUSC	Lung	TCGA-85-A4JC-01	Tumor	1746.67	PMC5972025	0.3254
LUSC	Lung	TCGA-85-A4PA-01	Tumor	4.36063	PMC5972025	0.3134
LUSC	Lung	TCGA-85-A4QQ-01	Tumor	186.128	PMC5972025	0.3301
LUSC	Lung	TCGA-85-A4QR-01	Tumor	47.0062	PMC5972025	0.3301
LUSC	Lung	TCGA-85-A50M-01	Tumor	231.368	PMC5972025	0.3175
LUSC	Lung	TCGA-85-A50Z-01	Tumor	62.4629	PMC5972025	0.3253
LUSC	Lung	TCGA-85-A510-01	Tumor	2.47728	PMC5972025	0.3074
LUSC	Lung	TCGA-85-A511-01	Tumor	144.989	PMC5972025	0.3466
LUSC	Lung	TCGA-85-A512-01	Tumor	362.237	PMC5972025	0.3253
LUSC	Lung	TCGA-85-A513-01	Tumor	31.3303	PMC5972025	0.3118
LUSC	Lung	TCGA-85-A53L-01	Tumor	22.7292	PMC5972025	0.3125
LUSC	Lung	TCGA-85-A5B5-01	Tumor	33.076	PMC5972025	0.3301
LUAD	Lung	TCGA-86-6562-01	Tumor	630.669	PMC5972025	0.2982
LUAD	Lung	TCGA-86-6851-01	Tumor	302.131	PMC5972025	0.3143
LUAD	Lung	TCGA-86-7701-01	Tumor	837.179	PMC5972025	0.3447
LUAD	Lung	TCGA-86-7711-01	Tumor	488.172	PMC5972025	0.3021
LUAD	Lung	TCGA-86-7713-01	Tumor	60.9746	PMC5972025	0.3155
LUAD	Lung	TCGA-86-7714-01	Tumor	11.3525	PMC5972025	0.3042
LUAD	Lung	TCGA-86-7953-01	Tumor	3987.37	PMC5972025	0.3435
LUAD	Lung	TCGA-86-7954-01	Tumor	241.707	PMC5972025	0.3267
LUAD	Lung	TCGA-86-7955-01	Tumor	27.3261	PMC5972025	0.3329
LUAD	Lung	TCGA-86-8054-01	Tumor	4.02157	PMC5972025	0.3127
LUAD	Lung	TCGA-86-8055-01	Tumor	58.9451	PMC5972025	0.3385
LUAD	Lung	TCGA-86-8056-01	Tumor	59.4924	PMC5972025	0.3353
LUAD	Lung	TCGA-86-8073-01	Tumor	63.8806	PMC5972025	0.3277
LUAD	Lung	TCGA-86-8074-01	Tumor	108.168	PMC5972025	0.3273
LUAD	Lung	TCGA-86-8075-01	Tumor	133.192	PMC5972025	0.2979
LUAD	Lung	TCGA-86-8076-01	Tumor	811.059	PMC5972025	0.3188
LUAD	Lung	TCGA-86-8278-01	Tumor	81.0704	PMC5972025	0.3248
LUAD	Lung	TCGA-86-8279-01	Tumor	125.656	PMC5972025	0.341
LUAD	Lung	TCGA-86-8280-01	Tumor	145.019	PMC5972025	0.3218
LUAD	Lung	TCGA-86-8281-01	Tumor	236.947	PMC5972025	0.3249
LUAD	Lung	TCGA-86-8358-01	Tumor	17.9158	PMC5972025	0.3391
LUAD	Lung	TCGA-86-8359-01	Tumor	718.652	PMC5972025	0.3167
LUAD	Lung	TCGA-86-8585-01	Tumor	21.6869	PMC5972025	0.3245
LUAD	Lung	TCGA-86-8668-01	Tumor	17.0278	PMC5972025	0.3259
LUAD	Lung	TCGA-86-8669-01	Tumor	1474.86	PMC5972025	0.3342
LUAD	Lung	TCGA-86-8671-01	Tumor	340.027	PMC5972025	0.3378
LUAD	Lung	TCGA-86-8672-01	Tumor	912.673	PMC5972025	0.3472
LUAD	Lung	TCGA-86-8673-01	Tumor	379.679	PMC5972025	0.3382
LUAD	Lung	TCGA-86-8674-01	Tumor	2796.48	PMC5972025	0.334
LUAD	Lung	TCGA-86-A456-01	Tumor	189.707	PMC5972025	0.3277
LUAD	Lung	TCGA-86-A4D0-01	Tumor	251.169	PMC5972025	0.3385
LUAD	Lung	TCGA-86-A4JF-01	Tumor	265.944	PMC5972025	0.5047
LUAD	Lung	TCGA-86-A4P7-01	Tumor	55.2489	PMC5972025	0.3312
LUAD	Lung	TCGA-86-A4P8-01	Tumor	14.2849	PMC5972025	0.3062
LUSC	Lung	TCGA-90-6837-01	Tumor	262.252	PMC5972025	0.2795
LUSC	Lung	TCGA-90-7766-01	Tumor	504.354	PMC5972025	0.2992
LUSC	Lung	TCGA-90-7767-01	Tumor	0.717913	PMC5972025	0.319
LUSC	Lung	TCGA-90-7769-01	Tumor	653.338	PMC5972025	0.2993
LUSC	Lung	TCGA-90-7964-01	Tumor	94.849	PMC5972025	0.333
LUSC	Lung	TCGA-90-A4ED-01	Tumor	7.53638	PMC5972025	0.3216
LUSC	Lung	TCGA-90-A4EE-01	Tumor	1.05038	PMC5972025	0.3345
LUSC	Lung	TCGA-90-A59Q-01	Tumor	522.823	PMC5972025	0.307
LUAD	Lung	TCGA-91-6828-01	Tumor	1267.51	PMC5972025	0.299
LUAD	Lung	TCGA-91-6829-01	Tumor	7.90116	PMC5972025	0.3066
LUAD	Lung	TCGA-91-6830-01	Tumor	1051.17	PMC5972025	0.3068
LUAD	Lung	TCGA-91-6831-01	Tumor	19.8894	PMC5972025	0.3197
LUAD	Lung	TCGA-91-6835-01	Tumor	40.5778	PMC5972025	0.2993
LUAD	Lung	TCGA-91-6836-01	Tumor	8.41583	PMC5972025	0.3153
LUAD	Lung	TCGA-91-6840-01	Tumor	54.3864	PMC5972025	0.2902
LUAD	Lung	TCGA-91-6847-01	Tumor	3.34501	PMC5972025	0.3373
LUAD	Lung	TCGA-91-6848-01	Tumor	6.41538	PMC5972025	0.2978
LUAD	Lung	TCGA-91-6849-01	Tumor	399.072	PMC5972025	0.3012
LUAD	Lung	TCGA-91-7771-01	Tumor	79.8111	PMC5972025	0.3602
LUAD	Lung	TCGA-91-8496-01	Tumor	64.8826	PMC5972025	0.3433
LUAD	Lung	TCGA-91-8497-01	Tumor	139.104	PMC5972025	0.3523
LUAD	Lung	TCGA-91-8499-01	Tumor	1.63723	PMC5972025	0.3308
LUAD	Lung	TCGA-91-A4BC-01	Tumor	1708.98	PMC5972025	0.3357
LUAD	Lung	TCGA-91-A4BD-01	Tumor	134.04	PMC5972025	0.3219
LUSC	Lung	TCGA-92-7340-01	Tumor	101.585	PMC5972025	0.3119
LUSC	Lung	TCGA-92-7341-01	Tumor	24.4446	PMC5972025	0.3357
LUSC	Lung	TCGA-92-8063-01	Tumor	126.1	PMC5972025	0.3333
LUSC	Lung	TCGA-92-8064-01	Tumor	19.5818	PMC5972025	0.3065
LUSC	Lung	TCGA-92-8065-01	Tumor	2183.55	PMC5972025	0.328
LUAD	Lung	TCGA-93-7347-01	Tumor	40.0059	PMC5972025	0.3343
LUAD	Lung	TCGA-93-7348-01	Tumor	307.221	PMC5972025	0.3085
LUAD	Lung	TCGA-93-8067-01	Tumor	638.291	PMC5972025	0.3262
LUAD	Lung	TCGA-93-A4JN-01	Tumor	98.445	PMC5972025	0.3078
LUAD	Lung	TCGA-93-A4JO-01	Tumor	153.41	PMC5972025	0.3048
LUAD	Lung	TCGA-93-A4JP-01	Tumor	390.471	PMC5972025	0.2995
LUAD	Lung	TCGA-93-A4JQ-01	Tumor	52.4958	PMC5972025	0.3075
LUSC	Lung	TCGA-94-7033-01	Tumor	168.1	PMC5972025	0.3068
LUSC	Lung	TCGA-94-7557-01	Tumor	102.554	PMC5972025	0.3088
LUSC	Lung	TCGA-94-7943-01	Tumor	201.66	PMC5972025	0.3295
LUSC	Lung	TCGA-94-8035-01	Tumor	113.638	PMC5972025	0.3477
LUSC	Lung	TCGA-94-8490-01	Tumor	1264.75	PMC5972025	0.5683
LUSC	Lung	TCGA-94-8491-01	Tumor	305.588	PMC5972025	0.31
LUSC	Lung	TCGA-94-A4VJ-01	Tumor	272.399	PMC5972025	0.3251
LUSC	Lung	TCGA-94-A5I4-01	Tumor	359.366	PMC5972025	0.3328
LUSC	Lung	TCGA-94-A5I6-01	Tumor	24.6886	PMC5972025	0.3119
LUAD	Lung	TCGA-95-7039-01	Tumor	265.463	PMC5972025	0.32
LUAD	Lung	TCGA-95-7043-01	Tumor	252.689	PMC5972025	0.3486
LUAD	Lung	TCGA-95-7562-01	Tumor	101.282	PMC5972025	0.3409
LUAD	Lung	TCGA-95-7567-01	Tumor	61.8069	PMC5972025	0.4503
LUAD	Lung	TCGA-95-7944-01	Tumor	41.0308	PMC5972025	0.3321
LUAD	Lung	TCGA-95-7947-01	Tumor	2051.61	PMC5972025	0.3598
LUAD	Lung	TCGA-95-7948-01	Tumor	83.4248	PMC5972025	0.3546
LUAD	Lung	TCGA-95-8039-01	Tumor	192.339	PMC5972025	0.3217
LUAD	Lung	TCGA-95-8494-01	Tumor	52.4897	PMC5972025	0.3051
LUAD	Lung	TCGA-95-A4VK-01	Tumor	1687.49	PMC5972025	0.3282
LUAD	Lung	TCGA-95-A4VN-01	Tumor	688.742	PMC5972025	0.3233
LUAD	Lung	TCGA-95-A4VP-01	Tumor	570.984	PMC5972025	0.3285
LUSC	Lung	TCGA-96-7544-01	Tumor	47.1913	PMC5972025	0.3192
LUSC	Lung	TCGA-96-7545-01	Tumor	19.8625	PMC5972025	0.309
LUSC	Lung	TCGA-96-8169-01	Tumor	249.268	PMC5972025	0.3413
LUSC	Lung	TCGA-96-8170-01	Tumor	701.996	PMC5972025	0.3264
LUSC	Lung	TCGA-96-A4JK-01	Tumor	13.0591	PMC5972025	0.3377
LUSC	Lung	TCGA-96-A4JL-01	Tumor	80.4634	PMC5972025	0.3147
LUAD	Lung	TCGA-97-7546-01	Tumor	33.6264	PMC5972025	0.3147
LUAD	Lung	TCGA-97-7547-01	Tumor	79.3159	PMC5972025	0.3077
LUAD	Lung	TCGA-97-7552-01	Tumor	1156.04	PMC5972025	0.3059
LUAD	Lung	TCGA-97-7553-01	Tumor	262.77	PMC5972025	0.2731
LUAD	Lung	TCGA-97-7554-01	Tumor	58.344	PMC5972025	0.305
LUAD	Lung	TCGA-97-7937-01	Tumor	116.641	PMC5972025	0.3257
LUAD	Lung	TCGA-97-7938-01	Tumor	217.705	PMC5972025	0.3584
LUAD	Lung	TCGA-97-7941-01	Tumor	201.453	PMC5972025	0.3364
LUAD	Lung	TCGA-97-8171-01	Tumor	339.768	PMC5972025	0.3261
LUAD	Lung	TCGA-97-8172-01	Tumor	36.8586	PMC5972025	0.3222
LUAD	Lung	TCGA-97-8174-01	Tumor	69.8573	PMC5972025	0.3258
LUAD	Lung	TCGA-97-8175-01	Tumor	58.77	PMC5972025	0.3039
LUAD	Lung	TCGA-97-8176-01	Tumor	2403.78	PMC5972025	0.3459
LUAD	Lung	TCGA-97-8177-01	Tumor	49.8269	PMC5972025	0.3372
LUAD	Lung	TCGA-97-8179-01	Tumor	68.4274	PMC5972025	0.333
LUAD	Lung	TCGA-97-8547-01	Tumor	151.958	PMC5972025	0.3431
LUAD	Lung	TCGA-97-8552-01	Tumor	161.506	PMC5972025	0.3635
LUAD	Lung	TCGA-97-A4LX-01	Tumor	803.029	PMC5972025	0.3137
LUAD	Lung	TCGA-97-A4M0-01	Tumor	285.612	PMC5972025	0.33
LUAD	Lung	TCGA-97-A4M1-01	Tumor	111.978	PMC5972025	0.3065
LUAD	Lung	TCGA-97-A4M2-01	Tumor	489.013	PMC5972025	0.2987
LUAD	Lung	TCGA-97-A4M3-01	Tumor	91.3822	PMC5972025	0.306
LUAD	Lung	TCGA-97-A4M5-01	Tumor	99.5992	PMC5972025	0.2956
LUAD	Lung	TCGA-97-A4M6-01	Tumor	448.757	PMC5972025	0.3076
LUAD	Lung	TCGA-97-A4M7-01	Tumor	352.601	PMC5972025	0.313
LUSC	Lung	TCGA-98-7454-01	Tumor	25.0313	PMC5972025	0.3009
LUSC	Lung	TCGA-98-8020-01	Tumor	19.8968	PMC5972025	0.3141
LUSC	Lung	TCGA-98-8021-01	Tumor	56.8239	PMC5972025	0.2917
LUSC	Lung	TCGA-98-8022-01	Tumor	27.6591	PMC5972025	0.2849
LUSC	Lung	TCGA-98-8023-01	Tumor	42.7238	PMC5972025	0.3439
LUSC	Lung	TCGA-98-A538-01	Tumor	13.2169	PMC5972025	0.333
LUSC	Lung	TCGA-98-A539-01	Tumor	23.0729	PMC5972025	0.3299
LUSC	Lung	TCGA-98-A53A-01	Tumor	18.3313	PMC5972025	0.3315
LUSC	Lung	TCGA-98-A53B-01	Tumor	151.922	PMC5972025	0.328
LUSC	Lung	TCGA-98-A53C-01	Tumor	11.785	PMC5972025	0.3331
LUSC	Lung	TCGA-98-A53H-01	Tumor	868.306	PMC5972025	0.3415
LUSC	Lung	TCGA-98-A53I-01	Tumor	294.002	PMC5972025	0.329
LUSC	Lung	TCGA-98-A53J-01	Tumor	1227.49	PMC5972025	0.3222
LUAD	Lung	TCGA-99-7458-01	Tumor	50.0371	PMC5972025	0.2904
LUAD	Lung	TCGA-99-8025-01	Tumor	545.064	PMC5972025	0.3262
LUAD	Lung	TCGA-99-8028-01	Tumor	103.541	PMC5972025	0.3429
LUAD	Lung	TCGA-99-8032-01	Tumor	73.579	PMC5972025	0.3283
LUAD	Lung	TCGA-99-8033-01	Tumor	63.1163	PMC5972025	0.3357
LUAD	Lung	TCGA-99-AA5R-01	Tumor	128.811	PMC5972025	0.3341
BRCA	Breast	TCGA-A1-A0SD-01	Tumor	5.82596	PMC5972025	0.2829
BRCA	Breast	TCGA-A1-A0SE-01	Tumor	6.51893	PMC5972025	0.2898
BRCA	Breast	TCGA-A1-A0SF-01	Tumor	1.69647	PMC5972025	0.4042
BRCA	Breast	TCGA-A1-A0SG-01	Tumor	9.78685	PMC5972025	0.311
BRCA	Breast	TCGA-A1-A0SH-01	Tumor	3.33685	PMC5972025	0.4765
BRCA	Breast	TCGA-A1-A0SI-01	Tumor	3.47529	PMC5972025	0.3411
BRCA	Breast	TCGA-A1-A0SJ-01	Tumor	7.47466	PMC5972025	0.292
BRCA	Breast	TCGA-A1-A0SK-01	Tumor	0.456848	PMC5972025	0.2902
BRCA	Breast	TCGA-A1-A0SM-01	Tumor	0.884512	PMC5972025	0.259
BRCA	Breast	TCGA-A1-A0SN-01	Tumor	14.4714	PMC5972025	0.3423
BRCA	Breast	TCGA-A1-A0SO-01	Tumor	0.276261	PMC5972025	0.3308
BRCA	Breast	TCGA-A1-A0SP-01	Tumor	11.5393	PMC5972025	0.2779
BRCA	Breast	TCGA-A1-A0SQ-01	Tumor	0.231174	PMC5972025	0.2921
BRCA	Breast	TCGA-A2-A04N-01	Tumor	2.68329	PMC5972025	0.2911
BRCA	Breast	TCGA-A2-A04P-01	Tumor	17.4632	PMC5972025	0.3046
BRCA	Breast	TCGA-A2-A04Q-01	Tumor	13.2739	PMC5972025	0.2846
BRCA	Breast	TCGA-A2-A04R-01	Tumor	1.14603	PMC5972025	0.3005
BRCA	Breast	TCGA-A2-A04T-01	Tumor	2.82017	PMC5972025	0.2887
BRCA	Breast	TCGA-A2-A04U-01	Tumor	69.2825	PMC5972025	0.294
BRCA	Breast	TCGA-A2-A04V-01	Tumor	0.145485	PMC5972025	0.289
BRCA	Breast	TCGA-A2-A04W-01	Tumor	80.2298	PMC5972025	0.2769
BRCA	Breast	TCGA-A2-A04X-01	Tumor	0.218126	PMC5972025	0.2774
BRCA	Breast	TCGA-A2-A04Y-01	Tumor	16.9923	PMC5972025	0.293
BRCA	Breast	TCGA-A2-A0CK-01	Tumor	2.46342	PMC5972025	0.3074
BRCA	Breast	TCGA-A2-A0CL-01	Tumor	0.318336	PMC5972025	0.2896
BRCA	Breast	TCGA-A2-A0CM-01	Tumor	20.5286	PMC5972025	0.2921
BRCA	Breast	TCGA-A2-A0CO-01	Tumor	38.8909	PMC5972025	0.2823
BRCA	Breast	TCGA-A2-A0CP-01	Tumor	6.68185	PMC5972025	0.273
BRCA	Breast	TCGA-A2-A0CQ-01	Tumor	7.66514	PMC5972025	0.2894
BRCA	Breast	TCGA-A2-A0CR-01	Tumor	15.0437	PMC5972025	0.2975
BRCA	Breast	TCGA-A2-A0CS-01	Tumor	29.1176	PMC5972025	0.2726
BRCA	Breast	TCGA-A2-A0CT-01	Tumor	41.3962	PMC5972025	0.2932
BRCA	Breast	TCGA-A2-A0CU-01	Tumor	0.528418	PMC5972025	0.2981
BRCA	Breast	TCGA-A2-A0CV-01	Tumor	11.2667	PMC5972025	0.2792
BRCA	Breast	TCGA-A2-A0CW-01	Tumor	83.1619	PMC5972025	0.2846
BRCA	Breast	TCGA-A2-A0CX-01	Tumor	20.6998	PMC5972025	0.2663
BRCA	Breast	TCGA-A2-A0D0-01	Tumor	446.766	PMC5972025	0.3096
BRCA	Breast	TCGA-A2-A0D1-01	Tumor	0.214911	PMC5972025	0.2684
BRCA	Breast	TCGA-A2-A0D2-01	Tumor	60.1369	PMC5972025	0.2742
BRCA	Breast	TCGA-A2-A0D3-01	Tumor	4.80797	PMC5972025	0.2747
BRCA	Breast	TCGA-A2-A0D4-01	Tumor	1.91363	PMC5972025	0.2711
BRCA	Breast	TCGA-A2-A0EM-01	Tumor	1.69633	PMC5972025	0.2606
BRCA	Breast	TCGA-A2-A0EN-01	Tumor	17.8001	PMC5972025	0.2756
BRCA	Breast	TCGA-A2-A0EO-01	Tumor	17.499	PMC5972025	0.2627
BRCA	Breast	TCGA-A2-A0EP-01	Tumor	3.52341	PMC5972025	0.2896
BRCA	Breast	TCGA-A2-A0EQ-01	Tumor	0.132548	PMC5972025	0.272
BRCA	Breast	TCGA-A2-A0ER-01	Tumor	1.4363	PMC5972025	0.2644
BRCA	Breast	TCGA-A2-A0ES-01	Tumor	7.12197	PMC5972025	0.2529
BRCA	Breast	TCGA-A2-A0ET-01	Tumor	0.0325707	PMC5972025	0.2854
BRCA	Breast	TCGA-A2-A0EU-01	Tumor	57.9793	PMC5972025	0.2729
BRCA	Breast	TCGA-A2-A0EV-01	Tumor	9.5968	PMC5972025	0.3283
BRCA	Breast	TCGA-A2-A0EW-01	Tumor	8.48972	PMC5972025	0.2504
BRCA	Breast	TCGA-A2-A0EX-01	Tumor	3.72919	PMC5972025	0.2822
BRCA	Breast	TCGA-A2-A0EY-01	Tumor	818.009	PMC5972025	0.3273
BRCA	Breast	TCGA-A2-A0ST-01	Tumor	9.68144	PMC5972025	0.261
BRCA	Breast	TCGA-A2-A0SU-01	Tumor	3.03553	PMC5972025	0.2844
BRCA	Breast	TCGA-A2-A0SV-01	Tumor	18.9301	PMC5972025	0.3032
BRCA	Breast	TCGA-A2-A0SW-01	Tumor	1.40044	PMC5972025	0.2874
BRCA	Breast	TCGA-A2-A0SX-01	Tumor	3.27479	PMC5972025	0.2956
BRCA	Breast	TCGA-A2-A0SY-01	Tumor	3.89124	PMC5972025	0.2804
BRCA	Breast	TCGA-A2-A0T0-01	Tumor	4.56258	PMC5972025	0.2795
BRCA	Breast	TCGA-A2-A0T1-01	Tumor	11.9283	PMC5972025	0.2768
BRCA	Breast	TCGA-A2-A0T2-01	Tumor	75.7537	PMC5972025	0.3164
BRCA	Breast	TCGA-A2-A0T3-01	Tumor	1.39537	PMC5972025	0.2828
BRCA	Breast	TCGA-A2-A0T4-01	Tumor	9.98727	PMC5972025	0.3097
BRCA	Breast	TCGA-A2-A0T5-01	Tumor	4.67016	PMC5972025	0.2978
BRCA	Breast	TCGA-A2-A0T6-01	Tumor	0.177778	PMC5972025	0.2844
BRCA	Breast	TCGA-A2-A0T7-01	Tumor	35.1231	PMC5972025	0.3038
BRCA	Breast	TCGA-A2-A0YC-01	Tumor	13.6181	PMC5972025	0.2793
BRCA	Breast	TCGA-A2-A0YD-01	Tumor	116.118	PMC5972025	0.3031
BRCA	Breast	TCGA-A2-A0YE-01	Tumor	305.853	PMC5972025	0.3072
BRCA	Breast	TCGA-A2-A0YF-01	Tumor	14.4191	PMC5972025	0.2855
BRCA	Breast	TCGA-A2-A0YG-01	Tumor	4.4898	PMC5972025	0.2746
BRCA	Breast	TCGA-A2-A0YH-01	Tumor	15.2532	PMC5972025	0.3021
BRCA	Breast	TCGA-A2-A0YI-01	Tumor	7.25712	PMC5972025	0.2845
BRCA	Breast	TCGA-A2-A0YJ-01	Tumor	128.853	PMC5972025	0.2988
BRCA	Breast	TCGA-A2-A0YK-01	Tumor	6.81695	PMC5972025	0.3819
BRCA	Breast	TCGA-A2-A0YL-01	Tumor	6.75558	PMC5972025	0.3028
BRCA	Breast	TCGA-A2-A0YM-01	Tumor	89.5876	PMC5972025	0.3077
BRCA	Breast	TCGA-A2-A0YT-01	Tumor	6.96573	PMC5972025	0.3009
BRCA	Breast	TCGA-A2-A1FV-01	Tumor	0.969349	PMC5972025	0.3124
BRCA	Breast	TCGA-A2-A1FW-01	Tumor	4.29776	PMC5972025	0.3305
BRCA	Breast	TCGA-A2-A1FX-01	Tumor	2.51419	PMC5972025	0.3239
BRCA	Breast	TCGA-A2-A1FZ-01	Tumor	2.0845	PMC5972025	0.3362
BRCA	Breast	TCGA-A2-A1G0-01	Tumor	4.78836	PMC5972025	0.3449
BRCA	Breast	TCGA-A2-A1G1-01	Tumor	7.10451	PMC5972025	0.3368
BRCA	Breast	TCGA-A2-A1G4-01	Tumor	0.112473	PMC5972025	0.2954
BRCA	Breast	TCGA-A2-A1G6-01	Tumor	23.15	PMC5972025	0.3082
BRCA	Breast	TCGA-A2-A259-01	Tumor	3.07615	PMC5972025	0.3052
BRCA	Breast	TCGA-A2-A25A-01	Tumor	19.6027	PMC5972025	0.3222
BRCA	Breast	TCGA-A2-A25B-01	Tumor	6.82532	PMC5972025	0.314
BRCA	Breast	TCGA-A2-A25C-01	Tumor	19.9075	PMC5972025	0.333
BRCA	Breast	TCGA-A2-A25D-01	Tumor	1.09624	PMC5972025	0.3005
BRCA	Breast	TCGA-A2-A25E-01	Tumor	0.298219	PMC5972025	0.3265
BRCA	Breast	TCGA-A2-A25F-01	Tumor	0.920051	PMC5972025	0.3314
BRCA	Breast	TCGA-A2-A3KC-01	Tumor	16.0509	PMC5972025	0.2846
BRCA	Breast	TCGA-A2-A3KD-01	Tumor	7.01818	PMC5972025	0.2961
BRCA	Breast	TCGA-A2-A3XS-01	Tumor	81.2118	PMC5972025	0.3169
BRCA	Breast	TCGA-A2-A3XT-01	Tumor	44.0423	PMC5972025	0.3073
BRCA	Breast	TCGA-A2-A3XU-01	Tumor	15.1279	PMC5972025	0.3179
BRCA	Breast	TCGA-A2-A3XV-01	Tumor	21.1665	PMC5972025	0.2941
BRCA	Breast	TCGA-A2-A3XW-01	Tumor	6.74757	PMC5972025	0.2963
BRCA	Breast	TCGA-A2-A3XX-01	Tumor	25.4548	PMC5972025	0.3153
BRCA	Breast	TCGA-A2-A3XY-01	Tumor	45.6493	PMC5972025	0.2994
BRCA	Breast	TCGA-A2-A3XZ-01	Tumor	170.975	PMC5972025	0.292
BRCA	Breast	TCGA-A2-A3Y0-01	Tumor	154.982	PMC5972025	0.3062
BRCA	Breast	TCGA-A2-A4RW-01	Tumor	4.04646	PMC5972025	0.2918
BRCA	Breast	TCGA-A2-A4RX-01	Tumor	29.4911	PMC5972025	0.3083
BRCA	Breast	TCGA-A2-A4RY-01	Tumor	21.3559	PMC5972025	0.2929
BRCA	Breast	TCGA-A2-A4S0-01	Tumor	0	PMC5972025	0.302
BRCA	Breast	TCGA-A2-A4S1-01	Tumor	1.49182	PMC5972025	0.2898
BRCA	Breast	TCGA-A2-A4S2-01	Tumor	6.4453	PMC5972025	0.2957
BRCA	Breast	TCGA-A2-A4S3-01	Tumor	0.753145	PMC5972025	0.3033
KIRC	Kidney	TCGA-A3-3308-01	Tumor	0.615983	PMC5972025	0.2664
KIRC	Kidney	TCGA-A3-3311-01	Tumor	0.244617	PMC5972025	0.2678
KIRC	Kidney	TCGA-A3-3313-01	Tumor	6.3475	PMC5972025	0.2788
KIRC	Kidney	TCGA-A3-3316-01	Tumor	0.58949	PMC5972025	0.2678
KIRC	Kidney	TCGA-A3-3317-01	Tumor	2.15574	PMC5972025	0.2633
KIRC	Kidney	TCGA-A3-3319-01	Tumor	6.3229	PMC5972025	0.2779
KIRC	Kidney	TCGA-A3-3320-01	Tumor	0.346947	PMC5972025	0.2688
KIRC	Kidney	TCGA-A3-3322-01	Tumor	0.256289	PMC5972025	0.2711
KIRC	Kidney	TCGA-A3-3323-01	Tumor	0.179779	PMC5972025	0.2581
KIRC	Kidney	TCGA-A3-3326-01	Tumor	0.775384	PMC5972025	0.2597
KIRC	Kidney	TCGA-A3-3331-01	Tumor	0.116101	PMC5972025	0.3041
KIRC	Kidney	TCGA-A3-3346-01	Tumor	0.567316	PMC5972025	0.271
KIRC	Kidney	TCGA-A3-3357-01	Tumor	0.653678	PMC5972025	0.2766
KIRC	Kidney	TCGA-A3-3358-01	Tumor	0.376395	PMC5972025	0.2986
KIRC	Kidney	TCGA-A3-3363-01	Tumor	853.675	PMC5972025	0.2788
KIRC	Kidney	TCGA-A3-3365-01	Tumor	0.28221	PMC5972025	0.2656
KIRC	Kidney	TCGA-A3-3367-01	Tumor	0.0486305	PMC5972025	0.2694
KIRC	Kidney	TCGA-A3-3370-01	Tumor	0.491567	PMC5972025	0.3045
KIRC	Kidney	TCGA-A3-3372-01	Tumor	0.0340857	PMC5972025	0.2742
KIRC	Kidney	TCGA-A3-3373-01	Tumor	1.71494	PMC5972025	0.2691
KIRC	Kidney	TCGA-A3-3374-01	Tumor	12.292	PMC5972025	0.2792
KIRC	Kidney	TCGA-A3-3376-01	Tumor	0.106318	PMC5972025	0.2755
KIRC	Kidney	TCGA-A3-3378-01	Tumor	0.155661	PMC5972025	0.2617
KIRC	Kidney	TCGA-A3-3380-01	Tumor	0.402061	PMC5972025	0.2587
KIRC	Kidney	TCGA-A3-3382-01	Tumor	0.135222	PMC5972025	0.2849
KIRC	Kidney	TCGA-A3-3383-01	Tumor	0.363228	PMC5972025	0.2666
KIRC	Kidney	TCGA-A3-3385-01	Tumor	0.700166	PMC5972025	0.2814
KIRC	Kidney	TCGA-A3-3387-01	Tumor	5.68487	PMC5972025	0.3132
KIRC	Kidney	TCGA-A3-A6NI-01	Tumor	1.01245	PMC5972025	0.3337
KIRC	Kidney	TCGA-A3-A6NJ-01	Tumor	0.530127	PMC5972025	0.3203
KIRC	Kidney	TCGA-A3-A6NL-01	Tumor	0.664166	PMC5972025	0.3356
KIRC	Kidney	TCGA-A3-A6NN-01	Tumor	0.432596	PMC5972025	0.3288
KIRC	Kidney	TCGA-A3-A8CQ-01	Tumor	0.048499	PMC5972025	0.3213
KIRC	Kidney	TCGA-A3-A8OU-01	Tumor	0.115765	PMC5972025	0.3173
KIRC	Kidney	TCGA-A3-A8OV-01	Tumor	0.817407	PMC5972025	0.3041
KIRC	Kidney	TCGA-A3-A8OW-01	Tumor	1.20362	PMC5972025	0.3186
KIRC	Kidney	TCGA-A3-A8OX-01	Tumor	7.99962	PMC5972025	0.328
KIRP	Kidney	TCGA-A4-7286-01	Tumor	132.891	PMC5972025	0.319
KIRP	Kidney	TCGA-A4-7287-01	Tumor	77.0018	PMC5972025	0.3156
KIRP	Kidney	TCGA-A4-7288-01	Tumor	31.2384	PMC5972025	0.3054
KIRP	Kidney	TCGA-A4-7583-01	Tumor	142.308	PMC5972025	0.313
KIRP	Kidney	TCGA-A4-7584-01	Tumor	20.6138	PMC5972025	0.3
KIRP	Kidney	TCGA-A4-7585-01	Tumor	3.59342	PMC5972025	0.305
KIRP	Kidney	TCGA-A4-7732-01	Tumor	254.663	PMC5972025	0.3077
KIRP	Kidney	TCGA-A4-7734-01	Tumor	259.007	PMC5972025	0.2982
KIRP	Kidney	TCGA-A4-7828-01	Tumor	32.3521	PMC5972025	0.3159
KIRP	Kidney	TCGA-A4-7915-01	Tumor	587.114	PMC5972025	0.3013
KIRP	Kidney	TCGA-A4-7996-01	Tumor	433.351	PMC5972025	0.2968
KIRP	Kidney	TCGA-A4-7997-01	Tumor	810.341	PMC5972025	0.3012
KIRP	Kidney	TCGA-A4-8098-01	Tumor	15.4479	PMC5972025	0.3225
KIRP	Kidney	TCGA-A4-8310-01	Tumor	285.228	PMC5972025	0.3243
KIRP	Kidney	TCGA-A4-8311-01	Tumor	107.384	PMC5972025	0.3132
KIRP	Kidney	TCGA-A4-8312-01	Tumor	319.331	PMC5972025	0.3175
KIRP	Kidney	TCGA-A4-8515-01	Tumor	177.952	PMC5972025	0.3335
KIRP	Kidney	TCGA-A4-8517-01	Tumor	79.4226	PMC5972025	0.3106
KIRP	Kidney	TCGA-A4-8518-01	Tumor	29.1604	PMC5972025	0.3339
KIRP	Kidney	TCGA-A4-8630-01	Tumor	253.6	PMC5972025	0.3148
KIRP	Kidney	TCGA-A4-A48D-01	Tumor	51.7383	PMC5972025	0.2825
KIRP	Kidney	TCGA-A4-A4ZT-01	Tumor	200.297	PMC5972025	0.2637
KIRP	Kidney	TCGA-A4-A57E-01	Tumor	25.8174	PMC5972025	0.2709
KIRP	Kidney	TCGA-A4-A5DU-01	Tumor	231.067	PMC5972025	0.2887
KIRP	Kidney	TCGA-A4-A5XZ-01	Tumor	88.1013	PMC5972025	0.3071
KIRP	Kidney	TCGA-A4-A5Y0-01	Tumor	4.28009	PMC5972025	0.3041
KIRP	Kidney	TCGA-A4-A5Y1-01	Tumor	80.2667	PMC5972025	0.29
KIRP	Kidney	TCGA-A4-A6HP-01	Tumor	810.429	PMC5972025	0.2979
KIRP	Kidney	TCGA-A4-A772-01	Tumor	1296.4	PMC5972025	0.3264
KIRP	Kidney	TCGA-A4-A7UZ-01	Tumor	1155.73	PMC5972025	0.3265
UCEC	Endometrial	TCGA-A5-A0G1-01	Tumor	721.936	PMC5972025	0.3108
UCEC	Endometrial	TCGA-A5-A0G2-01	Tumor	809.998	PMC5972025	0.4003
UCEC	Endometrial	TCGA-A5-A0G3-01	Tumor	25.5351	PMC5972025	0.272
UCEC	Endometrial	TCGA-A5-A0G5-01	Tumor	274.684	PMC5972025	0.2625
UCEC	Endometrial	TCGA-A5-A0G9-01	Tumor	270.711	PMC5972025	0.6507
UCEC	Endometrial	TCGA-A5-A0GA-01	Tumor	845.456	PMC5972025	0.5237
UCEC	Endometrial	TCGA-A5-A0GB-01	Tumor	13.9406	PMC5972025	1.0919
UCEC	Endometrial	TCGA-A5-A0GD-01	Tumor	339.62	PMC5972025	0.285
UCEC	Endometrial	TCGA-A5-A0GE-01	Tumor	151.246	PMC5972025	0.2535
UCEC	Endometrial	TCGA-A5-A0GG-01	Tumor	83.38	PMC5972025	0.4172
UCEC	Endometrial	TCGA-A5-A0GH-01	Tumor	50.0807	PMC5972025	0.9762
UCEC	Endometrial	TCGA-A5-A0GI-01	Tumor	237.177	PMC5972025	0.5646
UCEC	Endometrial	TCGA-A5-A0GJ-01	Tumor	43.1788	PMC5972025	0.2959
UCEC	Endometrial	TCGA-A5-A0GM-01	Tumor	254.429	PMC5972025	0.2497
UCEC	Endometrial	TCGA-A5-A0GN-01	Tumor	2148.03	PMC5972025	0.2642
UCEC	Endometrial	TCGA-A5-A0GP-01	Tumor	2135.4	PMC5972025	0.2524
UCEC	Endometrial	TCGA-A5-A0GQ-01	Tumor	3296.23	PMC5972025	0.261
UCEC	Endometrial	TCGA-A5-A0GR-01	Tumor	1370.34	PMC5972025	0.2857
UCEC	Endometrial	TCGA-A5-A0GU-01	Tumor	148.543	PMC5972025	0.286
UCEC	Endometrial	TCGA-A5-A0GV-01	Tumor	245.543	PMC5972025	0.263
UCEC	Endometrial	TCGA-A5-A0GW-01	Tumor	82.2733	PMC5972025	0.6829
UCEC	Endometrial	TCGA-A5-A0GX-01	Tumor	581.737	PMC5972025	0.2715
UCEC	Endometrial	TCGA-A5-A0R6-01	Tumor	103.221	PMC5972025	0.2949
UCEC	Endometrial	TCGA-A5-A0R7-01	Tumor	114.562	PMC5972025	0.2748
UCEC	Endometrial	TCGA-A5-A0R8-01	Tumor	2301.96	PMC5972025	0.2859
UCEC	Endometrial	TCGA-A5-A0R9-01	Tumor	62.2747	PMC5972025	0.2815
UCEC	Endometrial	TCGA-A5-A0RA-01	Tumor	3393.75	PMC5972025	0.2688
UCEC	Endometrial	TCGA-A5-A0VO-01	Tumor	591.363	PMC5972025	0.2792
UCEC	Endometrial	TCGA-A5-A0VP-01	Tumor	288.516	PMC5972025	0.5739
UCEC	Endometrial	TCGA-A5-A0VQ-01	Tumor	2015.78	PMC5972025	0.6689
UCEC	Endometrial	TCGA-A5-A1OF-01	Tumor	952.019	PMC5972025	0.4126
UCEC	Endometrial	TCGA-A5-A1OG-01	Tumor	137.544	PMC5972025	0.329
UCEC	Endometrial	TCGA-A5-A1OH-01	Tumor	4.18903	PMC5972025	0.3161
UCEC	Endometrial	TCGA-A5-A1OJ-01	Tumor	673.126	PMC5972025	0.2921
UCEC	Endometrial	TCGA-A5-A1OK-01	Tumor	32.7768	PMC5972025	0.2684
UCEC	Endometrial	TCGA-A5-A2K2-01	Tumor	913.02	PMC5972025	0.2927
UCEC	Endometrial	TCGA-A5-A2K3-01	Tumor	16.3967	PMC5972025	0.4541
UCEC	Endometrial	TCGA-A5-A2K4-01	Tumor	209.377	PMC5972025	0.2858
UCEC	Endometrial	TCGA-A5-A2K5-01	Tumor	16.627	PMC5972025	0.2961
UCEC	Endometrial	TCGA-A5-A2K7-01	Tumor	201.281	PMC5972025	0.9748
UCEC	Endometrial	TCGA-A5-A3LO-01	Tumor	211.795	PMC5972025	0.3011
UCEC	Endometrial	TCGA-A5-A3LP-01	Tumor	2174.37	PMC5972025	0.3022
UCEC	Endometrial	TCGA-A5-A7WJ-01	Tumor	391.861	PMC5972025	0.8862
UCEC	Endometrial	TCGA-A5-A7WK-01	Tumor	353.705	PMC5972025	0.3449
UCEC	Endometrial	TCGA-A5-AB3J-01	Tumor	792.43	PMC5972025	0.328
COAD	Colon	TCGA-A6-2671-01	Tumor	40.012	PMC5972025	0.35
COAD	Colon	TCGA-A6-2672-01	Tumor	627.992	PMC5972025	0.9618
COAD	Colon	TCGA-A6-2674-01	Tumor	143.825	PMC5972025	0.4577
COAD	Colon	TCGA-A6-2675-01	Tumor	296.466	PMC5972025	0.363
COAD	Colon	TCGA-A6-2677-01	Tumor	60.8055	PMC5972025	0.319
COAD	Colon	TCGA-A6-2678-01	Tumor	693.728	PMC5972025	0.36
COAD	Colon	TCGA-A6-2679-01	Tumor	1366.41	PMC5972025	0.3403
COAD	Colon	TCGA-A6-2680-01	Tumor	328.781	PMC5972025	0.3468
COAD	Colon	TCGA-A6-2681-01	Tumor	252.096	PMC5972025	0.3456
COAD	Colon	TCGA-A6-2682-01	Tumor	1887.01	PMC5972025	0.3444
COAD	Colon	TCGA-A6-2683-01	Tumor	329.578	PMC5972025	0.3644
COAD	Colon	TCGA-A6-2684-01	Tumor	42.07	PMC5972025	0.4665
COAD	Colon	TCGA-A6-2685-01	Tumor	317.251	PMC5972025	0.3571
COAD	Colon	TCGA-A6-2686-01	Tumor	23.1494	PMC5972025	1.2375
COAD	Colon	TCGA-A6-3807-01	Tumor	826.35	PMC5972025	0.4215
COAD	Colon	TCGA-A6-3808-01	Tumor	1523.29	PMC5972025	0.406
COAD	Colon	TCGA-A6-3809-01	Tumor	44.6419	PMC5972025	0.9595
COAD	Colon	TCGA-A6-3810-01	Tumor	121.738	PMC5972025	0.3137
COAD	Colon	TCGA-A6-4105-01	Tumor	452.174	PMC5972025	0.3528
COAD	Colon	TCGA-A6-4107-01	Tumor	1117.14	PMC5972025	0.3809
COAD	Colon	TCGA-A6-5656-01	Tumor	32.8855	PMC5972025	0.3197
COAD	Colon	TCGA-A6-5657-01	Tumor	19.9534	PMC5972025	0.3201
COAD	Colon	TCGA-A6-5659-01	Tumor	9.6958	PMC5972025	0.4614
COAD	Colon	TCGA-A6-5660-01	Tumor	447.559	PMC5972025	0.3322
COAD	Colon	TCGA-A6-5664-01	Tumor	6132.95	PMC5972025	0.4019
COAD	Colon	TCGA-A6-5665-01	Tumor	2020.69	PMC5972025	1.1824
COAD	Colon	TCGA-A6-5666-01	Tumor	136.43	PMC5972025	0.3139
COAD	Colon	TCGA-A6-5667-01	Tumor	119.278	PMC5972025	0.3604
COAD	Colon	TCGA-A6-6137-01	Tumor	1168.71	PMC5972025	0.3386
COAD	Colon	TCGA-A6-6138-01	Tumor	510.372	PMC5972025	0.3495
COAD	Colon	TCGA-A6-6140-01	Tumor	1331.4	PMC5972025	0.3659
COAD	Colon	TCGA-A6-6141-01	Tumor	1210.43	PMC5972025	0.3495
COAD	Colon	TCGA-A6-6142-01	Tumor	128.197	PMC5972025	0.3596
COAD	Colon	TCGA-A6-6648-01	Tumor	422.619	PMC5972025	0.3926
COAD	Colon	TCGA-A6-6649-01	Tumor	586.007	PMC5972025	0.4012
COAD	Colon	TCGA-A6-6650-01	Tumor	563.209	PMC5972025	0.466
COAD	Colon	TCGA-A6-6651-01	Tumor	18.2809	PMC5972025	0.3785
COAD	Colon	TCGA-A6-6652-01	Tumor	616.685	PMC5972025	0.3866
COAD	Colon	TCGA-A6-6653-01	Tumor	1539.78	PMC5972025	1.0708
COAD	Colon	TCGA-A6-6654-01	Tumor	39.1131	PMC5972025	0.3351
COAD	Colon	TCGA-A6-6780-01	Tumor	66.6286	PMC5972025	1.1071
COAD	Colon	TCGA-A6-6781-01	Tumor	46.0439	PMC5972025	0.771
COAD	Colon	TCGA-A6-6782-01	Tumor	109.228	PMC5972025	0.3922
COAD	Colon	TCGA-A6-A565-01	Tumor	228.489	PMC5972025	0.3972
COAD	Colon	TCGA-A6-A566-01	Tumor	421.014	PMC5972025	0.2956
COAD	Colon	TCGA-A6-A567-01	Tumor	344.396	PMC5972025	0.2929
COAD	Colon	TCGA-A6-A56B-01	Tumor	15.2222	PMC5972025	0.3073
BRCA	Breast	TCGA-A7-A0CD-01	Tumor	0.461496	PMC5972025	0.2652
BRCA	Breast	TCGA-A7-A0CE-01	Tumor	140.334	PMC5972025	0.281
BRCA	Breast	TCGA-A7-A0CG-01	Tumor	21.2205	PMC5972025	0.2301
BRCA	Breast	TCGA-A7-A0CJ-01	Tumor	1.24889	PMC5972025	0.2683
BRCA	Breast	TCGA-A7-A0D9-01	Tumor	23.0465	PMC5972025	0.2619
BRCA	Breast	TCGA-A7-A0DA-01	Tumor	27.1442	PMC5972025	0.2908
BRCA	Breast	TCGA-A7-A0DB-01	Tumor	2.55198	PMC5972025	0.298
BRCA	Breast	TCGA-A7-A13D-01	Tumor	4.74245	PMC5972025	0.3088
BRCA	Breast	TCGA-A7-A13E-01	Tumor	25.2306	PMC5972025	0.321
BRCA	Breast	TCGA-A7-A13F-01	Tumor	1.19384	PMC5972025	0.28
BRCA	Breast	TCGA-A7-A13G-01	Tumor	0.312487	PMC5972025	0.2762
BRCA	Breast	TCGA-A7-A13H-01	Tumor	8.3481	PMC5972025	0.2918
BRCA	Breast	TCGA-A7-A26E-01	Tumor	12.9324	PMC5972025	0.2833
BRCA	Breast	TCGA-A7-A26F-01	Tumor	14.2245	PMC5972025	0.3293
BRCA	Breast	TCGA-A7-A26G-01	Tumor	159.887	PMC5972025	0.3251
BRCA	Breast	TCGA-A7-A26H-01	Tumor	6.23818	PMC5972025	0.301
BRCA	Breast	TCGA-A7-A26I-01	Tumor	1.20405	PMC5972025	0.3156
BRCA	Breast	TCGA-A7-A26J-01	Tumor	5.43369	PMC5972025	0.3412
BRCA	Breast	TCGA-A7-A2KD-01	Tumor	126.185	PMC5972025	0.3212
BRCA	Breast	TCGA-A7-A3IY-01	Tumor	23.7801	PMC5972025	0.3096
BRCA	Breast	TCGA-A7-A3IZ-01	Tumor	0.120573	PMC5972025	0.2964
BRCA	Breast	TCGA-A7-A3J0-01	Tumor	10.3219	PMC5972025	0.2958
BRCA	Breast	TCGA-A7-A3J1-01	Tumor	5.97423	PMC5972025	0.2891
BRCA	Breast	TCGA-A7-A3RF-01	Tumor	19.3407	PMC5972025	0.3081
BRCA	Breast	TCGA-A7-A425-01	Tumor	294.659	PMC5972025	0.3052
BRCA	Breast	TCGA-A7-A426-01	Tumor	11.4881	PMC5972025	0.3006
BRCA	Breast	TCGA-A7-A4SA-01	Tumor	13.6814	PMC5972025	0.2899
BRCA	Breast	TCGA-A7-A4SB-01	Tumor	1.26194	PMC5972025	0.3188
BRCA	Breast	TCGA-A7-A4SC-01	Tumor	13.8255	PMC5972025	0.3073
BRCA	Breast	TCGA-A7-A4SD-01	Tumor	27.3929	PMC5972025	0.3243
BRCA	Breast	TCGA-A7-A4SE-01	Tumor	239.956	PMC5972025	0.3212
BRCA	Breast	TCGA-A7-A4SF-01	Tumor	1.45236	PMC5972025	0.313
BRCA	Breast	TCGA-A7-A56D-01	Tumor	46.2511	PMC5972025	0.2912
BRCA	Breast	TCGA-A7-A5ZW-01	Tumor	7.06355	PMC5972025	0.2967
BRCA	Breast	TCGA-A7-A5ZX-01	Tumor	2.47479	PMC5972025	0.2904
BRCA	Breast	TCGA-A7-A6VV-01	Tumor	15.1662	PMC5972025	0.3488
BRCA	Breast	TCGA-A7-A6VW-01	Tumor	448.964	PMC5972025	0.3487
BRCA	Breast	TCGA-A7-A6VX-01	Tumor	1.13734	PMC5972025	0.355
BRCA	Breast	TCGA-A7-A6VY-01	Tumor	279.803	PMC5972025	0.3463
BRCA	Breast	TCGA-A8-A06O-01	Tumor	0.556464	PMC5972025	0.2642
BRCA	Breast	TCGA-A8-A06P-01	Tumor	8.0235	PMC5972025	0.2424
BRCA	Breast	TCGA-A8-A06Q-01	Tumor	0.326135	PMC5972025	0.3039
BRCA	Breast	TCGA-A8-A06R-01	Tumor	18.0944	PMC5972025	0.3035
BRCA	Breast	TCGA-A8-A06T-01	Tumor	18.7758	PMC5972025	0.2516
BRCA	Breast	TCGA-A8-A06U-01	Tumor	20.4527	PMC5972025	0.2916
BRCA	Breast	TCGA-A8-A06X-01	Tumor	0.802644	PMC5972025	0.2615
BRCA	Breast	TCGA-A8-A06Y-01	Tumor	1.89814	PMC5972025	0.2632
BRCA	Breast	TCGA-A8-A06Z-01	Tumor	0.234751	PMC5972025	0.2674
BRCA	Breast	TCGA-A8-A075-01	Tumor	6.17152	PMC5972025	0.2806
BRCA	Breast	TCGA-A8-A076-01	Tumor	8.43502	PMC5972025	0.2648
BRCA	Breast	TCGA-A8-A079-01	Tumor	2.24897	PMC5972025	0.267
BRCA	Breast	TCGA-A8-A07B-01	Tumor	407.913	PMC5972025	0.2543
BRCA	Breast	TCGA-A8-A07F-01	Tumor	28.5327	PMC5972025	0.2604
BRCA	Breast	TCGA-A8-A07G-01	Tumor	1.2221	PMC5972025	0.2784
[truncated: 7,603 more rows]
